# Supplementary material for: AP2X-1 is a negative regulator of Toxoplasma gondii sexual commitment
Source: mBio. 2025 Aug 18;16(9):e00052-25. doi: 10.1128/mbio.00052-25 (PMC12421964; doi:10.1128/mbio.00052-25)
Supplement: Data set S1 — Summary of the mass spectrometry analysis of Toxoplasma gondii proteins co-immunoprecipitated with Pru, AP2X-1-2Ty, MORC-2Ty and HDAC3-2Ty strains. [file mbio.00052-25-s0001.xlsx]

## Sheet: Supplementary Dataset S1 Legend
Supplementary Dataset S1. Summary of the mass spectrometry analysis of Toxoplasma gondii proteins co-immunoprecipitated with Pru, AP2X-1-2Ty, MORC-2Ty and HDAC3-2Ty strains.
Sheet	Description
Pru_Rep1	The mass spectrometry analysis of Toxoplasma gondii proteins co-immunoprecipitated with Pru strain in three biological replicates.
Pru_Rep2
Pru_Rep3
HDAC3-2Ty_Rep1	The mass spectrometry analysis of Toxoplasma gondii proteins co-immunoprecipitated with HDAC3-2Ty strain in three biological replicates.
HDAC3-2Ty_Rep2
HDAC3-2Ty_Rep3
MORC-2Ty_Rep1	The mass spectrometry analysis of Toxoplasma gondii proteins co-immunoprecipitated with MORC-2Ty strain in three biological replicates.
MORC-2Ty_Rep2
MORC-2Ty_Rep3
AP2X-1-2Ty_Rep1	The mass spectrometry analysis of Toxoplasma gondii proteins co-immunoprecipitated with AP2X-1-2Ty strain in three biological replicates.
AP2X-1-2Ty_Rep2
AP2X-1-2Ty_Rep3

## Sheet: Pru_Rep1
Protein_ID	PepIsUnique	Coverage	Mol. weight	Unique_Peptide_Num	PeptideSeqs	Abundance	iBAQ	Description
TGME49_264660-t26_1-p1	1;1;1;1;1;1;1;1;1;1;1;1;1;1;1;1;1;1;1;1;1;1;1;1;1;1;1;1;1;1;1;1;1;1;1;1;1;1;1;1;1;1;1;1;1;1;1;1;1;1;1;1;1;1	0.2595	262286	54	ADSAAAVPIHPFR;ADSAAAVPIHPFRPR;ADTSDEDTMMAK;AKETVDGAVVR;APALSLTIDSR;APAPAAPEPK;ATFFPLNEK;AVPSASLSTDTVVENEVTTR;AVVYPVSAGGR;EAAIELVVEDPSTPVR;EASLILNVR;EETAFLQDEVPGAELQR;EFLRPLADLVPGASLK;ENLQSLVPGATLR;ETVDGAVVR;FLLGAAMTAEVR;GGGFLTTYTLNVPR;GIAAVYGVK;GNECIFAGPR;GPTEMVASK;GPTTEEIPSALLER;HVPAAATTGLR;IEVIHGSEGAR;ILPGASLVSETAVDASEITTK;LDNVLQGATLR;LLSDVLPGATLGSR;LPEMELLVDSVNR;LQDVVPGATLTGTTLVDK;LQGAYLTK;LVH…	9.11971e+09	6.12061e+07	SAG-related sequence SRS44
TGME49_311720-t26_1-p1	1;1;1;1;1;1;1;1;1;1;1;1;1;1;1;1;1;1;1;1;1;1;1;1;1;1;1;1;1;1	0.485	73190	30	AKFEELNSDLFQK;ALSSQHQAK;ALSSQHQAKVEVENLMEGVDFSETLTR;DAGAIAGLNVIR;DFFNGKEPNR;DKDLLPYEIINK;DLLPYEIINK;ETAEQFLGK;EVQKDKDLLPYEIINK;FEELNSDLFQK;IGEAAKNEATINPTNTLFDVK;IINEPTAAAIAYGLDKKNEK;IQQLIKDFFNGKEPNR;ITPSYVAFTDDDR;ITPSYVAFTDDDRK;LTPEEIER;MISEAEKFAEEDKK;MKETAEQFLGK;NALEGYLHSMK;NAVVTVPAYFNDAQR;NGILSVSAVDKGTGK;QVLEDADLQK;QVLEDADLQKSQVDEIVLVGGSTR;SQVDEIVLVGGSTR;TQTFSTYSDNQSAVLIQVYEGERPMTK;VDIIPNDQGNR;…	5855295080	1.54087e+08	chaperonin protein BiP
TGME49_235470.P1562	1;1;1;1;1;1;1;1;1;1;1;1;1;1;1;1;1;1;1;1;1;1;1;1;1;1	0.3682	93242.2	26	AEIMEIVQQSK;DGGIDDAAAIEGK;DLGNTTLDWIVR;ELIFTSNAEVIK;FGSVVAFLLEK;FHILPLSEYK;FIDLSVSENPNLDPK;HLVDNNVSPATVQPAF;IQNAIMAANPVLEAFGNAK;IREELTGK;KPLDWVPSK;MLIQLHALSVLEALQLR;NFVDIVFDR;NFVDIVFDRESK;NPVVAQLFAGIVMEK;NQIYTTADPLVVAINPFR;RALDNLHAVNK;RPFKEFLFQFK;SQTIIVSGESGAGK;SQTIIVSGESGAGKTEATK;SSKLPSEEYQLGK;VLTQDEQER;VSPNINFLISHTVGDIQYNAEGFLFK;VSYAGNQEIR;WKQEDGDMLK;YRDTFDLSK	5034966820	9.15449e+07	myosin A
TGME49_263180.P2451	1;1;1;1;1;1;1;1;1;1;1;1;1;1;1;1;1;1;1;1;1;1;1;1;1;1	0.3637	90976.3	26	DVLRPEIIEITR;EALSAWEPLVGVFEGMTVLKR;FINLGVSNKPGADAK;FMLLDVAR;GLFEGVKVEK;IQTAIMAANPVLEAFGNAK;KLNADIEPK;KLVQAGIK;KPQTIIVSGESGAGK;KPQTIIVSGESGAGKTETTK;LIETLLGK;NAGPDTIALYR;NFTDIVFEK;NFTDIVFEKELQLYSK;QLAFSYR;SLEFTVVHTIGK;STSISADEYALGK;SYHIFYQFLK;TFEEFAAQFR;VIYNADGFAFK;VIYTTAEPLIVAVNPFQDLK;VLIQLHALSILEALHLR;VLPGSTQQTLK;VVAFLLEK;WTVPDSEMLR;YLATSAGGNLDLK	1.2741e+09	2.23526e+07	myosin D
TGME49_311470.P3650	1;1;1;1;1;1;1;1;1;1;1;1;1;1;1;1;1;1;1;1;1;1;1;1;1;1	0.179	187459	26	AEMVTYAMAK;AFFQLGAR;ATGESTTFTIR;AYQGALLVIK;DATVMQQEISK;DLWDFSLR;DVLLFASETWK;EIPDLVLR;FYMQGQGSK;GGPDVDASAVILGSR;GSSAAGQAVQTDAQPLPK;HGEFTLDTVR;KEIVQESFR;LFVHWASHNEVK;LVGWMDVMAR;NAAMGFK;NLVSGVHSTGDSVEVR;QDAAAAAEAADHFAQVSAFNAMQSALTK;QNHFTTFASSSTNAER;QQHIADPNLGMWAR;SWFVGMFQK;TGGHLGADYIIHLR;TVPIIVGTTPTAPLR;VFSAVSSIK;VNYENLR;YTFLLPGVVR	1102037416	1.16004e+07	rhoptry neck protein RON5
TGME49_211680.P747	1;1;1;1;1;1;1;1;1;1;1;1;1;1;1;1;1;1;1;1;1;1;1	0.5287	52750.8	23	EAPIAFVAELASK;EAPIAFVAELASKDSDMAK;EYPTLTLFR;FVDTESFPLLGPINAENFR;FVLPEATTSLK;FVLPEATTSLKDAAK;GHAENALGITEFPGLVFQSK;ISQFFDDVEAGKIDR;KFVDTESFPLLGPINAENFR;LFEEVANESR;MTGPAVTEVEGSAEDKVTK;SEPVPEKQDEAVK;SEPVPEKQDEAVKVVVGK;SFEPIYKEFAEK;SFVWLDTDQFK;TAEAIVEWIEK;TPMKFEGSR;TVEGLTEFVNK;VDATSETDIADK;VDATSETDIADKQGVR;YEEGTEAFTGK;YGASDEKIYSLR;YKDVDHLVVAK	2904586716	1.03735e+08	protein disulfide isomerase
TGME49_269885.P2707	1;1;1;1;1;1;1;1;1;1;1;1;1;1;1;1;1;1;1;1;1;1;1	0.1574	181877	23	EATSVVAGGGKPLLEKR;ESLDVLESHVR;FFITSTYDPAEVADR;FLPNNVAILPRPPGSGQGAEK;IAQALRPVGEAAAVR;IGHALFTFLR;IPTQEEFATLK;IVEFINAER;LADLFSAPLLK;LFIFDKK;MEGMALPAPNR;NIFEEFRK;SKIPTQEEFATLK;STPAADDLPTSR;STPSPIVLSAGR;TLTHDQITTMHR;TPVSSLGIR;TPYPDDLPIR;TSSPALLPTER;VLTLSAAGFSDKLDYVLR;VTAPSNVLASVQSSR;VTPEEIQSFK;VTPEEIQSFKEK	1204719159	1.25492e+07	rhoptry metalloprotease toxolysin TLN1
TGME49_244560.P1794	1;1;1;1;1;1;1;1;1;1;1;1;1;1;1;1;1;1;1;1;1	0.2432	96745.2	21	AAAPLTAEEQEAVQK;AFEPLLSWWK;ALLYIPK;APEMQIFLK;APEMQIFLKK;ELEQEEDEAK;ELISNAVDALEK;ELISNAVDALEKVR;FSQFMSYPIYVR;FTALSHPEVLEPK;FYDEFSR;ILNVISK;LMDIIINSLYTQR;MIQYLLAQVQK;NVEDDQHIWESSADAK;SLPIDESEK;SLPIDESEKAAAPLTAEEQEAVQK;SVTLESFVAK;TLSIIDSGIGMTK;TVTEEVPIEDEEAETK;VLVADQFDDLLPK	1289242258	2.26183e+07	heat shock protein 90, putative
TGME49_300100.P3453	1;1;1;1;1;1;1;1;1;1;1;1;1;1;1;1;1;1;1;1;1	0.1643	166341	21	AAIFLALNSR;AFNLVTGYGSGHVGQITGSIAEPFSHSWR;ALEPHEQQDSLR;DEGLIEAVQLR;DPVALLVK;EVLHEEYESR;SKLEAYISQR;SLMAFMR;TFFLSLLR;TFLTNQYHK;TFRPTGYQR;TGVEPLVDPATNSAR;TLWFDDRELMAK;TVDEELPEDLK;VAMTDAVPSGIR;VPGFDTISAANEQLRK;VYATPPAPR;VYATPPAPRPVPVQSNQTEKER;WLAAPFK;WLEAYNAYLR;YTTPVFPMSAPLIKA	760926972	1.07173e+07	rhoptry neck protein RON2
TGME49_223920-t26_1-p1	1;1;1;1;1;1;1;1;1;1;1;1;1;1;1;1;1;1;1	0.1113	222723	19	AIAPDVEESR;AIDAVQQHLGQVR;ALMDPSLGR;ANIIAFVEALR;APHTLELEAILK;ASDLALFGR;DQIIASLDR;ETVGAYSYEELER;FFNSQALIVR;GGGFQNISR;QMSDIVMQMR;SIQQDPQAIK;TLDADTLR;TLVMQHFLR;TSWASFLNFK;VADLFADMYLR;VLLVLETTPLYLDNPK;YIYTAPFLTK;YLPLSEPVNVVDAVDKLIASK	466845265	3.8266e+06	rhoptry neck protein RON3
TGME49_231640-t26_1-p1	1;1;1;1;1;1;1;1;1;1;1;1;1;1;1;1;1;1;1	0.3924	69534.5	19	AAPINPAELSQADIHAMWMR;ALFNLTMQQPTQVQLSAEQAAK;ALQQLHGTQESVR;DHFVPVPVR;DSVVPEEWK;DSVVPEEWKR;EAEMVHFPAVEGAPPLPTIPK;FRDHFVPVPVR;GQATLPSHVVLPQTSDSPAIHVTAEASQR;PVVVSVQVPVLK;QWVAITAYQPIDTVTK;STVTTHEMYTPEWFEAHQK;TVETYVPK;TVEVPVVR;TVPIGEETER;VHEFVER;VNADLAEK;VQQQIIQQQLSAR;YQDVEEVEEIIR	2505999084	7.37059e+07	alveolin domain containing intermediate filament IMC1
TGME49_273760-t26_1-p1	1;1;1;1;1;1;1;1;1;1;1;1;1;1;1;1;1;1;1	0.3116	72816.4	19	AIQEALDWLDKNQLAEKEEFEAK;ATAGDTHLGGEDFDNR;EIAEAYLGK;EIAEAYLGKEVK;IQQLITDFFNGK;KFDDPSVQSDMK;LSASEIDR;MKEIAEAYLGK;NDAVEIIANDQGNR;NPENTIFDAK;NSLLPVEK;SINPDEAVAYGAAVQAAILK;SNQITITNDK;SNQITITNDKGR;SVSEVVLVGGSTR;TFHPEEVSAMVLGK;TTPSYVAFTDTER;VIAGPGDKPLIEVTYQGEK;VIAGPGDKPLIEVTYQGEKK	1876466839	4.93807e+07	heat shock protein HSP70
TGME49_308090-t26_1-p1	1;1;1;1;1;1;1;1;1;1;1;1;1;1;1;1;1;1;1	0.3188	61046	19	DVERLEDFALK;FTPENLFIMPDGR;GPASSVPVTYAPR;GTADGAGVADETHQGPRPPLR;HLLTAQLIR;LAANLQSK;LEDFALK;LHEATFAAAR;LLGESPEEAR;LLGESPEEARDR;RFLNFDR;SVVFLVR;TLDFVYVFR;TLDFVYVFRGEEGILAR;TNDLASGTPHVAR;VFTMGAENSR;VPASSTTTSASEGIFR;VPASSTTTSASEGIFRR;WLSGLGR	3013553502	1.07627e+08	rhoptry protein ROP5
TGME49_219320-t26_1-p1	1;1;1;1;1;1;1;1;1;1;1;1;1;1;1;1;1;1	0.3968	46559.4	18	AWADLEK;AWADLEKTLELAPK;FVGLGNWGSGSYGQK;GDSMLQYYLQPLLK;GDSMLQYYLQPLLKK;ILDYIIVVADR;KSIDAFNFVSQLPEVR;LAPADATEAAAAENHGYPK;LVSGTTGETLYTHK;LVSGTTGETLYTHKQPLK;MPFFTVLGVDDWSR;SIDAFNFVSQLPEVR;TELTYAVTSEQIK;TELTYAVTSEQIKDGK;TLELAPK;TVADTLK;WQSEFENVYSDANGALK;YYPVPEMGK	4066648890	1.69444e+08	gliding-associated protein GAP50
TGME49_204400.P551	1;1;1;1;1;1;1;1;1;1;1;1;1;1;1;1;1	0.2867	61054.9	17	APGIIPR;EAYPGDVFYLHSR;ELIIGDR;ELIIGDRQTGK;FESLFIDYINANHQDILK;GIRPAINVGLSVSR;GTALTELLK;ISPSEMSR;IVDVPIGPGLLGR;LELAQYR;QMSLLLR;STVAQIVK;SVLEGDSVKR;TAVAVDAIINQK;TIETEKELSEKTEAK;VVDALGNPIDGK;VVDALGNPIDGKGPIPAK	3036619195	8.43505e+07	ATPase synthase subunit alpha, putative
TGME49_258580-t26_1-p1	1;1;1;1;1;1;1;1;1;1;1;1;1;1;1;1;1	0.3684	69025.8	17	AFDEYTFR;ALTEKNPTEAQQAVGTYLINSAENTWFISSPGGR;AQGDLEEAVVLLADMDR;EMIVGFLR;FHAFELVHGDVK;FMVPLLK;GFLGGGGFGLVYHVEHPTTGQPFALK;GPSPASDTASESEPVSTEEAALLQKE;IGDLFVGHLMPQLR;ISDLIEDEFGVMK;KIGDLFVGHLMPQLR;LSPQQALEQFSLLNWK;NPTEAQQAVGTYLINSAENTWFISSPGGR;SGLLLLSDFTQILR;TNAYNIR;VLGKPEFQDVR;YFPPEWTPAR	2006857834	5.42394e+07	rhoptry protein ROP17
TGME49_270240-t26_1-p1	1;1;1;1;1;1;1;1;1;1;1;1;1;1;1;1;1	0.3894	49132.2	17	ADTQAVQDSSKDVLTK;AFGEMVSQK;EATGKLEADELESERGPAVSPR;EKAASLSSLLGVDAVEK;FIAVPGPSVPVPFFSLPDIHPDQVVYILR;KLEEIDDLLQLTR;LEADELESER;LEADELESERGPAVSPR;LEEIDDLLQLTR;LVDLIKDNQR;LVDLIKDNQRR;QLVGTAAGEIEEGVK;QLVGTAAGEIEEGVKADTQAVQDSSK;QLVGTAAGEIEEGVKADTQAVQDSSKDVLTK;SQLALVEAFK;TKELVEPTSKEAEEAR;VPELPEVESFDEVGTGAR	3579421654	1.55627e+08	MAG1
TGME49_316400-t26_1-p1	1;1;1;1;1;1;1;1;1;1;1;1;1;1;1;1;1	0.4172	50063.5	17	AFVHWYVGEGMEEGEFSEAR;AYHEQLSVAEITNSAFEPASMMAK;DVNAAVATIK;EDLAALEK;EIVDLSLDRIR;FDGALNVDVTEFQTNLVPYPR;FDLMYAK;GHYTIGKEIVDLSLDR;HLFHPEQLISGK;IHFMLSSYAPIISAEK;LIAQVISSLTASLR;LSVDYGK;LSVDYGKK;MDHKFDLMYAK;NLDIERPTYTNLNR;PTYTNLNR;TIQFVDWCPTGFK	2413742119	1.09716e+08	alpha tubulin TUBA1
TGME49_288650-t26_1-p1	1;1;1;1;1;1;1;1;1;1;1;1;1;1;1;1	0.4427	47874.3	16	AATVAAGNELFK;AATVAAGNELFKEALGHQR;ASETGSGLAASFLNTVEVR;ATYIPVSMYLSTDPTLTHEYEAAK;HVGGFSGPFPMTLR;IGDFWER;LMLSTSAFSFQAK;LQSHFASAPGTAVQEVFLLLAPAPTFNQPVEK;NLVVDPLPR;TEFIEGIITK;TEFIEGIITKR;TSWLNLWR;VDEVLSMVPADPFR;VTGMDFFNHAAPVFK;VTGMDFFNHAAPVFKTEFIEGIITK;YAYNLFDK	3221840626	1.4008e+08	dense granule protein GRA12
TGME49_207440.P617	1;1;1;1;1;1;1;1;1;1;1;1;1;1;1	0.4829	30134.2	15	AWISLPK;ERHLGGFDIIHLR;ESVPLVVLLR;EVMMIVMQR;FEAGNMAMVTGGHNVGR;FVPHPIREEEASYK;GVPALITHDGR;HLGGFDIIHLR;ISNVFVIGK;ISNVFVIGKGEK;IVDTLKFEAGNMAMVTGGHNVGR;LSIMENR;NNEFATR;VGVIVHR;YPHPSIK	1079383274	4.90629e+07	ribosomal protein RPS4
TGME49_306060-t26_1-p1	1;1;1;1;1;1;1;1;1;1;1;1;1;1;1	0.0725	328676	15	AAAAAEGTEGDSAGEPLSRPK;ADLGEVEDR;FIVGPGENDLTKLPDHVSGMVLPSVSAR;GISPDQLFR;INSPEGLTIPGVR;IVVDHGAVSPTK;LVLYDDKDTALR;PLNQDLEVSFSPLPGKPPVR;QKPLEEVVALLLSNAHLGLYHVGLK;QLSDEALGR;TEFVVPILPSQK;TLTPQELQQLK;TVSEINGAPNPK;VPNELLQPLLR;VTTPVGTPSHAR	257147022	1.63788e+06	rhoptry neck protein RON8
TGME49_249900.P1950	1;1;1;1;1;1;1;1;1;1;1;1;1;1	0.4654	35215	14	AAPTVSAGGKEK;DFLAGGISAGVSK;GAGGALVLVFYDELK;GAGGALVLVFYDELKK;GAWANVLR;KGNADSQLMNTAK;MLIQTQDSIPEIK;MMMMAGR;TIVAPIER;VSAEQGVASLWR;VYQQEGFK;WAVAQTVTAAAGVASYPFDTVR;YFPTQAFNFAFK;YFPTQAFNFAFKDTFK	995146076	4.73879e+07	adenine nucleotide translocator
TGME49_261950-t26_1-p1	1;1;1;1;1;1;1;1;1;1;1;1;1	0.3018	59861.1	13	AALVYGQMNEPPGAR;AAPLFADQSTEPGLLQTGIK;FDFTGSK;FVELPETIK;HGGFSVFAGVGER;IGLFGGAGVGK;KLEDGKFDFTGSK;LVLEVAQHLGENTVR;QIAELGIYPAVDPLDSTSR;TIAMDATEGLVR;VALTALSVAEYFR;VVDLLAPYAK;VVDTGAPIQVPVGVETLGR	1450502157	4.53282e+07	ATP synthase beta subunit ATP-B
TGME49_286580.P3157	1;1;1;1;1;1;1;1;1;1;1;1;1	0.1864	107159	13	EITPEEMR;EVPVEHITVQAR;FDTEDIQR;FNDAGLDVHAIDLQGHGLSK;GAVVLLHDQGTHTMFEWLK;GLTPQTMYTQIAHGIDSAMDDAR;HLPPLSIEER;LPPFSIDYIELR;NSTLPIFIMGQGLGATIAAR;QQMEEDTEATEVEKK;QVQGVIVDESGR;VAIFHNVR;YTWTTTTGPAR	243482696	4.59401e+06	inner membrane complex protein IMC17
TGME49_239740-t26_1-p1	1;1;1;1;1;1;1;1;1;1;1;1	0.348	44665.1	12	EIPTVAGFVQK;GGGGDSGDFGEEGR;IMEDHVASVVAGEAQEENVINSQPQGTETSHR;LDAAKNEEGFITDLLK;LPLDVALER;NEEGFITDLLK;RLPLDVALER;SAPEVQEVLSR;SKGDVSTSDDMPR;VAALAVLTMALLK;WAGTYGTSHGGYR;YVLAAQLSR	789051346	4.38362e+07	dense granule protein GRA14
TGME49_247550.P1859	1;1;1;1;1;1;1;1;1;1;1;1	0.2557	60857.2	12	AAVEEGIVPGGGTALLYASETLK;DTTLVIEGGGEK;GYISPYFITNSK;LADAVGVTLGPK;LIADAMEK;MMNLGAQLVK;NVVIEQPYGSPK;TIADNAGHEGAVVVGNLLR;TLTHELELVEGLK;TLTHELELVEGLKFDR;VGGASEVEVGEAK;VLAHLNSVTK	437049707	1.28544e+07	heat shock protein HSP60
TGME49_251780-t26_1-p1	1;1;1;1;1;1;1;1;1;1;1	0.1951	78184.3	11	ASNGDAWVEAQGK;ATNGNTSLGGEDFDQK;IAGLEVLR;IINEPTAAALAFGMDKDDGK;ILQHLIDEFKK;LVGIVAK;NEAETLIYSVEK;SDLSDVILVGGMTR;TTPSIVAFTSDGQR;VIENSEGMR;VQTEVNLPFITADQTGPK	393470010	7.7151e+06	heat shock protein
TGME49_291890.P3254	1;1;1;1;1;1;1;1;1;1;1	0.3246	48580.5	11	ATLEEGQQLTLTFISTK;EQSPGGEAQPDHPTKGGNIDLPEK;FQTGSNSAFDVVEVEEPAGPAVLTIGLGHK;GFGNNVEVAWR;GGGKEQSPGGEAQPDHPTKGGNIDLPEK;GGNIDLPEKSTSPEKTPK;HYTEEEGIR;LAVVLDYTR;LVEEGVQR;TGGGPPSQPPEMQQPADR;YIQQMLDQR	1148777140	4.78657e+07	microneme protein MIC1
TGME49_205250-t26_1-p1	1;1;1;1;1;1;1;1;1;1	0.2076	62608.2	10	AAQNFEQQEHLHTE;FVSVTTGETR;ILAHMQEQIGQPQALGNSER;LFLGDFGTYR;MLPLQALETAAFNEMDSVVKR;PANFLLLK;RAAQNFEQQEHLHTE;SELFFEK;VFMSEKEPTDETMR;WVPNYFLLMMR	532208258	1.66315e+07	rhoptry protein ROP18
TGME49_209030.P664	1;1;1;1;1;1;1;1;1;1	0.3218	41862.9	10	AVFPSIVGKPK;DLTEYMMK;EEYDESGPSIVHR;ELTSLAPSTMK;GYGFTTSAEK;IWHHTFYNELR;NPGIMVGMEEK;TTFDSIMK;TTGIVLDSGDGVSHTVPIYEGYALPHAIMR;VAPEEHPVLLTEAPLNPK	10607959738	4.07998e+08	actin ACT1
TGME49_222220.P1054	1;1;1;1;1;1;1;1;1;1	0.2214	46764.8	10	EAFLAPR;FVPSVQVVDLPLDLVYTVPEVK;LVPVDVFVPR;LVPVDVFVPRPVAIPIK;NTVISDDLMR;PVAIPIK;QLQLDMGGK;STITHADGSESEIAR;SVEMVFK;VVQVPVAR	608098601	3.04049e+07	alveolin domain containing intermediate filament IMC7
TGME49_297470.P3409	1;1;1;1;1;1;1;1;1;1	0.4005	40512.4	10	EIASLPEKVDYK;EQEEFPVNIPLGYSTQQLR;FTVIISR;GGSMPQQDAGDYAR;IQYPVLDAK;KAGAAPTTEPETLTEAAPAAVAGSEK;LHALMPPGFDISK;SFFSSFDTQATGDLSK;TFQDFLGVAMHPDDTQESFR;VPLSATVWAIK	665370944	3.32685e+07	myosin light chain MLC2
TGME49_309120.P3560	1;1;1;1;1;1;1;1;1;1	0.2596	45701.6	10	ALMSNADLSR;GGGMFAPNK;GPLVVYAEDNGVTR;IDEVPELPLVVSEK;IDEVPELPLVVSEKLEK;IVNSEEIQR;KAEEAGAIAQASAEEE;MAAELEAAAR;QPYGVAPNAGYQTSAESWGTGR;RQPYGVAPNAGYQTSAESWGTGR	659945898	2.53825e+07	ribosomal protein RPL4
TGME49_210690.P712	1;1;1;1;1;1;1;1;1	0.2461	28920.3	9	AYKDVLSAYK;AYKDVLSAYKHELR;KGPETIPGLTDAERPR;KLFNLSK;KLLPFFEK;LFNLSKDQDVR;LLPFFEK;LLPFFEKR;LNLANPQAGMQK	400896792	33408066	ribosomal protein RPS6
TGME49_218410-t26_1-p1	1;1;1;1;1;1;1;1;1	0.3217	34117.8	9	ASVLDITDEVILEK;ASVLDITDEVILEKFR;EGDKVTASAATLLQK;GQIEIQNEVHLIK;IVAENKVPAPAR;LFALLEK;LFALLEKYPR;LNIKPFEYGLAIQHVYDDGSVYK;VLVVEADHVGSK	2.62422e+08	1.4579e+07	ribosomal protein RPP0
TGME49_231630-t26_1-p1	1;1;1;1;1;1;1;1;1	0.2345	50122.1	9	DVVVEKPLEAVEILQEEEVVEVPKPVVVEK;EVPVPVHVQR;ILEPLVQER;IVEISQVDYR;LVSGVVATQGEAR;NVMTPQYR;VIEVPQVQYVDR;VVEVLKEEIQER;YKEVPVPVHVQR	2711203100	1.04277e+08	alveolin domain containing intermediate filament IMC4
TGME49_269190.P2670	1;1;1;1;1;1;1;1;1	0.1176	105037	9	AAAGNIIPSATGAAK;ALADAVAAGDLR;DPEEIPWADK;GKLTGMAFR;LAGLESDVQAR;LVDLIAVMAAK;STTYEEIKK;VIDENFGLVEGLMTTVHAATGTQK;VSPTGLFGLLGSSSEK	247678838	4.95358e+06	glyceraldehyde-3-phosphate dehydrogenase GAPDH2
TGME49_290950-t26_1-p1	1;1;1;1;1;1;1;1;1	0.0572	194363	9	DAIESFLK;DSGNTQLVGDLLR;FGLFGEAADTLLK;LEADYAGLLR;LLLQWLEAR;SAEEGSEADLER;TAQVIQQFK;VAEGNQEPAVHNALAK;VSNSDVFYR	176895519	1.82367e+06	clathrin heavy chain
TGME49_309590.P3572	1;1;1;1;1;1;1;1;1	0.1268	44634.5	9	DAFSAGLTR;EGVVGGVR;GRTSGEEGRPLLGEGR;LTSAASQGLR;PLLGEGR;RLTSAASQGLR;TSGEEGRPLLGEGR;TSGEEGRPLLGEGREQDDGSQ;VRDAFSAGLTR	11000008238	1e+09	rhoptry protein ROP1
TGME49_203310.P517	1;1;1;1;1;1;1;1	0.4619	25885	8	GTDDHLTTSMDK;LALPAVGMGASYFAADR;NSDFFDGQAPVDSLRPTNAGVDSK;QPALEQEVPESGK;QPALEQEVPESGKDGEDARQ;REPLETEPDEQEEVHFR;SDAEVTDDNIYEEHTDR;SRQPALEQEVPESGK	380974277	4.76218e+07	dense granule protein GRA7
TGME49_225080.P1147	1;1;1;1;1;1;1;1	0.5321	17693.6	8	AGELTADEISK;EKVVVALTAIR;HVVANGLDTVWREDLER;ILNTNVDGR;IPTWFLNR;SIQVSNNQDFQHILR;VVAIASTPQQFK;VVVALTAIR	1054155112	9.58323e+07	ribosomal protein RPS18
TGME49_226960-t26_1-p1	1;1;1;1;1;1;1;1	0.0767	131261	8	DIEVHQFPK;ELFTSLPVTFQHK;FPAHELIAAMVAAVLKK;FPAHGALQLLK;NQPGFVLLGR;TEREEAELFTK;TLGEIVTFVADAVK;VALLGGTVK	165022819	3.17352e+06	phosphofructokinase PFKII
TGME49_228170.P1279	1;1;1;1;1;1;1;1	0.055	170691	8	ADAVLGLGDFLGIPGPLSAR;ATGFAALR;FFAPVNSQYK;LLDKDVGR;NAVETITVEKK;SAFADANEER;TLNDLLLK;WYDIFVK	9.63608e+07	1.02511e+06	dense granule protein GRA44
TGME49_229010-t26_1-p1	1;1;1;1;1;1;1;1	0.1067	107092	8	AHAQLIER;ATTDVLFR;ITLLILQQIR;LFSSTVSQEWEK;LSSVSFFHQHVDGASVLVR;QANVAAQVLHPLPAK;SYDETTGESDHQQWK;VVTPIPASK	491440617	1.09209e+07	rhoptry neck protein RON4
TGME49_233460.P1508	1;1;1;1;1;1;1;1	0.2915	32877.3	8	ASSVVNNVAR;EAFPAESK;LSENPWQGNASSDNGATLTINK;LSENPWQGNASSDNGATLTINKEAFPAESK;SFKDILPK;STAAVILTPTENHFTLK;SVIIGCTGGSPEK;TALTEPPTLAYSPNR	5583832974	310212943	SAG-related sequence SRS29B
TGME49_239100-t26_1-p1	1;1;1;1;1;1;1;1	0.3878	22555.4	8	AFVVFVPHAVYQK;HLVISSVK;HLVISSVKEVEVPQGR;HVVLVAQR;LVQELEKK;TLTAVQDGMLEDIVSPTEIVGK;TMLPLDFK;TMLPLDFKR	802985799	6.17681e+07	ribosomal protein RPS7
TGME49_239260-t26_1-p1	1;1;1;1;1;1;1;1	0.5631	11414.4	8	DNIQGITKPAIR;DSVTYTEHAR;ISGLIYEEIR;ISGLIYEEIRGVLK;RISGLIYEEIR;TVTAMDIVYSLK;TVTAMDIVYSLKR;VFLENIIKDSVTYTEHAR	2989444720	4.98241e+08	histone H4
TGME49_288500-t26_1-p1	1;1;1;1;1;1;1;1	0.1509	60324.1	8	LGANIDEK;LLLGEGK;LPFAAVHGDPDLVAVGK;NFLFEVPK;QSTPSISTGR;VINPDINLVK;VYLDLLGTSHMR;YNMSSIGDFLR	220152386	7.33841e+06	malate:quinone oxidoreductase
TGME49_295110-t26_1-p1	1;1;1;1;1;1;1;1	0.2765	63337.7	8	DKVPGEVIIR;FVEELYELPTEDR;FVEELYELPTEDRPLADAAR;GGLLFGPR;HQALAIGLFQK;LLALQATETPEYR;NPYLANR;VVAENAQGFSPPEVR	3299967490	1.22221e+08	rhoptry protein ROP7
TGME49_313380.P3702	1;1;1;1;1;1;1;1	0.3248	31474.6	8	AEQEEQAEAYTR;EATAAEEAMK;EATAAEEAMKEQIDLISQYK;EFQDTFTQQHALYQQGLQEQQK;LKAEQEEQAEAYTR;QINDWNKLLEDAQKTQQTIYEQEVR;SLAVIWLR;TQQTIYEQEVR	316403783	1.8612e+07	IMC localizing protein ILP1
TGME49_202200-t26_1-p1	1;1;1;1;1;1;1	0.1349	86970.7	7	EASLSFVPLSR;EELGQDFTVALR;ISQFFYSR;QPSVASTTASEAGLEDVDAIR;SLQESYETK;TSEEVLTGVSGLSPFTNYLDSEGGSISGK;VVPVLFMMDSMIPNPGR	134387715	3.05427e+06	hypothetical protein
TGME49_205580.P574	1;1;1;1;1;1;1	0.1831	51171.8	7	EKPVPVYLTDLQTGAIR;ETEEPEFDSAAMR;GVPMVIYER;KPEENANTEEKQEDGTGGATSPAVSNLK;LTSEGFIHELQHGHR;SGALPLFWSAAELAANPR;TVLVHLLR	632748136	2.10916e+07	nuclear factor NF4
TGME49_207840.P628	1;1;1;1;1;1;1	0.4167	15201.2	7	ALDINLPNVVVPSAGR;ALDINLPNVVVPSAGRPSNNQNR;ISEEVAVIPSK;ISEEVAVIPSKR;LTLDFQINK;LTLDFQINKK;VAGFVTHLMK	757116478	1.08159e+08	ribosomal protein RPS17
TGME49_216860-t26_1-p1	1;1;1;1;1;1;1	0.1636	49065	7	DFFLKPELLR;DVQNIFMATPK;ELAFQIK;GNYVSIHASGFR;GVEDVVVGR;IMVATDLFGR;TTPHILIGTPGR	343482940	1.43118e+07	DEAD (Asp-Glu-Ala-Asp) box polypeptide DDX39
TGME49_227360-t26_1-p1	1;1;1;1;1;1;1	0.1491	44010.2	7	ALEPVNLK;HGSLGFLPR;ITPMGGFPHYGTVNNDFLLLK;NATTESDLTEK;NATTESDLTEKR;RALEPVNLK;VQFQVPR	366161594	1.40831e+07	ribosomal protein RPL3
TGME49_230210-t26_1-p1	1;1;1;1;1;1;1	0.1518	61131.8	7	FVQQENTVQQAQTDAR;LHAIEIHQFIPLPNVR;LQADQPVVPVPVYQDVYK;LQADQPVVPVPVYQDVYKR;MDIAFQEK;PAVFAGNLNPISFK;VYNQSAVHEVPK	151464376	5.60979e+06	alveolin domain containing intermediate filament IMC10
TGME49_232410.P1465	1;1;1;1;1;1;1	0.3636	24875.6	7	EYEVPTYGYGSR;FASDQFHVRPTLLEQ;IEIIFVSLDR;NSNNTVIPQSHLK;SVALYFADGADPK;TGVPSVIVIGSDGR;VMKEYEVPTYGYGSR	303263093	2.16616e+07	thioredoxin-like protein 1
TGME49_232710-t26_1-p1	1;1;1;1;1;1;1	0.3127	29334.3	7	GIFPLQNVFIR;KFIPESIGK;KVQAESGEAQNTLTAETK;KVQAESGEAQNTLTAETKA;LMELHGEAEDVGR;MMTIMSAEASK;VYEVNLADLNNDEDQGFR	386128464	2.14516e+07	ribosomal protein RPS3A
TGME49_235930.P1579	1;1;1;1;1;1;1	0.1298	64207.9	7	ASGAILEYVGR;GGYGGGYGGGYGGR;HAYIAGTLAER;LAIFGELR;LLIFGWNAEAR;TSYVHVETDGR;YGGYDDYR	99925274	2.93898e+06	domain K- type RNA binding proteins family protein
TGME49_236650.P1601	1;1;1;1;1;1;1	0.1418	59912.1	7	GDGPIVLILAPTR;ILIFAETK;LIDFLESR;MLDMGFEPQIR;QTLMWSATWPK;SGGFGGGPNALPLGSRPY;TIDLVPFEK	193060486	6.43535e+06	DEAD (Asp-Glu-Ala-Asp) box polypeptide 17
TGME49_242070.P1730	1;1;1;1;1;1;1	0.2208	42751.6	7	AATVIAADDMLLWALDRDSFTNIVR;EIFEESLK;FVAPVYPK;GGFFGELALLK;ILEDMDPYER;LLGPVEQILMR;TATYEDGDVIIK	231150518	8.8904e+06	cAMP-dependent protein kinase regulatory subunit 1
TGME49_248880.P1910	1;1;1;1;1;1;1	0.2714	23357.8	7	ATIGADFLTK;FQSLGVAFYR;TATNVHLAFEEIAK;TATNVHLAFEEIAKR;TSLMNQYVNK;TSLMNQYVNKK;VIILGDSGVGK	368105116	2.45403e+07	ras-related protein RAB7
TGME49_249270.P1924	1;1;1;1;1;1;1	0.229	46928.1	7	ALAPTWEEVATALK;APISELPK;AWDGKDEELPKDEL;DAASLIEFAVMHAGK;GIVTLVAVSDQSAMGEYGVQGFPTVK;NEYLATLNR;SVGLVKDYEGAR	335094732	1.34038e+07	protein disulfide isomerase-related protein (provisional), putative
TGME49_255260-t26_1-p1	1;1;1;1;1;1;1	0.1406	62962.4	7	HIELQQPDRPPYR;ISPFPMELLEK;NNFLEDVPTEK;NYGFYYVDTTGEGK;QSGNPLPGGFNLNFVTPSGQR;YPFVYDSK;YRYPFVYDSK	1193126278	4.97136e+07	apical membrane antigen AMA1
TGME49_263050.P2440	1;1;1;1;1;1;1	0.2877	23943.4	7	FMAYATLR;GLAGIPADTPK;KGLAGIPADTPK;LGVVPSGLLR;SAESLNANVTR;TWFNQPGR;VALSIGVAVDHR	445706052	3.42851e+07	ribosomal protein RPL13
TGME49_273090-t26_1-p1	1;1;1;1;1;1;1	0.1036	89322.6	7	ETVVEVPNVK;GQVVVIGATNR;HFEEGLAGAR;ISILQATLR;LDQLIYIPLPDLPAR;NAPAIIFIDEIDSIAPK;WDDIGGLEDVKR	120646566	2.56695e+06	cell division protein CDC48CY
TGME49_278990.P3027	1;1;1;1;1;1;1	0.2096	36465.4	7	FGLYEYFK;FPFGSVVPLWSR;MQVYPDKYK;SSLSVAAASPLAAAK;TVVAEEGAAGLR;VVQLFYDNIFTK;VVQLFYDNIFTKPK	357965000	17898250	phosphate transporter MPT
TGME49_288380.P3182	1;1;1;1;1;1;1	0.1017	81863.5	7	AELVNNLGTIAR;ALLFLPK;APFDLFETR;ELISNASDALDKIR;FYEQFSK;LGIHEDTSNR;QSVASSPFLEALR	310350836	7.38931e+06	heat shock protein HSP90
TGME49_291960.P3255	1;1;1;1;1;1;1	0.158	57556.6	7	AHGYPPQNAFQTLGSHEFK;AVEYFVK;EHVEPEDAVVR;GQQVISLGPSLK;LSLENFLLR;QQTPALTDEMHK;VLSIFGVADGKK	137283879	4.903e+06	rhoptry kinase family protein ROP40 (incomplete catalytic triad)
TGME49_310780-t26_1-p1	1;1;1;1;1;1;1	0.2899	36288.8	7	DSSSSESTVTPADEAASESEEGDKTSR;GVLTGLGVAATLAAAAAAAK;KGVLTGLGVAATLAAAAAAAK;PSPYAELLK;QQSQYDYSYPGTTSTPTPPR;QQSQYDYSYPGTTSTPTPPRPASYGYPAFPAFPR;YYHSMYGNK	463143238	5.78929e+07	dense granule protein GRA4
TGME49_313140.P3691	1;1;1;1;1;1;1	0.1271	59522.8	7	APILISNVPR;GFALSSFK;KPIVIGR;NILDGTVFR;QGIWYEHR;TSTNPIASIFAWTR;TVVSEAAHGTVTR	174781098	4.99375e+06	isocitrate dehydrogenase 2
TGME49_204020-t26_1-p1	1;1;1;1;1;1	0.2538	28219	6	GMVGIVAGGGR;LRPLDFAER;MPEGTVVSNVEEK;NAALTIGNILPLNK;TSGTYATIVGHSDDGSK;TSGTYATIVGHSDDGSKTR	443090992	2.95394e+07	ribosomal protein RPL8
TGME49_209950.P701	1;1;1;1;1;1	0.1887	47650.7	6	AMATHVQVPK;AVGPLIPSSVIIPTDMKDFEK;DLFAMESYPSVVVFNPHLK;FQVIPELTK;VLVFSDKPK;YQYDSGKGPDFR	303804844	10850173	thioredoxin, putative
TGME49_215785-t26_1-p1	1;1;1;1;1;1	0.2679	49106.5	6	AAAAIPAAASR;GRLPVFPPDEFPEDVDTNPIYFR;LPVFPPDEFPEDVDTNPIYFR;RAAAAIPAAASR;TGGSDGGGEPPQTPR;TGGSDGGGEPPQTPRPSLPTR	3641972050	2.02332e+08	rhoptry protein ROP2A
TGME49_224850.P1133	1;1;1;1;1;1	0.0872	82502.2	6	AVTEMHLK;EGDQILFVGPHQSK;NMDDSIDDEKLR;QLFEPFGSITSAK;RAERDNLAEAK;TVYVGPFIR	210221094	6.00632e+06	polyadenylate-binding protein PABC
TGME49_227280-t26_1-p1	1;1;1;1;1;1	0.1909	23842.5	6	AVILSLGTSALIAGR;KVEEELSLLR;KVEEELSLLRR;MFSSTLR;RQPFMSSVK;VEEELSLLRR	991081830	1.1012e+08	dense granule protein GRA3
TGME49_227810-t26_1-p1	1;1;1;1;1;1	0.1333	57979.6	6	FPVVDVR;ILGAGAASIVIQAVQETVPQEPAR;STLPQTPFVIETLR;TPAMDEFVVMR;VALRFPVVDVR;VLQLAANLER	188531678	6.98265e+06	rhoptry kinase family protein ROP11 (incomplete catalytic triad)
TGME49_236210-t26_1-p1	1;1;1;1;1;1	0.1395	56861.7	6	EHILEYINR;ELTALVEK;MVVAAAGDVDHK;QMLAYGR;QTEEVIFDRLHTTAFR;TQLLGHLDSTTAVAEDIGR	114246323	3.93953e+06	cytochrome b-c1 complex subunit 1
TGME49_245460-t26_1-p1	1;1;1;1;1;1	0.2293	23528.6	6	LDPLLEEQFNTGR;LDTGNYSWSSQK;LLGVVYNASNNELVR;NSIVAIDATPFK;SFYGLDLGK;SFYGLDLGKK	492078900	3.78522e+07	ribosomal protein RPS8
TGME49_251540-t26_1-p1	1;1;1;1;1;1	0.2421	35297.7	6	GVDGFGPSLLGDSPGFHFPR;LAGWTDNTHTATAGTPK;QVEVQYR;VEFENLFSQVHEMMR;VILHLQR;VPEDPVPEEPR	362315180	19069220	dense granule protein GRA9
TGME49_254720.P2070	1;1;1;1;1;1	0.171	28591.9	6	APPVPPR;IPYGGAAPPR;MFPDFQYR;MGPSDISTHVR;PLFTEGVR;QRPLFTEGVR	4810664010	481066401	dense granule protein GRA8
TGME49_262920.P2432	1;1;1;1;1;1	0.0782	104442	6	EAVADEAAADSGEER;EVLLPITNLNLK;ISGISALPIVLDR;TGALPVNMR;TGGEDETGDLSQDQEAK;TLAAAAASQK	61171413	1.35936e+06	serine protease DegP
TGME49_263090.P2444	1;1;1;1;1;1	0.2857	30661.1	6	AEEIKNLRDEYVYK;ATETAEAELPSTHPIR;DELSVEER;DSTLIMQLLR;LAEQAERYDEMAEAMK;YISEFSGEEGKK	179697680	8.55703e+06	14-3-3 protein
TGME49_263300.P2459	1;1;1;1;1;1	0.3	31314	6	DSLDIVAEYK;IGSEVSGKFDASAMK;SKNPEIVNTASVSPAGAFDASSK;TAPSGDAMFGR;TNIQFGGLWYLNDKK;YAVGASYTGVASK	567154462	2.70074e+07	voltage-dependent anion-selective channel protein
TGME49_263700-t26_1-p1	1;1;1;1;1;1	0.3718	16273.5	6	AATGEEGEAQGSGLGPATR;ELGISAVHVK;IEDVTPIPTDSTR;IGRIEDVTPIPTDSTR;SKTPGPGAQSALR;TPGPGAQSALR	452285892	5.65357e+07	ribosomal protein RPS14
TGME49_270320.P2732	1;1;1;1;1;1	0.1338	58619.7	6	AFGDSDFK;ATLIHSDGGLTR;LSAPVVENVVGR;TIPAGSFLVTAINIGDSR;VDGVLALSR;VVSGQGVVLSETR	105514366	3.51715e+06	protein phosphatase PPM3C
TGME49_270380-t26_1-p1	1;1;1;1;1;1	0.351	17147.6	6	GMSASALPWR;GQTPSQIGVTLR;IKPSDVEEHIAK;KGQTPSQIGVTLR;LQGLAPELPEDLYYLIK;LQGLAPELPEDLYYLIKK	180176746	1.63797e+07	ribosomal protein RPS13
TGME49_275860-t26_1-p1	1;1;1;1;1;1	0.2376	43114.5	6	DLNISHFPTADTSQISHSLAPDILTLR;HFSLWGDDR;LVHILLNPSATFNQYVELHR;PITFFPEFTVR;TPVVLELVTDPVILR;VFSMEFSGR	46404203	2.01757e+06	dense granule protein GRA12B
TGME49_290160.P3223	1;1;1;1;1;1	0.06	113425	6	GDTGNVYISDAK;LPVEIEER;QTVSLLVSTDGGK;STSTENEPIPR;VVLIVGSK;YSLSLPNNIR	87481205	1.56216e+06	sortilin-like receptor SORTLR
TGME49_308020-t26_1-p1	1;1;1;1;1;1	0.1455	41926.7	6	AKEEVVGHVTLNK;EEVVGHVTLNK;FTVPWILLPPAK;GFLTDYIPGAK;NANFIEIR;VEQNGEQSVLYK	3.74659e+08	1.78409e+07	SAG-related sequence SRS57
TGME49_202680.P499	1;1;1;1;1	0.1119	62145.5	5	AGPAPEYR;KPPTVVAYGDVSTVPHYEEVR;MVSVTKEELQR;TVASPVYTGGDVR;YYYVGKENTK	192702712	5.83948e+06	cytochrome b-c1 complex subunit 2
TGME49_215460.P857	1;1;1;1;1	0.4296	15167.4	5	ADSGAFSLR;LGYVEAKPTK;QFGVDILHPSR;SSGFAMIYDNPNAAK;VSDSQSIVVFGLK	274859584	34357448	ribosomal protein RPS24
TGME49_215470-t26_1-p1	1;1;1;1;1	0.2719	24569.4	5	AIGEILEGSR;ELGLEFMDVEAMK;KYDAFLASQVLIPQIPR;LLGPGLNK;STMGKPQQIYG	294933189	1.96622e+07	ribosomal protein RPL10A
TGME49_232300.P1456	1;1;1;1;1	0.1787	26041.7	5	ELTSVVQK;FGFAPDSVELFAER;FGFAPDSVELFAERVENR;FKDGYLISTGEPSK;IRELTSVVQK	404582600	2.88988e+07	ribosomal protein RPS3
TGME49_232350-t26_1-p1	1;1;1;1;1	0.155	35507.1	5	ELADVVLYDVVK;NDLLPFNSK;QLEEIAEHTK;QLEEIAEHTKVSGGEIVR;VIELELNEEEKK	145488223	6.32557e+06	lactate dehydrogenase LDH1
TGME49_252360-t26_1-p1	1;1;1;1;1	0.1215	60739.5	5	LGVGANNR;PADILISDNFQR;SGDVFTESYLPPEHLDR;TNAHLEDTVTILFFR;VMDVDENQEYALK	231553429	8.57605e+06	rhoptry kinase family protein ROP24 (incomplete catalytic triad)
TGME49_257680.P2182	1;1;1;1;1	0.2488	24090.3	5	LPNPADVLGPMDK;QLGLAPSYADK;QLGLAPSYADKQAFEEK;SGDNLDYASFQK;VSTGDAMILAR	493321412	4.48474e+07	myosin light chain MLC1
TGME49_262050-t26_1-p1	1;1;1;1;1	0.0884	65073.2	5	DGFVAALSR;FAVPLYSGR;LGHWLGSLGR;SVAGTGGYNIVVK;VESEIKDLISR	231116538	9.24466e+06	rhoptry kinase family protein ROP39
TGME49_274060-t26_1-p1	1;1;1;1;1	0.1734	35001.2	5	AVAGLAAGGLGSFFGNPADLALIR;EEGLFGLWR;IVKEEGLFGLWR;NEGISGLYK;NYTGVLNAISR	78458040	3.7361e+06	2-oxoglutarate/malate translocase OMT
TGME49_295125-t26_1-p1	1;1;1;1;1	0.3901	42234.5	5	FPQEDRPLADAAR;LLALQAIETPEYR;NLLFLLPPTHVDMETFVDEIGR;SRNEVGWVK;VVVPAEYDEYTPPEGR	1802023720	8.19102e+07	rhoptry protein ROP4
TGME49_299050-t26_1-p1	1;1;1;1;1	0.2513	22236.8	5	EQEQAVEKPSVEGVK;FLEDVMEK;FVLDLLR;NLDVDNLVIEHIQVNR;NLDVDNLVIEHIQVNRAPK	377852852	3.43503e+07	ribosomal protein RPL17
TGME49_305520-t26_1-p1	1;1;1;1;1	0.1896	29299.4	5	GTHIVGAPTTK;IGEPHTVPMK;ILGFAGIK;ISSIEEIYLFSLPIK;LSLVPVR	92738229	5.15212e+06	ribosomal protein RPS2
TGME49_308970.P3553	1;1;1;1;1	0.1871	38196.8	5	GHVPIPWATATFR;QGLPAGAWK;VHFLLVPEIAR;VYTSSSAIMQIHK;YKPPTHDFGDAVVPFIAR	160327571	9.43103e+06	dense granule protein GRA12D
TGME49_309752.P3574	1;1;1;1;1	0.1145	53337.3	5	GAGGPILIGSAR;GGTSIEDIAHNYPESIHK;GLYELFR;LNFDDNAGFR;VASVVDAAAK	59123712	1.64233e+06	succinate-Coenzyme A ligase, beta subunit, putative
TGME49_312050.P3660	1;1;1;1;1	0.2523	24176.3	5	DTFLHLTR;EVSFDEGAAFAR;GIYDLSNEAHGIK;KIYENIQR;LQIWDTAGQESFR	96595404	5.36641e+06	ras-related protein RAB2
TGME49_313390.P3703	1;1;1;1;1	0.3109	21488	5	APTAAALAK;LLTQYLK;QLAPSGLLLVTGPFK;SSITPGTVLILLSGGHR;VDISGVDVSSIK	329666660	2.35476e+07	ribosomal protein RPL6
TGME49_314810.P3749	1;1;1;1;1	0.2403	30084.5	5	GGFYKEPEAK;KGDWGNREEMINELVQR;LLRPMEGVPVPER;LQANDIVSQHLGK;QLHNAVFIK	490328526	3.50235e+07	ribosomal protein RPL7
TGME49_204340.P548	1;1;1;1	0.0468	97016.2	4	DFEAQESR;ESGGFFGFFK;IVPTVDAAPR;NILNVVNEEALLR	51260035	985770	dense granule protein GRA54
TGME49_213350.P788	1;1;1;1	0.34	17128.2	4	ADAGDAAANQPK;DLVVVPEMIGSVVGVYNGK;GVELDKLLDMK;MEDLLELFR	193255085	2.41569e+07	ribosomal protein RPS15
TGME49_216000-t26_1-p1	1;1;1;1	0.1208	57945.2	4	FAGFLADPDILTR;IVETIKPVVK;LGRPATTLVNPDR;VDVTVSQSPAGPHSPLSASPQTGTAASLK	504856214	2.2948e+07	alveolin domain containing intermediate filament IMC3
TGME49_217680.P919	1;1;1;1	0.0206	245977	4	ALPLDVAIK;SVEAFEQIAAGGR;TFLEQLENAVNVMDSR;VGSLMETR	34974670	277577	dense granule protein GRA57
TGME49_218520.P943	1;1;1;1	0.1203	36627.9	4	KPPFEFGK;KSGSGGGEEIEYER;SGSGGGEEIEYER;TPLEESQEPEGSTPDSQQSR	165025492	1.10017e+07	microneme protein MIC6
TGME49_223940.P1099	1;1;1;1	0.2327	27299.3	4	HIDLSDAPLLN;KAEAEAAEAERLR;LASPEDSASETTMATQPQK;QMQEALKQEEMSPR	290076118	1.93384e+07	gliding-associated protein GAP45
TGME49_226970.P1232	1;1;1;1	0.2484	18647	4	AFQKQDGVSSLGR;ATADVQTER;DVGLGFQTPR;FNVLKVEK	351478250	35147825	ribosomal protein RPS11
TGME49_227620-t26_1-p1	1;1;1;1	0.2054	19774.3	4	AAHVPVPDFSQ;AVGGKGEHTPPLPDER;GEHTPPLPDER;QQEPEEPVSQR	564706508	5.1337e+07	dense granule protein GRA2
TGME49_233480-t26_1-p1	1;1;1;1	0.1102	39076.2	4	EWVTGDSVLTGLK;ISVPESQYPANAK;SPLGAMLR;WFFGDPK	1659249010	1.18518e+08	SAG-related sequence SRS29C
TGME49_239820.P1689	1;1;1;1	0.0993	65134.9	4	GSVDSANADVLLLSAAQGVLR;LVDEPVETLHLK;SQQLVSLVHLAEILGR;VVGNYDGLMVR	14237895	459287	D-3-phosphoglycerate dehydrogenase
TGME49_242330.P1735	1;1;1;1	0.1875	21581.3	4	ESSNAYAIK;IGSAGVVR;LVNSMMMHGR;QAVDVSPLR	534147400	4.45123e+07	ribosomal protein RPS5
TGME49_247350.P1849	1;1;1;1	0.2379	26908.9	4	AFAEGGWK;ELTDATFEHDTQASTGATTGHWFVK;IQGFPTLYYLANGK;LDATSNSITAKR	250975798	2.78862e+07	thioredoxin domain-containing protein
TGME49_248340.P1883	1;1;1;1	0.2407	24560.7	4	AAAAAQAVPEFK;LILVGDGGVGK;LTNQPALSFVGEHAK;SNYNFEKPFLWLAR	179269612	1.19513e+07	GTP-binding nuclear protein ran/tc4
TGME49_248390.P1886	1;1;1;1	0.2411	16280.9	4	AHFSAPSSVR;DDEVMVVR;FSSQVSSSR;WVIHIER	92518741	1.15648e+07	ribosomal protein RPL26
TGME49_248480-t26_1-p1	1;1;1;1	0.2074	21652.9	4	HVDYAITSPFGGGRPGR;LLGEYGLK;VDSEKHVDYAITSPFGGGRPGR;VFQGTALLR	231448428	2.10408e+07	ribosomal protein RPS9
TGME49_248810.P1906	1;1;1;1	0.1066	54231	4	ANVSPETMAGIEAR;FVGPAAEEVER;NPLAESSEEAK;SVQDLEPTSK	125098167	4.31373e+06	nuclear factor NF7
TGME49_262620-t26_1-p1	1;1;1;1	0.1433	31722.2	4	ADVFEDFQGR;GVGTVLFSTPEGAQR;QVFISNLPWR;TSWQDLK	164896120	8244806	RNA recognition motif-containing protein
TGME49_262670.P2419	1;1;1;1	0.2459	21298.6	4	AHMQQLFDSK;ALPSNIQIIR;DISQNGAVSQLYAEMAGR;NFGVWLR	208824760	1.39217e+07	ribosomal protein RPL18A
TGME49_267400-t26_1-p1	1;1;1;1	0.3507	15589.4	4	ADQLNVLVLNR;FAAEIAHNISSR;GTNTMPNIGYGSNK;SARLDTAEDE	208398115	2.60498e+07	ribosomal protein RPL32
TGME49_270250-t26_1-p1	1;1;1;1	0.1211	20194.9	4	DEEIFFR;PTGNPDLLK;SMQRDEEIFFR;VERPTGNPDLLK	55902719	1.39757e+07	dense granule protein GRA1
TGME49_271050-t26_1-p1	1;1;1;1	0.2032	19075.8	4	KLTTVLPGAVLK;LIVRVPGADGR;LTISPSGEGDVFYGK;LTTVLPGAVLK	1071947810	8.24575e+07	SAG-related sequence SRS34A
TGME49_278870-t26_1-p1	1;1;1;1	0.0236	216243	4	LGDEVHLEQLR;LVLEDSSASSTHVR;TGLLEQFLVK;VNVLDFPGLSR	3.96111e+07	366769	myosin F
TGME49_289680.P3208	1;1;1;1	0.1233	24962.8	4	AITSAYYR;AVSVEEATK;FTRDEFNLESK;QSFENVER	1379371359	9.19581e+07	ras-related protein RAB11A
TGME49_292130.P3261	1;1;1;1	0.1478	23570.9	4	LGDLSSQVGWSHGDLVAR;LQVFEGVPTMVER;MVVPSALR;SFAQTTLPK	372941200	2.86878e+07	ribosomal protein RPL13A
TGME49_294200.P3346	1;1;1;1	0.0768	62679	4	FTNFFLEPLMNR;GEFFNAYGIIR;IDFAGVPGFR;SVLLEEETYR	31463404	898954	glucose-6-phosphate 1-dehydrogenase
TGME49_297070.P3399	1;1;1;1	0.1214	58049.5	4	MLQNVEDNMR;MLSTLLSAER;QPLPVATETMLR;VPEDQMTPLGALFSTDTTEMYTAQHIFFHSPSEHTFQGEANRR	267906270	1.33953e+07	carbonic anhydrase-related protein CARP
TGME49_310080-t26_1-p1	1;1;1;1	0.057	87774.5	4	DVLLDLNR;DVQVFDFQDILEK;GLVVVNLAEETAR;LLGSGLTELLR	70053824	1.45945e+06	acyl-CoA synthetase ACS3, putative
TGME49_310150.P3598	1;1;1;1	0.0496	84871.9	4	EADLLGFEK;FLLPWLR;LLAELKPSLGELK;LLVGFAVSR	19426949	413339	acyl-CoA synthetase ACS2, putative
TGME49_313080-t26_1-p1	1;1;1;1	0.1143	49479.1	4	LFLETTVYPVAASAAGK;LLAPVAPTLEK;QAAASEATSEKLER;TMYNASQSAK	130630096	4.83815e+06	hypothetical protein
TGME49_315770.P3788	1;1;1;1	0.0868	62527.9	4	ILAAEDSVTR;IWQQAPWLPFGFGTR;LPLQFSLASLTK;YVPTSVQDLFR	107062740	3.45364e+06	cytochrome p450
TGME49_319560.P3851	1;1;1;1	0.2758	37841.1	4	AEESCVEGVEVTLAEK;EFGISASSCK;GESGSEGSLSEK;GESGSEGSLSEKMNIVFK	235976583	1.17988e+07	microneme protein MIC3
TGME49_500225.P231	1;1;1;1	0.0795	69308.5	4	DLEEASLGR;HVGQSDERPLLQR;SSLLPVR;VGEIQFVLVPEGVLSTVHDSR	112678641	3.88547e+06	hypothetical protein, conserved
TGME49_201780.P473	1;1;1	0.0585	82562.7	3	ADWGQLATAIKPMLK;ELGGIVTVLAVGHYVK;QLAAHAVLDMPYKK	76093604	3.6235e+06	microneme protein MIC2
TGME49_201800.P475	1;1;1	0.1124	28491.5	3	NVEEVSTMER;QTITDSVGVK;TAGDLIQEAR	60362222	3.55072e+06	ATP synthase-associated protein
TGME49_202390-t26_1-p1	1;1;1	0.0545	61740.1	3	ATPFLPLDSGLR;LQALDSVDGR;TFFSAEELAK	29506958	1.22946e+06	mature soluble cytoskeleton protein MSC1B
TGME49_203290.P516	1;1;1	0.1376	23792.4	3	GATDDDVAVDK;LPTFYLLQR;STGGDIWRPR	69310439	6.93104e+06	dense granule protein GRA34
TGME49_214770-t26_1-p1	1;1;1	0.3267	22847.4	3	FADDTYTESYISTIGVDFK;LGPSQPVR;NAHNVEQAFHIMASEIK	184497262	9.22486e+06	ras-related protein RAB1B
TGME49_215060-t26_1-p1	1;1;1	0.1562	22106.5	3	ILFLGLDNAGK;MGYADGFR;TTLLHMLKDDR	56074480	4.67287e+06	small GTP-binding protein sar1, putative
TGME49_215590-t26_1-p1	1;1;1	0.0538	72687.4	3	HSNGPLTTAQIR;LGANSLLDLVVFGR;TMQDHAAVFR	18551062	421615	flavoprotein subunit of succinate dehydrogenase SDHA
TGME49_215775-t26_1-p1	1;1;1	0.1757	65854.1	3	ALLEGFLR;LLPLQAMETPEYEQLR;TELSAVLPLYQTDGEPA	3297500080	1.13707e+08	rhoptry protein ROP8
TGME49_216670-t26_1-p1	1;1;1	0.0436	100015	3	AAEEGLLLLDR;AGTVAVVGLQAANVDR;SIGSVIGAGGANLR	56972284	982281	FUSE-binding protein 2 / KH-type splicing regulatory protein
TGME49_221380.P1019	1;1;1	0.085	27193.6	3	AVTLAEVLK;AVTLAEVLKR;DKEPIGSNEIR	79682904	5.31219e+06	alba 1
TGME49_224900-t26_1-p1	1;1;1	0.1595	28524.9	3	EGVDLENVATVELLEELKR;GFILDGFPR;NEAQAAGLDNLLK	38282256	1.91411e+06	adenylate kinase, putative
TGME49_226250.P1198	1;1;1	0.0409	78525.6	3	DLLNLLEEAK;ELAMQIYEEAR;VGSTNEFIR	38710190	841526	DEAD (Asp-Glu-Ala-Asp) box polypeptide DDX3X
TGME49_226380.P1204	1;1;1	0.0899	42568.3	3	EALEDFDVLLEK;VVSTVDDQLER;YGEASVDDTQR	63968700	2.66536e+06	dense granule protein GRA35
TGME49_227600.P1253	1;1;1	0.2239	15355.4	3	ALPGIPAVAPHR;HNHYATGSNR;VVFHNVGK	86015546	9.55728e+06	ribosomal protein RPL34
TGME49_229920.P1344	1;1;1	0.101	34910.6	3	HVYYVPPQFFPFLK;INWVVPR;LFYLEAPEHK	48070946	2.53005e+06	cytochrome c oxidase subunit ApiCOX35
TGME49_230410-t26_1-p1	1;1;1	0.1237	30496.7	3	HLTVNDLPLGR;TAPAEGGIGQLR;TLAIVDKTGTVR	108459338	6.37996e+06	peroxiredoxin PRX3
TGME49_231410.P1417	1;1;1	0.0473	64669	3	AATPEELVELK;EAPLFLR;QEAFIQFAK	115340294	3.11731e+06	ATP synthase F0 subunit b-like protein
TGME49_233100-t26_1-p1	1;1;1	0.0966	32023.1	3	FYGVLDR;TGVSELTGGK;VLPSIINEVLK	60975176	3.20922e+06	SPFH domain / Band 7 family protein
TGME49_236040.P1585	1;1;1	0.1295	39012.1	3	AEGIIPGIK;SPSGVPMVDLLK;YGGGAGGAAAASSLFEK	63593396	2.64972e+06	fructose-1,6-bisphosphate aldolase
TGME49_239760.P1684	1;1;1	0.2256	15045.9	3	DTVYELR;FLQTHIKVDGK;VFVTAELPFSKR	200710548	2.50888e+07	ribosomal protein RPL22
TGME49_240600-t26_1-p1	1;1;1	0.048	72173.4	3	DIAVATNAQLISR;IAALSGGIAR;YEDSINAVR	210710570	6020302	chaperonin cpn60, putative
TGME49_242340.P1736	1;1;1	0.3148	6497.24	3	ANQIGFVK;TNLFNTR;TNLFNTRPK	904299310	2.26075e+08	ribosomal protein RPS29
TGME49_246540.P1834	1;1;1	0.1181	45920.9	3	DVVNFLTWATEPTADER;GTLVEGADFYLPTAQEQQR;QVYSESVALNR	9910947	450498	cytochrome c1, heme protein
TGME49_248700.P1902	1;1;1	0.1191	29725.4	3	EVKVPVEVTK;NVPAPVDVYTIQK;VVDVPFVHYR	171866963	1.32205e+07	alveolin domain containing intermediate filament IMC12
TGME49_249850-t26_1-p1	1;1;1	0.039	43035.3	3	LPTWQQIR;STLQDIR;STLQDIRLPTWQQIR	297994158	2.29226e+07	GAP40 protein
TGME49_249990.P1955	1;1;1	0.043	92511.2	3	LNESFDDQTEETLR;SGPVFQHYAVVR;TLSTILEDLR	27388751	507199	dense granule protein GRA70
TGME49_254470.P2059	1;1;1	0.037	88656.4	3	EGSPGVGDYR;LVNPAALQYGSR;VQLTAAER	102505756	2.56264e+06	Myc-regulation protein MYR1
TGME49_257530-t26_1-p1	1;1;1	0.0873	54545.9	3	MESTEATMVER;NLTAIQSMK;SIELAHQPTGAGASLSSFEVGGAK	62305641	3.66504e+06	apicomplexan amino acid transporter ApiAT5-3
TGME49_258660-t26_1-p1	1;1;1	0.0958	51354	3	HTWQDMER;HTWQDMERTEDLR;VLEPETLEGSPALVPPAETEEGTAAQIAEEMSK	117157682	9.76314e+06	rhoptry protein ROP6
TGME49_261570-t26_1-p1	1;1;1	0.1232	30994.1	3	AMFNDNSEVR;LKVPPAINQFTHTLDK;VGGNIQPR	266440626	1.15844e+07	ribosomal protein RPL7A
TGME49_263040.P2439	1;1;1	0.1284	16527.1	3	AFEPLLLLGK;AFEPLLLLGKER;FQDVDIR	195923100	16326925	ribosomal protein RPS16
TGME49_263520-t26_1-p1	1;1;1	0.1083	38754.4	3	LHLSDVDEAHR;LPPTLPFHGESAYR;YAGAAAGAETIQR	123713794	5.62335e+06	microtubule associated protein SPM1
TGME49_266060-t26_1-p1	1;1;1	0.115	31473.9	3	ESIALMYWLLAR;LLIVTDPR;STSEGIHLINLAK	138341100	8.64632e+06	ribosomal protein RPSA
TGME49_267060.P2595	1;1;1	0.1642	15434.5	3	IALTDQYLK;VLVDGAGVTGVK;VLVDGAGVTGVKR	151112644	1.37375e+07	ribosomal protein RPL14
TGME49_269980-t26_1-p1	1;1;1	0.0613	52112.9	3	AFSPTTIK;IIQVDQSLKEDR;SADPFYWMR	152541610	8.02851e+06	preprotein translocase Sec61, putative
TGME49_276140.P2966	1;1;1	0.1585	21030.9	3	DAVLLIFANK;ILMVGLDAAGK;MLNEDELR	251390554	2.09492e+07	ADP ribosylation factor ARF1
TGME49_288720.P3187	1;1;1	0.1086	24767	3	ESNVATAVTALR;ESNVATAVTALRR;VDIGQILMSIR	207599400	13839960	ribosomal protein RPL10
TGME49_289380.P3202	1;1;1	0.0445	100166	3	AAVTLQEIISGAAR;GALPASAPVR;LVTSGVLSDFIFLAQER	6.13726e+06	122745	dense granule protein GRA39
TGME49_300000.P3449	1;1;1	0.1283	21138.7	3	EADKHFGAAPGTPGSK;FNAVVLK;FNAVVLKR	71183574	5.93196e+06	ribosomal protein RPL18
TGME49_300200.P3460	1;1;1	0.2581	15891.8	3	ATIAGGGVIPHIHK;GDEELDTLIK;HLQLAIR	557954800	6.1995e+07	histone H2AZ
TGME49_306030.P3514	1;1;1	0.0811	37788.5	3	EVLTSLELPYR;IPSELPK;MYQSDEIIK	176373010	7.66839e+06	glutathione S-transferase 2
TGME49_309820-t26_1-p1	1;1;1	0.12	20168.7	3	AEDILEK;VLEQLTGQR;VLEQLTGQRPQFSK	164702678	1.83003e+07	ribosomal protein RPL11
TGME49_310490.P3611	1;1;1	0.1429	16315.8	3	AAVIDVTK;INYDKYHPGYFGK;YHPGYFGK	168985070	1.87761e+07	ribosomal protein RPL27A
TGME49_320050.P3869	1;1;1	0.1097	35301.6	3	GAADGGLHVPHGIK;ILGLHVADYMR;VLLDVGIVR	96975562	4.84878e+06	ribosomal protein RPL5
TGME49_320220-t26_1-p1	1;1;1	0.0965	54739.6	3	AVGFAENVPNPESTNSDSHPDFR;FAPDNFR;TSVWHDPNEPAIVSVSR	70361640	2.51292e+06	cytochrome b-c1 complex subunit Rieske, putative
TGME49_321500.P3895	1;1;1	0.0589	50887.4	3	LFIGSIPR;MDSIAAADAAIR;TMTEDEVR	88329467	4.20617e+06	RNA recognition motif-containing protein
TGME49_205700.P580	1;1	0.1047	18829.2	2	FADENFSYK;VVAGQEVVK	55893036	3.99236e+06	cyclophilin precursor
TGME49_206590.P593	1;1	0.0259	80496.7	2	HLININPQER;QVAEAPISR	36518972	716058	calcium-dependent protein kinase CDPK2A
TGME49_207620-t26_1-p1	1;1	0.0467	71096.1	2	DGAIVTDPLLR;LPANPDVFVAGDIAAYPYVK	10768870	262655	pyridine nucleotide-disulfide oxidoreductase domain-containing protein
TGME49_208030-t26_1-p1	1;1	0.0362	62961.9	2	MQLYSSPGDR;TGVTGVTVGPR	100814100	4.58246e+06	microneme protein MIC4
TGME49_208560.P648	1;1	0.0408	66280.5	2	ALYEIAEQR;LFLSAVAADSVGSMYK	0	0	carrier superfamily protein
TGME49_208790-t26_1-p1	1;1	0.0581	33647.5	2	DGFTGLFFR;TQDLPIGIK	45319689	2.66586e+06	MC family transporter, putative
TGME49_209910-t26_1-p1	1;1	0.1545	13705.5	2	LLLPGELSK;TESFALYIYK	268976004	3.3622e+07	histone H2Bv
TGME49_214320.P822	1;1	0.0387	61630	2	ALGSPSAFR;MELNSSPSVPLTR	55435326	2.91765e+06	facilitative glucose transporter GT1
TGME49_214790.P832	1;1	0.0742	31406.2	2	TIQSEIQHEQSTYEQDADLK;TIQSEIQHEQSTYEQDADLKK	38657456	2.76125e+06	glycoprotein
TGME49_214940.P838	1;1	0.1	34512.6	2	NFSGEDSSEIDEK;VTGAGWDNGVLEFYVTRPTK	32128184	2920744	MIC2-associated protein M2AP
TGME49_215430.P855	1;1	0.0902	27519.3	2	IMSSSAPSEPNPR;VIQVHEYMK	42540500	2.36336e+06	mitochondrial marker protein MYS
TGME49_216180-t26_1-p1	1;1	0.1429	16412	2	MQASTEASVSTR;TYVSDAIAR	40176460	5.73949e+06	hypothetical protein
TGME49_216880.P895	1;1	0.0997	35107.2	2	DGVAMLWDVNEGK;SFQGHTSDVNSVAFSPDNR	105409124	5.54785e+06	POC1 centriolar protein, putative
TGME49_218280.P936	1;1	0.0472	50520.4	2	APIPVPYEQFSR;VQGLVDTAGR	75413184	3.77066e+06	mitochondrial import receptor subunit TOM40
TGME49_218820-t26_1-p1	1;1	0.1419	15363.9	2	TAIGAASLLQR;VETSYFSSTR	52205870	5.80065e+06	alba 2
TGME49_220270.P992	1;1	0.0923	48586.2	2	DKIIEVPQVDVVDAVRPK;KEVPEAAITEQGFDIVSPPGTLR	59529884	2.7059e+06	alveolin domain containing intermediate filament IMC6
TGME49_222860.P1065	1;1	0.0291	88318	2	AALLDDFDEIVGR;EFTQLEIFR	15578596	409963	eukaryotic translation initiation factor 3 subunit B, putative
TGME49_223050.P1071	1;1	0.178	13341.2	2	GGLEGEEQR;LIDLHSPSDVVK	162171400	2.31673e+07	ribosomal protein RPS20
TGME49_225730.P1177	1;1	0.1953	14876.7	2	TRPGLLLGPSTL;VLLEQVPAGGFDK	43877770	4387777	ATP synthase-associated protein
TGME49_226030.P1193	1;1	0.0962	39367.3	2	DLKPENLLVDAEGYLK;LLTPDLAQR	89843964	5.61525e+06	cAMP-dependent protein kinase subunit PKAc1
TGME49_226830.P1225	1;1	0.0245	103111	2	LATQAAGVDNEK;LAVTGVAEAAK	58794460	1.03148e+06	DnaK family protein
TGME49_228630-t26_1-p1	1;1	0.1159	34772.3	2	GTLQATGASSPISSQK;SSASSEPAPALVTPGAAGEPVR	41223815	2.16967e+06	MIR domain-containing protein
TGME49_229480-t26_1-p1	1;1	0.0746	38249.1	2	MLLEEFTK;VSLSELEATYVDSLDQK	47892466	2.52066e+06	calcium binding protein precursor, putative
TGME49_229670.P1332	1;1	0.2168	15773.8	2	DGSLNYIDENDEVLVAGFGR;VAGASLLALFK	77590672	7.75907e+06	ribosomal protein RPS23
TGME49_230160-t26_1-p1	1;1	0.1408	15916	2	ATAEFTAK;VQVYTYQPATVR	60636622	5.51242e+06	RNA-binding protein, putative
TGME49_230340.P1364	1;1	0.0306	102328	2	LALLSQDLEQTSSHLQQLLR;NALTLQQLR	17506478	357275	apical annuli protein AAP4
TGME49_231140.P1405	1;1	0.1944	12141.7	2	EQIAAAAAAGSR;YLKDQGLIK	43482550	6.21179e+06	ribosomal protein RPS25
TGME49_231910.P1430	1;1	0.0796	34489.9	2	ITTELVEIISGANALE;LMVIYNHFK	1.59308e+07	885046	ATP synthase F1 gamma subunit
TGME49_232130.P1446	1;1	0.0471	47817.1	2	LWAVTESNEVGK;STGTVFGGR	55881252	1995759	thioredoxin-like associated protein TLAP2
TGME49_233450-t26_1-p1	1;1	0.0357	44169.7	2	NNFPGLPR;YADVLPR	122557306	5.57079e+06	SAG-related sequence SRS29A
TGME49_233500-t26_1-p1	1;1	0.0587	39517.3	2	TATAALAQETHR;VLSEQLEAVR	32573229	1.80962e+06	triose-phosphate isomerase TPI-II
TGME49_234420-t26_1-p1	1;1	0.0374	66747.3	2	AQLEAEAYQK;HMLLYGAPGTGK	11229104	267360	ATPase, AAA family protein
TGME49_236950-t26_1-p1	1;1	0.2857	12462.9	2	MNVLAYGTAEQR;SVMDTVEQMQHHQAAIAANR	125573390	3.13933e+07	hypothetical protein
TGME49_237015.P1614	1;1	0.0985	29352.7	2	AEGTEEEDADTAAR;SGLDESTSTTSR	42496316	3.26895e+06	dense granule protein GRA43
TGME49_237180-t26_1-p1	1;1	0.0745	29119	2	ELVQQLVNR;RQEEVTLHLK	20740178	1.22001e+06	hypothetical protein
TGME49_237250.P1624	1;1	0.1158	28550.5	2	MSVHEQLGTSTR;RPPDVNQLVMSSHTEELK	19133560	1.36668e+06	hypothetical protein
TGME49_238040.P1640	1;1	0.0218	152652	2	VLVLPSGR;WTGFPTIWFIK	8856582	92256.1	protein disulfide-isomerase domain-containing protein
TGME49_238050.P1641	1;1	0.0255	103959	2	ANAYFQQLER;EAEPFGEEAQSFSR	13106649	211398	nuclease and tudor domain-containing protein
TGME49_238100-t26_1-p1	1;1	0.0958	26884.8	2	EVLPTEPQGK;RLEAMQAENEYER	58316365	3.64477e+06	transmembrane protein
TGME49_238250.P1646	1;1	0.1188	11382.6	2	EELQNVVSAQR;REELQNVVSAQR	85684636	1.22407e+07	ribosomal protein RPL36
TGME49_240090.P1695	1;1	0.038	61611.5	2	QLRPVDEFQLR;VLYLVLPLYR	24418534	739956	rhoptry kinase family protein ROP34, putative
TGME49_243570-t26_1-p1	1;1	0.1875	12699.5	2	EASVYNTYTLPK;NIVDASSQR	202065856	3.36776e+07	ribosomal protein RPS26
TGME49_243950-t26_1-p1	1;1	0.0775	30184.8	2	DLQMVSVGLR;VLPSIGNEVLK	62601238	3294802	prohibitin, putative
TGME49_245490.P1807	1;1	0.0424	74578.6	2	AGFDLTTLPDGVSQK;GGERDDEDLAPPPR	112723968	3.63626e+06	microneme protein MIC8
TGME49_245680-t26_1-p1	1;1	0.1465	17864.5	2	AVGVEVNKVVGNR;TGIVFNVTQR	182228060	18222806	ribosomal protein RPL21
TGME49_246580-t26_1-p1	1;1	0.0574	42775.9	2	AFDWETSFTYLR;SFFGLEGALR	29856617	1.42174e+06	hypothetical protein
TGME49_247440.P1855	1;1	0.1243	40139	2	AAAGVISAEIPAEEGGEAAANPTSER;VSELVEDETPSHVSAPTEPGR	136345530	8.5216e+06	dense granule protein GRA33
TGME49_248460.P1890	1;1	0.0787	24371.6	2	ILLYMGK;LLADDWEELR	35799889	2.75384e+06	ubiquitin, putative
TGME49_254620.P2062	1;1	0.1961	6131.5	2	PIPPWIR;QNRPIPPWIR	3125225720	3125225720	ribosomal protein RPL39
TGME49_254880-t26_1-p1	1;1	0.0254	81725.4	2	ALVDFVR;VPQDVVDILTER	36531154	777259	Alpha-galactosidase
TGME49_255420.P2099	1;1	0.0791	30176.4	2	AWVTFLK;GSGEGAAELLESLNA	18132600	1.06662e+06	inner membrane complex protein IMC39
TGME49_258060.P2202	1;1	0.1058	23319	2	AVLLDLVEGK;QQSAAVENSLVR	36312260	2.42082e+06	ATP synthase subunit ATPTG8
TGME49_259630.P2283	1;1	0.1062	18283.8	2	AEQSEVTR;YAGTEVIWK	67815470	9.68792e+06	inner membrane complex protein IMC27
TGME49_260520.P2328	1;1	0.027	77029.9	2	ASSDLTVAGVSR;YGLAGDMR	37229713	1.28378e+06	dense granule protein GRA53
TGME49_260540-t26_1-p1	1;1	0.0327	83233.1	2	NAYQAGLNVYEGVR;SSDISEVLQR	0	0	alveolin domain containing intermediate filament IMC14
TGME49_261250.P2358	1;1	0.3594	13602.5	2	FLGGVTIASGGVMPNVHSVLLPK;NDEELSKFLGGVTIASGGVMPNVHSVLLPK	107190580	21438116	histone H2A1
TGME49_262380-t26_1-p1	1;1	0.0362	59573.5	2	TTLTAAITK;VLADMGQADFK	101651144	2.90432e+06	elongation factor Tu, putative
TGME49_262960-t26_1-p1	1;1	0.0609	44730.3	2	ALDDDIDEKLR;SDEGHIAPPEHVR	19096538	1.19353e+06	U1 snRNP-associated protein Usp106, putative
TGME49_263320-t26_1-p1	1;1	0.0471	42093.5	2	DGVLIGHPAVR;TGFSGPPR	15147360	522323	hypothetical protein
TGME49_264040.P2503	1;1	0.1136	24561.6	2	GPTPSYEGFPGVDGR;WLDITGFLTR	16099040	894391	cytochrome c oxidase subunit ApiCOX25
TGME49_266080.P2557	1;1	0.0275	81089	2	LIPVLDVLR;VATEDIGVQTR	33694364	802247	apical cap protein AC11
TGME49_266960.P2590	1;1	0.3786	50022.9	2	ALSVPELTQQMFDAK;VSDQFTAMFR	194476472	9.26078e+06	beta tubulin
TGME49_267500.P2603	1;1	0.0957	25662.8	2	TFTEDKENLVR;VHAQVQQLFAR	46726696	4.67267e+06	conserved basal apical peripheral protein CBAP
TGME49_267810-t26_1-p1	1;1	0.1535	26469	2	GAAAAVVVYDISNR;SWVQELQSVNDR	20269108	1.1923e+06	ras-related protein RAB5A
TGME49_269690.P2695	1;1	0.022	94227.6	2	DDAAWFQQR;TQILALLQER	19977122	399542	dense granule protein GRA29
TGME49_271888.P2827	1;1	0.0848	37475.6	2	AAVAAIENGSLR;SFAVDFSEGSTESLFQK	37868230	1.99306e+06	3-ketoacyl-CoA reductase, putative
TGME49_277270-t26_1-p1	1;1	0.1261	37334.5	2	DALFVLLR;HLINNPSPAHGYK	89967218	4.99818e+06	NTPase II
TGME49_279420-t26_1-p1	1;1	0.0173	144834	2	ITSIVQVANGIPR;LSHLPENALR	22224914	296332	hypothetical protein
TGME49_284560-t26_1-p1	1;1	0.1053	21392.3	2	HLPVDIQK;SAALIHQSTLVR	387531310	3.22943e+07	ribosomal protein RPL9
TGME49_285870-t26_1-p1	1;1	0.0701	34904.3	2	KPAYTFSVTSLPTEEK;TNAADDKKPAYTFSVTSLPTEEK	31418012	1.5709e+06	SAG-related sequence SRS20A
TGME49_290670.P3229	1;1	0.0444	59785.7	2	LTLFTDDVEAVNR;TVEVGNTDAEGR	16378978	419974	leucyl aminopeptidase LAP
TGME49_290700.P3231	1;1	0.146	34692.6	2	NAEQKPEVPVAPVADDDAGSEEESSSHYGVK;WIQTFYSHNALQQDR	36475372	3.31594e+06	dense granule protein GRA25
TGME49_294610.P3362	1;1	0.0086	189620	2	HSVLNTIR;IQLFSGK	577924000	6.96294e+06	inner membrane complex protein IMC30
TGME49_295360.P3382	1;1	0.0634	29513.3	2	SFVFSEEK;TIVDEIQDR	30209805	1.88811e+06	inner membrane complex protein IMC18
TGME49_297060.P3398	1;1	0.0792	30009.4	2	HYGALQGLNK;VLVAAHGNSLR	64680939	3.40426e+06	phosphoglycerate mutase PGMII
TGME49_305340.P3502	1;1	0.0141	207156	2	QAASAAPSQIDGVAR;TGEEGAEQMAEK	0	0	ATPase MORC
TGME49_305860-t26_1-p1	1;1	0.067	60373.4	2	GGELFDEIILR;LGTAYYIAPEVLR	26526060	698054	calcium-dependent protein kinase CDPK3
TGME49_310750-t26_1-p1	1;1	0.0516	64919.7	2	DIQAETTYLWIR;SDEYFYEHIEANDGAVHLR	50618728	2.10911e+06	emp24/gp25L/p24 family protein
TGME49_311230.P3639	1;1	0.0062	504435	2	ESPQAPAPSPASPGPSEK;SPSSTSPGLGK	56301895	236563	basal complex component BCC7
TGME49_311430.P3648	1;1	0.0691	31950.8	2	DHAVVIGQYR;QNIVPIVEDAR	0	0	fibrillarin
TGME49_312110.P3663	1;1	0.0256	81703	2	ALLQEALNVR;GVEEMLQTR	45488869	1.10948e+06	apicoplast-associated thioredoxin family protein Atrx1
TGME49_312150-t26_1-p1	1;1	0.0388	60491.7	2	IVALGFDSPTGK;LIEENEEFFR	39103924	1.62933e+06	hypothetical protein
TGME49_312270-t26_1-p1	1;1	0.05	44756.3	2	FMGLTPER;LSFPVLDATDLR	116071628	5.52722e+06	rhoptry protein ROP13
TGME49_316250.P3800	1;1	0.0381	44701.8	2	HTDTIELK;IDVHLSK	69019460	3.6326e+06	dense granule protein GRA45
TGME49_318160.P3822	1;1	0.1423	25941.4	2	GGYGGASGSQGGSYSADLK;SRYDQLVEYALALER	69267498	5.32827e+06	MSP (Major sperm protein) domain-containing protein
TGME49_319340.P3846	1;1	0.0437	52351.7	2	QLDGFVQQIQDLR;YVDLEPSR	34650684	1.65003e+06	dense granule protein GRA52
TGME49_226430-t26_1-p1	1;1	0.1378	21587.7	2	STLSGMVGR;VLDLAPSFGEGPVEIVSR	51684880	4.30707e+06	reticulon protein
TGME49_239890-t26_1-p1	1;1	0.0325	26588.2	2	KVVLEIVK;VVLEIVK	16183931	1.47127e+06	SCP family extracellular subfamily protein
TGME49_259240-t26_1-p1	1;1	0.2805	9010.56	2	IVDLYIPR;YTGEYHAVAISGAVR	23477477	3.35393e+06	ribosomal protein RPS21
TGME49_320020.P3868	1;1	0.0442	62922.7	2	PATAVDGVVPNK;TPETAAGSFVATLK	67132683	3.72959e+06	apicomplexan amino acid transporter ApiAT2
TGME49_201840-t26_1-p1	1	0.0226	66840.4	1	FIGDINFSPVVDSR	0	0	aspartyl protease ASP1
TGME49_203600.P527	1	0.0251	47166.8	1	DAVAAAMSAAK	0	0	dense granule protein GRA50
TGME49_203630.P529	1	0.1048	12036.8	1	GFGGQTKPIFR	71106540	17776635	ribosomal protein RPL44
TGME49_205470.P571	1	0.0144	93011.6	1	NMSVIAHVDHGK	26687676	513225	translation elongation factor 2 family protein, putative
TGME49_205510-t26_1-p1	1	0.0204	54296.8	1	IVTDNLIYAK	0	0	nucleolar protein 5, putative
TGME49_206470-t26_1-p1	1	0.027	55068.7	1	VVSTLTQGIEHLFR	0	0	pyruvate dehydrogenase complex subunit PDH-E3II
TGME49_210370.P708	1	0.0188	52381.7	1	VSLTEQVHK	0	0	rhoptry protein ROP54
TGME49_212290.P763	1	0.0812	18350.7	1	ADAFIALYANHLK	22404940	2240494	ribosomal protein RPS19
TGME49_212300.P764	1	0.0102	75577.6	1	FGFEFLR	0	0	dense granule protein GRA32
TGME49_213067.P780	1	0.0243	50090	1	LTPEQQLQIVR	15347007	548107	dense granule protein GRA36
TGME49_214080-t26_1-p1	1	0.037	26754.2	1	AALLDEILR	16708993	982882	toxofilin
TGME49_214220.P819	1	0.0804	12212.3	1	ASLLQSLHR	27000494	3.85721e+06	hypothetical protein
TGME49_215220.P849	1	0.1049	68569.6	1	ASVAFQGDDAR	13189048	299751	dense granule protein GRA22
TGME49_215980-t26_1-p1	1	0.0476	24432.4	1	ALISILEGMR	22949290	1765330	hypothetical protein
TGME49_217570.P911	1	0.1341	9067.57	1	MEIDLLHPDPK	23628730	7.87624e+06	ribosomal protein RPS27
TGME49_217740.P923	1	0.0532	38997.9	1	DVAALAAFLASDQAGYITGK	24248846	1.34716e+06	3-ketoacyl-(acyl-carrier-protein) reductase
TGME49_217820-t26_1-p1	1	0.041	51672.7	1	TAHAPLIELLQIFVNQGPK	5.40735e+06	207975	PCI domain-containing protein
TGME49_217890.P928	1	0.0612	21690	1	ISFPLLADVSHK	17759762	1.18398e+06	peroxiredoxin PRX1
TGME49_221210.P1012	1	0.067	19574.1	1	IILELREDIAPK	24474744	1.88267e+06	cyclophilin
TGME49_221470-t26_1-p1	1	0.0199	61460.4	1	HGEHFDVLDVR	11075151	325740	hypothetical protein
TGME49_225790.P1181	1	0.1111	21627.2	1	IPSTAIPLLIVIGPNGEEAGR	0	0	thioredoxin-like protein 2
TGME49_226410.P1206	1	0.0372	26841.7	1	LLGAPNATK	7.47325e+06	574866	EF-1 guanine nucleotide exchange domain-containing protein
TGME49_226590.P1216	1	0.05	25767.6	1	DLVELFLVHQK	17762558	1.48021e+06	cytochrome c oxidase subunit COX2a
TGME49_226860.P1226	1	0.0857	23102.8	1	EFLFWTGGNAITTPATFR	19232676	1.37376e+06	SAG-related sequence SRS67
TGME49_226910.P1230	1	0.0064	207871	1	DGAAIEIVGLLK	4263797	36133.9	Amylo-alpha-1,6-glucosidase
TGME49_227970.P1269	1	0.0298	25154.9	1	FGSLGLR	7692008	591693	histone family DNA-binding protein
TGME49_228470-t26_1-p1	1	0.0341	24292.4	1	QGFVIYR	49996036	3.84585e+06	ribosomal protein RPL15
TGME49_229250-t26_1-p1	1	0.0775	14725	1	FNGITLSAER	0	0	ribosomal protein RPL28
TGME49_230850.P1387	1	0.021	50568.2	1	QNVDLLSPAR	33532692	1.59679e+06	transverse sutures component TSC3
TGME49_231080-t26_1-p1	1	0.119	9559.38	1	YLYTFVVEDR	15185032	3.03701e+06	ribosomal protein RPL38
TGME49_231130.P1404	1	0.0141	77059.1	1	GLAPTVSIQR	27237940	1.08952e+06	peptidase, M28 family protein
TGME49_231850-t26_1-p1	1	0.0423	36749.2	1	DYASSTSVTAVLAK	0	0	protein phosphatase PPM13, putative
TGME49_231970.P1434	1	0.0035	291645	1	SLPVEEQPK	9678145	66745.8	pre-mRNA processing splicing factor PRP8
TGME49_232000.P1437	1	0.0204	69149.9	1	SAASDLDFTLLMR	0	0	dense granule protein GRA30
TGME49_232050.P1442	1	0.0115	96051.9	1	LFLLDLDGSR	8642324	227430	DnaJ domain-containing protein
TGME49_232280.P1455	1	0.035	33918.5	1	YLGPESSVPHR	13463907	641138	hypothetical protein
TGME49_232440-t26_1-p1	1	0.0278	53992.7	1	KLGFSSTEEIDKR	15436598	454018	Brf1p family coiled coil protein
TGME49_232600.P1474	1	0.0286	70748.6	1	HVIAPDDTYELAHDLMDLR	25169002	811903	patatin-like phospholipase PL1
TGME49_235340.P1553	1	0.0167	76455.6	1	YLEELNLADTAR	20091332	543009	IMC sutures component ISC1
TGME49_236890.P1605	1	0.0598	20845.9	1	VHETVTNFLYR	10255546	854629	dense granule protein GRA37
TGME49_238010.P1638	1	0.0778	18532.2	1	LTSDYDALDVANK	13437635	1.34376e+06	ribosomal protein RPL23A
TGME49_240280-t26_1-p1	1	0.0342	48474.7	1	LTTLYNFLEAGLVDK	0	0	S1/P1nuclease
TGME49_243960.P1776	1	0.0148	85449.7	1	APNAPATPISPR	14704885	367622	nuclear transport factor 2 (ntf2) domain-containing protein
TGME49_244200-t26_1-p1	1	0.0081	124168	1	SVFDIYSER	12394690	238359	2-oxoglutarate dehydrogenase e1 component, mitochondrial precursor, putative
TGME49_244320.P1786	1	0.0774	17568.8	1	AIVGLSLEDIKR	125401100	1.56751e+07	ribosomal protein RPL24
TGME49_250710.P1961	1	0.0505	23080.8	1	KQEAVIQELK	5.72976e+06	716220	microneme protein MIC10
TGME49_250770.P1963	1	0.0243	46625.7	1	VLITTDLLAR	46076532	1.91986e+06	eukaryotic initiation factor-4A, putative
TGME49_250810.P1964	1	0.065	14167.2	1	VLTVYTQK	418010620	5.97158e+07	ribosomal protein RPL35
TGME49_250820.P1965	1	0.0173	120798	1	SASAEAVASSETGVGDTHHR	7084050	104177	apical cap protein AC2
TGME49_252290.P1990	1	0.0257	59305.2	1	IVSVALEALENILR	0	0	importin alpha, putative
TGME49_252430.P1998	1	0.0222	83772	1	IQSADLVFLLYPIAEGR	4.76702e+06	105934	START domain-containing protein
TGME49_253370.P2019	1	0.0086	216356	1	SPLWDVSAAADDLTGRR	36781520	343753	rhoptry neck protein RON4L1
TGME49_254440-t26_1-p1	1	0.0909	17791.4	1	QVGGEVGASSVLAPK	50710570	4.61005e+06	ribosomal protein RPL12
TGME49_258390.P2219	1	0.0302	44606.5	1	ISLLEALVGFER	12432820	518034	DnaJ protein, putative
TGME49_258410-t26_1-p1	1	0.0667	18814	1	ELNAPVIVHDR	53735080	6716885	photosensitized INA-labeled protein PHIL1
TGME49_258470.P2222	1	0.0493	31669.5	1	VITPFHQTLPGYGK	56253960	3.30906e+06	inner membrane complex protein IMC24
TGME49_258950.P2251	1	0.0201	70228.8	1	LAAGPGGVVGEIR	34219976	1.00647e+06	lectin family protein
TGME49_259260-t26_1-p1	1	0.0184	136820	1	ITPGFSGAELENLVNEAALLAAR	0	0	membrane protein FtsH1
TGME49_260180-t26_1-p1	1	0.0828	17911	1	VFEDADNVAMAVR	12166667	1.01389e+06	ATP synthase-associated protein
TGME49_260260.P2313	1	0.161	12101.9	1	LVVASGNTVEPYMPTLFAR	177777630	35555526	ribosomal protein RPP1
TGME49_261440.P2362	1	0.0365	30472.2	1	EAGGIEALVK	13538552	967039	armadillo repeats only protein ARO
TGME49_261580-t26_1-p1	1	0.1704	14483	1	AGLQFPVSR	136141140	22690190	histone H2AX
TGME49_262730.P2424	1	0.0184	76151	1	GHLGSGHFGAVIK	20435692	601050	rhoptry protein ROP16
TGME49_263070-t26_1-p1	1	0.0278	59768.6	1	TPALVFEHINNQDFK	12509260	403525	CMGC kinase, CK2 family
TGME49_263730.P2489	1	0.0214	71439.4	1	MAEETLDALLAAHR	6176563	158373	FAD-dependent glycerol-3-phosphate dehydrogenase
TGME49_266070.P2556	1	0.0667	14328.8	1	FIWSGGIR	47525044	6789292	ribosomal protein RPL31
TGME49_268570.P2639	1	0.0579	47015.3	1	DGGAYGPSGTSSIVASAAPSTVVSGR	52080064	3.06353e+06	zinc finger (CCCH type) motif-containing protein
TGME49_268830.P2651	1	0.0149	61227.4	1	LLSVAQSR	22639006	707469	ATP synthase subunit delta
TGME49_268890-t26_1-p1	1	0.0179	60325.5	1	IAEDTLASGR	0	0	citrate synthase I
TGME49_269920-t26_1-p1	1	0.0072	107902	1	VWAEVLR	10784338	189199	phosphatidylserine decarboxylase
TGME49_273560.P2909	1	0.0067	181254	1	SLFLLSEVISK	0	0	kinesin heavy chain, putative
TGME49_275440-t26_1-p1	1	0.0938	23276.4	1	GEGGEDDRRPLHPGSVNEFDF	99123144	12390393	dense granule protein GRA6
TGME49_275810-t26_1-p1	1	0.1053	17368.9	1	TYLHLPPTVFPSTLTK	55096776	5.50968e+06	ribosomal protein RPS10
TGME49_278660.P3007	1	0.0112	144537	1	MAVTLTEQSHPTSGK	0	0	P-type ATPase4
TGME49_279390.P3031	1	0.0272	43976.4	1	FTLLLLPTGTK	17194230	781556	proliferation-associated protein 2G4, putative
TGME49_282180-t26_1-p1	1	0.0387	35155.3	1	MMFTDVFIPTTK	10871732	572196	ATP synthase-associated protein
TGME49_284540-t26_1-p1	1	0.0714	27599.9	1	YKFDPLTGNLLTTLVENK	3638733	191512	ATP synthase subunit O
TGME49_286080-t26_1-p1	1	0.0099	113253	1	QLYTGNQEGR	6.7243e+06	124524	elongation factor 2 family protein
TGME49_286630.P3159	1	0.0489	27921	1	HLPDFDKEYDAIR	46484584	2.90529e+06	alkyl hydroperoxide reductase AHP1
TGME49_288360-t26_1-p1	1	0.0261	76990.9	1	FIPALQGFK	11377591	264595	tryptophanyl-tRNA synthetase (TrpRS2)
TGME49_288830-t26_1-p1	1	0.0183	72045	1	STVVGVDATSVR	0	0	NADH dehydrogenase (NDH2-II)
TGME49_289530-t26_1-p1	1	0.0535	22128.2	1	VLIEAIHNEK	109720930	10972093	ribosomal protein RPL19
TGME49_290600-t26_1-p1	1	0.039	35049.9	1	IAALEDAGVHVVR	13604494	680225	succinyl-CoA-synthetase alpha SCSA
TGME49_290660.P3228	1	0.0224	48346.6	1	TVAFSIKDQR	22337072	1.31395e+06	RNA recognition motif-containing protein
TGME49_293180.P3275	1	0.0184	53607.8	1	FLGFEQIFK	0	0	NADP-specific glutamate dehydrogenase
TGME49_293430.P3297	1	0.0316	44536.5	1	QQPVEANETTVER	27606826	1.53371e+06	hypothetical protein
TGME49_293470.P3301	1	0.0325	43447.5	1	QQLSAEEEENAGK	6967211	248829	immune mapped protein IMP1
TGME49_293570.P3309	1	0.0333	44834.3	1	QSFLDVLDWGHQR	19815676	825653	translocation protein sec62, putative
TGME49_297880.P3423	1	0.0411	24119.8	1	GLLQLFTEK	31085488	2.39119e+06	dense granule protein GRA23
TGME49_304740.P3490	1	0.0125	71210.3	1	ADVADYVR	12128054	327785	rhoptry kinase family protein ROP35
TGME49_305980-t26_1-p1	1	0.0282	66778.7	1	SGLVSSLASHGIALFDAR	0	0	pyruvate dehydrogenase complex subunit PDH-E3I
TGME49_306650-t26_1-p1	1	0.049	31473.8	1	AAGIAGTGLNASEK	0	0	succinate dehydrogenase subunit SDH31
TGME49_308093-t26_1-p1	1	0.0372	59811	1	VHDNLFAMTGLLSESPQQAR	16758931	558631	rhoptry kinase family protein (incomplete catalytic triad)
TGME49_308860.P3545	1	0.0122	69695.9	1	ADVVQLHK	26217056	971002	apical cap protein AC3
TGME49_309560.P3571	1	0.0604	29284.8	1	SENSIATGVGPTPVGR	30687208	3.06872e+06	nmda receptor glutamate-binding chain
TGME49_309740-t26_1-p1	1	0.0687	14383.5	1	FIVFPDMLR	7.15927e+06	894909	LSM domain-containing protein
TGME49_309760.P3575	1	0.0317	34505.3	1	FITEQFYNFR	19461476	1.08119e+06	dense granule protein GRA55
TGME49_310010.P3589	1	0.0078	127337	1	KLQELQISR	15686308	230681	rhoptry neck protein RON1
TGME49_310440-t26_1-p1	1	0.0331	40846.1	1	FLYADGATYEGK	12596284	449867	membrane occupation and recognition nexus protein MORN1
TGME49_312090-t26_1-p1	1	0.0576	14790.8	1	NLYIIAVK	36387060	3.30791e+06	ribosomal protein RPL23
TGME49_312530.P3674	1	0.019	69305.7	1	VYVGGLVDNLAK	0	0	splicing factor, CC1 family protein
TGME49_314400-t26_1-p1	1	0.0449	45552.1	1	GLLLSSIRDDNPVVFFEPK	21494620	1.02355e+06	pyruvate dehydrogenase E1 component, beta subunit, putative
TGME49_315220-t26_1-p1	1	0.016	121816	1	GPVFGGGPWWEVVPETR	0	0	rhoptry protein ROP14
TGME49_315320.P3763	1	0.0274	34220	1	QSMTLMITR	25304012	1.48847e+06	SAG-related sequence SRS52A
TGME49_315490.P3773	1	0.0222	60857.8	1	FSVIPFEFGSSPR	35505104	1.61387e+06	rhoptry protein ROP10
TGME49_315750.P3787	1	0.0476	25672.5	1	VAIANQSGDYR	16078988	1.07193e+06	inner membrane complex protein IMC26
TGME49_316540.P3812	1	0.1159	18360.8	1	VRPIQLDDIAAVLYGSDPR	17369820	1.2407e+06	IMC sub-compartment protein ISP3
TGME49_318440.P3831	1	0.0036	236796	1	FLLEEDLR	0	0	helicase associated domain (ha2) protein
TGME49_319350-t26_1-p1	1	0.0369	39332.3	1	LVDVSTLIPTAIVR	92369580	5.4335e+06	SAG-related sequence SRS17B
TGME49_319920.P3862	1	0.0294	54979.6	1	AVSLALDETPILNSK	24478148	941467	2-oxo acid dehydrogenases acyltransferase (catalytic domain) domain-containing protein
TGME49_500109.P410	1	0.0151	86519.6	1	VASQLAEGSQGR	7531112	183686	GPI transamidase component PIG-S, putative
TGME49_202500.P492	1	0.0525	33494.8	1	MYFTYVVRPGEAPEGR	125787090	20964515	glideosome-associated protein with multiple-membrane spans GAPM1A
TGME49_226000-t26_1-p1	1	0.071	19426.9	1	TLLGQELLSSVIR	0	0	ATP synthase subunit delta
TGME49_228190.P1281	1	0.0231	38027.3	1	AGLSLLLK	8776373	398926	eukaryotic initiation factor-3, subunit 5, putative
TGME49_260630.P2334	1	0.0133	76735.3	1	VLNAPIIVR	20282298	563397	DnaJ family Sec63 protein
TGME49_273960.P2928	1	0.0267	39908.6	1	AQVVAVGLGR	0	0	chaperonin GroS protein
TGME49_276210.P2969	1	0.0145	91841.7	1	LTVDDHAQETLR	8810973	172764	phosphoglycerate mutase family protein
TGME49_213280.P785	1	0.0366	20759.3	1	SNYGILK	40304680	8060936	SAG-related sequence SRS25
TGME49_235402.P1558	1	0.0076	127497	1	GVATVSLPR	17055047000	3.04554e+08	CorA family Mg2+ transporter protein
TGME49_237150-t26_1-p1	1	0.0264	46213	1	QNEVDEVTGEK	8.0348e+06	730437	minor histocompatibility antigen h13, putative
TGME49_248740.P1903	1	0.0105	134877	1	GELATGDQLNITR	0	0	hypothetical protein
TGME49_271970-t26_1-p1	1	0.0387	34275.7	1	WYAHFLEGGSER	44347240	5543405	glideosome-associated protein with multiple-membrane spans GAPM3
TGME49_212950.P772	1	0.0595	21001.8	1	LLMLGLDNAGK	0	0	ADP-ribosylation factor family protein 2, putative
TGME49_288750.P3189	1	0.0513	26706.5	1	ALSSALMPVWFK	0	0	cytochrome b-c1 complex subunit 7, putative
TGME49_249670-t26_1-p1	1	0.0227	62419.1	1	HVSGLPVGGHAIK	10187948	363855	cathepsin B
TGME49_269950.P2710	1	0.0159	104597	1	SNSSPSAVASVVAAR	0	0	dense granule protein GRA61
TGME49_215160.P846	1	0.0372	31138	1	VQVAAISENR	19669010	1.22931e+06	hypothetical protein
TGME49_283540.P3091	1	0.0266	41901.3	1	ILSVTVNNAR	24057532	962301	microneme protein MIC20
TGME49_291930-t26_1-p1	1	0.0142	73056.6	1	TVWIDFALPR	2.94205e+06	68419.7	RNA recognition motif-containing protein
TGME49_500415.P314	1	0.0793	18964	1	LTEDKDLLEEELR	25997964	3.24975e+06	Myb domain-containing protein
TGME49_284190-t26_1-p1	1	0.0072	152033	1	DAHQSLLATR	10593521	141247	pyruvate carboxylase
TGME49_283710.P3095	1	0.0205	39512	1	TFAAYPR	10878504	725234	ceramide synthase CERS1, putative
TGME49_220100-t26_1-p1	1	0.018	60963.5	1	VPISAADVAR	26048902	723581	phosphoribosylpyrophosphate synthetase
TGME49_211260-t26_1-p1	1	0.0276	47777.6	1	NLSPTLAAFLVK	0	0	rhoptry kinase family protein ROP26 (incomplete catalytic triad)
TGME49_222160-t26_1-p1	1	0.0161	53649.5	1	VTLELGGK	42568960	1.37319e+06	aldehyde dehydrogenase
TGME49_254490-t26_1-p1	1	0.0059	161654	1	FSAATVPLR	0	0	Sel1 repeat-containing protein
TGME49_275690.P2959	1	0.0098	114461	1	TAIVEGLAQR	19653984	322196	chaperone protein ClpB3
TGME49_264600-t26_1-p1	1	0.0876	23837.1	1	ADILQENFQDLVHSPGGGR	27373042	2.28109e+06	hypothetical protein
TGME49_297960-t26_1-p1	1	0.004	238455	1	HLQIQNSLK	25283942	197531	rhoptry neck protein RON6
TGME49_209290.P676	1	0.1765	7565.18	1	EGDILALLETER	0	0	ribosomal protein RPS28
TGME49_294790.P3368	1	0.0332	35421.4	1	SQLNYLIPLNR	21721492	1.35759e+06	microneme protein MIC19
TGME49_208440.P643	1	0.0537	22278.3	1	NPLLQDAAPTK	34174510	2.2783e+06	ATP synthase-associated protein
TGME49_237230.P1623	1	0.0365	21237.8	1	HDNWYIR	15552176	1.41383e+06	membrane protein MYR3
TGME49_215260-t26_1-p1	1	0.0059	186901	1	SVGEVMAIGR	65433260	667686	carbamoylphosphate synthetase
TGME49_500326.P116	1	0.0262	41676.3	1	TVAITLLDGK	59548710	2.4812e+06	hypothetical protein, conserved
TGME49_285830.P3138	1	0.0027	366723	1	TLELIVSVR	37728230	208443	hypothetical protein
TGME49_294220-t26_1-p1	1	0.0182	62144.6	1	FALADAEVASR	11624854	290621	MYND-like zinc finger protein
TGME49_266090.P2558	1	0.02	49530.6	1	FTGVFFETK	0	0	transmembrane protein 43, putative
TGME49_266372-t26_1-p1	1	0.0098	102226	1	PLSPSSHWR	22910108	520684	hypothetical protein

## Sheet: Pru_Rep2
Protein_ID	PepIsUnique	Coverage	Mol. weight	Unique_Peptide_Num	PeptideSeqs	Abundance	iBAQ	Description
TGME49_264660-t26_1-p1	1;1;1;1;1;1;1;1;1;1;1;1;1;1;1;1;1;1;1;1;1;1;1;1;1;1;1;1;1;1;1;1;1;1;1;1;1;1;1;1;1;1;1;1;1;1;1;1;1;1;1;1	0.1995	262286	52	ADSAAAVPIHPFRPR;ADSAAAVPIHPFRPRPAVK;AKETVDGAVVR;APALSLTIDSR;APAPAAPEPK;ATFFPLNEK;AVPSASLSTDTVVENEVTTR;AVVYPVSAGGR;EASLILNVR;EETAFLQDEVPGAELQR;ENLQSLVPGATLR;ETVDGAVVR;FLLGAAMTAEVR;GGGFLTTYTLNVPR;GIAAVYGVK;GNECIFAGPR;GPTTEEIPSALLER;HVPAAATTGLR;IEVIHGSEGAR;ILPGASLVSETAVDASEITTK;LDNVLQGATLR;LLSDVLPGATLGSR;LPEEDVK;LPEMELLVDSVNR;LQGAYLTK;LVHTPEDGDTTR;LVTGAITTTGFVFVPVLPSIQK;LYDVVPGAR;MEAADEGGTVMR;MPSIML…	6679016097	4.48256e+07	SAG-related sequence SRS44
TGME49_311720-t26_1-p1	1;1;1;1;1;1;1;1;1;1;1;1;1;1;1;1;1;1;1;1;1;1;1;1;1;1;1;1;1;1;1;1;1;1;1;1;1	0.4925	73190	37	AKFEELNSDLFQK;ALSSQHQAKVEVENLMEGVDFSETLTR;DAGAIAGLNVIR;DFFNGKEPNR;DKDLLPYEIINK;DLLPYEIINK;ETAEQFLGK;EVQKDKDLLPYEIINK;GVPQIEVTFDVDR;HGRVDIIPNDQGNR;IGEAAKNEATINPTNTLFDVK;IGEAAKNEATINPTNTLFDVKR;IINEPTAAAIAYGLDKKNEK;IQQLIKDFFNGKEPNR;ITITNDK;ITPSYVAFTDDDR;ITPSYVAFTDDDRK;ITPSYVAFTDDDRKIGEAAK;LTPEEIER;MISEAEKFAEEDKK;MKETAEQFLGK;NALEGYLHSMK;NAVVTVPAYFNDAQR;NEATINPTNTLFDVK;NEATINPTNTLFDVKR;NGILSVSAVDK;NGI…	6520405327	1.7159e+08	chaperonin protein BiP
TGME49_244560.P1794	1;1;1;1;1;1;1;1;1;1;1;1;1;1;1;1;1;1;1;1;1;1;1;1;1;1;1;1;1;1;1;1	0.2952	96745.2	32	AAAPLTAEEQEAVQK;AFEPLLSWWK;AFEPLLSWWKK;ALLYIPK;APEMQIFLK;APEMQIFLKK;EDATEFLNEWK;ELEQEEDEAK;ELISNAVDALEK;ELISNAVDALEKVR;FSQFMSYPIYVR;FTALSHPEVLEPK;FYDEFSR;GDVQLDQTEEEK;IEFDADAK;ILNVISK;ILNVISKK;KFVSIQK;KKDEWEQVNTQK;KLSVDALK;LGCYEDDTNR;LMDIIINSLYTQR;MIQYLLAQVQK;QDLINNLGTVAK;SLPIDESEK;SLPIDESEKAAAPLTAEEQEAVQK;SQESHQYQTEVSR;SVTLESFVAK;TLSIIDSGIGMTK;TLSIIDSGIGMTKQDLINNLGTVAK;VLVADQFDDLLPK;VMDFEGKK	2212697971	3.88193e+07	heat shock protein 90, putative
TGME49_311470.P3650	1;1;1;1;1;1;1;1;1;1;1;1;1;1;1;1;1;1;1;1;1;1;1;1;1	0.1743	187459	25	AEMVTYAMAK;AFFQLGAR;ATGESTTFTIR;AYQGALLVIK;DATVMQQEISK;DVLLFASETWK;EIPDLVLR;EIVQESFR;GGPDVDASAVILGSR;GGVDPTEIHEIVQSR;LFVHWASHNEVK;LNESMNASAIGAVFAK;LSGISTK;LVGWMDVMAR;NLVSGVHSTGDSVEVR;QNHFTTFASSSTNAER;SVTSSTSEVVEAGSNILK;SWFVGMFQK;TGGHLGADYIIHLR;TPQATGGQSSRPPNPTVSPSK;TVPIIVGTTPTAPLR;VELFQEIVTR;VFSAVSSIK;VNYENLR;YTFLLPGVVR	824504985	8.679e+06	rhoptry neck protein RON5
TGME49_211680.P747	1;1;1;1;1;1;1;1;1;1;1;1;1;1;1;1;1;1;1;1;1;1;1;1	0.4756	52750.8	24	EAPIAFVAELASK;EAPIAFVAELASKDSDMAK;EYPTLTLFR;FVDTESFPLLGPINAENFR;FVDTESFPLLGPINAENFRK;FVLPEATTSLK;FVLPEATTSLKDAAK;GHAENALGITEFPGLVFQSK;ISQFFDDVEAGK;ISQFFDDVEAGKIDR;LFEEVANESR;MTGPAVTEVEGSAEDK;MTGPAVTEVEGSAEDKVTK;SEPVPEKQDEAVK;SFVWLDTDQFK;SLKSEPVPEKQDEAVK;TAEAIVEWIEK;TPMKFEGSR;TVEGLTEFVNK;VDATSETDIADK;VDATSETDIADKQGVR;YEEGTEAFTGK;YGASDEKIYSLR;YKDVDHLVVAK	3744192866	1.33721e+08	protein disulfide isomerase
TGME49_235470.P1562	1;1;1;1;1;1;1;1;1;1;1;1;1;1;1;1;1;1;1;1;1	0.272	93242.2	21	ALDNLHAVNK;DGGIDDAAAIEGK;DLGNTTLDWIVR;EFLFQFK;ELIFTSNAEVIK;FGSVVAFLLEK;FHILPLSEYK;FMQLDVGR;HLVDNNVSPATVQPAF;IQNAIMAANPVLEAFGNAK;KPLDWVPSK;LAPHVFYTAR;NFVDIVFDR;NFVDIVFDRESK;NPVVAQLFAGIVMEK;NQIYTTADPLVVAINPFR;QLGYSYR;SQTIIVSGESGAGK;SQTIIVSGESGAGKTEATK;VLTQDEQER;YRDTFDLSK	670234329	1.21861e+07	myosin A
TGME49_251780-t26_1-p1	1;1;1;1;1;1;1;1;1;1;1;1;1;1;1;1;1;1;1;1	0.3393	78184.3	20	AQGIDLTKDKLALQR;ASNGDAWVEAQGK;ATNGNTSLGGEDFDQK;EAAETAKIELSSK;ETAEAYIGRPVK;IAGLEVLR;IINEPTAAALAFGMDKDDGK;ILQHLIDEFKK;KAQGIDLTK;LREAAETAKIELSSK;LVGIVAK;NEAETLIYSVEK;SDLSDVILVGGMTR;SQVFSTAADNQTQVGIK;STLGQEDPEPIR;SYSPSQISAFILTK;TTPSIVAFTSDGQR;VIENSEGMR;VQTEVNLPFITADQTGPK;VYQGEREIAAANK	852632475	1.67183e+07	heat shock protein
TGME49_273760-t26_1-p1	1;1;1;1;1;1;1;1;1;1;1;1;1;1;1;1;1;1;1;1	0.3145	72816.4	20	AIQEALDWLDKNQLAEKEEFEAK;DAGTIAGLSVLR;EAVITVPAYFNDSQR;EIAEAYLGK;EIAEAYLGKEVK;IQQLITDFFNGK;LSASEIDR;MKEIAEAYLGK;MVQEAEKYK;NPENTIFDAK;NPENTIFDAKR;NSLLPVEK;SINPDEAVAYGAAVQAAILK;SNQITITNDK;SNQITITNDKGR;SVSEVVLVGGSTR;TFHPEEVSAMVLGK;TTPSYVAFTDTER;VIAGPGDKPLIEVTYQGEK;VIAGPGDKPLIEVTYQGEKK	2118087950	5.57392e+07	heat shock protein HSP70
TGME49_204400.P551	1;1;1;1;1;1;1;1;1;1;1;1;1;1;1;1;1;1;1	0.3009	61054.9	19	AAVDEFVAMNEFK;APGIIPR;EAYPGDVFYLHSR;ELIIGDR;ELIIGDRQTGK;FESLFIDYINANHQDILK;GIRPAINVGLSVSR;GTALTELLK;IVDVPIGPGLLGR;LELAQYR;QMSLLLR;QVAGTMKLELAQYR;STVAQIVK;SVLEGDSVK;SVLEGDSVKR;TAVAVDAIINQK;TIETEKELSEKTEAK;VVDALGNPIDGK;VVDALGNPIDGKGPIPAKER	2818305388	7.82863e+07	ATPase synthase subunit alpha, putative
TGME49_300100.P3453	1;1;1;1;1;1;1;1;1;1;1;1;1;1;1;1;1;1;1	0.1278	166341	19	ALEPHEQQDSLR;DEGLIEAVQLR;DPVALLVK;DVVAGYTK;EVLHEEYESR;FGASTWFTYAMK;HWYQTGGAR;MLRDEGLIEAVQLR;MYEVANSYVQQR;SLMAFMR;TFFLSLLR;TFLTNQYHK;TFRPTGYQR;TGVEPLVDPATNSAR;TVDEELPEDLK;VAMTDAVPSGIR;VVADPTAYGEIFER;VYATPPAPR;WLEAYNAYLR	5.07928e+08	7.15391e+06	rhoptry neck protein RON2
TGME49_223920-t26_1-p1	1;1;1;1;1;1;1;1;1;1;1;1;1;1;1;1;1;1	0.0975	222723	18	AIAPDVEESR;AIDAVQQHLGQVR;ALMDPSLGR;ANIIAFVEALR;APHTLELEAILK;ASDLALFGR;ATLLVAYPASIR;FFNSQALIVR;GFLETAELYR;GGGFQNISR;SALSQMR;SLYPQNEIVK;TLDADTLR;TSWASFLNFK;VADLFADMYLR;VLLVLETTPLYLDNPK;YLPLSEPVNVVDAVDK;YTTSFHR	2.99771e+08	2.45714e+06	rhoptry neck protein RON3
TGME49_249900.P1950	1;1;1;1;1;1;1;1;1;1;1;1;1;1;1;1;1	0.5723	35215	17	AAPTVSAGGKEK;AMLFGPNNDANLFYK;DFLAGGISAGVSK;GAGGALVLVFYDELKK;GAWANVLR;GAYFGLFDTAK;GNADSQLMNTAK;GNMANVIR;KGNADSQLMNTAK;MLIQTQDSIPEIK;MMMMAGR;TIVAPIER;VSAEQGVASLWR;VYQQEGFK;WAVAQTVTAAAGVASYPFDTVR;YFPTQAFNFAFK;YFPTQAFNFAFKDTFK	928960745	4.42362e+07	adenine nucleotide translocator
TGME49_258580-t26_1-p1	1;1;1;1;1;1;1;1;1;1;1;1;1;1;1;1;1	0.3026	69025.8	17	AFDEYTFR;AFDEYTFRR;AQGDLEEAVVLLADMDR;EMIVGFLR;FHAFELVHGDVK;FMVPLLK;GAVGGWGR;GFLGGGGFGLVYHVEHPTTGQPFALK;GPSPASDTASESEPVSTEEAALLQKE;IGDLFVGHLMPQLR;ISDLIEDEFGVMK;KIGDLFVGHLMPQLR;LQNFLVDK;LSPQQALEQFSLLNWK;SGLLLLSDFTQILR;VLGKPEFQDVR;YFPPEWTPAR	1336990798	3.61349e+07	rhoptry protein ROP17
TGME49_270240-t26_1-p1	1;1;1;1;1;1;1;1;1;1;1;1;1;1;1;1;1	0.3208	49132.2	17	AASLSSLLGVDAVEK;ADTQAVQDSSKDVLTK;AFGEMVSQK;EATGKLEADELESER;EATGKLEADELESERGPAVSPR;EKAASLSSLLGVDAVEK;ELVEPTSKEAEEAR;KLEEIDDLLQLTR;LEADELESER;LEEIDDLLQLTR;LVDLIKDNQR;LVDLIKDNQRR;QLVGTAAGEIEEGVK;QLVGTAAGEIEEGVKADTQAVQDSSK;QLVGTAAGEIEEGVKADTQAVQDSSKDVLTK;SQLALVEAFK;VPELPEVESFDEVGTGAR	4269754764	1.85642e+08	MAG1
TGME49_288650-t26_1-p1	1;1;1;1;1;1;1;1;1;1;1;1;1;1;1;1;1	0.3899	47874.3	17	AATVAAGNELFK;AATVAAGNELFKEALGHQR;ASETGSGLAASFLNTVEVR;ATYIPVSMYLSTDPTLTHEYEAAK;GLDCMLGSR;HVGGFSGPFPMTLR;IGDFWER;LMLSTSAFSFQAK;NLVVDPLPR;TEFIEGIITK;TEFIEGIITKR;TSWLNLWR;VDEVLSMVPADPFR;VTGMDFFNHAAPVFK;VTGMDFFNHAAPVFKTEFIEGIITK;VTGMDFFNHAAPVFKTEFIEGIITKR;YAYNLFDK	3010205244	1.30878e+08	dense granule protein GRA12
TGME49_261950-t26_1-p1	1;1;1;1;1;1;1;1;1;1;1;1;1;1;1	0.3804	59861.1	15	AAPLFADQSTEPGLLQTGIK;FDFTGSK;FTQAGSEVSALLGR;FVELPETIK;HGGFSVFAGVGER;IGLFGGAGVGK;IPSAVGYQPTLATDLGQLQER;LVLEVAQHLGENTVR;MLAPEIVGQEHYDTAR;QIAELGIYPAVDPLDSTSR;TIAMDATEGLVR;TVLIMELINNVANK;VALTALSVAEYFR;VVDLLAPYAK;VVDTGAPIQVPVGVETLGR	2013254445	6.29142e+07	ATP synthase beta subunit ATP-B
TGME49_308090-t26_1-p1	1;1;1;1;1;1;1;1;1;1;1;1;1;1;1	0.2459	61046	15	DVERLEDFALK;FTPENLFIMPDGR;GRGTADGAGVADETHQGPRPPLR;GTADGAGVADETHQGPRPPLR;HLLTAQLIR;LAANLQSK;LHEATFAAAR;LLGESPEEAR;LVEPLRVGDR;RFLNFDR;SVVFLVR;TLDFVYVFR;TNDLASGTPHVAR;VPASSTTTSASEGIFR;WLSGLGR	1248255837	4.45806e+07	rhoptry protein ROP5
TGME49_247550.P1859	1;1;1;1;1;1;1;1;1;1;1;1;1;1	0.3096	60857.2	14	AAVEEGIVPGGGTALLYASETLK;AVDAGMNPMDLLR;GYISPYFITNSK;LADAVGVTLGPK;LIADAMEK;MMNLGAQLVK;NVVIEQPYGSPK;QVASTTNDIAGDGTTTATLLAR;TIADNAGHEGAVVVGNLLR;TLTHELELVEGLKFDR;VGGASEVEVGEAK;VGGASEVEVGEAKDR;VLAHLNSVTK;VSMEQTHSDYEKEKLQER	576123283	1.69448e+07	heat shock protein HSP60
TGME49_219320-t26_1-p1	1;1;1;1;1;1;1;1;1;1;1;1;1	0.3318	46559.4	13	AWADLEK;FVGLGNWGSGSYGQK;ILDYIIVVADR;KSIDAFNFVSQLPEVR;LAPADATEAAAAENHGYPK;LVSGTTGETLYTHK;LVSGTTGETLYTHKQPLK;NYTSEALR;TELTYAVTSEQIK;TELTYAVTSEQIKDGK;TLELAPK;WQSEFENVYSDANGALK;YYPVPEMGK	909218308	3.78841e+07	gliding-associated protein GAP50
TGME49_226960-t26_1-p1	1;1;1;1;1;1;1;1;1;1;1;1;1	0.1061	131261	13	ANVPVIK;DIEVHQFPK;ELFTSLPVTFQHK;NFGVAVINENLFALNK;NMGGFDMIR;NQPGFVLLGR;QLVEALVDLVEAR;SLFEVLK;SVFEELPESTR;SVFEELPESTRR;TEREEAELFTK;TLGEIVTFVADAVK;VALLGGTVK	313697182	6.03264e+06	phosphofructokinase PFKII
TGME49_239740-t26_1-p1	1;1;1;1;1;1;1;1;1;1;1;1;1	0.3676	44665.1	13	EIPTVAGFVQK;GGGGDSGDFGEEGR;IMEDHVASVVAGEAQEENVINSQPQGTETSHR;LDAAKNEEGFITDLLK;LPLDVALER;MLQSGTSETTK;NEEGFITDLLK;RLPLDVALER;SAPEVQEVLSR;SLQSTANGVK;VAALAVLTMALLK;WAGTYGTSHGGYR;YVLAAQLSR	615740134	3.42078e+07	dense granule protein GRA14
TGME49_309120.P3560	1;1;1;1;1;1;1;1;1;1;1;1;1	0.3462	45701.6	13	ALMSNADLSR;GGGMFAPNK;GPLVVYAEDNGVTR;HAVASAVAATGLPALVMAR;IDEVPELPLVVSEKLEK;IVNSEEIQR;LQLLFGR;MAAELEAAAR;QPYGVAPNAGYQTSAESWGTGR;RGPLVVYAEDNGVTR;RKAEEAGAIAQASAEEE;RQPYGVAPNAGYQTSAESWGTGR;VDSLNLLQLAPGGALGR	609239774	23432299	ribosomal protein RPL4
TGME49_207440.P617	1;1;1;1;1;1;1;1;1;1;1;1	0.3536	30134.2	12	AWISLPK;ESVPLVVLLR;EVMMIVMQR;FEAGNMAMVTGGHNVGR;FVPHPIREEEASYK;GVPALITHDGR;HLGGFDIIHLR;ISNVFVIGK;ISNVFVIGKGEK;LRESVPLVVLLR;LSIMENR;VGVIVHR	929693258	4.22588e+07	ribosomal protein RPS4
TGME49_209030.P664	1;1;1;1;1;1;1;1;1;1;1;1	0.2952	41862.9	12	AVFPSIVGKPK;DLTEYMMK;EEYDESGPSIVHR;EEYDESGPSIVHRK;ELTSLAPSTMK;GYGFTTSAEK;GYGFTTSAEKEIVR;IWHHTFYNELR;SYELPDGNIITVGNER;TTFDSIMK;VAPEEHPVLLTEAPLNPK;VVAPPER	6511371360	250437360	actin ACT1
TGME49_232710-t26_1-p1	1;1;1;1;1;1;1;1;1;1;1;1	0.3938	29334.3	12	APTLFNVR;EWYDLKAPTLFNVR;GIFPLQNVFIR;IGDPFLK;KFIPESIGK;KVQAESGEAQNTLTAETK;KVQAESGEAQNTLTAETKA;LAVDGLR;LMELHGEAEDVGR;MMTIMSAEASK;VQAESGEAQNTLTAETK;VYEVNLADLNNDEDQGFR	1014166822	5.63426e+07	ribosomal protein RPS3A
TGME49_290950-t26_1-p1	1;1;1;1;1;1;1;1;1;1;1;1	0.0815	194363	12	DAIESFLK;ESILEYDNFDQLALAQTLENHPR;FGLFGEAADTLLK;IIDYVNR;LEDFAASVDAAR;LLLQWLEAR;QAPELWAYVLR;QQIATSLAK;SAEEGSEADLER;TAQVIQQFK;VLQTLTELGNFDEIIAFAK;VSNSDVFYR	1.70295e+08	1.75562e+06	clathrin heavy chain
TGME49_291890.P3254	1;1;1;1;1;1;1;1;1;1;1;1	0.3224	48580.5	12	FQTGSNSAFDVVEVEEPAGPAVLTIGLGHK;GFGNNVEVAWR;GGGKEQSPGGEAQPDHPTKGGNIDLPEK;GGNIDLPEK;GGNIDLPEKSTSPEKTPK;HYTEEEGIR;LAVVLDYTR;LVEEGVQR;NAVGITHQNTLEWR;SKGFGNNVEVAWR;TGGGPPSQPPEMQQPADR;YIQQMLDQR	1584252286	6.60105e+07	microneme protein MIC1
TGME49_203310.P517	1;1;1;1;1;1;1;1;1;1;1	0.4915	25885	11	ASVESQLPR;EPLETEPDEQEEVHFR;GTDDHLTTSMDK;LALPAVGMGASYFAADR;NSDFFDGQAPVDSLRPTNAGVDSK;QPALEQEVPESGK;QPALEQEVPESGKDGEDARQ;REPLETEPDEQEEVHFR;SDAEVTDDNIYEEHTDR;SFKDLLK;SRQPALEQEVPESGK	807906560	100988320	dense granule protein GRA7
TGME49_210690.P712	1;1;1;1;1;1;1;1;1;1;1	0.3086	28920.3	11	AYKDVLSAYK;AYKDVLSAYKHELR;DVLSAYKHELR;GSIVGPDLAVLNLVLVK;KGPETIPGLTDAERPR;KLFNLSK;KLFNLSKDQDVR;LFNLSKDQDVR;LLPFFEK;LLPFFEKR;LNLANPQAGMQK	472360599	3.93634e+07	ribosomal protein RPS6
TGME49_218410-t26_1-p1	1;1;1;1;1;1;1;1;1;1;1	0.379	34117.8	11	AGTMNVAALSR;ASVLDITDEVILEK;ASVLDITDEVILEKFR;AVVLMGK;EGDKVTASAATLLQK;GQIEIQNEVHLIK;IVAENKVPAPAR;LFALLEK;LFALLEKYPR;LNIKPFEYGLAIQHVYDDGSVYK;VLVVEADHVGSK	550883584	3.06046e+07	ribosomal protein RPP0
TGME49_227360-t26_1-p1	1;1;1;1;1;1;1;1;1;1;1	0.2031	44010.2	11	ALEPVNLK;AVFTEGEMIDVIGVTK;FIDTSAK;HGSLGFLPR;ITPMGGFPHYGTVNNDFLLLK;MEAELTR;MFETAVPVK;NATTESDLTEK;NATTESDLTEKR;RYGDNNKMEAELTR;VQFQVPR	617553937	2.37521e+07	ribosomal protein RPL3
TGME49_229010-t26_1-p1	1;1;1;1;1;1;1;1;1;1;1	0.1209	107092	11	AHAQLIER;ASGDVATRPFDSGTAK;ATTDVLFR;ETIYSSFYQMFR;GIYPNLDELR;ITLLILQQIR;LSSVSFFHQHVDGASVLVR;QANVAAQVLHPLPAK;SEEDSEAAETPTPLR;VESIIAGSDTTPR;VVTPIPASK	408419918	9.076e+06	rhoptry neck protein RON4
TGME49_232350-t26_1-p1	1;1;1;1;1;1;1;1;1;1;1	0.3222	35507.1	11	ALDLSHVTSVVDTNVSVR;APALVQR;DMFIGLPAVIGGAGIER;FIKDGVVTEK;NDLLPFNSK;QLEEIAEHTKVSGGEIVR;SVDDVMALNK;VIELELNEEEKK;VIELELNEEEKKQFQK;VSGGEIVR;YITVNGYPIQK	319653596	1.3898e+07	lactate dehydrogenase LDH1
TGME49_233460.P1508	1;1;1;1;1;1;1;1;1;1;1	0.3668	32877.3	11	ASSVVNNVAR;EAFPAESK;HHCTVQLEFAGAAGSAK;LSAEGPTTMTLVCGK;LSENPWQGNASSDNGATLTINK;LSENPWQGNASSDNGATLTINKEAFPAESK;LTVPIEK;SFKDILPK;STAAVILTPTENHFTLK;SVIIGCTGGSPEK;TALTEPPTLAYSPNR	7497745742	4.16541e+08	SAG-related sequence SRS29B
TGME49_263180.P2451	1;1;1;1;1;1;1;1;1;1;1	0.1509	90976.3	11	DVLRPEIIEITR;KLNADIEPK;KPQTIIVSGESGAGK;KPQTIIVSGESGAGKTETTK;NAGPDTIALYR;QLAFSYR;SLEFTVVHTIGK;SYHIFYQFLK;TFEEFAAQFR;VIYTTAEPLIVAVNPFQDLK;YLATSAGGNLDLK	183860364	3.22562e+06	myosin D
TGME49_288380.P3182	1;1;1;1;1;1;1;1;1;1;1	0.1356	81863.5	11	AEGQFENIVR;AELVNNLGTIAR;ALLFLPK;APFDLFETR;ELISNASDALDK;ELISNASDALDKIR;FYEQFSK;GVVDSEDLPLNISR;LGIHEDTSNR;QSVASSPFLEALR;SGDDVVSLK	936798688	2.23047e+07	heat shock protein HSP90
TGME49_249270.P1924	1;1;1;1;1;1;1;1;1;1	0.1822	46928.1	10	ALAPTWEEVATALK;ALAPTWEEVATALKGK;APISELPK;DAASLIEFAVMHAGK;NEYLATLNR;RNEYLATLNR;SVGLVKDYEGAR;TFDYNQGR;TFDYNQGRDAASLIEFAVMHAGK;VLASTYGIR	641210658	2.56484e+07	protein disulfide isomerase-related protein (provisional), putative
TGME49_263050.P2440	1;1;1;1;1;1;1;1;1;1	0.3821	23943.4	10	FMAYATLR;GFTLEELK;GLAGIPADTPK;KGLAGIPADTPK;LGVVPSGLLR;LGVVPSGLLRPIVHPPTQR;NNVLPNVHLHK;SAESLNANVTR;TWFNQPGR;VALSIGVAVDHR	573046539	44080503	ribosomal protein RPL13
TGME49_263300.P2459	1;1;1;1;1;1;1;1;1;1	0.3828	31314	10	AGEFTLSLK;AWDLEYK;DSLDIVAEYK;FDASAMK;IGSEVSGKFDASAMK;LKGLTLGAK;SKNPEIVNTASVSPAGAFDASSK;TAPSGDAMFGR;TNIQFGGLWYLNDK;YAVGASYTGVASK	6.48336e+08	3.08731e+07	voltage-dependent anion-selective channel protein
TGME49_291960.P3255	1;1;1;1;1;1;1;1;1;1	0.1484	57556.6	10	AEVHLLVE;EHVEPEDAVVR;GQQVISLGPSLK;LSLENFLLR;LVAITTSK;RLSLENFLLR;TDFFALTVDHQPFNMR;VLDVETIEGAPSQLDR;VLSIFGVADGK;VLSIFGVADGKK	2.06933e+08	7.39046e+06	rhoptry kinase family protein ROP40 (incomplete catalytic triad)
TGME49_309590.P3572	1;1;1;1;1;1;1;1;1;1	0.1411	44634.5	10	DAFSAGLTR;EGVVGGVR;HVSGVFR;LTSAASQGLR;LTSAASQGLRR;PLLGEGR;RLTSAASQGLR;TSGEEGRPLLGEGR;TSGEEGRPLLGEGREQDDGSQ;VRDAFSAGLTR	7584500368	6.895e+08	rhoptry protein ROP1
TGME49_310150.P3598	1;1;1;1;1;1;1;1;1;1	0.1162	84871.9	10	AERPQGELLVR;ELIPDDWR;FANVGILLQSR;FLLPWLR;GDNIFAGYFR;KYTPEIDELYR;LATTLLEKIEAR;NWVAVIR;QFVADVNSAVALR;TALADFELKK	114109262	2.42786e+06	acyl-CoA synthetase ACS2, putative
TGME49_225080.P1147	1;1;1;1;1;1;1;1;1	0.5321	17693.6	9	AGELTADEISK;EKVVVALTAIR;HVVANGLDTVWREDLER;ILNTNVDGR;ILNTNVDGREK;IPTWFLNR;SIQVSNNQDFQHILR;VVAIASTPQQFK;VVVALTAIR	983960536	8.9451e+07	ribosomal protein RPS18
TGME49_227280-t26_1-p1	1;1;1;1;1;1;1;1;1	0.2	23842.5	9	AVILSLGTSALIAGR;KVEEELSLLR;KVEEELSLLRR;MFSSTLR;MKKVEEELSLLR;QPFMSSVK;RQPFMSSVK;VEEELSLLR;VEEELSLLRR	1410568770	1.5673e+08	dense granule protein GRA3
TGME49_227810-t26_1-p1	1;1;1;1;1;1;1;1;1	0.2648	57979.6	9	DGQLFLGGFQHVR;GAPSAQLTAYFPVTG;ILGAGAASIVIQAVQETVPQEPAR;LQLTHLDITDENVLVGR;LSNEGLVLAMDGSGK;STLPQTPFVIETLR;VALRFPVVDVR;VLQLAANLER;VTPEELATMVEPSLKDLLNR	191263974	7.08385e+06	rhoptry kinase family protein ROP11 (incomplete catalytic triad)
TGME49_228170.P1279	1;1;1;1;1;1;1;1;1	0.0657	170691	9	ADAVLGLGDFLGIPGPLSAR;EIVAVENDIK;GTQEELAAMQQR;LLDKDVGR;LLLIGNTGIGEYK;SAFADANEER;TLNDLLLK;VIQPVHLYLR;WYDIFVK	1.10976e+08	1.18059e+06	dense granule protein GRA44
TGME49_232300.P1456	1;1;1;1;1;1;1;1;1	0.2596	26041.7	9	DGYLISTGEPSK;ELTSVVQKR;FGFAPDSVELFAER;FGFAPDSVELFAERVENR;FKDGYLISTGEPSK;IRELTSVVQK;MFVDQAIR;QGVLGVR;VTPIRTEIIIR	615129924	4.39379e+07	ribosomal protein RPS3
TGME49_263090.P2444	1;1;1;1;1;1;1;1;1	0.3308	30661.1	9	AEEIKNLRDEYVYK;AFDDAITEFDNVSEDSYK;ALAAEYR;ATETAEAELPSTHPIR;DELSVEER;DSTLIMQLLR;IISSVEQK;YDEMAEAMK;YISEFSGEEGKK	6.23808e+08	2.97051e+07	14-3-3 protein
TGME49_269885.P2707	1;1;1;1;1;1;1;1;1	0.0565	181877	9	FLVPDNVR;IGHALFTFLR;ILTALYVQSLR;IVEFINAER;LADLFSAPLLK;SKIPTQEEFATLK;STPSPIVLSAGR;TLTHDQITTMHR;VTAPSNVLASVQSSR	154264243	1.60692e+06	rhoptry metalloprotease toxolysin TLN1
TGME49_273090-t26_1-p1	1;1;1;1;1;1;1;1;1	0.1258	89322.6	9	AFEEAEKNAPAIIFIDEIDSIAPK;EMIELPLR;GQVVVIGATNR;HFEEGLAGAR;MAGEAESNLR;NAPAIIFIDEIDSIAPK;NVPVPFLAQK;TLGVKPPR;VVSQLLTLMDGLK	148884183	3.16775e+06	cell division protein CDC48CY
TGME49_295110-t26_1-p1	1;1;1;1;1;1;1;1;1	0.2504	63337.7	9	DKVPGEVIIR;FVEELYELPTEDR;HQALAIGLFQK;LLALQATETPEYR;LLALQATETPEYREMEEQLSAASR;NPYLANR;VKNPYLANR;VPGEVIIR;VVAENAQGFSPPEVR	1680711884	6.22486e+07	rhoptry protein ROP7
TGME49_316400-t26_1-p1	1;1;1;1;1;1;1;1;1	0.1987	50063.5	9	EDLAALEK;EIVDLSLDR;HLFHPEQLISGKEDAANNFAR;IHFMLSSYAPIISAEK;LIAQVISSLTASLR;LSVDYGK;LSVDYGKK;NLDIERPTYTNLNR;PTYTNLNR	636972720	2.89533e+07	alpha tubulin TUBA1
TGME49_209950.P701	1;1;1;1;1;1;1;1	0.2358	47650.7	8	AEPSPETQPWK;AMATHVQVPK;AVGPLIPSSVIIPTDMKDFEK;ESIASLLDKISSGNAR;FQVIPELTK;FTKLDADEHLSK;VLVFSDKPK;YQYDSGKGPDFR	286719731	1.024e+07	thioredoxin, putative
TGME49_216860-t26_1-p1	1;1;1;1;1;1;1;1	0.1912	49065	8	DFFLKPELLR;DVQNIFMATPK;ELAFQIK;GNYVSIHASGFR;GVEDVVVGR;IMVATDLFGR;LTLHGLLQYYVK;TTPHILIGTPGR	455696660	1.89874e+07	DEAD (Asp-Glu-Ala-Asp) box polypeptide DDX39
TGME49_236210-t26_1-p1	1;1;1;1;1;1;1;1	0.1611	56861.7	8	ATFWLRY;EHILEYINR;MPLAEFLK;MVVAAAGDVDHK;QMLAYGR;QTEEVIFDR;SPDAVTFMLMQAIVGSYR;TQLLGHLDSTTAVAEDIGR	7.97552e+07	2.75018e+06	cytochrome b-c1 complex subunit 1
TGME49_239100-t26_1-p1	1;1;1;1;1;1;1;1	0.2755	22555.4	8	AFVVFVPHAVYQK;HLVISSVK;HLVISSVKEVEVPQGR;HVVLVAQR;IVKPQGVEPTEIENEVAK;LVQELEKK;TMLPLDFK;TMLPLDFKR	833095976	6.40843e+07	ribosomal protein RPS7
TGME49_270380-t26_1-p1	1;1;1;1;1;1;1;1	0.4437	17147.6	8	DSFGVPQVK;GMSASALPWR;IKPSDVEEHIAK;KGQTPSQIGVTLR;KPPTWLK;LILVESR;LQGLAPELPEDLYYLIK;LQGLAPELPEDLYYLIKK	678625080	6.16932e+07	ribosomal protein RPS13
TGME49_278990.P3027	1;1;1;1;1;1;1;1	0.2275	36465.4	8	ETKFPFGSVVPLWSR;FGLYEYFK;FPFGSVVPLWSR;SFGTMINEMGYK;SSLSVAAASPLAAAK;TVVAEEGAAGLR;VVQLFYDNIFTK;VVQLFYDNIFTKPK	274951069	1.37476e+07	phosphate transporter MPT
TGME49_313140.P3691	1;1;1;1;1;1;1;1	0.1602	59522.8	8	APILISNVPR;GFALSSFK;ILWAWIK;KPIVIGR;NILDGTVFR;QGIWYEHR;TSTNPIASIFAWTR;TVVSEAAHGTVTR	303176426	8.66218e+06	isocitrate dehydrogenase 2
TGME49_313390.P3703	1;1;1;1;1;1;1;1	0.3782	21488	8	ALLASLSK;APTAAALAK;DKLLTQYLK;LLTQYLK;QLAPSGLLLVTGPFK;SSITPGTVLILLSGGHR;VNGVPLR;YVIATTTK	370720813	2.64801e+07	ribosomal protein RPL6
TGME49_204020-t26_1-p1	1;1;1;1;1;1;1	0.2538	28219	7	GAPLAEVSFR;GMVGIVAGGGR;LRPLDFAER;MPEGTVVSNVEEK;NAALTIGNILPLNK;TSGTYATIVGHSDDGSK;TSGTYATIVGHSDDGSKTR	536082316	3.57388e+07	ribosomal protein RPL8
TGME49_205580.P574	1;1;1;1;1;1;1	0.0926	51171.8	7	AFSAVIPESAK;ASVLSGPR;GVPMVIYER;LHLFTMGR;LTSEGFIHELQHGHR;TRPPFAVDGR;TVLVHLLR	221058587	7.36862e+06	nuclear factor NF4
TGME49_207840.P628	1;1;1;1;1;1;1	0.4167	15201.2	7	ALDINLPNVVVPSAGR;ALDINLPNVVVPSAGRPSNNQNR;ISEEVAVIPSK;ISEEVAVIPSKR;LTLDFQINKK;RMDFVPER;VAGFVTHLMK	618989590	8.84271e+07	ribosomal protein RPS17
TGME49_215460.P857	1;1;1;1;1;1;1	0.5037	15167.4	7	ADSGAFSLR;KQFGVDILHPSR;LGYVEAKPTK;LKTNPLLQR;QFGVDILHPSR;SSGFAMIYDNPNAAK;VSDSQSIVVFGLK	355584714	4.44481e+07	ribosomal protein RPS24
TGME49_215470-t26_1-p1	1;1;1;1;1;1;1	0.2811	24569.4	7	AIGEILEGSR;AIGEILEGSREK;ELGLEFMDVEAMK;KYDAFLASQVLIPQIPR;LLGPGLNK;STMGKPQQIYG;YDAFLASQVLIPQIPR	530454506	3.53636e+07	ribosomal protein RPL10A
TGME49_233480-t26_1-p1	1;1;1;1;1;1;1	0.2097	39076.2	7	CSYTENSTLPK;EWVTGDSVLTGLK;ISVPESQYPANAK;PFTSVIPGYLSK;SPLGAMLR;TGNTCMLTIHVEPR;WFFGDPK	3.21198e+09	2.29427e+08	SAG-related sequence SRS29C
TGME49_240600-t26_1-p1	1;1;1;1;1;1;1	0.1124	72173.4	7	APSFGER;DIAVATNAQLISR;IAALSGGIAR;IETAQSILPILEHFVR;IVVDSMK;NQLLEGIEAVAGAVR;SFDKLGR	147050156	4.20143e+06	chaperonin cpn60, putative
TGME49_248480-t26_1-p1	1;1;1;1;1;1;1	0.3617	21652.9	7	ELLTLEEKDPR;HIVDIPSFMVR;HVDYAITSPFGGGRPGR;LLGEYGLK;VDSEKHVDYAITSPFGGGRPGR;VFQGTALLR;VQYALAK	351290846	3.19355e+07	ribosomal protein RPS9
TGME49_267060.P2595	1;1;1;1;1;1;1	0.3433	15434.5	7	ALEKDDVIAK;ANMSDFDRFK;IALTDQYLK;IALTDQYLKIPR;RIALTDQYLK;VLVDGAGVTGVK;VLVDGAGVTGVKR	389900366	3.54455e+07	ribosomal protein RPL14
TGME49_288500-t26_1-p1	1;1;1;1;1;1;1	0.1073	60324.1	7	LGANIDEK;NFLFEVPK;QSTPSISTGR;TIAEVEPR;VINPDINLVK;VYLDLLGTSHMR;YNMSSIGDFLR	176532937	5.88443e+06	malate:quinone oxidoreductase
TGME49_306060-t26_1-p1	1;1;1;1;1;1;1	0.0248	328676	7	GFHFTTVHR;GISPDQLFR;GSIGGVGGLPR;ISIPEEEPLR;IVVDHGAVSPTK;TEFVVPILPSQK;VPNELLQPLLR	106093618	675756	rhoptry neck protein RON8
TGME49_310780-t26_1-p1	1;1;1;1;1;1;1	0.2319	36288.8	7	DSSSSESTVTPADEAASESEEGDK;DSSSSESTVTPADEAASESEEGDKTSR;GVLTGLGVAATLAAAAAAAK;KGVLTGLGVAATLAAAAAAAK;PASYGYPAFPAFPR;PSPYAELLK;YYHSMYGNK	524585698	6.55732e+07	dense granule protein GRA4
TGME49_314810.P3749	1;1;1;1;1;1;1	0.2946	30084.5	7	ATIEMLK;AVQPFITYGYPTLK;GGFYKEPEAK;LLRPMEGVPVPER;LQANDIVSQHLGK;QANNFLWPFK;QLHNAVFIK	519221250	3.70872e+07	ribosomal protein RPL7
TGME49_202200-t26_1-p1	1;1;1;1;1;1	0.0933	86970.7	6	DSVLDGLNAISITPTWTLSGVR;EASLSFVPLSR;FFTPNTQAIMWFAR;ISQFFYSR;SLQESYETK;YSPPEEAILR	98316374	2.23446e+06	hypothetical protein
TGME49_202680.P499	1;1;1;1;1;1	0.1474	62145.5	6	AGPAPEYR;GNVYEGIPLDQSILEPADLR;KPPTVVAYGDVSTVPHYEEVR;MVSVTKEELQR;TVASPVYTGGDVR;YYYVGKENTK	247316959	7.49445e+06	cytochrome b-c1 complex subunit 2
TGME49_215785-t26_1-p1	1;1;1;1;1;1	0.2333	49106.5	6	AAAAIPAAASR;GRLPVFPPDEFPEDVDTNPIYFR;LPVFPPDEFPEDVDTNPIYFR;RAAAAIPAAASR;TGGSDGGGEPPQTPR;TGGSDGGGEPPQTPRPSLPTR	2930167440	162787080	rhoptry protein ROP2A
TGME49_224850.P1133	1;1;1;1;1;1	0.0833	82502.2	6	AAVEALNGK;FGSITSLVVR;FQGVNLYIK;QLFEPFGSITSAK;SAIDKVNGMLIGGK;TVYVGPFIR	145524021	4.15783e+06	polyadenylate-binding protein PABC
TGME49_226830.P1225	1;1;1;1;1;1	0.0714	103111	6	ALVDLVSR;GLLAEETVER;IDAVAEEDDPDAGVR;LATQAAGVDNEK;LAVTGVAEAAK;VDGAGVLSFDR	113691252	1.99458e+06	DnaK family protein
TGME49_226970.P1232	1;1;1;1;1;1	0.2484	18647	6	AFQKQDGVSSLGR;ATADVQTER;DVGLGFQTPR;FNVLKVEK;NQVFGNVR;QDGVSSLGR	453198994	4.53199e+07	ribosomal protein RPS11
TGME49_227620-t26_1-p1	1;1;1;1;1;1	0.2054	19774.3	6	AAHVPVPDFSQ;AVGGKGEHTPPLPDER;AVGGKGEHTPPLPDERQQEPEEPVSQR;GEHTPPLPDER;GEHTPPLPDERQQEPEEPVSQR;QQEPEEPVSQR	773923646	7.03567e+07	dense granule protein GRA2
TGME49_230410-t26_1-p1	1;1;1;1;1;1	0.1979	30496.7	6	FHSLLNNSVALR;HLTVNDLPLGR;KFHSLLNNSVALR;TAPAEGGIGQLR;TLAIVDKTGTVR;VTLSEVYR	246452342	1.44972e+07	peroxiredoxin PRX3
TGME49_245460-t26_1-p1	1;1;1;1;1;1	0.2293	23528.6	6	LDPLLEEQFNTGR;LDTGNYSWSSQK;LLGVVYNASNNELVR;NSIVAIDATPFK;SFYGLDLGK;SFYGLDLGKK	643094310	4.94688e+07	ribosomal protein RPS8
TGME49_248340.P1883	1;1;1;1;1;1	0.2824	24560.7	6	AAAAAQAVPEFK;APEIQIDPNLVQEAER;HLTGEFEK;LILVGDGGVGK;RLTNQPALSFVGEHAK;SNYNFEKPFLWLAR	161587958	1.07725e+07	GTP-binding nuclear protein ran/tc4
TGME49_261570-t26_1-p1	1;1;1;1;1;1	0.2174	30994.1	6	AMFNDNSEVR;KLPAAPLAGK;LGQLVHQK;LKVPPAINQFTHTLDK;NQTSQLMR;VGGNIQPR	315321978	1.37097e+07	ribosomal protein RPL7A
TGME49_262050-t26_1-p1	1;1;1;1;1;1	0.0799	65073.2	6	DGFVAALSR;EPQMVSLR;FAVPLYSGR;ITLSAVEPR;LGHWLGSLGR;VESEIKDLISR	295435050	11817402	rhoptry kinase family protein ROP39
TGME49_262670.P2419	1;1;1;1;1;1	0.3279	21298.6	6	AHMQQLFDSK;ALPSNIQIIR;ISQYQVVGR;KQPTEAEPNPSLFR;MKADPTLQQK;NFGVWLR	505558830	33703922	ribosomal protein RPL18A
TGME49_263040.P2439	1;1;1;1;1;1	0.3311	16527.1	6	AFEPLLLLGK;AFEPLLLLGKER;AVVAFNQK;DILVAYDR;FQDVDIR;VSGGGYVAQIYAIR	648065390	5.40054e+07	ribosomal protein RPS16
TGME49_263700-t26_1-p1	1;1;1;1;1;1	0.2564	16273.5	6	ELGISAVHVK;IEDVTPIPTDSTR;IGRIEDVTPIPTDSTR;IGRIEDVTPIPTDSTRR;SKTPGPGAQSALR;TPGPGAQSALR	375084608	46885576	ribosomal protein RPS14
TGME49_269190.P2670	1;1;1;1;1;1	0.0754	105037	6	AAAGNIIPSATGAAK;GKLTGMAFR;IVNEAGPEAR;LVDLIAVMAAK;VIDENFGLVEGLMTTVHAATGTQK;VSPTGLFGLLGSSSEK	257217936	5.14436e+06	glyceraldehyde-3-phosphate dehydrogenase GAPDH2
TGME49_270320.P2732	1;1;1;1;1;1	0.1301	58619.7	6	AFGDSDFK;ATLIHSDGGLTR;LIQEEEEAEHPELVGRYPR;LSAPVVENVVGR;SKGDLEEVAAR;VIAVPDVR	99166890	3305563	protein phosphatase PPM3C
TGME49_297470.P3409	1;1;1;1;1;1	0.1798	40512.4	6	EIASLPEKVDYK;FTVIISR;GGSMPQQDAGDYAR;LHALMPPGFDISK;SLGFAPSNK;VPLSATVWAIK	122250996	6.11255e+06	myosin light chain MLC2
TGME49_299050-t26_1-p1	1;1;1;1;1;1	0.2564	22236.8	6	EQEQAVEKPSVEGVK;FLEDVMEK;FVLDLLR;KFLEDVMEK;NLDVDNLVIEHIQVNR;NLDVDNLVIEHIQVNRAPK	394130869	35830079	ribosomal protein RPL17
TGME49_300000.P3449	1;1;1;1;1;1	0.262	21138.7	6	EADKHFGAAPGTPGSK;FNAVVLK;FNAVVLKR;GKEDHIAVLVGSVTDDIR;HFGAAPGTPGSK;LYQFLAR	182310650	1.51926e+07	ribosomal protein RPL18
TGME49_309752.P3574	1;1;1;1;1;1	0.1345	53337.3	6	EVGFDKPVVLR;FAVASTAK;GAGGPILIGSAR;GGTSIEDIAHNYPESIHK;LNFDDNAGFR;YVAILMDR	110362073	3.06561e+06	succinate-Coenzyme A ligase, beta subunit, putative
TGME49_201780.P473	1;1;1;1;1	0.0949	82562.7	5	ADWGQLATAIKPMLK;ELGGIVTVLAVGHYVK;LVIGMTDGESDSDFR;QLAAHAVLDMPYK;TIDQQNEALPEDLK	189458023	9.02181e+06	microneme protein MIC2
TGME49_215590-t26_1-p1	1;1;1;1;1	0.0807	72687.4	5	AFGGQSLR;ELESYGLPFSR;HTVLATGGYGR;LGANSLLDLVVFGR;TMQDHAAVFR	45166508	1.02651e+06	flavoprotein subunit of succinate dehydrogenase SDHA
TGME49_216880.P895	1;1;1;1;1	0.1931	35107.2	5	DGVAMLWDVNEGK;LWDLNAGVTVR;NVLSEITPEK;SFQGHTSDVNSVAFSPDNR;SGESPLEFK	225647106	1.18762e+07	POC1 centriolar protein, putative
TGME49_221210.P1012	1;1;1;1;1	0.2402	19574.1	5	IILELREDIAPK;ITTESWPTVQAIEALGGSGGR;NFIGLFDK;NFIGLFDKYK;TEWLDGR	109960431	8.45849e+06	cyclophilin
TGME49_236040.P1585	1;1;1;1;1	0.281	39012.1	5	AEGIIPGIK;AQQVLMER;GLETLPLTDDEK;SPSGVPMVDLLK;YGGGAGGAAAASSLFEK	166125958	6.92191e+06	fructose-1,6-bisphosphate aldolase
TGME49_242070.P1730	1;1;1;1;1	0.1377	42751.6	5	EIFEESLKEVR;FVAPVYPK;GGFFGELALLK;LLGPVEQILMR;TATYEDGDVIIK	132388692	5.09187e+06	cAMP-dependent protein kinase regulatory subunit 1
TGME49_247350.P1849	1;1;1;1;1	0.2379	26908.9	5	AFAEGGWK;AMANAWEDLAK;ELTDATFEHDTQASTGATTGHWFVK;IQGFPTLYYLANGK;LDATSNSITAKR	257604208	2.86227e+07	thioredoxin domain-containing protein
TGME49_247440.P1855	1;1;1;1;1	0.2169	40139	5	AAAGVISAEIPAEEGGEAAANPTSER;AFNGESSGELAK;RRDEIPGVEMPAK;VSELVEDETPSHVSAPTEPGR;YYHQVEEESR	182352146	1.1397e+07	dense granule protein GRA33
TGME49_248390.P1886	1;1;1;1;1	0.2411	16280.9	5	AHFSAPSSVR;DDEVMVVR;DKANGETVTIGIHPSK;FSSQVSSSR;WVIHIER	107731289	1.34664e+07	ribosomal protein RPL26
TGME49_248810.P1906	1;1;1;1;1	0.0885	54231	5	FVGPAAEEVER;QLEATIYEK;SVQDLEPTSK;VELYLYR;YRNPLAESSEEAK	128993140	4.44804e+06	nuclear factor NF7
TGME49_248880.P1910	1;1;1;1;1	0.2619	23357.8	5	ATIGADFLTK;FQSLGVAFYR;TATNVHLAFEEIAK;TSLMNQYVNK;VIILGDSGVGK	350161207	2.33441e+07	ras-related protein RAB7
TGME49_250770.P1963	1;1;1;1;1	0.1068	46625.7	5	ELAQQIQK;KVDFLTSK;NDELTLEGIR;SQIYDVFK;VLITTDLLAR	144132310	6.00551e+06	eukaryotic initiation factor-4A, putative
TGME49_254720.P2070	1;1;1;1;1	0.171	28591.9	5	APPVPPR;IPYGGAAPPR;MFPDFQYR;MGPSDISTHVR;QRPLFTEGVR	4872736660	487273666	dense granule protein GRA8
TGME49_255260-t26_1-p1	1;1;1;1;1	0.1476	62962.4	5	ISPFPMELLEK;QSGNPLPGGFNLNFVTPSGQR;TFENDGVASDQPHTYPLTSQASWNDWWPLHQSDQPHSGGVGR;YPFVYDSK;YRYPFVYDSK	427993838	1.78331e+07	apical membrane antigen AMA1
TGME49_267400-t26_1-p1	1;1;1;1;1	0.3806	15589.4	5	ADQLNVLVLNR;DIELLLMHNTK;FAAEIAHNISSR;FLVSSPK;SARLDTAEDE	344483388	4.30604e+07	ribosomal protein RPL32
TGME49_292130.P3261	1;1;1;1;1	0.2956	23570.9	5	LGDLSSQVGWSHGDLVAR;LQVFEGVPTMVER;MVVPSALR;SFAQTTLPK;SFAQTTLPKDQVAFLQQYGHA	328829706	2.52946e+07	ribosomal protein RPL13A
TGME49_294200.P3346	1;1;1;1;1	0.0946	62679	5	APGLGATLGR;DYESSELLSEQLR;FTNFFLEPLMNR;IDFAGVPGFR;LLNQFEQR	50648586	1.4471e+06	glucose-6-phosphate 1-dehydrogenase
TGME49_295125-t26_1-p1	1;1;1;1;1	0.3665	42234.5	5	FPQEDRPLADAAR;LLALQAIETPEYR;LLALQAIETPEYREMEEQLSAASR;NLLFLLPPTHVDMETFVDEIGR;VVVPAEYDEYTPPEGR	1246786934	5.66721e+07	rhoptry protein ROP4
TGME49_297070.P3399	1;1;1;1;1	0.1175	58049.5	5	DHSSGSDPSLPSSHWR;GDFFYTYPHQFTK;MLQNVEDNMR;MLSTLLSAER;QPLPVATETMLR	422856842	2.11428e+07	carbonic anhydrase-related protein CARP
TGME49_310490.P3611	1;1;1;1;1	0.2857	16315.8	5	AAVIDVTK;INYDKYHPGYFGK;LWSLVSPATLEK;VLGKGDLPK;YHPGYFGK	238207005	26467445	ribosomal protein RPL27A
TGME49_201800.P475	1;1;1;1	0.1423	28491.5	4	NVEEVSTMER;QTITDSVGVK;SALDQVLR;TAGDLIQEAR	142169092	8.36289e+06	ATP synthase-associated protein
TGME49_205250-t26_1-p1	1;1;1;1	0.0812	62608.2	4	AAQNFEQQEHLHTE;FVSVTTGETR;LFLGDFGTYR;WVPNYFLLMMR	254868876	7.96465e+06	rhoptry protein ROP18
TGME49_208030-t26_1-p1	1;1;1;1	0.0741	62961.9	4	EGKPDLYDLTGGK;MQLYSSPGDR;TGVTGVTVGPR;YLGDMTGSR	187574740	8.52612e+06	microneme protein MIC4
TGME49_212300.P764	1;1;1;1	0.0849	75577.6	4	IYQGIAPEPR;LDHLLLLQAVSSAETQLNER;RLETTGQLLIADREEQAK;SVVIAFVGNR	30913481	753987	dense granule protein GRA32
TGME49_215775-t26_1-p1	1;1;1;1	0.16	65854.1	4	ALLEGFLR;ALLEGFLRYPKEDR;LLPLQAMETPEYEQLR;TELSAVLPLYQTDGEPA	2036005184	7.02071e+07	rhoptry protein ROP8
TGME49_216670-t26_1-p1	1;1;1;1	0.0553	100015	4	AGTVAVVGLQAANVDR;GNAPGFTASSR;IQTQSGVESIR;SIGSVIGAGGANLR	41786586	720458	FUSE-binding protein 2 / KH-type splicing regulatory protein
TGME49_221380.P1019	1;1;1;1	0.1255	27193.6	4	AVTLAEVLK;AVTLAEVLKR;DKEPIGSNEIR;VMNYVAYAAR	138883972	9.25893e+06	alba 1
TGME49_226380.P1204	1;1;1;1	0.0979	42568.3	4	ANSVAVANTIIPR;EALEDFDVLLEK;YGEASVDDTQR;YGEASVDDTQRR	78400348	3.26668e+06	dense granule protein GRA35
TGME49_226730-t26_1-p1	1;1;1;1	0.0427	114795	4	AIIAESFER;AVTEYLAR;KPMIVLAGK;VLLQDFTGVPAVVDLAAMR	5.13457e+07	855761	aconitate hydratase ACN/IRP
TGME49_228630-t26_1-p1	1;1;1;1	0.189	34772.3	4	GTLQATGASSPISSQK;LGTNLQAK;SEMWLTGDIVTFEHVR;SSASSEPAPALVTPGAAGEPVR	64920181	3.41685e+06	MIR domain-containing protein
TGME49_229480-t26_1-p1	1;1;1;1	0.0955	38249.1	4	DNDGLLDLSEIR;IEIEEILNAQDK;LAELMQMDVK;MLLEEFTK	52234625	2.74919e+06	calcium binding protein precursor, putative
TGME49_229670.P1332	1;1;1;1	0.3497	15773.8	4	DGSLNYIDENDEVLVAGFGR;ITAFVPR;SGHAVGDIPGVR;VAGASLLALFK	190314524	1.90315e+07	ribosomal protein RPS23
TGME49_231140.P1405	1;1;1;1	0.4074	12141.7	4	EQIAAAAAAGSR;IVGEHHHSQYIYTR;TKEQIAAAAAAGSR;YLKDQGLIK	115539605	1.65057e+07	ribosomal protein RPS25
TGME49_232280.P1455	1;1;1;1	0.1433	33918.5	4	APPYKPIPESR;TIITEAGGFFGTPVA;VDNVDEIK;YLGPESSVPHR	44895830	2.1379e+06	hypothetical protein
TGME49_236650.P1601	1;1;1;1	0.0891	59912.1	4	ILIFAETKR;QTLMWSATWPK;TIDLVPFEK;TLAFLLPAIVHINAQPYLNK	60778146	2.02594e+06	DEAD (Asp-Glu-Ala-Asp) box polypeptide 17
TGME49_238010.P1638	1;1;1;1	0.2635	18532.2	4	ELYDVDTQR;LTSDYDALDVANK;QPLTTESAMK;TNVHFFRPHTLR	66657342	6.66573e+06	ribosomal protein RPL23A
TGME49_239260-t26_1-p1	1;1;1;1	0.3883	11414.4	4	DNIQGITKPAIR;DSVTYTEHAR;ISGLIYEEIR;VFLENIIKDSVTYTEHAR	6.56861e+08	1.09477e+08	histone H4
TGME49_242330.P1735	1;1;1;1	0.2083	21581.3	4	ESSNAYAIK;HAFEIIHLMTDK;LVNSMMMHGR;QAVDVSPLR	298821540	24901795	ribosomal protein RPS5
TGME49_246580-t26_1-p1	1;1;1;1	0.1358	42775.9	4	AFDWETSFTYLR;SFFGLEGALR;TGYSGLINEPHVTK;VEPVGSEGELWTSGFR	81324139	3.87258e+06	hypothetical protein
TGME49_251540-t26_1-p1	1;1;1;1	0.1509	35297.7	4	GVDGFGPSLLGDSPGFHFPR;HVDLFGEDWK;QVEVQYR;VLAGDFEGFSR	340406236	1.79161e+07	dense granule protein GRA9
TGME49_254470.P2059	1;1;1;1	0.0556	88656.4	4	EGSPGVGDYR;HNLREELFADEK;KVLPQKPAVAR;LVNPAALQYGSR	166268821	4.15672e+06	Myc-regulation protein MYR1
TGME49_258950.P2251	1;1;1;1	0.0619	70228.8	4	GLGVFFK;LAAGPGGVVGEIR;STGSAGAVAPELR;TGQFWHR	46934804	1.38044e+06	lectin family protein
TGME49_262620-t26_1-p1	1;1;1;1	0.1399	31722.2	4	ADVFEDFQGR;ELTDTELFDR;QVFISNLPWR;TSWQDLKDLFR	119689220	5984461	RNA recognition motif-containing protein
TGME49_266060-t26_1-p1	1;1;1;1	0.1533	31473.9	4	FSQYVGAQAIAGR;LLIVTDPR;LSLQEDSIAK;STSEGIHLINLAK	361500366	2.25938e+07	ribosomal protein RPSA
TGME49_269690.P2695	1;1;1;1	0.0451	94227.6	4	LSQTGEITR;RLEVEVANK;SAAGVIEEDLK;TQILALLQER	72213052	1.44426e+06	dense granule protein GRA29
TGME49_270250-t26_1-p1	1;1;1;1	0.1211	20194.9	4	DEEIFFR;PTGNPDLLK;SMQRDEEIFFR;VERPTGNPDLLK	99837496	24959374	dense granule protein GRA1
TGME49_271050-t26_1-p1	1;1;1;1	0.123	19075.8	4	KLTTVLPGAVLK;LIVRVPGADGR;LTISPSGEGDVFYGK;LTTVLPGAVLK	1504167430	1.15705e+08	SAG-related sequence SRS34A
TGME49_274060-t26_1-p1	1;1;1;1	0.1734	35001.2	4	AVAGLAAGGLGSFFGNPADLALIR;IVKEEGLFGLWR;NEGISGLYK;NYTGVLNAISR	53196598	2.53317e+06	2-oxoglutarate/malate translocase OMT
TGME49_275440-t26_1-p1	1;1;1;1	0.2009	23276.4	4	GEGGEDDRRPLHPGSVNEFDF;GPSLEERIEEQGTR;RPLHPGSVNEFDF;YSSVQEPQAK	290334936	36291867	dense granule protein GRA6
TGME49_276140.P2966	1;1;1;1	0.3005	21030.9	4	DAVLLIFANK;HYFSNTHGLIFVIDSNDRDR;ILMVGLDAAGK;NISFTVWDVGGQDK	320111076	26675923	ADP ribosylation factor ARF1
TGME49_285870-t26_1-p1	1;1;1;1	0.1372	34904.3	4	KPAYTFSVTSLPTEEK;NGTLSLEVNSSK;TNAADDKKPAYTFSVTSLPTEEK;VTGNSSVEFK	353572822	1.76786e+07	SAG-related sequence SRS20A
TGME49_288720.P3187	1;1;1;1	0.2262	24767	4	ESNVATAVTALR;GPLANTFPSAADITLPVA;IVSDGVGAK;VDIGQILMSIR	247968764	1.65313e+07	ribosomal protein RPL10
TGME49_288830-t26_1-p1	1;1;1;1	0.0654	72045	4	AGAAEPTPQWLGR;GLPVDAQLR;STVVGVDATSVR;TLTEELHVK	73792786	1.71611e+06	NADH dehydrogenase (NDH2-II)
TGME49_297880.P3423	1;1;1;1	0.1826	24119.8	4	GLLQLFTEK;KLYEAYMR;MADLLFDSNLTLVK;QGLGGVLGK	83328421	6.40988e+06	dense granule protein GRA23
TGME49_305520-t26_1-p1	1;1;1;1	0.1041	29299.4	4	DWVPITK;GTHIVGAPTTK;IGEPHTVPMK;LSLVPVR	377886488	2.09937e+07	ribosomal protein RPS2
TGME49_306030.P3514	1;1;1;1	0.1622	37788.5	4	AAGGALMFPYLEDPNTDIR;GALAVLGTASLLAPR;IPSELPK;LFSGYFAASGLER	64041218	2.7844e+06	glutathione S-transferase 2
TGME49_308020-t26_1-p1	1;1;1;1	0.1506	41926.7	4	AKEEVVGHVTLNK;FTVPWILLPPAK;GFLTDYIPGAK;VEQNGEQSVLYK	250049296	1.19071e+07	SAG-related sequence SRS57
TGME49_309760.P3575	1;1;1;1	0.1619	34505.3	4	FITEQFYNFR;GIDKLFHLDSTLLALSPNAPR;NAPFAEGIVAK;NPVATLLWR	54332492	3.01847e+06	dense granule protein GRA55
TGME49_309820-t26_1-p1	1;1;1;1	0.12	20168.7	4	AEDILEK;IACYVTVR;VKEYELK;VLEQLTGQRPQFSK	376175480	4.17973e+07	ribosomal protein RPL11
TGME49_310080-t26_1-p1	1;1;1;1	0.052	87774.5	4	AALNFAIGR;DVLLDLNR;GLVVVNLAEETAR;LLGSGLTELLR	36176160	753670	acyl-CoA synthetase ACS3, putative
TGME49_312110.P3663	1;1;1;1	0.0606	81703	4	ALLQEALNVR;GVEEMLQTR;GYQPFTPR;QTPAELLGDAFVAGEGQK	139165667	3.39428e+06	apicoplast-associated thioredoxin family protein Atrx1
TGME49_313080-t26_1-p1	1;1;1;1	0.1253	49479.1	4	LFLETTVYPVAASAAGK;LLAPVAPTLEK;LLGEKEKEAADLAAR;QAAASEATSEKLER	188294640	6.97388e+06	hypothetical protein
TGME49_315770.P3788	1;1;1;1	0.0741	62527.9	4	ELVVLNDVR;FYALPILSR;LPLQFSLASLTK;YVPTSVQDLFR	108896930	3.5128e+06	cytochrome p450
TGME49_316250.P3800	1;1;1;1	0.1091	44701.8	4	ESLVDLGAK;HTDTIELK;KLNDYEPR;VTYSHVQHQGVLDYVESR	80094988	4.21553e+06	dense granule protein GRA45
TGME49_318160.P3822	1;1;1;1	0.2762	25941.4	4	DYWQTLDRERIEDTR;HKDELVKENEALK;SYLVRPSTGIIPR;TSGSSGDHVGGAGMSAAEGSGSSSR	106409878	8.18538e+06	MSP (Major sperm protein) domain-containing protein
TGME49_319920.P3862	1;1;1;1	0.0922	54979.6	4	AAPVVPQRPQR;AVSLALDETPILNSK;ETTQVQLMGFSR;LQELATANK	67298186	2.58839e+06	2-oxo acid dehydrogenases acyltransferase (catalytic domain) domain-containing protein
TGME49_320220-t26_1-p1	1;1;1;1	0.1129	54739.6	4	AVGFAENVPNPESTNSDSHPDFR;FAPDNFR;LGPGSVDR;TPDLSKGELAAGATVTR	52564796	1.87731e+06	cytochrome b-c1 complex subunit Rieske, putative
TGME49_321500.P3895	1;1;1;1	0.0842	50887.4	4	ILEQSMGPITVK;LFIGSIPR;MDSIAAADAAIR;TMTEDEVR	118223408	5.62969e+06	RNA recognition motif-containing protein
TGME49_500225.P231	1;1;1;1	0.0588	69308.5	4	DLEEASLGR;HVGQSDERPLLQR;LVQSFTER;SSLLPVR	91381364	3.15108e+06	hypothetical protein, conserved
TGME49_203290.P516	1;1;1	0.1376	23792.4	3	GATDDDVAVDK;LPTFYLLQR;STGGDIWRPR	82928595	8.29286e+06	dense granule protein GRA34
TGME49_205470.P571	1;1;1	0.0385	93011.6	3	MEELVHNIR;NMSVIAHVDHGK;VFSGTVATGQK	39155320	752987	translation elongation factor 2 family protein, putative
TGME49_205700.P580	1;1;1	0.1279	18829.2	3	FADENFSYK;MNGTGGESIYGEK;VVAGQEVVK	95336736	6.80977e+06	cyclophilin precursor
TGME49_206470-t26_1-p1	1;1;1	0.0597	55068.7	3	AIGDLIR;LLPPVDGEVAK;NLGLEELGIETDR	20383700	636991	pyruvate dehydrogenase complex subunit PDH-E3II
TGME49_207620-t26_1-p1	1;1;1	0.0512	71096.1	3	FLADQSEFALAR;LDNILLRPLK;VVAQIPDEVPVR	60114385	1.4662e+06	pyridine nucleotide-disulfide oxidoreductase domain-containing protein
TGME49_213350.P788	1;1;1	0.2667	17128.2	3	ADAGDAAANQPK;DLVVVPEMIGSVVGVYNGK;MEDLLELFR	176694912	22086864	ribosomal protein RPS15
TGME49_214320.P822	1;1;1	0.0546	61630	3	ALGSPSAFR;DNVDVEIQR;MELNSSPSVPLTR	114120744	6.00635e+06	facilitative glucose transporter GT1
TGME49_214770-t26_1-p1	1;1;1	0.3663	22847.4	3	FADDTYTESYISTIGVDFK;LGPSQPVR;NAHNVEQAFHIMASEIK	164340320	8217016	ras-related protein RAB1B
TGME49_214790.P832	1;1;1	0.1025	31406.2	3	EYLAWLK;EYLAWLKK;TIQSEIQHEQSTYEQDADLKK	87040191	6.21716e+06	glycoprotein
TGME49_215060-t26_1-p1	1;1;1	0.1823	22106.5	3	IDKPQAASEEELR;ILFLGLDNAGK;TTLLHMLKDDR	218588732	1.82157e+07	small GTP-binding protein sar1, putative
TGME49_215220.P849	1;1;1	0.1765	68569.6	3	ASVAFQGDDAR;MLDFASLFKPGH;VSVAFQGDDAR	17866322	406053	dense granule protein GRA22
TGME49_215980-t26_1-p1	1;1;1	0.0952	24432.4	3	ALISILEGMR;LYESVLAFR;LYESVLAFRR	56227778	4.32521e+06	hypothetical protein
TGME49_216180-t26_1-p1	1;1;1	0.2177	16412	3	ALQQHVVIPLK;MQASTEASVSTR;TYVSDAIAR	25943144	3.70616e+06	hypothetical protein
TGME49_217740.P923	1;1;1	0.117	38997.9	3	HAMAQIPANR;LGEPKDVAALAAFLASDQAGYITGK;VALVTGASR	27685000	1.53806e+06	3-ketoacyl-(acyl-carrier-protein) reductase
TGME49_218820-t26_1-p1	1;1;1	0.1959	15363.9	3	DNSATITKVETSYFSSTR;TAIGAASLLQR;VETSYFSSTR	89756452	9.97294e+06	alba 2
TGME49_219550-t26_1-p1	1;1;1	0.1	50075.9	3	KPASPVVAVQSPGREEK;SELNPAFQER;SSVPQPAPSVSPPKPAPAPK	94530330	3.93876e+06	dihydrolipoyllysine-residue succinyltransferase component of oxoglutarate dehydrogenase
TGME49_221470-t26_1-p1	1;1;1	0.067	61460.4	3	HGEHFDVLDVR;LFTFLQPDAPK;VALSSLTTQPAEISK	46384987	1.36426e+06	hypothetical protein
TGME49_226030.P1193	1;1;1	0.1283	39367.3	3	DLKPENLLVDAEGYLK;LLTPDLAQR;SLPSPYKPPVK	161570388	1.00981e+07	cAMP-dependent protein kinase subunit PKAc1
TGME49_227600.P1253	1;1;1	0.2239	15355.4	3	ALPGIPAVAPHR;HNHYATGSNR;VVFHNVGK	118979940	1.322e+07	ribosomal protein RPL34
TGME49_231410.P1417	1;1;1	0.0543	64669	3	AATPEELVELK;LNGIQQAEK;TEVEDQIANYK	6.84979e+07	1.8513e+06	ATP synthase F0 subunit b-like protein
TGME49_231630-t26_1-p1	1;1;1	0.0686	50122.1	3	ILEPLVQER;IVEISQVDYR;VVEVLKEEIQER	173662008	6679308	alveolin domain containing intermediate filament IMC4
TGME49_233100-t26_1-p1	1;1;1	0.1034	32023.1	3	NNPAFLELR;TGVSELTGGK;VLPSIINEVLK	34828273	1833067	SPFH domain / Band 7 family protein
TGME49_235930.P1579	1;1;1	0.0526	64207.9	3	ASGAILEYVGR;LAIFGELR;LLIFGWNAEAR	42271235	1.24327e+06	domain K- type RNA binding proteins family protein
TGME49_237820-t26_1-p1	1;1;1	0.125	17367.6	3	HYGPDFLER;NILYTAEQLKR;VVNLSGIR	88500683	7.37506e+06	IMC sub-compartment protein ISP2
TGME49_238250.P1646	1;1;1	0.1188	11382.6	3	EELQNVVSAQR;REELQNVVSAQR;SGIAVGLKR	157639838	2.252e+07	ribosomal protein RPL36
TGME49_239760.P1684	1;1;1	0.1429	15045.9	3	DTVYELR;VFVTAELPFSK;VFVTAELPFSKR	182428678	2.28036e+07	ribosomal protein RPL22
TGME49_240090.P1695	1;1;1	0.0579	61611.5	3	ELPETVDEEAR;QLRPVDEFQLR;VLYLVLPLYR	42003263	1.27283e+06	rhoptry kinase family protein ROP34, putative
TGME49_242340.P1736	1;1;1	0.1667	6497.24	3	ANQIGFVK;TNLFNTR;TNLFNTRPK	756502740	189125685	ribosomal protein RPS29
TGME49_244200-t26_1-p1	1;1;1	0.0376	124168	3	GPTPAGTLDFEAYGFTK;SVFDIYSER;YHLGVEFDHFDADAQR	38444713	739321	2-oxoglutarate dehydrogenase e1 component, mitochondrial precursor, putative
TGME49_244320.P1786	1;1;1	0.129	17568.8	3	AIVGLSLEDIK;AIVGLSLEDIKR;LHWTLVWR	135224294	1.6903e+07	ribosomal protein RPL24
TGME49_248460.P1890	1;1;1	0.1157	24371.6	3	ILLYMGK;LFYFNNQK;LLADDWEELR	56976517	4382809	ubiquitin, putative
TGME49_254880-t26_1-p1	1;1;1	0.0388	81725.4	3	ALVDFVR;SIHAPAANWR;VPQDVVDILTER	26271890	558976	Alpha-galactosidase
TGME49_255420.P2099	1;1;1	0.1511	30176.4	3	AWVTFLK;GSVAENKTENAGIER;VPVDGALAWLKPLVQVPGHK	51675956	3.03976e+06	inner membrane complex protein IMC39
TGME49_257680.P2182	1;1;1	0.1878	24090.3	3	QLGLAPSYADKQAFEEK;SGDNLDYASFQK;VSTGDAMILAR	164706824	1.49733e+07	myosin light chain MLC1
TGME49_258060.P2202	1;1;1	0.1442	23319	3	AVLLDLVEGK;LELQNIER;QQSAAVENSLVR	41045322	2.73635e+06	ATP synthase subunit ATPTG8
TGME49_258660-t26_1-p1	1;1;1	0.1188	51354	3	HTWQDMER;QDQGMQEARPQEVLTR;VLEPETLEGSPALVPPAETEEGTAAQIAEEMSK	90703216	7.5586e+06	rhoptry protein ROP6
TGME49_266070.P2556	1;1;1	0.2	14328.8	3	DYTIHLHK;FIWSGGIR;LIHGIQFK	86612840	1.23733e+07	ribosomal protein RPL31
TGME49_268200.P2625	1;1;1	0.0463	66370.9	3	LFVGSIPR;VLDAALGPIIVK;YKEEGLHAMR	61183568	2.54932e+06	RNA recognition motif-containing protein
TGME49_277270-t26_1-p1	1;1;1	0.2372	37334.5	3	DALFVLLR;HLINNPSPAHGYK;THLQTLR	131524670	7.30693e+06	NTPase II
TGME49_279390.P3031	1;1;1	0.0741	43976.4	3	ALLAVSVNPK;FTLLLLPTGTK;YPTLPFSLR	28697659	1.30444e+06	proliferation-associated protein 2G4, putative
TGME49_279420-t26_1-p1	1;1;1	0.0309	144834	3	AILAENHAVGAGQAVHWK;ITSIVQVANGIPR;LSHLPENALR	47480695	633076	hypothetical protein
TGME49_284560-t26_1-p1	1;1;1	0.2105	21392.3	3	ATNVKDEIALTGTDVELVSR;HLPVDIQK;SAALIHQSTLVR	511005570	4.25838e+07	ribosomal protein RPL9
TGME49_289530-t26_1-p1	1;1;1	0.0535	22128.2	3	ALQEQLEAR;ALQEQLEARK;VLIEAIHNEK	96627742	9.66277e+06	ribosomal protein RPL19
TGME49_289680.P3208	1;1;1	0.137	24962.8	3	AITSAYYR;AVSVEEATK;STIGVEFATK	1348052486	8.98702e+07	ras-related protein RAB11A
TGME49_290160.P3223	1;1;1	0.0261	113425	3	LPVEIEER;STSTENEPIPR;VVLIVGSK	43249576	772314	sortilin-like receptor SORTLR
TGME49_290600-t26_1-p1	1;1;1	0.1051	35049.9	3	FSLPVFGTVK;IAALEDAGVHVVR;MGHAGAIVSGGK	46303648	2.31518e+06	succinyl-CoA-synthetase alpha SCSA
TGME49_299780.P3443	1;1;1	0.0587	59316	3	AGILFVVLH;GVGLWNFILGR;KGPFDEHVEVVR	34008343	1.54583e+06	dense granule protein GRA76
TGME49_306650-t26_1-p1	1;1;1	0.1503	31473.8	3	EIQSEAALQK;VDDVLGSGLALLR;VIEEEAQPFAHNQNVQASLK	6.9037e+07	3.83539e+06	succinate dehydrogenase subunit SDH31
TGME49_312050.P3660	1;1;1	0.1542	24176.3	3	DTFLHLTR;LQIWDTAGQESFR;QHGLIFLETSAK	13576196	754233	ras-related protein RAB2
TGME49_313010-t26_1-p1	1;1;1	0.0737	53382.2	3	ELALQTSAVVK;ELLMGIFEK;LLSAEFQPIVEELIK	0	0	DEAD (Asp-Glu-Ala-Asp) box polypeptide DDX6
TGME49_315320.P3763	1;1;1	0.0942	34220	3	LADVLPSATLQETSSAYVFSVK;QSMTLMITR;VNLQGETPLAEHFGEGSK	160178232	9.42225e+06	SAG-related sequence SRS52A
TGME49_315490.P3773	1;1;1	0.0512	60857.8	3	FSVIPFEFGSSPR;SSMEILHNTTSFFNAFR;WTTQFLIR	49767302	2.26215e+06	rhoptry protein ROP10
TGME49_319340.P3846	1;1;1	0.0416	52351.7	3	ALFFFGK;QLDGFVQQIQDLR;YVDLEPSR	35897284	1.70939e+06	dense granule protein GRA52
TGME49_319350-t26_1-p1	1;1;1	0.1214	39332.3	3	AKLEDVVGSGSTIKPVNVDSQNR;GLPVLDIFK;LVDVSTLIPTAIVR	149535300	8.79619e+06	SAG-related sequence SRS17B
TGME49_320050.P3869	1;1;1	0.1355	35301.6	3	ILGLHVADYMR;KFPGYSKPEGEGEGSYDPEAHR;VLLDVGIVR	110224680	5511234	ribosomal protein RPL5
TGME49_202390-t26_1-p1	1;1	0.0375	61740.1	2	ATPFLPLDSGLR;LQALDSVDGR	28684143	1.19517e+06	mature soluble cytoskeleton protein MSC1B
TGME49_203630.P529	1;1	0.1048	12036.8	2	DSLVVQGK;GFGGQTKPIFR	65618422	1.64046e+07	ribosomal protein RPL44
TGME49_204050.P540	1;1	0.0197	81708.3	2	FLAYTGR;SSNYGIQR	45903948	1.208e+06	subtilisin SUB1
TGME49_204340.P548	1;1	0.0205	97016.2	2	FWSAASSR;IVPTVDAAPR	38811676	746378	dense granule protein GRA54
TGME49_208790-t26_1-p1	1;1	0.0581	33647.5	2	DGFTGLFFR;TQDLPIGIK	36241300	2.13184e+06	MC family transporter, putative
TGME49_208830.P658	1;1	0.0238	54719.9	2	FDLLQFVNLTR;KFDLLQFVNLTR	0	0	dense granule protein GRA16
TGME49_209170-t26_1-p1	1;1	0.0433	45432	2	LAAAVQILR;WTLANALVR	0	0	hypothetical protein
TGME49_209910-t26_1-p1	1;1	0.2195	13705.5	2	LLLPGELSK;TESFALYIYK	60118361	7.5148e+06	histone H2Bv
TGME49_212290.P763	1;1	0.1688	18350.7	2	ADAFIALYANHLK;SNPAYLYETPLETR	37089880	3708988	ribosomal protein RPS19
TGME49_213067.P780	1;1	0.0487	50090	2	LGSAVDHHLAR;NAAVSLAQQLR	16496046	589144	dense granule protein GRA36
TGME49_214080-t26_1-p1	1;1	0.07	26754.2	2	AALLDEILR;ATQNLDLK	31023442	1.82491e+06	toxofilin
TGME49_215430.P855	1;1	0.0902	27519.3	2	IMSSSAPSEPNPR;VIQVHEYMK	70516264	3.91757e+06	mitochondrial marker protein MYS
TGME49_217890.P928	1;1	0.0969	21690	2	ISFPLLADVSHK;ISLSQFK	34577775	2305185	peroxiredoxin PRX1
TGME49_218520.P943	1;1	0.0602	36627.9	2	KPPFEFGK;SGSGGGEEIEYER	161398288	1.07599e+07	microneme protein MIC6
TGME49_221320-t26_1-p1	1;1	0.0084	287486	2	FGSQIVDALR;IVDFSGLLDLPR	20448286	124685	acetyl-CoA carboxylase ACC1
TGME49_223050.P1071	1;1	0.2119	13341.2	2	LIDLHSPSDVVK;NLQVAGPVRLPVK	185628618	26518374	ribosomal protein RPS20
TGME49_226860.P1226	1;1	0.1286	23102.8	2	EFLFWTGGNAITTPATFR;VLDALIDVK	21249692	1.51784e+06	SAG-related sequence SRS67
TGME49_228470-t26_1-p1	1;1	0.0683	24292.4	2	QGFVIYR;YLEELWK	92293816	7.09952e+06	ribosomal protein RPL15
TGME49_229250-t26_1-p1	1;1	0.0853	14725	2	FNGITLSAER;KFNGITLSAER	116190680	1.29101e+07	ribosomal protein RPL28
TGME49_231850-t26_1-p1	1;1	0.0332	36749.2	2	GEQPMQLQYSR;GFVAVGHLGDSR	47362612	2.49277e+06	protein phosphatase PPM13, putative
TGME49_231910.P1430	1;1	0.0796	34489.9	2	ITTELVEIISGANALE;LMVIYNHFK	13992054	777336	ATP synthase F1 gamma subunit
TGME49_233450-t26_1-p1	1;1	0.0548	44169.7	2	GAQNDWLNGEDLSR;QKYADVLPR	45655364	2.07524e+06	SAG-related sequence SRS29A
TGME49_233500-t26_1-p1	1;1	0.0587	39517.3	2	TATAALAQETHR;VLSEQLEAVR	42749865	2.37499e+06	triose-phosphate isomerase TPI-II
TGME49_237015.P1614	1;1	0.0985	29352.7	2	AEGTEEEDADTAAR;SGLDESTSTTSR	54574226	4.19802e+06	dense granule protein GRA43
TGME49_237180-t26_1-p1	1;1	0.0824	29119	2	ELVQQLVNR;QQQLEAMVEQHR	36273238	2.13372e+06	hypothetical protein
TGME49_237250.P1624	1;1	0.1158	28550.5	2	MSVHEQLGTSTR;RPPDVNQLVMSSHTEELK	53118978	3.79421e+06	hypothetical protein
TGME49_238040.P1640	1;1	0.0261	152652	2	MDGTQNTLDNPDFK;VLVLPSGR	6779946	70624.4	protein disulfide-isomerase domain-containing protein
TGME49_238100-t26_1-p1	1;1	0.0833	26884.8	2	EVLPTEPQGK;KDQVDSLQLK	89939414	5.62121e+06	transmembrane protein
TGME49_239490.P1676	1;1	0.054	51974.1	2	QPVLIEFMTYR;VDGNDLFASLLATK	20921680	747203	2-oxoisovalerate dehydrogenase subunit alpha
TGME49_239820.P1689	1;1	0.0464	65134.9	2	LVDEPVETLHLK;TIGIIGLGQVGTHVAR	23328367	752528	D-3-phosphoglycerate dehydrogenase
TGME49_243570-t26_1-p1	1;1	0.1071	12699.5	2	EASVYNTYTLPK;NIVDASSQR	269078570	4.48464e+07	ribosomal protein RPS26
TGME49_243800-t26_1-p1	1;1	0.0264	83437.4	2	AVTESMAAVAK;LGIQVFTWR	12282292	331954	acyl-CoA synthetase ACS4, putative
TGME49_245680-t26_1-p1	1;1	0.0828	17864.5	2	AVGVEVNK;AVGVEVNKVVGNR	104705620	10470562	ribosomal protein RPL21
TGME49_247760.P1865	1;1	0.0277	86928.3	2	FTSLIPDLLFGK;LQVLFVEGAK	0	0	acyl-CoA synthetase ACS5, putative
TGME49_249250-t26_1-p1	1;1	0.0804	12821.1	2	DTQFYLGK;DTQFYLGKR	25633324	3.6619e+06	ribosomal protein RPL35A
TGME49_250810.P1964	1;1	0.065	14167.2	2	KFIPNDLR;VLTVYTQK	365140480	5.21629e+07	ribosomal protein RPL35
TGME49_252360-t26_1-p1	1;1	0.0467	60739.5	2	PADILISDNFQR;QDVSESPGGFLAR	101562540	3.76158e+06	rhoptry kinase family protein ROP24 (incomplete catalytic triad)
TGME49_254440-t26_1-p1	1;1	0.1576	17791.4	2	QVGGEVGASSVLAPK;SQAWEFSGTVK	135328326	1.23026e+07	ribosomal protein RPL12
TGME49_254620.P2062	1;1	0.1961	6131.5	2	PIPPWIR;QNRPIPPWIR	2269784680	2269784680	ribosomal protein RPL39
TGME49_257530-t26_1-p1	1;1	0.0655	54545.9	2	NLTAIQSMK;SIELAHQPTGAGASLSSFEVGGAK	35793390	2.10549e+06	apicomplexan amino acid transporter ApiAT5-3
TGME49_258390.P2219	1;1	0.0579	44606.5	2	ISLLEALVGFER;SFIHLDNTPVR	28395614	1.18315e+06	DnaJ protein, putative
TGME49_260260.P2313	1;1	0.2712	12101.9	2	AAVATSALPEAQK;LVVASGNTVEPYMPTLFAR	40963632	8.19273e+06	ribosomal protein RPP1
TGME49_261440.P2362	1;1	0.0365	30472.2	2	EAGGIEALVK;NIYVLDVK	29474484	2.10532e+06	armadillo repeats only protein ARO
TGME49_262920.P2432	1;1	0.0288	104442	2	EAVADEAAADSGEER;ISGISALPIVLDR	0	0	serine protease DegP
TGME49_263730.P2489	1;1	0.0184	71439.4	2	TGLVSVLGGK;YYSSLAGEAEGR	174010270	4.4618e+06	FAD-dependent glycerol-3-phosphate dehydrogenase
TGME49_264040.P2503	1;1	0.1364	24561.6	2	ASTVSSSQTGTAGSESISDKIYR;LWFIEPK	8.11791e+06	450995	cytochrome c oxidase subunit ApiCOX25
TGME49_267810-t26_1-p1	1;1	0.1784	26469	2	GAAAAVVVYDISNR;TGHNVNELFYEIAAALPK	12925070	760298	ras-related protein RAB5A
TGME49_268830.P2651	1;1	0.0336	61227.4	2	LLSVAQSR;SQLQLANLER	53316852	1.66615e+06	ATP synthase subunit delta
TGME49_268850.P2653	1;1	0.0721	48241.4	2	MVMPVPFFNVINGGSHAGNK;YIATLAGNPTDK	110149976	4.07963e+06	enolase 2
TGME49_269980-t26_1-p1	1;1	0.0254	52112.9	2	IIQVDQSLK;IIQVDQSLKEDR	54873288	2.88807e+06	preprotein translocase Sec61, putative
TGME49_270510-t26_1-p1	1;1	0.0163	74939	2	FTGDIVK;LENILAEPFAR	2.8868e+07	656090	asparaginyl-tRNA synthetase (NOB+tRNA synthase)
TGME49_275810-t26_1-p1	1;1	0.1645	17368.9	2	KAIYEYLFK;TYLHLPPTVFPSTLTK	92425864	9.24259e+06	ribosomal protein RPS10
TGME49_275860-t26_1-p1	1;1	0.094	43114.5	2	DLNISHFPTADTSQISHSLAPDILTLR;VFSMEFSGR	46677172	2.02944e+06	dense granule protein GRA12B
TGME49_278660.P3007	1;1	0.0239	144537	2	GLVFATGMETQVGR;VLALTFRPLTDADVAALR	44372994	643087	P-type ATPase4
TGME49_282180-t26_1-p1	1;1	0.0774	35155.3	2	MMFTDVFIPTTK;TFPIPDHEQPYR	7.21105e+06	379529	ATP synthase-associated protein
TGME49_289690.P3209	1;1	0.0265	36586.5	2	SAGVNIIPASTGAAK;YEDIVAAVK	153623854	6.9829e+06	glyceraldehyde-3-phosphate dehydrogenase GAPDH1
TGME49_289800-t26_1-p1	1;1	0.0983	25848.5	2	AEHLDEVMVQLLR;LYHANVLYMR	21864134	1.98765e+06	transmembrane emp24 domain-containing protein
TGME49_290670.P3229	1;1	0.0426	59785.7	2	LTLADALVYAEK;TVEVGNTDAEGR	16997798	435841	leucyl aminopeptidase LAP
TGME49_290700.P3231	1;1	0.146	34692.6	2	NAEQKPEVPVAPVADDDAGSEEESSSHYGVK;WIQTFYSHNALQQDR	95707522	8.70068e+06	dense granule protein GRA25
TGME49_293180.P3275	1;1	0.0409	53607.8	2	FLGFEQIFK;VQYSSAAGPYK	8725344	290845	NADP-specific glutamate dehydrogenase
TGME49_293430.P3297	1;1	0.0608	44536.5	2	QQPVEANETTVER;SATSVFLGLSTR	35431345	1.96841e+06	hypothetical protein
TGME49_293470.P3301	1;1	0.0625	43447.5	2	EIEALTGAPAAVTR;VLLSFVPALHK	26405781	943064	immune mapped protein IMP1
TGME49_297060.P3398	1;1	0.0792	30009.4	2	HYGALQGLNK;VLVAAHGNSLR	83481008	4.39374e+06	phosphoglycerate mutase PGMII
TGME49_300140.P3457	1;1	0.066	43993.3	2	AQSDLAQALNAVDAHLK;VDAAALLEK	47625709	2.26789e+06	elongation factor 1-gamma, putative
TGME49_301440.P3480	1;1	0.0631	57199	2	FSEVDAAR;LAQAALLYMGSK	52554910	1.75183e+06	calcium-dependent protein kinase CDPK1
TGME49_305340.P3502	1;1	0.013	207156	2	LFGTFEPGDR;QAASAAPSQIDGVAR	24291018	242910	ATPase MORC
TGME49_308840.P3544	1;1	0.075	38010.6	2	AVLTIPHDNFPEAQK;GHCLLHVTLSAR	110021352	9168446	SAG-related sequence SRS51
TGME49_308970.P3553	1;1	0.0848	38196.8	2	VHFLLVPEIAR;YKPPTHDFGDAVVPFIAR	94915680	5.58328e+06	dense granule protein GRA12D
TGME49_310750-t26_1-p1	1;1	0.0516	64919.7	2	DIQAETTYLWIR;SDEYFYEHIEANDGAVHLR	49143752	2.04766e+06	emp24/gp25L/p24 family protein
TGME49_311430.P3648	1;1	0.0691	31950.8	2	DHAVVIGQYR;QNIVPIVEDAR	30300668	1.68337e+06	fibrillarin
TGME49_312090-t26_1-p1	1;1	0.1223	14790.8	2	KVHMAIIVR;NLYIIAVK	46390482	4.21732e+06	ribosomal protein RPL23
TGME49_312270-t26_1-p1	1;1	0.06	44756.3	2	FMGLTPER;QAANVAAQVVYANSLR	48972806	2.33204e+06	rhoptry protein ROP13
TGME49_313380.P3702	1;1	0.0292	31474.6	2	EFQDTFTQQHALYQQGLQEQQK;SLAVIWLR	15295960	899762	IMC localizing protein ILP1
TGME49_314400-t26_1-p1	1;1	0.0946	45552.1	2	GLLLSSIRDDNPVVFFEPK;VTGYDTPFPLAFEPFYLPDER	21373332	1.01778e+06	pyruvate dehydrogenase E1 component, beta subunit, putative
TGME49_314970-t26_1-p1	1;1	0.0291	98174	2	NFFSELLDDLHTQAIHQK;TLLLFAVR	0	0	root hair defective 3 gtp-binding protein (rhd3) protein
TGME49_316540.P3812	1;1	0.1585	18360.8	2	AIAFSFK;VRPIQLDDIAAVLYGSDPR	21836020	1.55972e+06	IMC sub-compartment protein ISP3
TGME49_319560.P3851	1;1	0.2256	37841.1	2	AEESCVEGVEVTLAEK;EFGISASSCK	69858094	3.4929e+06	microneme protein MIC3
TGME49_500284.P73	1;1	0.0366	60697.3	2	HLLTLEYHR;IGSAAASAIER	35072456	1.16908e+06	hypothetical protein, conserved
TGME49_205240-t26_1-p1	1;1	0.0302	88254.4	2	QFAPPTGAATASGSR;VPLSLLLDR	24213808	712171	cleft lip and palate transmembrane protein 1 (clptm1) protein
TGME49_218540-t26_1-p1	1;1	0.0558	45045.3	2	LQPVYLHVAGPR;YAAAILADLLR	1.97346e+07	1.03866e+06	peptidase S15, putative
TGME49_256760-t26_1-p1	1;1	0.0527	57474.7	2	LVSASSVMTQQLGK;QPQTLSAGAVESGR	8333315	277777	pyruvate kinase PyK1
TGME49_218940.P957	1;1	0.0941	21619.6	2	IMDDQIR;TYLPFWASLTQK	15610005	1.41909e+06	ATP synthase-associated protein
TGME49_239890-t26_1-p1	1;1	0.0366	26588.2	2	KVVLEIVK;KVVLEIVKK	0	0	SCP family extracellular subfamily protein
TGME49_288750.P3189	1;1	0.1068	26706.5	2	ALELLPPDIQAAR;ALSSALMPVWFK	20438131	1.27738e+06	cytochrome b-c1 complex subunit 7, putative
TGME49_201680-t26_1-p1	1	0.0077	119035	1	FLQELPAR	25890674	392283	eukaryotic initiation factor-3 subunit 10, putative
TGME49_201840-t26_1-p1	1	0.0178	66840.4	1	NFLLAEAVDLK	7.69255e+06	233108	aspartyl protease ASP1
TGME49_203400.P521	1	0.0284	43297.1	1	VFLGLLSVQEK	0	0	hypothetical protein
TGME49_203600.P527	1	0.0251	47166.8	1	SYFIFSDIYTK	8797612	382505	dense granule protein GRA50
TGME49_204480-t26_1-p1	1	0.0152	72139.5	1	LTQFPQLVGK	14902543	451592	thioredoxin domain-containing protein
TGME49_205510-t26_1-p1	1	0.0163	54296.8	1	TVQLIGFR	0	0	nucleolar protein 5, putative
TGME49_205558-t26_1-p1	1	0.0794	20476.2	1	IEDLNSQAHSAAAQR	19271360	1.60595e+06	NAC domain-containing protein
TGME49_209600.P684	1	0.0286	43039.3	1	QAVITEIVAVK	9380601	426391	hypothetical protein
TGME49_210370.P708	1	0.0188	52381.7	1	VSLTEQVHK	8641314	345653	rhoptry protein ROP54
TGME49_211460.P741	1	0.0112	105560	1	VSIAVVASQHR	8533626	203182	Myc-regulation protein MYR4
TGME49_213030-t26_1-p1	1	0.0372	35116.5	1	VIQLIDADDRVR	11572461	826604	clathrin light chain, putative
TGME49_214940.P838	1	0.0394	34512.6	1	NFSGEDSSEIDEK	24209938	2.2009e+06	MIC2-associated protein M2AP
TGME49_217570.P911	1	0.1341	9067.57	1	MEIDLLHPDPK	15656856	5218952	ribosomal protein RPS27
TGME49_217680.P919	1	0.0058	245977	1	SVEAFEQIAAGGR	0	0	dense granule protein GRA57
TGME49_218280.P936	1	0.0172	50520.4	1	VGWQYLFR	24886462	1.24432e+06	mitochondrial import receptor subunit TOM40
TGME49_219310-t26_1-p1	1	0.0098	90067.4	1	VAAAFLTK	10545332	257203	DnaK family protein
TGME49_219800-t26_1-p1	1	0.0257	56560.6	1	ADAALAHAAAASR	7.21883e+06	257815	vacuolar ATP synthase subunit b, putative
TGME49_221870-t26_1-p1	1	0.0066	144029	1	TGVFVLLYR	0	0	hypothetical protein
TGME49_222220.P1054	1	0.035	46764.8	1	STITHADGSESEIAR	12225344	611267	alveolin domain containing intermediate filament IMC7
TGME49_222860.P1065	1	0.0172	88318	1	AALLDDFDEIVGR	6018485	158381	eukaryotic translation initiation factor 3 subunit B, putative
TGME49_224060-t26_1-p1	1	0.0273	68887.2	1	TLTPSTVSSFFDDFVAR	16581111	404417	thioredoxin, putative
TGME49_225730.P1177	1	0.1016	14876.7	1	VLLEQVPAGGFDK	0	0	ATP synthase-associated protein
TGME49_226250.P1198	1	0.0123	78525.6	1	VGSTNEFIR	22907094	497980	DEAD (Asp-Glu-Ala-Asp) box polypeptide DDX3X
TGME49_226410.P1206	1	0.0372	26841.7	1	LLGAPNATK	16110905	1.2393e+06	EF-1 guanine nucleotide exchange domain-containing protein
TGME49_226590.P1216	1	0.05	25767.6	1	DLVELFLVHQK	0	0	cytochrome c oxidase subunit COX2a
TGME49_229030.P1309	1	0.0439	25390	1	SSNELVLAIR	14666268	1222189	signal peptidase complex subunit 2, putative
TGME49_229920.P1344	1	0.0228	34910.6	1	INWVVPR	22762562	1.19803e+06	cytochrome c oxidase subunit ApiCOX35
TGME49_230940-t26_1-p1	1	0.0085	154941	1	VSPAPEDVAAPEK	12016706	196995	hypothetical protein
TGME49_231130.P1404	1	0.0141	77059.1	1	GLAPTVSIQR	17242544	689702	peptidase, M28 family protein
TGME49_231640-t26_1-p1	1	0.0213	69534.5	1	VQQQIIQQQLSAR	14193172	417446	alveolin domain containing intermediate filament IMC1
TGME49_232410.P1465	1	0.0636	24875.6	1	TGVPSVIVIGSDGR	18185926	1.29899e+06	thioredoxin-like protein 1
TGME49_232440-t26_1-p1	1	0.0171	53992.7	1	LTEAIDSR	16426234	483125	Brf1p family coiled coil protein
TGME49_234420-t26_1-p1	1	0.017	66747.3	1	AQLEAEAYQK	8144408	193914	ATPase, AAA family protein
TGME49_236890.P1605	1	0.0598	20845.9	1	VHETVTNFLYR	19837910	1.65316e+06	dense granule protein GRA37
TGME49_236950-t26_1-p1	1	0.1071	12462.9	1	MNVLAYGTAEQR	19786308	4946577	hypothetical protein
TGME49_237220-t26_1-p1	1	0.0116	96795.4	1	ALLLQLIGGK	0	0	DNA replication licensing factor Mcm7, putative
TGME49_238050.P1641	1	0.0106	103959	1	EEESIAFETK	16763181	270374	nuclease and tudor domain-containing protein
TGME49_240280-t26_1-p1	1	0.0364	48474.7	1	AAANALGSDAVDEYAK	23438046	837073	S1/P1nuclease
TGME49_243950-t26_1-p1	1	0.0406	30184.8	1	VLPSIGNEVLK	36655332	1929228	prohibitin, putative
TGME49_243960.P1776	1	0.0148	85449.7	1	APNAPATPISPR	14072057	351801	nuclear transport factor 2 (ntf2) domain-containing protein
TGME49_244110.P1782	1	0.0476	42510.6	1	AAGQAASEEPAGTPESFR	22070032	1.29824e+06	nucleosome assembly protein (nap) protein
TGME49_245620.P1813	1	0.0779	17292.1	1	FYKVDGNDKVTR	0	0	ribosomal-ubiquitin protein RPS27A
TGME49_246540.P1834	1	0.0427	45920.9	1	DVVNFLTWATEPTADER	7555659	343439	cytochrome c1, heme protein
TGME49_247470-t26_1-p1	1	0.0187	59884	1	AVVGEVLAAR	21971188	686600	nucleolar protein, putative
TGME49_249850-t26_1-p1	1	0.0208	43035.3	1	LPTWQQIR	0	0	GAP40 protein
TGME49_250710.P1961	1	0.0556	23080.8	1	IDEQQANYEQR	5.67489e+06	709362	microneme protein MIC10
TGME49_251500.P1976	1	0.0317	48851.9	1	TAAQVLAGVSAGAR	21529052	1.07645e+06	eukaryotic initiation factor-3, subunit 3, putative
TGME49_252430.P1998	1	0.0117	83772	1	ETLLAFANR	0	0	START domain-containing protein
TGME49_256970-t26_1-p1	1	0.0114	68060.3	1	LILEVAR	7894248	213358	vacuolar ATP synthase subunit A, putative
TGME49_257090.P2155	1	0.0579	20285.3	1	FGQASQQLGGK	9954440	995444	NAC domain-containing protein
TGME49_258870.P2246	1	0.0112	88686.5	1	GGGVQEFVK	16647190	332944	cyst wall protein CST7
TGME49_259010.P2256	1	0.0581	44904.3	1	YFQAFLTESGSQAAAHSAEHGGR	0	0	vacuolar ATP synthase subunit d, putative
TGME49_259260-t26_1-p1	1	0.0128	136820	1	DALSNGASSDIETATR	12947559	182360	membrane protein FtsH1
TGME49_260180-t26_1-p1	1	0.0764	17911	1	AFAGAAAPLGVK	21673120	1.80609e+06	ATP synthase-associated protein
TGME49_260520.P2328	1	0.0162	77029.9	1	ASSDLTVAGVSR	20646968	711964	dense granule protein GRA53
TGME49_262040.P2391	1	0.0483	29656.5	1	VVGSASLAAAALK	9361888	720145	SAC3/GANP family protein
TGME49_262380-t26_1-p1	1	0.0163	59573.5	1	TTLTAAITK	71943160	2.05552e+06	elongation factor Tu, putative
TGME49_263320-t26_1-p1	1	0.0273	42093.5	1	DGVLIGHPAVR	8132848	280443	hypothetical protein
TGME49_263520-t26_1-p1	1	0.037	38754.4	1	YAGAAAGAETIQR	0	0	microtubule associated protein SPM1
TGME49_264440-t26_1-p1	1	0.0231	37328.2	1	TSLFLLLR	0	0	signal recognition particle receptor beta subunit protein
TGME49_264610.P2517	1	0.0186	44928.8	1	GFGFVIFR	0	0	RNA recognition motif-containing protein
TGME49_266960.P2590	1	0.1715	50022.9	1	YLTASAMFR	20641136	982911	beta tubulin
TGME49_268890-t26_1-p1	1	0.0179	60325.5	1	IAEDTLASGR	9432888	377316	citrate synthase I
TGME49_271888.P2827	1	0.0351	37475.6	1	AAVAAIENGSLR	21492954	1.13121e+06	3-ketoacyl-CoA reductase, putative
TGME49_273460.P2904	1	0.0141	75008.1	1	LYNNIQLSK	0	0	eukaryotic translation initiation factor 3 subunit 6 interacting protein
TGME49_273520.P2907	1	0.0116	67280.7	1	WIVNLIR	11337963	323942	eukaryotic translation initiation factor 3 subunit E, putative
TGME49_279100.P3028	1	0.0713	47646.6	1	RPGTLVEIDSGR	15250383	693199	mitochondrial association factor 1a
TGME49_284540-t26_1-p1	1	0.0357	27599.9	1	VYGDLESVR	16915522	890291	ATP synthase subunit O
TGME49_285240.P3125	1	0.0302	35117.2	1	ELETLFVHR	10816826	772630	3-oxo-5-alpha-steroid 4-dehydrogenase
TGME49_286580.P3157	1	0.0115	107159	1	YTWTTTTGPAR	13451463	253801	inner membrane complex protein IMC17
TGME49_288360-t26_1-p1	1	0.0261	76990.9	1	FIPALQGFK	0	0	tryptophanyl-tRNA synthetase (TrpRS2)
TGME49_289580-t26_1-p1	1	0.0197	49423.1	1	KGQVEDWVR	29994030	1.15362e+06	strictosidine synthase subfamily protein
TGME49_290660.P3228	1	0.0224	48346.6	1	TVAFSIKDQR	52184104	3.06965e+06	RNA recognition motif-containing protein
TGME49_293570.P3309	1	0.0333	44834.3	1	QSFLDVLDWGHQR	0	0	translocation protein sec62, putative
TGME49_297500-t26_1-p1	1	0.022	59419.7	1	SHLLNAPIILLK	0	0	T-complex protein 1 eta subunit
TGME49_297810.P3420	1	0.0537	22759.7	1	DIITDYLVGGK	4.92605e+06	307878	cytochrome c oxidase subunit ApiCOX30
TGME49_300200.P3460	1	0.1032	15891.8	1	HLQLAIR	291289200	3.23655e+07	histone H2AZ
TGME49_304740.P3490	1	0.0141	71210.3	1	GYFAPELSR	9870926	266782	rhoptry kinase family protein ROP35
TGME49_305270-t26_1-p1	1	0.0122	82245.2	1	TGPNDAFAR	8179438	247862	hypothetical protein
TGME49_305860-t26_1-p1	1	0.0428	60373.4	1	GGELFDEIILR	9331020	245553	calcium-dependent protein kinase CDPK3
TGME49_305980-t26_1-p1	1	0.0204	66778.7	1	TAGSPASLPPFLR	22402998	772517	pyruvate dehydrogenase complex subunit PDH-E3I
TGME49_309560.P3571	1	0.0604	29284.8	1	SENSIATGVGPTPVGR	15789774	1.57898e+06	nmda receptor glutamate-binding chain
TGME49_309600.P3573	1	0.0177	106438	1	INDAAGSIILQTMAALR	0	0	dense granule protein GRA71
TGME49_310010.P3589	1	0.0078	127337	1	KLQELQISR	12640594	185891	rhoptry neck protein RON1
TGME49_310460-t26_1-p1	1	0.0909	23438.9	1	SLLPSYLR	45975710	2.87348e+06	ras-related protein RAB6
TGME49_312150-t26_1-p1	1	0.0176	60491.7	1	LIEENEEFFR	29545412	1.23106e+06	hypothetical protein
TGME49_312530.P3674	1	0.019	69305.7	1	VYVGGLVDNLAK	7324209	192742	splicing factor, CC1 family protein
TGME49_315610-t26_1-p1	1	0.1646	15943.2	1	DVHVGSAETSNDVAVASTGSGTKPSK	9351179	1.1689e+06	hypothetical protein
TGME49_317720-t26_1-p1	1	0.0213	68706.5	1	LNRPAALGFEAVK	16997872	472163	eukaryotic translation initiation factor 3 subunit 7, putative
TGME49_323100-t26_1-p1	1	0.069	15858	1	GEVKPVEAIR	16161475	2.30878e+06	hypothetical protein
TGME49_500109.P410	1	0.0151	86519.6	1	VASQLAEGSQGR	13525814	329898	GPI transamidase component PIG-S, putative
TGME49_202500.P492	1	0.0262	33494.8	1	MYFTYVVR	0	0	glideosome-associated protein with multiple-membrane spans GAPM1A
TGME49_226000-t26_1-p1	1	0.071	19426.9	1	TLLGQELLSSVIR	0	0	ATP synthase subunit delta
TGME49_226430-t26_1-p1	1	0.0918	21587.7	1	VLDLAPSFGEGPVEIVSR	0	0	reticulon protein
TGME49_228770.P1306	1	0.0226	57413.6	1	VEETTGEELPLR	22657754	686599	hypothetical protein
TGME49_236570.P1596	1	0.0302	43908	1	VLGTFLLFGSAR	4633847	220659	lysine decarboxylase family protein
TGME49_260630.P2334	1	0.0133	76735.3	1	VLNAPIIVR	15372260	427007	DnaJ family Sec63 protein
TGME49_273960.P2928	1	0.0267	39908.6	1	AQVVAVGLGR	23254876	1.16274e+06	chaperonin GroS protein
TGME49_213280.P785	1	0.0366	20759.3	1	SNYGILK	58054164	1.16108e+07	SAG-related sequence SRS25
TGME49_235402.P1558	1	0.0076	127497	1	GVATVSLPR	25904159000	4.62574e+08	CorA family Mg2+ transporter protein
TGME49_237150-t26_1-p1	1	0.0216	46213	1	PSLETESER	0	0	minor histocompatibility antigen h13, putative
TGME49_223140-t26_1-p1	1	0.0275	50935.8	1	LATEAAVTPASGK	7.70162e+06	285245	tRNA import protein tRIP, putative
TGME49_212950.P772	1	0.0595	21001.8	1	LLMLGLDNAGK	0	0	ADP-ribosylation factor family protein 2, putative
TGME49_254690.P2068	1	0.0342	54183.8	1	IAAFIQHALQFEDQQSR	8939269	279352	serine hydrolase ASH2
TGME49_249670-t26_1-p1	1	0.0227	62419.1	1	HVSGLPVGGHAIK	11355889	405567	cathepsin B
TGME49_299110.P3435	1	0.0113	71205.9	1	NWSFFER	0	0	cleft lip and palate transmembrane protein 1 (clptm1) protein
TGME49_243730.P1772	1	0.0227	37626.2	1	LLGEELTR	0	0	rhoptry protein ROP9
TGME49_291930-t26_1-p1	1	0.0142	73056.6	1	TVWIDFALPR	6502448	151220	RNA recognition motif-containing protein
TGME49_259240-t26_1-p1	1	0.0976	9010.56	1	IVDLYIPR	13524042	1932006	ribosomal protein RPS21
TGME49_248600.P1896	1	0.0152	58493.8	1	NMGLYGER	19302108	584912	aspartate aminotransferase
TGME49_218240-t26_1-p1	1	0.0112	132184	1	SVEEAADAAAASAK	0	0	inner membrane complex protein IMC25
TGME49_267740.P2614	1	0.0412	36992.7	1	EAELISLSPGGHDR	10782904	718860	dense granule protein GRA48
TGME49_273370.P2899	1	0.0115	112206	1	SIATAALTTLLK	0	0	coatomer gamma 2-subunit protein, putative
TGME49_220100-t26_1-p1	1	0.018	60963.5	1	VPISAADVAR	25886770	719077	phosphoribosylpyrophosphate synthetase
TGME49_291300.P3248	1	0.036	25316.4	1	QTYGDITR	0	0	RER1 protein, putative
TGME49_316310.P3805	1	0.0348	22518.2	1	NLENALK	13282975	1.10691e+06	superoxide dismutase SOD1
TGME49_277720-t26_1-p1	1	0.014	92462.9	1	LIQDVVALLNSR	0	0	GDA1/CD39 (nucleoside phosphatase) family protein
TGME49_290030-t26_1-p1	1	0.0437	26530.6	1	LDRYWLNSPK	11539975	769332	ATP synthase-associated protein
TGME49_222160-t26_1-p1	1	0.0161	53649.5	1	VTLELGGK	27512492	887500	aldehyde dehydrogenase
TGME49_265310-t26_1-p1	1	0.0208	37156.1	1	VAIPLVK	15275927	587536	heat shock protein 40, putative
TGME49_285980.P3143	1	0.0188	70524.2	1	LSGTGSTGATIR	0	0	phosphoglucomutase PGM1
TGME49_251810-t26_1-p1	1	0.087	17438.6	1	DSEGNLDEVATQVK	15196110	1519611	translation initiation factor eIF-5A, putative
TGME49_297960-t26_1-p1	1	0.004	238455	1	HLQIQNSLK	18028992	140852	rhoptry neck protein RON6
TGME49_209290.P676	1	0.1765	7565.18	1	EGDILALLETER	0	0	ribosomal protein RPS28
TGME49_245670-t26_1-p1	1	0.0205	67399.3	1	LGYASDETIAATR	0	0	pyruvate dehydrogenase complex subunit PDH-E1Alpha
TGME49_294790.P3368	1	0.0332	35421.4	1	SQLNYLIPLNR	26405080	1.65032e+06	microneme protein MIC19
TGME49_204370.P549	1	0.0963	14829.8	1	IFFPGFAPYLQAK	13222147	1.32221e+06	mitochondrial pyruvate carrier protein 2
TGME49_208440.P643	1	0.0537	22278.3	1	NPLLQDAAPTK	19618378	1.30789e+06	ATP synthase-associated protein
TGME49_280730-t26_1-p1	1	0.0337	42776.5	1	SSIASQIAWTAASR	15486569	910975	cytosolic fe-s cluster assembling factor nbp35, putative
TGME49_258730-t26_1-p1	1	0.0728	16655.6	1	LANSVNNLQSK	8867603	886760	hypothetical protein
TGME49_500326.P116	1	0.0262	41676.3	1	TVAITLLDGK	60345150	2.51438e+06	hypothetical protein, conserved
TGME49_268260.P2628	1	0.0112	86665.6	1	TVGSLLSPR	152531870	2.82466e+06	hypothetical protein
TGME49_214750.P831	1	0.009	119892	1	SIDFVYVLTR	0	0	hypothetical protein
TGME49_247930.P1869	1	0.0433	36263.4	1	SIAAQLQALNAAFR	0	0	SNARE domain-containing protein
TGME49_285830.P3138	1	0.0027	366723	1	TLELIVSVR	39706990	219376	hypothetical protein
TGME49_292375-t26_1-p1	1	0.0106	100634	1	IGDAAALEAK	19492600	487315	KRUF family protein
TGME49_266372-t26_1-p1	1	0.0098	102226	1	PLSPSSHWR	43095716	979448	hypothetical protein
TGME49_252390.P1996	1	0.0452	21702.1	1	IDVVDGITK	8437538	1.20536e+06	hypothetical protein
TGME49_279380-t26_1-p1	1	0.025	34728.3	1	HLVEEALR	0	0	hypothetical protein

## Sheet: Pru_Rep3
Protein_ID	PepIsUnique	Coverage	Mol. weight	Unique_Peptide_Num	PeptideSeqs	Abundance	iBAQ	Description
TGME49_264660-t26_1-p1	1;1;1;1;1;1;1;1;1;1;1;1;1;1;1;1;1;1;1;1;1;1;1;1;1;1;1;1;1;1	0.1559	262286	30	ADSAAAVPIHPFRPR;ADTSDEDTMMAK;AKETVDGAVVR;APALSLTIDSR;ATFFPLNEK;AVPSASLSTDTVVENEVTTR;AVVYPVSAGGR;EAAIELVVEDPSTPVR;EASLILNVR;EETAFLQDEVPGAELQR;EFLRPLADLVPGASLK;ENLQSLVPGATLR;GPTTEEIPSALLER;HVPAAATTGLR;ILPGASLVSETAVDASEITTK;LDNVLQGATLR;LLSDVLPGATLGSR;LPEMELLVDSVNR;LVHTPEDGDTTR;LVTGAITTTGFVFVPVLPSIQK;MEAADEGGTVMR;MPSIMLTVHEPNTK;NSVIMPSTATSSEHLAQVYSVR;PAPAQVYPVNGR;QPSVVLDVAAPGQSVR;TFVGTGYK;TVVDGGVVQR;…	1686351122	1.13178e+07	SAG-related sequence SRS44
TGME49_211680.P747	1;1;1;1;1;1;1;1;1;1;1;1;1;1;1;1;1	0.3546	52750.8	17	EAPIAFVAELASK;EAPIAFVAELASKDSDMAK;EYPTLTLFR;FVLPEATTSLK;FVLPEATTSLKDAAK;GHAENALGITEFPGLVFQSK;ISQFFDDVEAGK;ISQFFDDVEAGKIDR;LFEEVANESR;MTGPAVTEVEGSAEDK;MTGPAVTEVEGSAEDKVTK;SEPVPEKQDEAVK;SFVWLDTDQFK;SLKSEPVPEKQDEAVK;TAEAIVEWIEK;TVEGLTEFVNK;YEEGTEAFTGK	653213266	2.3329e+07	protein disulfide isomerase
TGME49_235470.P1562	1;1;1;1;1;1;1;1;1;1;1;1;1;1;1;1	0.2058	93242.2	16	AEIMEIVQQSK;ALDNLHAVNK;DLGNTTLDWIVR;EFLFQFK;ELIFTSNAEVIK;FGSVVAFLLEK;FMQLDVGR;HLVDNNVSPATVQPAF;IQNAIMAANPVLEAFGNAK;KPLDWVPSK;LAPHVFYTAR;NFVDIVFDR;NFVDIVFDRESK;NQIYTTADPLVVAINPFR;SQTIIVSGESGAGK;YRDTFDLSK	570238394	1.0368e+07	myosin A
TGME49_311720-t26_1-p1	1;1;1;1;1;1;1;1;1;1;1;1;1;1;1	0.3219	73190	15	AKFEELNSDLFQK;DAGAIAGLNVIR;DFFNGKEPNR;ETAEQFLGK;GVPQIEVTFDVDR;ITPSYVAFTDDDRK;MKETAEQFLGK;NALEGYLHSMK;NAVVTVPAYFNDAQR;NEATINPTNTLFDVK;QVLEDADLQK;SQVDEIVLVGGSTR;VEVENLMEGVDFSETLTR;VLAPEEVSAMVLTK;VYGQSGGPGAGGAAGGADDDDYGGHDEL	841546834	2.2146e+07	chaperonin protein BiP
TGME49_270240-t26_1-p1	1;1;1;1;1;1;1;1;1;1;1;1;1;1	0.2832	49132.2	14	AASLSSLLGVDAVEK;ADTQAVQDSSKDVLTK;AFGEMVSQK;EATGKLEADELESER;EATGKLEADELESERGPAVSPR;KLEEIDDLLQLTR;LEADELESERGPAVSPR;LEEIDDLLQLTR;LVDLIKDNQR;QLVGTAAGEIEEGVK;QLVGTAAGEIEEGVKADTQAVQDSSK;QLVGTAAGEIEEGVKADTQAVQDSSKDVLTK;SQLALVEAFK;VPELPEVESFDEVGTGAR	887900392	3.86044e+07	MAG1
TGME49_258580-t26_1-p1	1;1;1;1;1;1;1;1;1;1;1;1;1	0.2549	69025.8	13	AFDEYTFR;AFDEYTFRR;AQGDLEEAVVLLADMDR;EMIVGFLR;FHAFELVHGDVK;FMVPLLK;GPSPASDTASESEPVSTEEAALLQKE;IGDLFVGHLMPQLR;ISDLIEDEFGVMK;LQNFLVDK;LSPQQALEQFSLLNWK;SGLLLLSDFTQILR;VLGKPEFQDVR	847816667	2.2914e+07	rhoptry protein ROP17
TGME49_244560.P1794	1;1;1;1;1;1;1;1;1;1;1;1	0.137	96745.2	12	AAAPLTAEEQEAVQK;APEMQIFLK;APEMQIFLKK;ELEQEEDEAK;ELISNAVDALEK;FYDEFSR;GDVQLDQTEEEK;IEFDADAK;KLSVDALK;MIQYLLAQVQK;SQESHQYQTEVSR;SVTLESFVAK	2.00269e+08	3.51349e+06	heat shock protein 90, putative
TGME49_308090-t26_1-p1	1;1;1;1;1;1;1;1;1;1;1	0.2295	61046	11	DVERLEDFALK;FTPENLFIMPDGR;GTADGAGVADETHQGPRPPLR;HLLTAQLIR;LHEATFAAAR;LLGESPEEAR;SVVFLVR;TLDFVYVFR;TNDLASGTPHVAR;VPASSTTTSASEGIFR;WLSGLGR	650511786	2.32326e+07	rhoptry protein ROP5
TGME49_219320-t26_1-p1	1;1;1;1;1;1;1;1;1;1	0.2436	46559.4	10	AAGSPIVK;GDSMLQYYLQPLLK;ILDYIIVVADR;LAPADATEAAAAENHGYPK;LVSGTTGETLYTHK;LVSGTTGETLYTHKQPLK;MPFFTVLGVDDWSR;TELTYAVTSEQIK;TLELAPK;YYPVPEMGK	401466859	1.67278e+07	gliding-associated protein GAP50
TGME49_288650-t26_1-p1	1;1;1;1;1;1;1;1;1;1	0.2202	47874.3	10	AATVAAGNELFK;ASETGSGLAASFLNTVEVR;IGDFWER;LMLSTSAFSFQAK;NLVVDPLPR;TEFIEGIITK;TEFIEGIITKR;VDEVLSMVPADPFR;VTGMDFFNHAAPVFK;YAYNLFDK	550408130	2.39308e+07	dense granule protein GRA12
TGME49_204400.P551	1;1;1;1;1;1;1;1;1	0.1469	61054.9	9	EAYPGDVFYLHSR;GIRPAINVGLSVSR;GTALTELLK;ISPSEMSR;IVDVPIGPGLLGR;QMSLLLR;TAVAVDAIINQK;VVDALGNPIDGK;VVSVGDGIAR	5.9433e+08	1.65092e+07	ATPase synthase subunit alpha, putative
TGME49_273760-t26_1-p1	1;1;1;1;1;1;1;1;1	0.1632	72816.4	9	EIAEAYLGK;MKEIAEAYLGK;NPENTIFDAK;SNQITITNDK;SNQITITNDKGR;SVSEVVLVGGSTR;TFHPEEVSAMVLGK;TTPSYVAFTDTER;VIAGPGDKPLIEVTYQGEKK	293592143	7.72611e+06	heat shock protein HSP70
TGME49_207840.P628	1;1;1;1;1;1;1;1	0.5606	15201.2	8	ALDINLPNVVVPSAGR;ALDINLPNVVVPSAGRPSNNQNR;ISEEVAVIPSK;ISEEVAVIPSKR;LTLDFQINK;LTLDFQINKK;SEVDVATITVDQDTADMLR;VAGFVTHLMK	706641662	1.00949e+08	ribosomal protein RPS17
TGME49_263180.P2451	1;1;1;1;1;1;1;1	0.1277	90976.3	8	IQTAIMAANPVLEAFGNAK;KLNADIEPK;KPQTIIVSGESGAGK;NAGPDTIALYR;TFEEFAAQFR;VIYTTAEPLIVAVNPFQDLK;VVAFLLEK;YLATSAGGNLDLK	6.38192e+07	1.11963e+06	myosin D
TGME49_207440.P617	1;1;1;1;1;1;1	0.2433	30134.2	7	AWISLPK;ESVPLVVLLR;EVMMIVMQR;GVPALITHDGR;HLGGFDIIHLR;ISNVFVIGK;VGVIVHR	192736033	8.76073e+06	ribosomal protein RPS4
TGME49_249900.P1950	1;1;1;1;1;1;1	0.3176	35215	7	AAPTVSAGGKEK;AMLFGPNNDANLFYK;GAGGALVLVFYDELKK;GNADSQLMNTAK;VSAEQGVASLWR;WAVAQTVTAAAGVASYPFDTVR;YFPTQAFNFAFK	9.72647e+07	4.63165e+06	adenine nucleotide translocator
TGME49_263050.P2440	1;1;1;1;1;1;1	0.2783	23943.4	7	FMAYATLR;GFTLEELK;GLAGIPADTPK;KGLAGIPADTPK;SAESLNANVTR;TWFNQPGR;VALSIGVAVDHR	223947481	1.72267e+07	ribosomal protein RPL13
TGME49_269885.P2707	1;1;1;1;1;1;1	0.045	181877	7	FLVPDNVR;IVEFINAER;STPAADDLPTSR;STPSPIVLSAGR;TLTHDQITTMHR;TPYPDDLPIR;TSSPALLPTER	99189048	1.03322e+06	rhoptry metalloprotease toxolysin TLN1
TGME49_309590.P3572	1;1;1;1;1;1;1	0.1077	44634.5	7	DAFSAGLTR;GRTSGEEGRPLLGEGR;LTSAASQGLR;RLTSAASQGLR;TSGEEGRPLLGEGR;TSGEEGRPLLGEGREQDDGSQ;VRDAFSAGLTR	3034413895	2.75856e+08	rhoptry protein ROP1
TGME49_210690.P712	1;1;1;1;1;1	0.2148	28920.3	6	AYKDVLSAYK;DVLSAYKHELR;GSIVGPDLAVLNLVLVK;KGPETIPGLTDAERPR;LLPFFEK;LLPFFEKR	117381092	9.78176e+06	ribosomal protein RPS6
TGME49_261950-t26_1-p1	1;1;1;1;1;1	0.1375	59861.1	6	FTQAGSEVSALLGR;FVELPETIK;TIAMDATEGLVR;VALTALSVAEYFR;VVDLLAPYAK;VVDTGAPIQVPVGVETLGR	392660198	1.22706e+07	ATP synthase beta subunit ATP-B
TGME49_311470.P3650	1;1;1;1;1;1	0.0446	187459	6	ATGESTTFTIR;AVQEAYEEAR;HGEFTLDTVR;NLVSGVHSTGDSVEVR;TGGHLGADYIIHLR;TVPIIVGTTPTAPLR	8.46821e+07	891391	rhoptry neck protein RON5
TGME49_204020-t26_1-p1	1;1;1;1;1	0.2462	28219	5	GMVGIVAGGGR;LRPLDFAER;MPEGTVVSNVEEK;NAALTIGNILPLNK;TSGTYATIVGHSDDGSK	121497242	8.09982e+06	ribosomal protein RPL8
TGME49_215785-t26_1-p1	1;1;1;1;1	0.261	49106.5	5	AAAAIPAAASR;GRLPVFPPDEFPEDVDTNPIYFR;LPVFPPDEFPEDVDTNPIYFR;TGGSDGGGEPPQTPR;TGGSDGGGEPPQTPRPSLPTR	1046793406	5.81552e+07	rhoptry protein ROP2A
TGME49_218410-t26_1-p1	1;1;1;1;1	0.1401	34117.8	5	AGTMNVAALSR;ASVLDITDEVILEK;AVVLMGK;LFALLEK;VLVVEADHVGSK	6.05439e+07	3.36355e+06	ribosomal protein RPP0
TGME49_225080.P1147	1;1;1;1;1	0.2949	17693.6	5	EKVVVALTAIR;IPTWFLNR;SIQVSNNQDFQHILR;VVAIASTPQQFK;VVVALTAIR	506440940	4.60401e+07	ribosomal protein RPS18
TGME49_231640-t26_1-p1	1;1;1;1;1	0.092	69534.5	5	ALQQLHGTQESVR;TVETYVPK;TVPIGEETER;VQQQIIQQQLSAR;YQDVEEVEEIIR	120848866	3.55438e+06	alveolin domain containing intermediate filament IMC1
TGME49_232300.P1456	1;1;1;1;1	0.183	26041.7	5	FGFAPDSVELFAER;FGFAPDSVELFAERVENR;FKDGYLISTGEPSK;QGVLGVR;VTPIRTEIIIR	114311890	8165135	ribosomal protein RPS3
TGME49_239100-t26_1-p1	1;1;1;1;1	0.2806	22555.4	5	AFVVFVPHAVYQK;HVVLVAQR;IVKPQGVEPTEIENEVAK;LVQELEKK;TMLPLDFK	143808698	1.10622e+07	ribosomal protein RPS7
TGME49_245460-t26_1-p1	1;1;1;1;1	0.2976	23528.6	5	LDPLLEEQFNTGR;LDTGNYSWSSQK;LLGVVYNASNNELVR;NSIVAIDATPFK;SFYGLDLGK	210622614	1.62017e+07	ribosomal protein RPS8
TGME49_254720.P2070	1;1;1;1;1	0.171	28591.9	5	APPVPPR;IPYGGAAPPR;MFPDFQYR;MGPSDISTHVR;QRPLFTEGVR	1294615200	129461520	dense granule protein GRA8
TGME49_263300.P2459	1;1;1;1;1	0.2103	31314	5	AGEFTLSLK;AWDLEYK;NPEIVNTASVSPAGAFDASSK;TAPSGDAMFGR;YAVGASYTGVASK	123166510	5.86507e+06	voltage-dependent anion-selective channel protein
TGME49_267060.P2595	1;1;1;1;1	0.2388	15434.5	5	ALEKDDVIAK;IALTDQYLK;KALEKDDVIAK;VLVDGAGVTGVK;VLVDGAGVTGVKR	8.97453e+07	8.15867e+06	ribosomal protein RPL14
TGME49_295110-t26_1-p1	1;1;1;1;1	0.2	63337.7	5	HQALAIGLFQK;LLALQATETPEYR;NPYLANR;VPGEVIIR;VVAENAQGFSPPEVR	564474146	2.09064e+07	rhoptry protein ROP7
TGME49_316400-t26_1-p1	1;1;1;1;1	0.0905	50063.5	5	FDLMYAK;HLFHPEQLISGK;LIAQVISSLTASLR;LSVDYGKK;NLDIERPTYTNLNR	1.48826e+08	6.76481e+06	alpha tubulin TUBA1
TGME49_216000-t26_1-p1	1;1;1;1	0.0669	57945.2	4	FAGFLADPDILTR;IVETIKPVVK;LGRPATTLVNPDR;PATTLVNPDR	58718642	2.66903e+06	alveolin domain containing intermediate filament IMC3
TGME49_223920-t26_1-p1	1;1;1;1	0.0215	222723	4	AIAPDVEESR;ATLLVAYPASIR;TLVMQHFLR;VADLFADMYLR	18837928	154409	rhoptry neck protein RON3
TGME49_232710-t26_1-p1	1;1;1;1	0.2085	29334.3	4	GIFPLQNVFIR;KVQAESGEAQNTLTAETKA;LMELHGEAEDVGR;MMTIMSAEASK	87690962	4.87172e+06	ribosomal protein RPS3A
TGME49_233460.P1508	1;1;1;1	0.1473	32877.3	4	ASSVVNNVAR;LSENPWQGNASSDNGATLTINK;LTVPIEK;TALTEPPTLAYSPNR	1043251390	5.79584e+07	SAG-related sequence SRS29B
TGME49_233480-t26_1-p1	1;1;1;1	0.1102	39076.2	4	EWVTGDSVLTGLK;ISVPESQYPANAK;SPLGAMLR;WFFGDPK	672366126	4.80262e+07	SAG-related sequence SRS29C
TGME49_239260-t26_1-p1	1;1;1;1	0.3883	11414.4	4	DNIQGITKPAIR;DSVTYTEHAR;ISGLIYEEIR;VFLENIIKDSVTYTEHAR	1198842450	199807075	histone H4
TGME49_247550.P1859	1;1;1;1	0.087	60857.2	4	GYISPYFITNSK;LADAVGVTLGPK;TLTHELELVEGLKFDR;VLAHLNSVTK	82379195	2.42292e+06	heat shock protein HSP60
TGME49_248480-t26_1-p1	1;1;1;1	0.2021	21652.9	4	ELLTLEEKDPR;LGLLGESEQK;LLGEYGLK;VFQGTALLR	155785394	1.41623e+07	ribosomal protein RPS9
TGME49_262050-t26_1-p1	1;1;1;1	0.0782	65073.2	4	DGFVAALSR;FAVPLYSGR;LDWQFLQQWHTDEDENAR;LGHWLGSLGR	72626636	2.90507e+06	rhoptry kinase family protein ROP39
TGME49_263700-t26_1-p1	1;1;1;1	0.1859	16273.5	4	IEDVTPIPTDSTR;IGRIEDVTPIPTDSTR;SKTPGPGAQSALR;TPGPGAQSALR	116934948	1.46169e+07	ribosomal protein RPS14
TGME49_288720.P3187	1;1;1;1	0.19	24767	4	ESNVATAVTALRR;IVSDGVGAK;MLSCAGADR;VDIGQILMSIR	46307683	3.08718e+06	ribosomal protein RPL10
TGME49_291890.P3254	1;1;1;1	0.1447	48580.5	4	GFGNNVEVAWR;GGGKEQSPGGEAQPDHPTKGGNIDLPEK;LAVVLDYTR;TGGGPPSQPPEMQQPADR	98179651	4.09082e+06	microneme protein MIC1
TGME49_295125-t26_1-p1	1;1;1;1	0.2723	42234.5	4	FPQEDRPLADAAR;LLALQAIETPEYR;LLALQAIETPEYREMEEQLSAASR;VVVPAEYDEYTPPEGR	432955766	1.96798e+07	rhoptry protein ROP4
TGME49_300100.P3453	1;1;1;1	0.021	166341	4	ALEPHEQQDSLR;DVVAGYTK;TFLTNQYHK;WLEAYNAYLR	28404079	400057	rhoptry neck protein RON2
TGME49_309120.P3560	1;1;1;1	0.1202	45701.6	4	ALMSNADLSR;GPLVVYAEDNGVTR;IVNSEEIQR;VDSLNLLQLAPGGALGR	79391911	3.05354e+06	ribosomal protein RPL4
TGME49_313390.P3703	1;1;1;1	0.2124	21488	4	APTAAALAK;QLAPSGLLLVTGPFK;SSITPGTVLILLSGGHR;YVIATTTK	79607198	5.68623e+06	ribosomal protein RPL6
TGME49_201780.P473	1;1;1	0.0416	82562.7	3	ELGGIVTVLAVGHYVK;TIDQQNEALPEDLK;TIDQQNEALPEDLKIK	32847600	1.56417e+06	microneme protein MIC2
TGME49_202200-t26_1-p1	1;1;1	0.0391	86970.7	3	EELGQDFTVALR;SLQESYETK;YSPPEEAILR	28736289	653097	hypothetical protein
TGME49_205250-t26_1-p1	1;1;1	0.0614	62608.2	3	AAQNFEQQEHLHTE;FVSVTTGETR;LFLGDFGTYR	109805292	3.43142e+06	rhoptry protein ROP18
TGME49_205580.P574	1;1;1	0.0865	51171.8	3	AFSAVIPESAK;EKPVPVYLTDLQTGAIR;LTSEGFIHELQHGHR	46029679	1.53432e+06	nuclear factor NF4
TGME49_209030.P664	1;1;1	0.0984	41862.9	3	IWHHTFYNELR;TTFDSIMK;VAPEEHPVLLTEAPLNPK	2528434252	9.72475e+07	actin ACT1
TGME49_215775-t26_1-p1	1;1;1	0.1426	65854.1	3	ALLEGFLR;LLPLQAMETPEYEQLR;TELSAVLPLYQTDGEPA	857369610	2.95645e+07	rhoptry protein ROP8
TGME49_216860-t26_1-p1	1;1;1	0.076	49065	3	DFFLKPELLR;DVQNIFMATPK;GNYVSIHASGFR	6987272	291136	DEAD (Asp-Glu-Ala-Asp) box polypeptide DDX39
TGME49_222220.P1054	1;1;1	0.0699	46764.8	3	PVAIPIK;STITHADGSESEIAR;TVTESLSR	27168463	1.35842e+06	alveolin domain containing intermediate filament IMC7
TGME49_229010-t26_1-p1	1;1;1	0.0447	107092	3	ITLLILQQIR;LSSVSFFHQHVDGASVLVR;QANVAAQVLHPLPAK	13428482	298411	rhoptry neck protein RON4
TGME49_231630-t26_1-p1	1;1;1	0.0642	50122.1	3	EHIPTALR;ILEPLVQER;VVEVLKEEIQER	146684318	5.6417e+06	alveolin domain containing intermediate filament IMC4
TGME49_236650.P1601	1;1;1	0.0455	59912.1	3	LIDFLESR;TIDLVPFEK;TWVLDEFK	7009417	233647	DEAD (Asp-Glu-Ala-Asp) box polypeptide 17
TGME49_239740-t26_1-p1	1;1;1	0.0588	44665.1	3	GGGGDSGDFGEEGR;LPLDVALER;RLPLDVALER	52032115	2.89067e+06	dense granule protein GRA14
TGME49_242070.P1730	1;1;1	0.0753	42751.6	3	EIFEESLK;ILEDMDPYER;LLGPVEQILMR	22075052	849040	cAMP-dependent protein kinase regulatory subunit 1
TGME49_242330.P1735	1;1;1	0.1458	21581.3	3	ESSNAYAIK;LVNSMMMHGR;QAVDVSPLR	98462462	8.20521e+06	ribosomal protein RPS5
TGME49_242340.P1736	1;1;1	0.3148	6497.24	3	ANQIGFVK;TNLFNTR;TNLFNTRPK	1204686760	301171690	ribosomal protein RPS29
TGME49_247350.P1849	1;1;1	0.1331	26908.9	3	AFAEGGWK;IQGFPTLYYLANGK;LDATSNSITAK	73122070	8.12467e+06	thioredoxin domain-containing protein
TGME49_248880.P1910	1;1;1	0.1476	23357.8	3	ATIGADFLTK;FQSLGVAFYR;VIILGDSGVGK	77272414	5.15149e+06	ras-related protein RAB7
TGME49_249270.P1924	1;1;1	0.0724	46928.1	3	ALAPTWEEVATALK;APISELPK;NEYLATLNR	55501501	2.22006e+06	protein disulfide isomerase-related protein (provisional), putative
TGME49_257680.P2182	1;1;1	0.1878	24090.3	3	QLGLAPSYADKQAFEEK;SGDNLDYASFQK;VSTGDAMILAR	134762926	1.22512e+07	myosin light chain MLC1
TGME49_261570-t26_1-p1	1;1;1	0.0942	30994.1	3	AMFNDNSEVR;LGQLVHQK;VGGNIQPR	36132454	1.57098e+06	ribosomal protein RPL7A
TGME49_262620-t26_1-p1	1;1;1	0.1195	31722.2	3	ADVFEDFQGR;ELTDTELFDR;GVGTVLFSTPEGAQR	22740169	1.13701e+06	RNA recognition motif-containing protein
TGME49_267400-t26_1-p1	1;1;1	0.2537	15589.4	3	ADQLNVLVLNR;DIELLLMHNTK;FAAEIAHNISSR	96651138	1.20814e+07	ribosomal protein RPL32
TGME49_270380-t26_1-p1	1;1;1	0.2848	17147.6	3	IKPSDVEEHIAK;KGQTPSQIGVTLR;LQGLAPELPEDLYYLIKK	122677318	1.11525e+07	ribosomal protein RPS13
TGME49_278990.P3027	1;1;1	0.1168	36465.4	3	FPFGSVVPLWSR;SSLSVAAASPLAAAK;TVVAEEGAAGLR	59263267	2.96316e+06	phosphate transporter MPT
TGME49_286580.P3157	1;1;1	0.0335	107159	3	RVPVEEVER;WILPVLGDLEER;YTWTTTTGPAR	13140877	247941	inner membrane complex protein IMC17
TGME49_288380.P3182	1;1;1	0.0339	81863.5	3	ELISNASDALDK;ELISNASDALDKIR;LGIHEDTSNR	104556866	2.48945e+06	heat shock protein HSP90
TGME49_308020-t26_1-p1	1;1;1	0.0805	41926.7	3	FTVPWILLPPAK;GFLTDYIPGAK;NANFIEIR	49855988	2.37409e+06	SAG-related sequence SRS57
TGME49_310780-t26_1-p1	1;1;1	0.1449	36288.8	3	DSSSSESTVTPADEAASESEEGDKTSR;PASYGYPAFPAFPR;YYHSMYGNK	5.524e+07	6.90499e+06	dense granule protein GRA4
TGME49_314810.P3749	1;1;1	0.124	30084.5	3	GGFYKEPEAK;LQANDIVSQHLGK;QLHNAVFIK	22913592	1.63669e+06	ribosomal protein RPL7
TGME49_203290.P516	1;1	0.0872	23792.4	2	LPTFYLLQR;STGGDIWRPR	1.57287e+07	1.57287e+06	dense granule protein GRA34
TGME49_203310.P517	1;1	0.1441	25885	2	LALPAVGMGASYFAADR;SDAEVTDDNIYEEHTDR	28980162	3.62252e+06	dense granule protein GRA7
TGME49_209910-t26_1-p1	1;1	0.2195	13705.5	2	LLLPGELSK;TESFALYIYK	74840342	9.35504e+06	histone H2Bv
TGME49_213350.P788	1;1	0.14	17128.2	2	ADAGDAAANQPK;MEDLLELFR	58237068	7.27963e+06	ribosomal protein RPS15
TGME49_215460.P857	1;1	0.1704	15167.4	2	LGYVEAKPTK;VSDSQSIVVFGLK	27955972	3.4945e+06	ribosomal protein RPS24
TGME49_215470-t26_1-p1	1;1	0.1244	24569.4	2	AIGEILEGSR;KYDAFLASQVLIPQIPR	52529648	3.50198e+06	ribosomal protein RPL10A
TGME49_226970.P1232	1;1	0.1056	18647	2	ATADVQTER;FNVLKVEK	63386034	6.3386e+06	ribosomal protein RPS11
TGME49_227280-t26_1-p1	1;1	0.1136	23842.5	2	AVILSLGTSALIAGR;KVEEELSLLR	73629158	8.18102e+06	dense granule protein GRA3
TGME49_227360-t26_1-p1	1;1	0.054	44010.2	2	HGSLGFLPR;NATTESDLTEKR	44052620	1.69433e+06	ribosomal protein RPL3
TGME49_227620-t26_1-p1	1;1	0.1189	19774.3	2	FAENVGQHSEK;QQEPEEPVSQR	42805968	3.89145e+06	dense granule protein GRA2
TGME49_231410.P1417	1;1	0.0403	64669	2	LIQGSLQDVMIR;TEVEDQIANYK	7.76576e+06	209885	ATP synthase F0 subunit b-like protein
TGME49_236210-t26_1-p1	1;1	0.0354	56861.7	2	EHILEYINR;QTEEVIFDR	13735328	473632	cytochrome b-c1 complex subunit 1
TGME49_238010.P1638	1;1	0.1377	18532.2	2	LTSDYDALDVANK;QPLTTESAMK	39738442	3.97384e+06	ribosomal protein RPL23A
TGME49_239760.P1684	1;1	0.0902	15045.9	2	VFVTAELPFSK;VFVTAELPFSKR	23021028	2.87763e+06	ribosomal protein RPL22
TGME49_243570-t26_1-p1	1;1	0.1875	12699.5	2	EASVYNTYTLPK;NIVDASSQR	164036080	2.73393e+07	ribosomal protein RPS26
TGME49_250810.P1964	1;1	0.1301	14167.2	2	KFIPNDLR;VLTVYTQK	352555040	5.0365e+07	ribosomal protein RPL35
TGME49_251540-t26_1-p1	1;1	0.0881	35297.7	2	LAGWTDNTHTATAGTPK;VLAGDFEGFSR	43212632	2.27435e+06	dense granule protein GRA9
TGME49_252360-t26_1-p1	1;1	0.0467	60739.5	2	PADILISDNFQR;QDVSESPGGFLAR	37558081	1.39104e+06	rhoptry kinase family protein ROP24 (incomplete catalytic triad)
TGME49_254620.P2062	1;1	0.1961	6131.5	2	PIPPWIR;QNRPIPPWIR	2312595360	2312595360	ribosomal protein RPL39
TGME49_255260-t26_1-p1	1;1	0.0598	62962.4	2	HIELQQPDRPPYR;QSGNPLPGGFNLNFVTPSGQR	100583308	4.19097e+06	apical membrane antigen AMA1
TGME49_262670.P2419	1;1	0.1038	21298.6	2	ALPSNIQIIR;ISQYQVVGR	78525290	5.23502e+06	ribosomal protein RPL18A
TGME49_263040.P2439	1;1	0.1622	16527.1	2	AFEPLLLLGK;VSGGGYVAQIYAIR	49479170	4.12326e+06	ribosomal protein RPS16
TGME49_263090.P2444	1;1	0.0639	30661.1	2	ALAAEYR;DSTLIMQLLR	2.50788e+07	1.19423e+06	14-3-3 protein
TGME49_269190.P2670	1;1	0.0332	105037	2	AAAGNIIPSATGAAK;LVDLIAVMAAK	27264181	545284	glyceraldehyde-3-phosphate dehydrogenase GAPDH2
TGME49_271050-t26_1-p1	1;1	0.123	19075.8	2	KLTTVLPGAVLK;LIVRVPGADGR	104830134	8.06386e+06	SAG-related sequence SRS34A
TGME49_275810-t26_1-p1	1;1	0.1579	17368.9	2	AIYEYLFK;TYLHLPPTVFPSTLTK	3.35836e+07	3.35836e+06	ribosomal protein RPS10
TGME49_276140.P2966	1;1	0.1148	21030.9	2	DAVLLIFANK;ILMVGLDAAGK	7.80875e+07	6.5073e+06	ADP ribosylation factor ARF1
TGME49_284560-t26_1-p1	1;1	0.1053	21392.3	2	HLPVDIQK;SAALIHQSTLVR	97045514	8.08713e+06	ribosomal protein RPL9
TGME49_290950-t26_1-p1	1;1	0.0121	194363	2	LLLQWLEAR;NLQNLLILTAMK	0	0	clathrin heavy chain
TGME49_297060.P3398	1;1	0.0792	30009.4	2	HYGALQGLNK;VLVAAHGNSLR	64674224	3.40391e+06	phosphoglycerate mutase PGMII
TGME49_299050-t26_1-p1	1;1	0.159	22236.8	2	EQEQAVEKPSVEGVK;NLDVDNLVIEHIQVNR	64077282	5.82521e+06	ribosomal protein RPL17
TGME49_309820-t26_1-p1	1;1	0.08	20168.7	2	VLEQLTGQR;VLEQLTGQRPQFSK	73425730	8.15841e+06	ribosomal protein RPL11
TGME49_313140.P3691	1;1	0.0424	59522.8	2	APILISNVPR;TVVSEAAHGTVTR	25006397	714468	isocitrate dehydrogenase 2
TGME49_313380.P3702	1;1	0.0803	31474.6	2	LKAEQEEQAEAYTR;SLAVIWLR	0	0	IMC localizing protein ILP1
TGME49_222160-t26_1-p1	1;1	0.0181	53649.5	2	RVTLELGGK;VTLELGGK	40642612	1311052	aldehyde dehydrogenase
TGME49_202680.P499	1	0.0231	62145.5	1	TVASPVYTGGDVR	29548348	895404	cytochrome b-c1 complex subunit 2
TGME49_204050.P540	1	0.0105	81708.3	1	SSNYGIQR	7126680	187544	subtilisin SUB1
TGME49_205470.P571	1	0.0144	93011.6	1	NMSVIAHVDHGK	20606734	396283	translation elongation factor 2 family protein, putative
TGME49_208030-t26_1-p1	1	0.019	62961.9	1	TGVTGVTVGPR	30205540	1.37298e+06	microneme protein MIC4
TGME49_209950.P701	1	0.0212	47650.7	1	VLVFSDKPK	12503634	446558	thioredoxin, putative
TGME49_212290.P763	1	0.0812	18350.7	1	ELAPYDPDWLYIR	14180193	1.41802e+06	ribosomal protein RPS19
TGME49_214770-t26_1-p1	1	0.0941	22847.4	1	LGPSQPVR	20138706	1.00694e+06	ras-related protein RAB1B
TGME49_214790.P832	1	0.0742	31406.2	1	TIQSEIQHEQSTYEQDADLKK	9629203	687800	glycoprotein
TGME49_215060-t26_1-p1	1	0.0573	22106.5	1	TTLLHMLKDDR	10489847	874154	small GTP-binding protein sar1, putative
TGME49_215590-t26_1-p1	1	0.0209	72687.4	1	LGANSLLDLVVFGR	0	0	flavoprotein subunit of succinate dehydrogenase SDHA
TGME49_216670-t26_1-p1	1	0.0149	100015	1	SIGSVIGAGGANLR	0	0	FUSE-binding protein 2 / KH-type splicing regulatory protein
TGME49_217570.P911	1	0.0976	9067.57	1	LTEGCSFR	0	0	ribosomal protein RPS27
TGME49_217740.P923	1	0.0239	38997.9	1	VALVTGASR	9316254	517570	3-ketoacyl-(acyl-carrier-protein) reductase
TGME49_218520.P943	1	0.0372	36627.9	1	SGSGGGEEIEYER	0	0	microneme protein MIC6
TGME49_218820-t26_1-p1	1	0.0743	15363.9	1	TAIGAASLLQR	11152707	1.23919e+06	alba 2
TGME49_221380.P1019	1	0.0445	27193.6	1	DKEPIGSNEIR	6.39178e+06	426118	alba 1
TGME49_223050.P1071	1	0.1017	13341.2	1	LIDLHSPSDVVK	23250672	3.32152e+06	ribosomal protein RPS20
TGME49_226030.P1193	1	0.0496	39367.3	1	LLTPDLAQR	23241346	1.45258e+06	cAMP-dependent protein kinase subunit PKAc1
TGME49_226590.P1216	1	0.05	25767.6	1	DLVELFLVHQK	2.86256e+06	238546	cytochrome c oxidase subunit COX2a
TGME49_226830.P1225	1	0.0117	103111	1	LAVTGVAEAAK	7713150	135318	DnaK family protein
TGME49_226960-t26_1-p1	1	0.009	131261	1	TEREEAELFTK	0	0	phosphofructokinase PFKII
TGME49_227810-t26_1-p1	1	0.019	57979.6	1	VLQLAANLER	9592252	355269	rhoptry kinase family protein ROP11 (incomplete catalytic triad)
TGME49_228470-t26_1-p1	1	0.0341	24292.4	1	QGFVIYR	12767841	982142	ribosomal protein RPL15
TGME49_229670.P1332	1	0.0769	15773.8	1	VAGASLLALFK	12939262	1.29393e+06	ribosomal protein RPS23
TGME49_230410-t26_1-p1	1	0.0424	30496.7	1	TAPAEGGIGQLR	16565589	974446	peroxiredoxin PRX3
TGME49_231140.P1405	1	0.1111	12141.7	1	EQIAAAAAAGSR	19553582	2.79337e+06	ribosomal protein RPS25
TGME49_232410.P1465	1	0.0636	24875.6	1	TGVPSVIVIGSDGR	17497304	1.24981e+06	thioredoxin-like protein 1
TGME49_236950-t26_1-p1	1	0.1071	12462.9	1	MNVLAYGTAEQR	12359193	3.0898e+06	hypothetical protein
TGME49_238250.P1646	1	0.1188	11382.6	1	REELQNVVSAQR	6336496	905214	ribosomal protein RPL36
TGME49_240600-t26_1-p1	1	0.0135	72173.4	1	YEDSINAVR	34141320	975466	chaperonin cpn60, putative
TGME49_244320.P1786	1	0.0774	17568.8	1	AIVGLSLEDIKR	40090450	5.01131e+06	ribosomal protein RPL24
TGME49_248390.P1886	1	0.0638	16280.9	1	FSSQVSSSR	7755519	969440	ribosomal protein RPL26
TGME49_248700.P1902	1	0.0361	29725.4	1	VVDVPFVHYR	9930936	763918	alveolin domain containing intermediate filament IMC12
TGME49_249240.P1922	1	0.1141	16775.9	1	EAFSLFDKDGDGTITTK	17521542	1946838	calmodulin, putative
TGME49_249990.P1955	1	0.0119	92511.2	1	LNQLGASEQR	0	0	dense granule protein GRA70
TGME49_251500.P1976	1	0.0317	48851.9	1	TAAQVLAGVSAGAR	0	0	eukaryotic initiation factor-3, subunit 3, putative
TGME49_251780-t26_1-p1	1	0.0247	78184.3	1	VQTEVNLPFITADQTGPK	0	0	heat shock protein
TGME49_254440-t26_1-p1	1	0.0909	17791.4	1	QVGGEVGASSVLAPK	25618090	2.32892e+06	ribosomal protein RPL12
TGME49_258390.P2219	1	0.0302	44606.5	1	ISLLEALVGFER	0	0	DnaJ protein, putative
TGME49_260260.P2313	1	0.0847	12101.9	1	MDVTAENIQK	17867302	3.57346e+06	ribosomal protein RPP1
TGME49_261250.P2358	1	0.3594	13602.5	1	FLGGVTIASGGVMPNVHSVLLPK	30500070	6100014	histone H2A1
TGME49_262920.P2432	1	0.0123	104442	1	EVLLPITNLNLK	0	0	serine protease DegP
TGME49_263520-t26_1-p1	1	0.037	38754.4	1	YAGAAAGAETIQR	8.27044e+06	375929	microtubule associated protein SPM1
TGME49_266960.P2590	1	0.1359	50022.9	1	YLTASAMFR	11084715	527844	beta tubulin
TGME49_269980-t26_1-p1	1	0.0254	52112.9	1	IIQVDQSLKEDR	12301245	647434	preprotein translocase Sec61, putative
TGME49_273090-t26_1-p1	1	0.0111	89322.6	1	ISILQATLR	11590804	246613	cell division protein CDC48CY
TGME49_274060-t26_1-p1	1	0.0743	35001.2	1	AVAGLAAGGLGSFFGNPADLALIR	0	0	2-oxoglutarate/malate translocase OMT
TGME49_275440-t26_1-p1	1	0.0938	23276.4	1	GEGGEDDRRPLHPGSVNEFDF	16646224	2080778	dense granule protein GRA6
TGME49_285870-t26_1-p1	1	0.0701	34904.3	1	TNAADDKKPAYTFSVTSLPTEEK	12706760	635338	SAG-related sequence SRS20A
TGME49_288830-t26_1-p1	1	0.0167	72045	1	LADAAQELFSK	0	0	NADH dehydrogenase (NDH2-II)
TGME49_289530-t26_1-p1	1	0.0535	22128.2	1	VLIEAIHNEK	20062748	2.00627e+06	ribosomal protein RPL19
TGME49_289680.P3208	1	0.0959	24962.8	1	STIGVEFATK	5842011	389467	ras-related protein RAB11A
TGME49_292130.P3261	1	0.0394	23570.9	1	MVVPSALR	30610888	2.35468e+06	ribosomal protein RPL13A
TGME49_297880.P3423	1	0.0411	24119.8	1	GLLQLFTEK	9498503	730654	dense granule protein GRA23
TGME49_300140.P3457	1	0.0431	43993.3	1	AQSDLAQALNAVDAHLK	8353910	397805	elongation factor 1-gamma, putative
TGME49_305520-t26_1-p1	1	0.0409	29299.4	1	GTHIVGAPTTK	35531860	1.97399e+06	ribosomal protein RPS2
TGME49_309760.P3575	1	0.0286	34505.3	1	NPVATLLWR	0	0	dense granule protein GRA55
TGME49_310490.P3611	1	0.0544	16315.8	1	AAVIDVTK	42033984	4.67044e+06	ribosomal protein RPL27A
TGME49_315320.P3763	1	0.0274	34220	1	QSMTLMITR	13849006	814647	SAG-related sequence SRS52A
TGME49_315610-t26_1-p1	1	0.1646	15943.2	1	DVHVGSAETSNDVAVASTGSGTKPSK	0	0	hypothetical protein
TGME49_319350-t26_1-p1	1	0.0369	39332.3	1	LVDVSTLIPTAIVR	24068976	1.41582e+06	SAG-related sequence SRS17B
TGME49_320050.P3869	1	0.029	35301.6	1	VLLDVGIVR	0	0	ribosomal protein RPL5
TGME49_500225.P231	1	0.0207	69308.5	1	HVGQSDERPLLQR	7395747	255026	hypothetical protein, conserved
TGME49_202500.P492	1	0.0525	33494.8	1	MYFTYVVRPGEAPEGR	36110470	6.01841e+06	glideosome-associated protein with multiple-membrane spans GAPM1A
TGME49_225930-t26_1-p1	1	0.0593	27854.4	1	VVIAYEPVWAIGTGK	0	0	triose-phosphate isomerase TPI-I
TGME49_212950.P772	1	0.0595	21001.8	1	LLMLGLDNAGK	5.35651e+06	765215	ADP-ribosylation factor family protein 2, putative
TGME49_284190-t26_1-p1	1	0.0072	152033	1	DAHQSLLATR	37275536	497007	pyruvate carboxylase
TGME49_248600.P1896	1	0.0152	58493.8	1	NMGLYGER	18000422	545467	aspartate aminotransferase
TGME49_215260-t26_1-p1	1	0.0059	186901	1	SVGEVMAIGR	218359140	2.22815e+06	carbamoylphosphate synthetase
TGME49_500326.P116	1	0.0262	41676.3	1	TVAITLLDGK	17597792	733241	hypothetical protein, conserved
TGME49_285830.P3138	1	0.0027	366723	1	TLELIVSVR	22508666	124357	hypothetical protein

## Sheet: HDAC3-2Ty_Rep1
Protein_ID	PepIsUnique	Coverage	Mol. weight	Unique_Peptide_Num	PeptideSeqs	Abundance	iBAQ	Description
TGME49_253750.P2034	1;1;1;1;1;1;1;1;1;1;1;1;1;1;1;1;1;1;1;1;1;1;1;1;1;1;1;1;1;1;1;1;1;1;1;1;1;1;1;1;1;1;1;1;1;1;1;1;1;1;1;1;1;1;1;1;1;1;1;1;1;1;1;1;1;1;1;1;1;1;1;1;1;1;1;1;1;1;1;1;1;1;1;1;1;1;1;1;1;1;1;1;1;1;1;1;1;1;1;1;1;1;1;1;1;1;1;1;1;1;1;1;1;1;1;1;1;1;1;1;1;1;1;1;1;1;1;1;1;1	0.1999	856162	130	AAAIALQDGATGPAALLSAAAR;AADTPGASLFEGLLLLR;AAEDRDGSVASGPTGGLQR;AAGAAVASAAER;AAQQTPSAAGEVSLGEEGR;AAVNEPSEEQVAELR;ADGEAESVETPR;AEVHSYLQQQQR;AGAAAAWGSR;AIDLIGPVR;ALEEGQVEAVAR;ANAEAALHQVQLHLLLQR;ASLEAPVPAEQSQVAGVDTR;ASWSVGSLDAFRR;DAEPPVHTPSDAAK;DFDFIKK;DGEVEKPLPIR;DGSVASGPTGGLQR;DLAGTVEAAGEAAAASAAADVAAAADAR;DVDGAADAFAATEGAPDR;EAENLPVQASSVPLFQELSQR;EAFWQLKR;EAISFFPR;EALAALAAAASEER;EASLLVASIR;EAVASAEAWAK…	9.93458e+09	2.49613e+07	PLU-1 family protein
TGME49_305340.P3502	1;1;1;1;1;1;1;1;1;1;1;1;1;1;1;1;1;1;1;1;1;1;1;1;1;1;1;1;1;1;1;1;1;1;1;1;1;1;1;1;1;1;1;1;1;1;1;1;1;1;1;1;1;1;1;1;1;1;1;1;1;1;1;1;1;1;1;1;1;1;1;1	0.416	207156	72	ALTPVPVFGHSLVTFSNTAVLFGGSNTEGAVSFR;APSQAFAETGPQAAAQAAAGAPSR;ATMSSDLDR;AVSRPTGGPGAWQETR;DDLDFLVFDPK;DGAQVSAHSSLASPGSAAPNGAPAK;DGTASAEMFK;DGTSPGAGADYPR;DKHEELAETPGPGR;DQHVAAVFPAR;EDRTEEDQGTLDVER;EGLDAKEDRTEEDQGTLDVER;ELINRDPNNAADHR;ETVEMETGVSGENSAQR;FEDSVAPR;GAHVVGEWIQEK;GAHVVGEWIQEKFEDSVAPR;GALFASVSR;GSGAGASLPPVK;HEELAETPGPGR;HENNLPYMK;HGDAEQGNYFQSAQSR;HLLDDMWHFK;HVFVVNTNDFSVR;ILDVVGAGPEGAPAHVR;KH…	2.62539e+10	2.62539e+08	ATPase MORC
TGME49_264660-t26_1-p1	1;1;1;1;1;1;1;1;1;1;1;1;1;1;1;1;1;1;1;1;1;1;1;1;1;1;1;1;1;1;1;1;1;1;1;1;1;1;1;1;1;1;1;1;1;1;1;1	0.222	262286	48	ADSAAAVPIHPFRPR;ADTSDEDTMMAK;AKETVDGAVVR;APALSLTIDSR;APAPAAPEPK;ATFFPLNEK;AVPSASLSTDTVVENEVTTR;AVVYPVSAGGR;EASLILNVR;EETAFLQDEVPGAELQR;EFLRPLADLVPGASLK;ENLQSLVPGATLR;ETVDGAVVR;FLLGAAMTAEVR;GGGFLTTYTLNVPR;GIAAVYGVK;GNECIFAGPR;GPTTEEIPSALLER;HVPAAATTGLR;IEVIHGSEGAR;ILPGASLVSETAVDASEITTK;LDNVLQGATLR;LLSDVLPGATLGSR;LMVTSTK;LPEEDVK;LPEMELLVDSVNR;LQGAYLTK;LVHTPEDGDTTR;LVTGAITTTGFVFVPVLPSIQK;LYDVVPGAR;M…	5019346429	3.36869e+07	SAG-related sequence SRS44
TGME49_321450-t26_1-p1	1;1;1;1;1;1;1;1;1;1;1;1;1;1;1;1;1;1;1;1;1;1;1;1;1;1;1;1;1;1;1;1;1;1;1;1;1;1;1;1;1;1;1;1;1;1;1;1	0.1438	436737	48	AAASFWEK;AAGVAAVSGEK;AEGAGAAPATPR;AGADWVEADR;AGADWVEADRTAK;AGPVGPAAGGSALAEEDEGGRSDEERR;ALDALLLR;ALDHPEQLVSLPAGFR;ALEQAGGEVEEK;ALGLPVSDVVQAISIAER;ALGLPVSDVVQAISIAEREER;ALVSLLEFLR;APFFLATETAR;DLDFAILDIER;DVAQVELEKK;EAEVETERDVESGGR;EEGSETGVSALPTR;EELVAEAMAR;EFSLLAVVENFEK;EGYFFPSTFSGFVPPGR;ELFLENLR;ETLLAAVGAAEEDIGILEK;EVAQVAIVQVR;EVLLGMLDSR;FKSEESAENLEDRER;FSQAEGEKAEGAGAAPATPR;GALAQPHSPSAESR;GEAAFEGD…	3.08492e+09	1.64092e+07	Myb family DNA-binding domain-containing protein
TGME49_209500-t26_1-p1	1;1;1;1;1;1;1;1;1;1;1;1;1;1;1;1;1;1;1;1;1;1;1;1;1;1;1;1	0.1243	327986	28	AAEELWAAAR;ALSHEVAYTAK;ANPLPNSASDQR;ARPLEIPR;ASTSAATSELASGAGPEFSSDTK;DGTSALAQLLK;ESDDTSDSTFLR;GAEQAESISGEGENSSNHQIGEEADER;GEEQGFSTR;GLDHFDFFK;GVTSHSTSSAAGYDHLEQK;IAPGVSTPAVK;LLEGLSEFEDALLRR;LPGLPIANER;NSVVLPEK;PVFYVDAVVHK;QQGLVASDKDSGVGSDVGR;RGEGDLSHFDEDKLR;SGLSFSDVAR;SLVYLSDLHEGK;SQVASVSTGSGNVAGNVGR;SSPNGGLSPLYEVDTSAPAHPR;TDAVPASFGGTAK;TVKVPLDK;VASSPAAESGAGALGR;VLPASGEIYVR;VQASYQDYK;VQTAESALGASS…	1.10396e+09	6.98708e+06	hypothetical protein
TGME49_315760-t26_1-p1	1;1;1;1;1;1;1;1;1;1;1;1;1;1;1;1;1;1;1;1;1;1;1;1;1;1	0.0961	346385	26	AALATAAVVSASVR;DDSNAFQEALLAK;EAASASATPFIPEGR;EETFGGDAASLLR;FSEDNVASR;GAGPVFRPVLSSSPK;GALEPFWWR;GEGLLAGR;GLQGLFDALESVR;KDEDYQSAGSLR;KHAEDVENQLDGGK;LDSDSPHTDVPSR;LGLFNDEAQR;NVGEIVAIWAR;QEAQDLPLHR;QQGNSPQPESEDVETR;QQLHEATGNSPFSSSR;QTLDTFLPAK;SPAAAALSSLPTGVYFDASR;SSFGSFSR;STEGLETSDK;TALVLIVLR;VGEDGNLVSVSLR;VSPWYSVGVR;WEVDGGQR;YAVSDGSPASSR	728567298	4.13959e+06	AP2 domain transcription factor AP2XI-4
TGME49_272710.P2881	1;1;1;1;1;1;1;1;1;1;1;1;1;1;1;1;1;1;1;1;1;1;1	0.0872	356436	23	ASAFDGSSGEGSETGALGGTGTGPRPELHAPSVGTAER;ASEGVDLPLAILQEAEAERGR;EEVSEEQESGVHQTDER;ETNAPALPFVR;GDSGAGTSRPDEGVWVVR;GEFFPFLSADADLSK;GLSTASDGFEKR;HHGGDVFSETK;IASIPTAGPGSR;IPATVFGFR;LLPFLTFR;QAGTGVPLAVR;QLLASIAEQR;QLLFSSQPSASPQTR;QLPLGADATPSER;RPAFQQIR;SPDLPGVQAESGLSGK;SPLVSQDGADSR;TAALSAAVANPK;TSASTVLEAPGATK;TSASTVLEAPGATKR;VSHLHALAHALVSK;WLLLPTASASLR	931271283	5.17373e+06	AP2 domain transcription factor AP2VIII-4
TGME49_235470.P1562	1;1;1;1;1;1;1;1;1;1;1;1;1;1;1;1;1;1;1;1;1	0.2744	93242.2	21	AEIMEIVQQSK;ALDNLHAVNK;DGGIDDAAAIEGK;DLGNTTLDWIVR;ELIFTSNAEVIK;FGSVVAFLLEK;FHILPLSEYK;FMQLDVGR;HLVDNNVSPATVQPAF;IQNAIMAANPVLEAFGNAK;KPLDWVPSK;LPSEEYQLGK;MLIQLHALSVLEALQLR;NFVDIVFDR;NFVDIVFDRESK;NQIYTTADPLVVAINPFR;SQTIIVSGESGAGK;SQTIIVSGESGAGKTEATK;SSKLPSEEYQLGK;VLTQDEQER;YRDTFDLSK	1643917728	2.98894e+07	myosin A
TGME49_227900.P1265	1;1;1;1;1;1;1;1;1;1;1;1;1;1;1;1;1;1	0.2099	120296	18	AESGAPGSGALSLR;AEVAPGAPAETIYR;DAASASLEAAK;EAEAAAAAAAAAGAPSAPGTTGASQTR;FSVAFLGDAK;IQGSLAATAAVAAAAESAGKPVAFLPR;LREAEAAAAAAAAAGAPSAPGTTGASQTR;PLTPEEEAELK;QMLLVSPLLAGR;RPFGESVLQGAAGR;SAASATSVAPEK;SKTEVLQPSPGASFAPASSR;TADSGLEEEAQVER;TVSSSLAPFAASK;VALDGAASEQK;VLAPAEGEASGAFGPGGEK;VLAPAEGEASGAFGPGGEKK;WEEEAQPTPAAER	622446987	9.02097e+06	AP2 domain transcription factor AP2X-1
TGME49_311470.P3650	1;1;1;1;1;1;1;1;1;1;1;1;1;1;1;1;1;1	0.1068	187459	18	AFFQLGAR;AKDVLLFASETWK;AVQEAYEEAR;AYQGALLVIK;DVLLFASETWK;EIVQESFR;HGEFTLDTVR;IAIPDYK;LVGWMDVMAR;NLVSGVHSTGDSVEVR;QNHFTTFASSSTNAER;SWFVGMFQK;TGGHLGADYIIHLR;TVPIIVGTTPTAPLR;VELFQEIVTR;VFSAVSSIK;VNYENLR;YTFLLPGVVR	688134139	7.24352e+06	rhoptry neck protein RON5
TGME49_311720-t26_1-p1	1;1;1;1;1;1;1;1;1;1;1;1;1;1;1;1;1	0.2994	73190	17	AKFEELNSDLFQK;DAGAIAGLNVIR;DFFNGKEPNR;DKDLLPYEIINK;DLLPYEIINK;ETAEQFLGK;EVQKDKDLLPYEIINK;GVPQIEVTFDVDR;ITPSYVAFTDDDRK;MKETAEQFLGK;NALEGYLHSMK;NAVVTVPAYFNDAQR;NGILSVSAVDK;SQVDEIVLVGGSTR;VDIIPNDQGNR;VEVENLMEGVDFSETLTR;VLAPEEVSAMVLTK	2094881262	5.51285e+07	chaperonin protein BiP
TGME49_221200-t26_1-p1	1;1;1;1;1;1;1;1;1;1;1;1;1;1;1;1	0.087	296068	16	AEEAEAVGTGGFPR;ASSPPAGAAASQSLNR;DLSGLGEK;EGGESSVLGGPEETPAAK;ETEKAEEAEAVGTGGFPR;ETEKAEEEAKETEETEK;GGGLQREEEFR;GQGALEGDSAYFSFLEK;HRGESGDVGSFSR;KPASLESQIR;LSPATEETR;LTKPGDEEEVAR;NSSRPPALVGPVR;TQGPLPVK;TRPFAVLELK;VLTGGGALSSPK	830268144	4.85537e+06	CW-type Zinc Finger protein
TGME49_308090-t26_1-p1	1;1;1;1;1;1;1;1;1;1;1;1;1;1;1;1	0.3497	61046	16	DVERLEDFALK;FTPENLFIMPDGR;GEEGILAR;GPASSVPVTYAPR;GTADGAGVADETHQGPRPPLR;HLLTAQLIR;LHEATFAAAR;LLGESPEEAR;LLPLEAMETPEFLQLQNEISSSLSTGQPTAAPSVA;SVVFLVR;TLDFVYVFR;TLDFVYVFRGEEGILAR;TNDLASGTPHVAR;VFTMGAENSR;VPASSTTTSASEGIFR;WLSGLGR	1089757225	3.89199e+07	rhoptry protein ROP5
TGME49_211680.P747	1;1;1;1;1;1;1;1;1;1;1;1;1;1;1	0.3503	52750.8	15	EAPIAFVAELASK;EAPIAFVAELASKDSDMAK;EYPTLTLFR;FVLPEATTSLK;GHAENALGITEFPGLVFQSK;ISQFFDDVEAGK;ISQFFDDVEAGKIDR;MTGPAVTEVEGSAEDKVTK;SEPVPEKQDEAVK;SFVWLDTDQFK;SLKSEPVPEKQDEAVK;TAEAIVEWIEK;VDATSETDIADK;YEEGTEAFTGK;YKDVDHLVVAK	1297780944	4.63493e+07	protein disulfide isomerase
TGME49_214140.P816	1;1;1;1;1;1;1;1;1;1;1;1;1;1;1	0.1008	204909	15	APTPPEFGGAGPSSSR;DEAFSSNEGR;DGLLAAWGR;GADENDKALVSVR;GEAFVTVAEALGSTR;GLPGLSLR;LASGPGPASAFR;QFLENPEEYSR;SEEEPNSVGAPSGAGGGK;SLLVDAVQQLLSGANLR;SPLPGAGSAAGR;TAELVLENEIVK;VKEDEVDQDEQIQR;WGAGEEGDLVPASEDR;YSFPQLVPVLGADTDR	487999814	4.60377e+06	hypothetical protein
TGME49_218960.P958	1;1;1;1;1;1;1;1;1;1;1;1;1;1;1	0.0811	247534	15	ATSAFESAR;AVDVDLK;AWAASWHIQGK;DGPGTSPEELR;FQDSEGFTR;GEGEGGGGVVEGR;GLVEQLLAR;LSPLLADSSLTK;LSTQFEQKPR;LTSGVSVHLTPLER;MSLVGQPGVSQSGR;NVFTGESR;QGQETGGVDEPLSR;SQAVAVATAFPLPLAFFVDPERR;WTSLVSPTAAEAEPLVSAWDR	512115550	3.60645e+06	AP2 domain transcription factor AP2XII-1
TGME49_309140-t26_1-p1	1;1;1;1;1;1;1;1;1;1;1;1;1;1;1	0.3023	84629.1	15	AADAVEGSDAEVASLR;EAAQEAEAGVLSGR;EGSEDVASASGLLASLAEGAATPR;GAAGPGVDLPDALAGSSHNAGSSPVEEEDRK;IHLSSDEVNLLVHR;LPPNALVTLLQK;LPSVEIVGPGVLAPFR;NSEGGGPESASNDLDFLAGSILADDER;NSEGGGPESASNDLDFLAGSILADDERAER;QLFLWDLEK;REDEEESEDAPPGALAR;VETAAGEDSPTAPK;VFVENAAADANR;WNGDGTFLAIVDSSPVVK;YAPAAASPSHLVK	3035343484	7.78293e+07	transducin beta-like protein TBL1
TGME49_232800.P1483	1;1;1;1;1;1;1;1;1;1;1;1;1;1	0.1411	148223	14	IVSETESVMQAGATAPSGGSK;LLLGSGEGTQEEKVPGAGPVK;NAVTATGGPSTQGTGSTSAGAGDR;QHQAGEGVEDAIPHR;RTPAVVGESVDGSASGGSPGAAER;SELYAPLTPAAGSR;SQLGASSADNAYVSVQSR;TLVASGSGNESAAGEEDAGGR;TPAVVGESVDGSASGGSPGAAER;TPVPDSTR;TVTFSHLPVSSDSPAGVGGPAPPHAR;VPGAGPVK;VSPLRPLQGLYR;WLTSLSWK	573421816	6.03602e+06	hypothetical protein
TGME49_270240-t26_1-p1	1;1;1;1;1;1;1;1;1;1;1;1;1;1	0.2876	49132.2	14	AASLSSLLGVDAVEK;ADTQAVQDSSKDVLTK;AFGEMVSQK;EATGKLEADELESERGPAVSPR;EKAASLSSLLGVDAVEK;LEADELESER;LEADELESERGPAVSPR;LEEIDDLLQLTR;LVDLIKDNQR;QLVGTAAGEIEEGVK;QLVGTAAGEIEEGVKADTQAVQDSSKDVLTK;RLVDLIKDNQR;SQLALVEAFK;VPELPEVESFDEVGTGAR	3203823926	1.39297e+08	MAG1
TGME49_273760-t26_1-p1	1;1;1;1;1;1;1;1;1;1;1;1;1;1	0.2656	72816.4	14	AIQEALDWLDK;AIQEALDWLDKNQLAEKEEFEAK;ATAGDTHLGGEDFDNR;EIAEAYLGK;IQQLITDFFNGK;LSASEIDR;MKEIAEAYLGK;SINPDEAVAYGAAVQAAILK;SNQITITNDKGR;SVSEVVLVGGSTR;TFHPEEVSAMVLGK;TTPSYVAFTDTER;VIAGPGDKPLIEVTYQGEK;VIAGPGDKPLIEVTYQGEKK	1083821621	2.85216e+07	heat shock protein HSP70
TGME49_244560.P1794	1;1;1;1;1;1;1;1;1;1;1;1;1	0.1558	96745.2	13	AAAPLTAEEQEAVQK;AFEPLLSWWK;ALLYIPK;APEMQIFLKK;ELEQEEDEAK;ELISNAVDALEK;FYDEFSR;ILNVISK;KLSVDALK;MIQYLLAQVQK;QDLINNLGTVAK;SVTLESFVAK;VLVADQFDDLLPK	583661924	1.02397e+07	heat shock protein 90, putative
TGME49_263180.P2451	1;1;1;1;1;1;1;1;1;1;1;1;1	0.1691	90976.3	13	DVLRPEIIEITR;KLNADIEPK;KPQTIIVSGESGAGK;LIETLLGK;NAGPDTIALYR;PQTIIVSGESGAGK;SLEFTVVHTIGK;SYHIFYQFLK;TFEEFAAQFR;VIYNADGFAFK;VIYTTAEPLIVAVNPFQDLK;VVAFLLEK;YLATSAGGNLDLK	353974702	6.21008e+06	myosin D
TGME49_288650-t26_1-p1	1;1;1;1;1;1;1;1;1;1;1;1;1	0.3899	47874.3	13	ASETGSGLAASFLNTVEVR;ATYIPVSMYLSTDPTLTHEYEAAK;IGDFWER;LMLSTSAFSFQAK;LQSHFASAPGTAVQEVFLLLAPAPTFNQPVEK;NLVVDPLPR;TEFIEGIITK;TEFIEGIITKR;TSWLNLWR;VDEVLSMVPADPFR;VTGMDFFNHAAPVFK;WDQVGTSVCR;YAYNLFDK	1349124292	5.86576e+07	dense granule protein GRA12
TGME49_300100.P3453	1;1;1;1;1;1;1;1;1;1;1;1;1	0.0859	166341	13	AAIFLALNSR;ALEPHEQQDSLR;DEGLIEAVQLR;DPVALLVK;DVVAGYTK;HWYQTGGAR;SKLEAYISQR;TFFLSLLR;TFLTNQYHK;TVDEELPEDLK;VAMTDAVPSGIR;VYATPPAPR;WLEAYNAYLR	324457634	4.56983e+06	rhoptry neck protein RON2
TGME49_204400.P551	1;1;1;1;1;1;1;1;1;1;1;1	0.2407	61054.9	12	EAYPGDVFYLHSR;ELIIGDR;FESLFIDYINANHQDILK;GIRPAINVGLSVSR;GTALTELLK;ISPSEMSR;IVDVPIGPGLLGR;LELAQYR;STVAQIVK;TAVAVDAIINQK;TIETEKELSEKTEAK;VVDALGNPIDGK	1630469193	4.52908e+07	ATPase synthase subunit alpha, putative
TGME49_223920-t26_1-p1	1;1;1;1;1;1;1;1;1;1;1;1	0.0725	222723	12	AIAPDVEESR;AIDAVQQHLGQVR;ANIIAFVEALR;APHTLELEAILK;ASDLALFGR;GFLETAELYR;SLYPQNEIVK;TEPITDLDVLEQLR;TLDADTLR;TSWASFLNFK;VADLFADMYLR;VLLVLETTPLYLDNPK	394808189	3.23613e+06	rhoptry neck protein RON3
TGME49_249900.P1950	1;1;1;1;1;1;1;1;1;1;1;1	0.4465	35215	12	AAPTVSAGGKEK;AMLFGPNNDANLFYK;DFLAGGISAGVSK;GAGGALVLVFYDELK;GAGGALVLVFYDELKK;GAYFGLFDTAK;MLIQTQDSIPEIK;TIVAPIER;VSAEQGVASLWR;VYQQEGFK;WAVAQTVTAAAGVASYPFDTVR;YFPTQAFNFAFK	568573858	2.70749e+07	adenine nucleotide translocator
TGME49_258580-t26_1-p1	1;1;1;1;1;1;1;1;1;1;1;1	0.2451	69025.8	12	AFDEYTFR;EMIVGFLR;FHAFELVHGDVK;FMVPLLK;FWDQGLPPVVPPLIGNEPGQASVALVAER;IGDLFVGHLMPQLR;ISDLIEDEFGVMK;LSPQQALEQFSLLNWK;SGLLLLSDFTQILR;TNAYNIR;VLGKPEFQDVR;YFPPEWTPAR	1022588556	2.76375e+07	rhoptry protein ROP17
TGME49_261950-t26_1-p1	1;1;1;1;1;1;1;1;1;1;1;1	0.2911	59861.1	12	AAPLFADQSTEPGLLQTGIK;DEQGQDVLLFIDNIYR;FDFTGSK;FTQAGSEVSALLGR;FVELPETIK;HGGFSVFAGVGER;IGLFGGAGVGK;IPSAVGYQPTLATDLGQLQER;LVLEVAQHLGENTVR;TVLIMELINNVANK;VALTALSVAEYFR;VVDLLAPYAK	976946667	3.05296e+07	ATP synthase beta subunit ATP-B
TGME49_207440.P617	1;1;1;1;1;1;1;1;1;1;1	0.3764	30134.2	11	AWISLPK;ESVPLVVLLR;EVMMIVMQR;FVPHPIREEEASYK;GVPALITHDGR;HLGGFDIIHLR;ISNVFVIGK;LDLNTGK;NNEFATR;VGVIVHR;YPHPSIK	1011172424	4.59624e+07	ribosomal protein RPS4
TGME49_229010-t26_1-p1	1;1;1;1;1;1;1;1;1;1;1	0.1413	107092	11	AHAQLIER;ALKEQFFQFLQHLSADYPK;ASGDVATRPFDSGTAK;ATTDVLFR;ENLFAQLASWTGK;EWIPWPK;ITLLILQQIR;LFSSTVSQEWEK;QANVAAQVLHPLPAK;VESIIAGSDTTPR;VVTPIPASK	350816560	7.79592e+06	rhoptry neck protein RON4
TGME49_210690.P712	1;1;1;1;1;1;1;1;1;1	0.3242	28920.3	10	AYKDVLSAYK;DVLSAYKHELR;GSIVGPDLAVLNLVLVK;KGPETIPGLTDAERPR;KLFNLSK;KLLPFFEK;LFNLSKDQDVR;LLPFFEK;LLPFFEKR;MGAEVAGDSIGDEFK	537062242	4.47552e+07	ribosomal protein RPS6
TGME49_218410-t26_1-p1	1;1;1;1;1;1;1;1;1;1	0.3726	34117.8	10	AGTMNVAALSR;ASVLDITDEVILEK;AVVLMGK;EGDKVTASAATLLQK;GQIEIQNEVHLIK;IVAENKVPAPAR;LFALLEK;LFALLEKYPR;LNIKPFEYGLAIQHVYDDGSVYK;VLVVEADHVGSK	434734076	2.41519e+07	ribosomal protein RPP0
TGME49_227290-t26_1-p1	1;1;1;1;1;1;1;1;1;1	0.3747	50407.6	10	ALSALRK;DYANDFEDMADR;EFSLQLK;EMSPHVPLNDYYDYYAPDFQLHLTPSSIPNSNSPEHLEK;FGDFFPGTGDVTDVGASQGK;GHAACVAFVK;MAHALVLSYDLYK;SLDIPLLVLGGGGYTIR;VAYFYDPDIGSYYYGPGHPMKPQR;YYAVNVPLNDGMDDDSFVALFKPVITK	2590391644	1.36336e+08	histone deacetylase HDAC3
TGME49_239740-t26_1-p1	1;1;1;1;1;1;1;1;1;1	0.2279	44665.1	10	EIPTVAGFVQK;GGGGDSGDFGEEGR;LPLDVALER;NEEGFITDLLK;RGGGGDSGDFGEEGR;RLPLDVALER;SAPEVQEVLSR;VAALAVLTMALLK;WAGTYGTSHGGYR;YVLAAQLSR	514748879	2.85972e+07	dense granule protein GRA14
TGME49_233460.P1508	1;1;1;1;1;1;1;1;1	0.3918	32877.3	9	ASSVVNNVAR;EAFPAESK;GDDAQSCMVTVTVQAR;HHCTVQLEFAGAAGSAK;LSENPWQGNASSDNGATLTINK;LTVPIEK;STAAVILTPTENHFTLK;SVIIGCTGGSPEK;TALTEPPTLAYSPNR	3470205084	1.92789e+08	SAG-related sequence SRS29B
TGME49_237520-t26_1-p1	1;1;1;1;1;1;1;1;1	0.0793	114684	9	DNVIDLWGPK;KDNVIDLWGPK;LSPLELLTSPLR;LSPLELLTSPLRK;RISANAYNNLEIR;SSPNAGENAASGVASR;TILHSVFG;WQSLHQQTVQQELVAAVNSTK;YGKDFSALQR	607397177	1.16807e+07	SANT domain-containing protein
TGME49_313390.P3703	1;1;1;1;1;1;1;1;1	0.513	21488	9	ALLASLSK;DKLLTQYLK;KKQDEGMFVQQSDSK;LLTQYLK;QLAPSGLLLVTGPFK;SSITPGTVLILLSGGHR;VDISGVDVSSIKDEQFGASK;VNGVPLR;YVIATTTK	527162131	3.76544e+07	ribosomal protein RPL6
TGME49_219320-t26_1-p1	1;1;1;1;1;1;1;1	0.2135	46559.4	8	AWADLEK;FVGLGNWGSGSYGQK;ILDYIIVVADR;LAPADATEAAAAENHGYPK;LVSGTTGETLYTHK;LVSGTTGETLYTHKQPLK;TELTYAVTSEQIK;YYPVPEMGK	1210568148	5.04403e+07	gliding-associated protein GAP50
TGME49_224850.P1133	1;1;1;1;1;1;1;1	0.1198	82502.2	8	EGDQILFVGPHQSK;FGSITSLVVR;FQGVNLYIK;GYGFVHYENEESAR;NMDDSIDDEKLR;QLFEPFGSITSAK;SLDTLNYTVIK;TVYVGPFIR	284580174	8.13086e+06	polyadenylate-binding protein PABC
TGME49_225080.P1147	1;1;1;1;1;1;1;1	0.5321	17693.6	8	AGELTADEISK;EKVVVALTAIR;HVVANGLDTVWREDLER;ILNTNVDGR;IPTWFLNR;SIQVSNNQDFQHILR;VVAIASTPQQFK;VVVALTAIR	656223028	5.96566e+07	ribosomal protein RPS18
TGME49_232710-t26_1-p1	1;1;1;1;1;1;1;1	0.278	29334.3	8	GIFPLQNVFIR;IGDPFLK;KVQAESGEAQNTLTAETK;KVQAESGEAQNTLTAETKA;LMELHGEAEDVGR;MMTIMSAEASK;STCYAQTSQIR;VQAESGEAQNTLTAETK	393234071	2.18463e+07	ribosomal protein RPS3A
TGME49_234230.P1528	1;1;1;1;1;1;1;1	0.0188	490506	8	AQPPGGSALSPLR;AVSSASPAEVDPR;IFEDSSGVVAAEGK;LADAMEAANGGK;LLQELLR;LSHLSAIQMWTELR;LVLEAPGSGIGQR;RLLQELLR	339003756	1.53395e+06	hypothetical protein
TGME49_261570-t26_1-p1	1;1;1;1;1;1;1;1	0.2428	30994.1	8	AMFNDNSEVR;KLPAAPLAGK;LGQLVHQK;LINIELK;LKVPPAINQFTHTLDK;LPAAPLAGK;NQTSQLMR;VGGNIQPR	394682236	1.71601e+07	ribosomal protein RPL7A
TGME49_287500-t26_1-p1	1;1;1;1;1;1;1;1	0.1439	59276.9	8	DFDVENIR;ELEVQHPAAK;GSTPSVLDEAER;GTVLVHNAEELK;IVTAHTSLIVK;LGADAALTVLR;LVVTSLGK;YGLSGLLK	224328790	5.90339e+06	T complex chaperonin, putative
TGME49_299250.P3440	1;1;1;1;1;1;1;1	0.1026	123820	8	AFIQQQR;EFLAGSPPDAVGER;ELTALSAFVAGGLPAGVAAAALWGGR;IQAAPDGLQTAGTLGAAEEFRDSER;LGDAAFSLLPGLATETAFVGGSATPEDR;LVATLGEVER;LVATLGEVERR;YENLLEVSALDER	646668922	1.4697e+07	hypothetical protein
TGME49_309120.P3560	1;1;1;1;1;1;1;1	0.2212	45701.6	8	GGGMFAPNK;IDEVPELPLVVSEK;IDEVPELPLVVSEKLEK;IVNSEEIQR;LQLLFGR;MAAELEAAAR;RQPYGVAPNAGYQTSAESWGTGR;VDSLNLLQLAPGGALGR	738469052	2.84027e+07	ribosomal protein RPL4
TGME49_309590.P3572	1;1;1;1;1;1;1;1	0.122	44634.5	8	DAFSAGLTR;EGVVGGVR;LTSAASQGLR;PLLGEGR;RLTSAASQGLR;TSGEEGRPLLGEGR;TSGEEGRPLLGEGREQDDGSQ;VRDAFSAGLTR	6797597460	6.17963e+08	rhoptry protein ROP1
TGME49_203310.P517	1;1;1;1;1;1;1	0.3602	25885	7	GTDDHLTTSMDK;LALPAVGMGASYFAADR;QPALEQEVPESGK;REPLETEPDEQEEVHFR;SDAEVTDDNIYEEHTDR;SFKDLLK;SRQPALEQEVPESGK	202408390	2.5301e+07	dense granule protein GRA7
TGME49_209030.P664	1;1;1;1;1;1;1	0.2234	41862.9	7	AVFPSIVGKPK;EEYDESGPSIVHR;IWHHTFYNELR;SYELPDGNIITVGNER;TTFDSIMK;VAPEEHPVLLTEAPLNPK;VVAPPER	6720242472	2.58471e+08	actin ACT1
TGME49_217700.P921	1;1;1;1;1;1;1	0.0466	179290	7	ASPVVIQQQLR;GVVSTETLQR;LFVESGK;LISNSPLHIQALLASMR;QLWAAAAR;STSVLEPAQDESR;VSIRDEDTTTEAQAR	158153416	2.05394e+06	AP2 domain transcription factor AP2XII-2
TGME49_227280-t26_1-p1	1;1;1;1;1;1;1	0.1909	23842.5	7	AVILSLGTSALIAGR;KVEEELSLLR;KVEEELSLLRR;MFSSTLR;RQPFMSSVK;VEEELSLLR;VEEELSLLRR	636296130	70699570	dense granule protein GRA3
TGME49_247730-t26_1-p1	1;1;1;1;1;1;1	0.0553	161748	7	AAVHTYFPNYFR;EEEGAFSTVGGR;EREEEGAFSTVGGR;GMLSAAHATSDR;HASSPGASHGGSVAGPSAPSPLLR;ILFSALDMHAR;IQDEGEEGYR	160479083	1.93348e+06	AP2 domain transcription factor AP2XII-5
TGME49_248480-t26_1-p1	1;1;1;1;1;1;1	0.3883	21652.9	7	HIVDIPSFMVR;HVDYAITSPFGGGR;HVDYAITSPFGGGRPGR;LGLLGESEQKLDYVLGLTVAK;LLGEYGLK;VFQGTALLR;VQYALAK	357989504	3.25445e+07	ribosomal protein RPS9
TGME49_249270.P1924	1;1;1;1;1;1;1	0.1495	46928.1	7	ALAPTWEEVATALK;APISELPK;DAASLIEFAVMHAGK;NEYLATLNR;RNEYLATLNR;TFDYNQGR;VLASTYGIR	218773376	8.75094e+06	protein disulfide isomerase-related protein (provisional), putative
TGME49_263050.P2440	1;1;1;1;1;1;1	0.2877	23943.4	7	FMAYATLR;GLAGIPADTPK;KGLAGIPADTPK;LGVVPSGLLR;SAESLNANVTR;TWFNQPGR;VALSIGVAVDHR	482862162	3.71432e+07	ribosomal protein RPL13
TGME49_291890.P3254	1;1;1;1;1;1;1	0.2303	48580.5	7	FQTGSNSAFDVVEVEEPAGPAVLTIGLGHK;GFGNNVEVAWR;GGGKEQSPGGEAQPDHPTKGGNIDLPEK;GGNIDLPEK;HYTEEEGIR;LAVVLDYTR;TGGGPPSQPPEMQQPADR	614140605	2.55892e+07	microneme protein MIC1
TGME49_297470.P3409	1;1;1;1;1;1;1	0.2098	40512.4	7	EIASLPEKVDYK;FTVIISR;IQYPVLDAK;LHALMPPGFDISK;SFFSSFDTQATGDLSK;SLGLADKTR;VPLSATVWAIK	156207222	7.81036e+06	myosin light chain MLC2
TGME49_204020-t26_1-p1	1;1;1;1;1;1	0.2769	28219	6	DILHDPGR;GMVGIVAGGGR;LRPLDFAER;MPEGTVVSNVEEK;NAALTIGNILPLNK;TSGTYATIVGHSDDGSK	548940850	3.65961e+07	ribosomal protein RPL8
TGME49_205580.P574	1;1;1;1;1;1	0.1549	51171.8	6	EKPVPVYLTDLQTGAIR;GVPMVIYER;LTSEGFIHELQHGHR;SGALPLFWSAAELAANPR;TRPPFAVDGR;TVLVHLLR	237583772	7.91946e+06	nuclear factor NF4
TGME49_215785-t26_1-p1	1;1;1;1;1;1	0.291	49106.5	6	AAAAIPAAASR;GRLPVFPPDEFPEDVDTNPIYFR;LPVFPPDEFPEDVDTNPIYFR;RAAAAIPAAASR;TGGSDGGGEPPQTPR;TGGSDGGGEPPQTPRPSLPTR	2430935644	1.35052e+08	rhoptry protein ROP2A
TGME49_229990-t26_1-p1	1;1;1;1;1;1	0.135	59161	6	ALAIFGDR;EVGDGTTSVVLLAAEFLR;FIQEHLTSR;LIGTETAHFADLVVR;TANAAAVQSIANILR;VALLDFNLR	112926414	2.97175e+06	T-complex protein 1 subunit alpha, putative
TGME49_245460-t26_1-p1	1;1;1;1;1;1	0.3024	23528.6	6	LDPLLEEQFNTGR;LDTGNYSWSSQK;LLGVVYNASNNELVR;NSIVAIDATPFK;SFYGLDLGK;SFYGLDLGKK	517818004	3.98322e+07	ribosomal protein RPS8
TGME49_248720-t26_1-p1	1;1;1;1;1;1	0.0238	326420	6	ASAGSSFLER;DVSLALVER;LLFASWAQR;QAHDFLWAIPR;SVAEDIVEPTR;VTFVHLYFPYGNQQR	177097878	1.07987e+06	hypothetical protein
TGME49_254720.P2070	1;1;1;1;1;1	0.171	28591.9	6	APPVPPR;IPYGGAAPPR;MFPDFQYR;MGPSDISTHVR;PLFTEGVR;QRPLFTEGVR	3413286940	341328694	dense granule protein GRA8
TGME49_255260-t26_1-p1	1;1;1;1;1;1	0.116	62962.4	6	HIELQQPDRPPYR;ISPFPMELLEK;NNFLEDVPTEK;QSGNPLPGGFNLNFVTPSGQR;YPFVYDSK;YRYPFVYDSK	607193688	25299737	apical membrane antigen AMA1
TGME49_262050-t26_1-p1	1;1;1;1;1;1	0.1037	65073.2	6	DGFVAALSR;FAVPLYSGR;ITLSAVEPR;LGHWLGSLGR;SVAGTGGYNIVVK;VESEIKDLISR	357149130	1.4286e+07	rhoptry kinase family protein ROP39
TGME49_263700-t26_1-p1	1;1;1;1;1;1	0.3718	16273.5	6	AATGEEGEAQGSGLGPATR;ELGISAVHVK;IEDVTPIPTDSTR;IGRIEDVTPIPTDSTR;SKTPGPGAQSALR;TPGPGAQSALR	454496562	5.68121e+07	ribosomal protein RPS14
TGME49_270380-t26_1-p1	1;1;1;1;1;1	0.351	17147.6	6	GMSASALPWR;GQTPSQIGVTLR;IKPSDVEEHIAK;KGQTPSQIGVTLR;LQGLAPELPEDLYYLIK;LQGLAPELPEDLYYLIKK	139233951	1.26576e+07	ribosomal protein RPS13
TGME49_282220-t26_1-p1	1;1;1;1;1;1	0.0519	136917	6	ASSEYESVAR;LADNIVDTYNK;LSELAADLDDLADAVK;QEAPFPASIR;TGNAWLAYIK;WGEMHDTGR	1.99633e+08	2.7347e+06	AP2 domain transcription factor AP2VIIa-9
TGME49_288720.P3187	1;1;1;1;1;1	0.2715	24767	6	ESNVATAVTALR;ESNVATAVTALRR;GPLANTFPSAADITLPVA;IVSDGVGAK;MLSCAGADR;VDIGQILMSIR	361354730	2.40903e+07	ribosomal protein RPL10
TGME49_295110-t26_1-p1	1;1;1;1;1;1	0.2052	63337.7	6	DKVPGEVIIR;GGLLFGPR;HQALAIGLFQK;LLALQATETPEYR;VPGEVIIR;VVAENAQGFSPPEVR	1299422912	4.81268e+07	rhoptry protein ROP7
TGME49_297500-t26_1-p1	1;1;1;1;1;1	0.152	59419.7	6	AQDDEVGDGTTSVVLLAGEFLESAK;GGAPQFLDEADR;ISATGAQVVLSR;SHLLNAPIILLK;SLNDAVMIVR;TFSYAGFEQQPK	64830319	1.80084e+06	T-complex protein 1 eta subunit
TGME49_300000.P3449	1;1;1;1;1;1	0.262	21138.7	6	EADKHFGAAPGTPGSK;FNAVVLK;FNAVVLKR;GKEDHIAVLVGSVTDDIR;HFGAAPGTPGSK;LYQFLAR	261543686	2.17953e+07	ribosomal protein RPL18
TGME49_305520-t26_1-p1	1;1;1;1;1;1	0.1933	29299.4	6	GTHIVGAPTTK;IGEPHTVPMK;ILGFAGIK;ISSIEEIYLFSLPIK;LSLVPVR;LSLVPVRR	344218156	1.91232e+07	ribosomal protein RPS2
TGME49_314810.P3749	1;1;1;1;1;1	0.2984	30084.5	6	AVQPFITYGYPTLK;GGFYKEPEAK;KGDWGNREEMINELVQR;LLRPMEGVPVPER;LQANDIVSQHLGK;QANNFLWPFK	686241570	49017255	ribosomal protein RPL7
TGME49_316400-t26_1-p1	1;1;1;1;1;1	0.1148	50063.5	6	EIVDLSLDR;HLFHPEQLISGK;LSVDYGK;LSVDYGKK;NLDIERPTYTNLNR;PTYTNLNR	395034940	1.79561e+07	alpha tubulin TUBA1
TGME49_318410-t26_1-p1	1;1;1;1;1;1	0.1117	58610.5	6	AVVPGAGAFEIAAYAALQDFKK;ELLHSVAR;LTADLAEK;LVFEGVHPR;TKLTADLAEK;VPVALSPLPDR	87836215	2.92787e+06	TCP-1 chaperonin, putative
TGME49_207840.P628	1;1;1;1;1	0.2424	15201.2	5	ISEEVAVIPSK;ISEEVAVIPSKR;LTLDFQINK;LTLDFQINKK;VAGFVTHLMK	395187180	5.64553e+07	ribosomal protein RPS17
TGME49_215460.P857	1;1;1;1;1	0.3704	15167.4	5	KQFGVDILHPSR;LGYVEAKPTK;QFGVDILHPSR;SSGFAMIYDNPNAAK;VSDSQSIVVFGLK	277743118	3.47179e+07	ribosomal protein RPS24
TGME49_215470-t26_1-p1	1;1;1;1;1	0.2719	24569.4	5	AIGEILEGSR;ELGLEFMDVEAMK;KYDAFLASQVLIPQIPR;LLGPGLNK;STMGKPQQIYG	450373852	3.00249e+07	ribosomal protein RPL10A
TGME49_216860-t26_1-p1	1;1;1;1;1	0.1521	49065	5	GNYVSIHASGFR;GVEDVVVGR;IMVATDLFGR;TTLEQNPADELVDYEEDEQNDAK;TTPHILIGTPGR	70943539	2.95598e+06	DEAD (Asp-Glu-Ala-Asp) box polypeptide DDX39
TGME49_227360-t26_1-p1	1;1;1;1;1	0.144	44010.2	5	AVFTEGEMIDVIGVTK;ITPMGGFPHYGTVNNDFLLLK;NATTESDLTEK;NATTESDLTEKR;VQFQVPR	202651512	7.79429e+06	ribosomal protein RPL3
TGME49_232300.P1456	1;1;1;1;1	0.2213	26041.7	5	DGYLISTGEPSK;ELTSVVQKR;FGFAPDSVELFAERVENR;IRELTSVVQK;VTPIRTEIIIR	289497644	2.06784e+07	ribosomal protein RPS3
TGME49_233480-t26_1-p1	1;1;1;1;1	0.1425	39076.2	5	EWVTGDSVLTGLK;ISVPESQYPANAK;PFTSVIPGYLSK;SPLGAMLR;WFFGDPK	1064024826	7.60018e+07	SAG-related sequence SRS29C
TGME49_236650.P1601	1;1;1;1;1	0.1018	59912.1	5	ILIFAETK;LIDFLESR;QTLMWSATWPK;TIDLVPFEK;TLAFLLPAIVHINAQPYLNK	123456830	4.11523e+06	DEAD (Asp-Glu-Ala-Asp) box polypeptide 17
TGME49_243710-t26_1-p1	1;1;1;1;1	0.1127	61415.9	5	DSFLDEGFILEK;DSFLDEGFILEKR;LQYFVGAIAVGELVK;SLHDALAILSQLVLEQK;VSVDSFEAVQALELAEKEK	36196912	1.00547e+06	t-complex protein beta subunit
TGME49_247550.P1859	1;1;1;1;1	0.1061	60857.2	5	GYISPYFITNSK;LADAVGVTLGPK;LIADAMEK;TLTHELELVEGLKFDR;VGGASEVEVGEAK	180423072	5.30656e+06	heat shock protein HSP60
TGME49_262670.P2419	1;1;1;1;1	0.2787	21298.6	5	ALPSNIQIIR;ISQYQVVGR;NFGVWLR;QPTEAEPNPSLFR;STGEILAVNEIR	395220410	2.6348e+07	ribosomal protein RPL18A
TGME49_269885.P2707	1;1;1;1;1	0.0304	181877	5	IVEFINAER;LADLFSAPLLK;STPAADDLPTSR;TSSPALLPTER;VYTTAVR	73940206	770210	rhoptry metalloprotease toxolysin TLN1
TGME49_275680.P2958	1;1;1;1;1	0.088	63373.2	5	AISSDADMTAFVK;ILHYAGYDPVR;LVYSPSALER;TEEGLWEK;TSPVPIANPAK	1555552658	4.7138e+07	ELM2 domain-containing protein
TGME49_288380.P3182	1;1;1;1;1	0.065	81863.5	5	AELVNNLGTIAR;ALLFLPK;ELISNASDALDK;ELISNASDALDKIR;QSVASSPFLEALR	243482856	5.79721e+06	heat shock protein HSP90
TGME49_299050-t26_1-p1	1;1;1;1;1	0.241	22236.8	5	EQEQAVEKPSVEGVK;FLEDVMEK;FVLDLLR;KFLEDVMEK;NLDVDNLVIEHIQVNR	491304450	4.4664e+07	ribosomal protein RPL17
TGME49_310780-t26_1-p1	1;1;1;1;1	0.2058	36288.8	5	DSSSSESTVTPADEAASESEEGDKTSR;GVLTGLGVAATLAAAAAAAK;KGVLTGLGVAATLAAAAAAAK;PASYGYPAFPAFPR;PSPYAELLK	274981782	3.43727e+07	dense granule protein GRA4
TGME49_205250-t26_1-p1	1;1;1;1	0.0975	62608.2	4	AAQNFEQQEHLHTE;FVSVTTGETR;ILAHMQEQIGQPQALGNSER;LFLGDFGTYR	220665160	6.89579e+06	rhoptry protein ROP18
TGME49_214800-t26_1-p1	1;1;1;1	0.0514	82394.7	4	FFSVSELWAAR;GPEEPNDAPETR;LLLQAFLPR;LVVEALK	85995732	2.32421e+06	hypothetical protein
TGME49_226970.P1232	1;1;1;1	0.2174	18647	4	ATADVQTER;DVGLGFQTPR;FNVLKVEK;NQVFGNVR	477965960	47796596	ribosomal protein RPS11
TGME49_228170.P1279	1;1;1;1	0.0255	170691	4	DYLVAEFIDSR;GTQEELAAMQQR;TLNDLLLK;WYDIFVK	43259987	460213	dense granule protein GRA44
TGME49_230410-t26_1-p1	1;1;1;1	0.1413	30496.7	4	FPLVSDLDK;HLTVNDLPLGR;TAPAEGGIGQLR;VTLSEVYR	64674212	3.80437e+06	peroxiredoxin PRX3
TGME49_231140.P1405	1;1;1;1	0.4074	12141.7	4	EQIAAAAAAGSR;IVGEHHHSQYIYTR;TKEQIAAAAAAGSR;YLKDQGLIK	74883854	1.06977e+07	ribosomal protein RPS25
TGME49_231630-t26_1-p1	1;1;1;1	0.0973	50122.1	4	ILEPLVQER;IVEISQVDYR;LVSGVVATQGEAR;VVEVLKEEIQER	220176050	8.46831e+06	alveolin domain containing intermediate filament IMC4
TGME49_232350-t26_1-p1	1;1;1;1	0.1277	35507.1	4	ELADVVLYDVVK;NDLLPFNSK;QLEEIAEHTK;YVADALSVSPR	328284194	1.42732e+07	lactate dehydrogenase LDH1
TGME49_232650.P1478	1;1;1;1	0.0777	63472.3	4	HAAVALSPK;LEQELPSSGSTSK;LVYSPYAMQR;SGEADASVAVSDRR	177667014	5.92223e+06	EELM2 domain-containing protein
TGME49_235930.P1579	1;1;1;1	0.0667	64207.9	4	ASGAILEYVGR;LAIFGELR;LLIFGWNAEAR;YGGYDDYR	73608629	2.16496e+06	domain K- type RNA binding proteins family protein
TGME49_239100-t26_1-p1	1;1;1;1	0.1888	22555.4	4	AFVVFVPHAVYQK;HVVLVAQR;LVQELEKK;TMLPLDFK	339562552	2.61202e+07	ribosomal protein RPS7
TGME49_239260-t26_1-p1	1;1;1;1	0.3883	11414.4	4	DNIQGITKPAIR;DSVTYTEHAR;ISGLIYEEIR;VFLENIIKDSVTYTEHAR	725206366	1.20868e+08	histone H4
TGME49_247440.P1855	1;1;1;1	0.1799	40139	4	AFNGESSGELAK;TAIAATAVTGAAALAGSVALVLGSR;TGPDGVPSTR;VSELVEDETPSHVSAPTEPGR	103944820	6.49655e+06	dense granule protein GRA33
TGME49_248390.P1886	1;1;1;1	0.2411	16280.9	4	DDEVMVVR;DKANGETVTIGIHPSK;FSSQVSSSR;KDDEVMVVR	101475426	1.26844e+07	ribosomal protein RPL26
TGME49_248880.P1910	1;1;1;1	0.2	23357.8	4	ATIGADFLTK;FQSLGVAFYR;TSLMNQYVNKK;VIILGDSGVGK	256042750	1.70695e+07	ras-related protein RAB7
TGME49_251540-t26_1-p1	1;1;1;1	0.1667	35297.7	4	EGYLPDNALER;GVDGFGPSLLGDSPGFHFPR;VEFENLFSQVHEMMR;VILHLQR	113904886	5994994	dense granule protein GRA9
TGME49_251780-t26_1-p1	1;1;1;1	0.044	78184.3	4	IAGLEVLR;ILQHLIDEFK;KAQGIDLTK;SDLSDVILVGGMTR	271772508	5.32887e+06	heat shock protein
TGME49_254470.P2059	1;1;1;1	0.0469	88656.4	4	EELFADEK;LVNPAALQYGSR;QIVAAEVPLR;VQLTAAER	55104740	1.37762e+06	Myc-regulation protein MYR1
TGME49_262620-t26_1-p1	1;1;1;1	0.1263	31722.2	4	ADVFEDFQGR;ELTDTELFDR;QVFISNLPWR;TSWQDLK	126557930	6.3279e+06	RNA recognition motif-containing protein
TGME49_263300.P2459	1;1;1;1	0.1828	31314	4	AGEFTLSLK;DSLDIVAEYK;SKNPEIVNTASVSPAGAFDASSK;TAPSGDAMFGR	209974380	9998780	voltage-dependent anion-selective channel protein
TGME49_267060.P2595	1;1;1;1	0.2388	15434.5	4	ALEKDDVIAK;IALTDQYLK;VLVDGAGVTGVK;VLVDGAGVTGVKR	198012950	1.80012e+07	ribosomal protein RPL14
TGME49_278990.P3027	1;1;1;1	0.1587	36465.4	4	FPFGSVVPLWSR;SSLSVAAASPLAAAK;TVVAEEGAAGLR;VVQLFYDNIFTKPK	199535442	9.97677e+06	phosphate transporter MPT
TGME49_284560-t26_1-p1	1;1;1;1	0.2105	21392.3	4	ATNVKDEIALTGTDVELVSR;DEIALTGTDVELVSR;HLPVDIQK;SAALIHQSTLVR	458473840	3.82062e+07	ribosomal protein RPL9
TGME49_285895.P3139	1;1;1;1	0.014	374206	4	ELQFLEESGDLFR;EQEAGEDVGSAEAR;GAFGPAPLASR;QVEAQLSLLHR	74795892	447880	AP2 domain transcription factor AP2V-2
TGME49_286580.P3157	1;1;1;1	0.0377	107159	4	QVQGVIVDESGR;VAIFHNVR;VPVEEVER;WLLTPVER	34141516	644180	inner membrane complex protein IMC17
TGME49_290160.P3223	1;1;1;1	0.0387	113425	4	DGGVSWIEAHK;LPVEIEER;QTVSLLVSTDGGK;VVLIVGSK	41465015	740447	sortilin-like receptor SORTLR
TGME49_297880.P3423	1;1;1;1	0.2557	24119.8	4	GLLQLFTEK;GVGEHIGGTPVDLVLNDLYPLIVK;MADLLFDSNLTLVK;QGLGGVLGK	58316641	4.4859e+06	dense granule protein GRA23
TGME49_306060-t26_1-p1	1;1;1;1	0.0144	328676	4	GFHFTTVHR;LVGATITTTEK;VPNELLQPLLR;VTTPVGTPSHAR	49016096	312204	rhoptry neck protein RON8
TGME49_312270-t26_1-p1	1;1;1;1	0.1125	44756.3	4	FMGLTPER;LSFPVLDATDLR;QAANVAAQVVYANSLR;STVQEILGK	87014668	4.14356e+06	rhoptry protein ROP13
TGME49_313140.P3691	1;1;1;1	0.0939	59522.8	4	APILISNVPR;GFALSSFK;NILDGTVFR;TVVSEAAHGTVTR	80889230	2.31112e+06	isocitrate dehydrogenase 2
TGME49_500225.P231	1;1;1;1	0.0811	69308.5	4	DLEEASLGR;HVGQSDERPLLQR;LVQSFTER;VGEIQFVLVPEGVLSTVHDSR	83707970	2.88648e+06	hypothetical protein, conserved
TGME49_202200-t26_1-p1	1;1;1	0.0378	86970.7	3	DLPSGTGPLR;EASLSFVPLSR;SLQESYETK	64589370	1.46794e+06	hypothetical protein
TGME49_213350.P788	1;1;1	0.2133	17128.2	3	ADAGDAAANQPK;GVELDKLLDMK;MEDLLELFR	218291354	2.72864e+07	ribosomal protein RPS15
TGME49_215775-t26_1-p1	1;1;1	0.2035	65854.1	3	ALLEGFLR;LLPLQAMETPEYEQLR;VRQPVFPPDEFPEDVDTNPIYFR	2495813576	8.60625e+07	rhoptry protein ROP8
TGME49_226830.P1225	1;1;1	0.0309	103111	3	ALVDLVSR;GLLAEETVER;LAVTGVAEAAK	34918900	612612	DnaK family protein
TGME49_227600.P1253	1;1;1	0.2239	15355.4	3	ALPGIPAVAPHR;HNHYATGSNR;VVFHNVGK	135467640	15051960	ribosomal protein RPL34
TGME49_227620-t26_1-p1	1;1;1	0.1568	19774.3	3	GEHTPPLPDER;QQEPEEPVSQR;VAEQLFR	275517860	2.50471e+07	dense granule protein GRA2
TGME49_227810-t26_1-p1	1;1;1	0.1029	57979.6	3	DGQLFLGGFQHVR;ILGAGAASIVIQAVQETVPQEPAR;LQLTHLDITDENVLVGR	43288530	1.60328e+06	rhoptry kinase family protein ROP11 (incomplete catalytic triad)
TGME49_229670.P1332	1;1;1	0.2657	15773.8	3	DGSLNYIDENDEVLVAGFGR;ITAFVPR;VAGASLLALFK	190422630	19042263	ribosomal protein RPS23
TGME49_230890.P1389	1;1;1	0.0352	84455.9	3	DAAQAEGLR;INVGPDYQVPR;LPEFYLSR	658357860	1.93635e+07	PHD-finger domain-containing protein
TGME49_236210-t26_1-p1	1;1;1	0.0786	56861.7	3	QTEEVIFDR;RLEVIDAEEVKR;TQLLGHLDSTTAVAEDIGR	106349474	3.66722e+06	cytochrome b-c1 complex subunit 1
TGME49_240600-t26_1-p1	1;1;1	0.048	72173.4	3	DIAVATNAQLISR;IAALSGGIAR;YEDSINAVR	124515466	3.55758e+06	chaperonin cpn60, putative
TGME49_242340.P1736	1;1;1	0.3148	6497.24	3	ANQIGFVK;TNLFNTR;TNLFNTRPK	545403498	1.36351e+08	ribosomal protein RPS29
TGME49_244320.P1786	1;1;1	0.129	17568.8	3	AIVGLSLEDIK;AIVGLSLEDIKR;LHWTLVWR	182951782	2.2869e+07	ribosomal protein RPL24
TGME49_246580-t26_1-p1	1;1;1	0.0992	42775.9	3	AFDWETSFTYLR;SFFGLEGALR;VEPVGSEGELWTSGFR	4.56116e+07	2.17198e+06	hypothetical protein
TGME49_247350.P1849	1;1;1	0.1774	26908.9	3	AFAEGGWK;ELTDATFEHDTQASTGATTGHWFVK;LDATSNSITAK	181099954	2.01222e+07	thioredoxin domain-containing protein
TGME49_248810.P1906	1;1;1	0.0825	54231	3	ANVSPETMAGIEAR;FVGPAAEEVER;QLEATIYEK	36620948	1.26279e+06	nuclear factor NF7
TGME49_250810.P1964	1;1;1	0.1951	14167.2	3	KFIPNDLR;VLTVYTQK;VTGSAASK	474818920	6.78313e+07	ribosomal protein RPL35
TGME49_263040.P2439	1;1;1	0.2162	16527.1	3	AFEPLLLLGK;AVVAFNQK;VSGGGYVAQIYAIR	278656858	2.32214e+07	ribosomal protein RPS16
TGME49_263090.P2444	1;1;1	0.1429	30661.1	3	ATETAEAELPSTHPIR;DSTLIMQLLR;YISEFSGEEGKK	132970124	6.33191e+06	14-3-3 protein
TGME49_266060-t26_1-p1	1;1;1	0.0871	31473.9	3	DPEEFER;LLIVTDPR;LSLQEDSIAK	89397445	5.58734e+06	ribosomal protein RPSA
TGME49_266070.P2556	1;1;1	0.275	14328.8	3	DYTIHLHK;FIWSGGIR;FYTLVQHVPVASFENLK	119126914	1.70181e+07	ribosomal protein RPL31
TGME49_267400-t26_1-p1	1;1;1	0.2761	15589.4	3	ADQLNVLVLNR;FAAEIAHNISSR;GTNTMPNIGYGSNK	287650976	35956372	ribosomal protein RPL32
TGME49_272910-t26_1-p1	1;1;1	0.0683	58589	3	DAVNDLSLDYLAK;LGGTVDESELVK;LLAPIAVDAVMK	47485624	1.13061e+06	T-complex protein 1 delta subunit
TGME49_288950-t26_1-p1	1;1;1	0.04	103706	3	ELSDLLQLLAENAK;RAPSVATAPADLPR;YLAIPSAVYR	34327197	602232	AP2 domain transcription factor AP2IX-4
TGME49_290950-t26_1-p1	1;1;1	0.0179	194363	3	FGLFGEAADTLLK;LLLQWLEAR;TAQVIQQFK	9156399	94395.9	clathrin heavy chain
TGME49_292130.P3261	1;1;1	0.1724	23570.9	3	LGDLSSQVGWSHGDLVAR;MVVPSALR;SFAQTTLPK	358345296	2.7565e+07	ribosomal protein RPL13A
TGME49_295125-t26_1-p1	1;1;1	0.2723	42234.5	3	FPQEDRPLADAAR;LLALQAIETPEYR;VVVPAEYDEYTPPEGR	988959540	4.49527e+07	rhoptry protein ROP4
TGME49_310490.P3611	1;1;1	0.1701	16315.8	3	INYDKYHPGYFGK;LWSLVSPATLEK;YHPGYFGK	121990770	13554530	ribosomal protein RPL27A
TGME49_312050.P3660	1;1;1	0.1542	24176.3	3	DTFLHLTR;EVSFDEGAAFAR;LQIWDTAGQESFR	62693474	3.48297e+06	ras-related protein RAB2
TGME49_321500.P3895	1;1;1	0.0674	50887.4	3	FAFKEEALHAVR;LFIGSIPR;MDSIAAADAAIR	36857901	1.75514e+06	RNA recognition motif-containing protein
TGME49_202680.P499	1;1	0.0426	62145.5	2	SLGHYNPDVIR;TVASPVYTGGDVR	62929908	1.90697e+06	cytochrome b-c1 complex subunit 2
TGME49_203290.P516	1;1	0.0963	23792.4	2	GATDDDVAVDK;STGGDIWRPR	55495018	5.5495e+06	dense granule protein GRA34
TGME49_203630.P529	1;1	0.2	12036.8	2	GFGGQTKPIFR;GKDSLVVQGK	60708558	1.51771e+07	ribosomal protein RPL44
TGME49_204340.P548	1;1	0.0228	97016.2	2	ESGGFFGFFK;IVPTVDAAPR	24745584	475877	dense granule protein GRA54
TGME49_205440-t26_1-p1	1;1	0.0396	60556.6	2	AVANSLEVIPR;TAIEAAAMLLR	80853896	1.88032e+06	CCT chaperonin gamma subunit
TGME49_209950.P701	1;1	0.0495	47650.7	2	VLVFSDKPK;YQYDSGKGPDFR	28569018	1.02032e+06	thioredoxin, putative
TGME49_211460.P741	1;1	0.0285	105560	2	AIVDELTVWQDTLQR;IAAETEEAFSGSK	8085880	192521	Myc-regulation protein MYR4
TGME49_211720.P748	1;1	0.0085	226591	2	AQLSFPSFFR;TAVQLFLR	32560462	298720	AP2 domain transcription factor AP2IV-5
TGME49_212290.P763	1;1	0.1688	18350.7	2	ADAFIALYANHLK;SNPAYLYETPLETR	68969190	6896919	ribosomal protein RPS19
TGME49_215590-t26_1-p1	1;1	0.0329	72687.4	2	AFGGQSLR;LGANSLLDLVVFGR	12225966	277863	flavoprotein subunit of succinate dehydrogenase SDHA
TGME49_216670-t26_1-p1	1;1	0.0298	100015	2	AAEEGLLLLDR;SPAQSSGDLVLSFLGTK	17139458	295508	FUSE-binding protein 2 / KH-type splicing regulatory protein
TGME49_221380.P1019	1;1	0.081	27193.6	2	AVTLAEVLK;DKEPIGSNEIR	80258120	5.35054e+06	alba 1
TGME49_222220.P1054	1;1	0.035	46764.8	2	PVAIPIK;VVQVPVAR	20988037	1.0494e+06	alveolin domain containing intermediate filament IMC7
TGME49_222860.P1065	1;1	0.0265	88318	2	AALLDDFDEIVGR;WWLLDAR	6833335	179825	eukaryotic translation initiation factor 3 subunit B, putative
TGME49_223050.P1071	1;1	0.178	13341.2	2	GGLEGEEQR;LIDLHSPSDVVK	89252220	1.27503e+07	ribosomal protein RPS20
TGME49_226380.P1204	1;1	0.0608	42568.3	2	EALEDFDVLLEK;YGEASVDDTQR	34203033	1.42513e+06	dense granule protein GRA35
TGME49_226860.P1226	1;1	0.1286	23102.8	2	EFLFWTGGNAITTPATFR;VLDALIDVK	7297845	521275	SAG-related sequence SRS67
TGME49_226960-t26_1-p1	1;1	0.0229	131261	2	LEFEPLLNPLLLQK;TLGEIVTFVADAVK	0	0	phosphofructokinase PFKII
TGME49_228470-t26_1-p1	1;1	0.0683	24292.4	2	QGFVIYR;YLEELWK	69225670	5.32505e+06	ribosomal protein RPL15
TGME49_229480-t26_1-p1	1;1	0.0866	38249.1	2	DNDGLLDLSEIR;VSLSELEATYVDSLDQK	29407167	1.54775e+06	calcium binding protein precursor, putative
TGME49_231640-t26_1-p1	1;1	0.0361	69534.5	2	TVPIGEETER;YQDVEEVEEIIR	75501704	2.22064e+06	alveolin domain containing intermediate filament IMC1
TGME49_237180-t26_1-p1	1;1	0.0824	29119	2	ELVQQLVNR;QQQLEAMVEQHR	53304586	3.13556e+06	hypothetical protein
TGME49_239760.P1684	1;1	0.0902	15045.9	2	VFVTAELPFSK;VFVTAELPFSKR	60301566	7.5377e+06	ribosomal protein RPL22
TGME49_242070.P1730	1;1	0.0494	42751.6	2	FVAPVYPK;GGFFGELALLK	32611188	1.25428e+06	cAMP-dependent protein kinase regulatory subunit 1
TGME49_242330.P1735	1;1	0.0938	21581.3	2	ESSNAYAIK;QAVDVSPLR	185570690	1.54642e+07	ribosomal protein RPS5
TGME49_245680-t26_1-p1	1;1	0.0828	17864.5	2	AVGVEVNKVVGNR;TGIVFNVTQR	180664012	1.80664e+07	ribosomal protein RPL21
TGME49_246540.P1834	1;1	0.0704	45920.9	2	DVVNFLTWATEPTADER;QVYSESVALNR	0	0	cytochrome c1, heme protein
TGME49_248340.P1883	1;1	0.1204	24560.7	2	LILVGDGGVGK;LTNQPALSFVGEHAK	59722988	3.98153e+06	GTP-binding nuclear protein ran/tc4
TGME49_248700.P1902	1;1	0.0794	29725.4	2	VVDVPFVHYR;YYDVEVPIYVPR	53189756	4.09152e+06	alveolin domain containing intermediate filament IMC12
TGME49_252360-t26_1-p1	1;1	0.0467	60739.5	2	PADILISDNFQR;VMDVDENQEYALK	81641804	3.02377e+06	rhoptry kinase family protein ROP24 (incomplete catalytic triad)
TGME49_254620.P2062	1;1	0.1961	6131.5	2	PIPPWIR;QNRPIPPWIR	1796787700	1796787700	ribosomal protein RPL39
TGME49_264440-t26_1-p1	1;1	0.0749	37328.2	2	TSLFLLLR;VAAEQLYELFANPSLHQR	19804556	990228	signal recognition particle receptor beta subunit protein
TGME49_269190.P2670	1;1	0.0271	105037	2	LVDLIAVMAAK;STTYEEIKK	39043504	780870	glyceraldehyde-3-phosphate dehydrogenase GAPDH2
TGME49_271050-t26_1-p1	1;1	0.123	19075.8	2	KLTTVLPGAVLK;LIVRVPGADGR	232906430	1.79159e+07	SAG-related sequence SRS34A
TGME49_271888.P2827	1;1	0.0614	37475.6	2	AAVAAIENGSLR;VLYPGMVSR	33241300	1.74954e+06	3-ketoacyl-CoA reductase, putative
TGME49_274060-t26_1-p1	1;1	0.1022	35001.2	2	AVAGLAAGGLGSFFGNPADLALIR;EEGLFGLWR	0	0	2-oxoglutarate/malate translocase OMT
TGME49_277270-t26_1-p1	1;1	0.0841	37334.5	2	DALFVLLR;HLINNPSPAHGYK	70408127	3.91156e+06	NTPase II
TGME49_278870-t26_1-p1	1;1	0.0108	216243	2	TGLLEQFLVK;VNVLDFPGLSR	20596588	190709	myosin F
TGME49_289530-t26_1-p1	1;1	0.1016	22128.2	2	ALQEQLEAR;VLIEAIHNEK	275159730	27515973	ribosomal protein RPL19
TGME49_289680.P3208	1;1	0.1096	24962.8	2	QIEDNPQSTTQPGR;STIGVEFATK	24025020	1601668	ras-related protein RAB11A
TGME49_290700.P3231	1;1	0.146	34692.6	2	NAEQKPEVPVAPVADDDAGSEEESSSHYGVK;WIQTFYSHNALQQDR	6.15386e+07	5.59442e+06	dense granule protein GRA25
TGME49_291960.P3255	1;1	0.0366	57556.6	2	LVAITTSK;VLSIFGVADGK	32590425	1.16394e+06	rhoptry kinase family protein ROP40 (incomplete catalytic triad)
TGME49_297060.P3398	1;1	0.0792	30009.4	2	HYGALQGLNK;VLVAAHGNSLR	66376148	3.49348e+06	phosphoglycerate mutase PGMII
TGME49_297070.P3399	1;1	0.0578	58049.5	2	MLSTLLSAER;VISLTFMSEELDQTSLAELK	42640730	2.13204e+06	carbonic anhydrase-related protein CARP
TGME49_304740.P3490	1;1	0.025	71210.3	2	ADVADYVR;AVYMILPR	21135827	571239	rhoptry kinase family protein ROP35
TGME49_306030.P3514	1;1	0.0781	37788.5	2	AAGGALMFPYLEDPNTDIR;IPSELPK	51757600	2.25033e+06	glutathione S-transferase 2
TGME49_306650-t26_1-p1	1;1	0.0944	31473.8	2	AAGIAGTGLNASEK;VDDVLGSGLALLR	5170719	287262	succinate dehydrogenase subunit SDH31
TGME49_308020-t26_1-p1	1;1	0.0597	41926.7	2	FTVPWILLPPAK;GFLTDYIPGAK	96549232	4.59758e+06	SAG-related sequence SRS57
TGME49_309820-t26_1-p1	1;1	0.1257	20168.7	2	IACYVTVR;VLEQLTGQRPQFSK	223146830	2.47941e+07	ribosomal protein RPL11
TGME49_310900.P3626	1;1	0.0116	232694	2	DFGLQAVGLEAPQAGR;VGDSGETLAR	168436270	1.28577e+06	AP2 domain transcription factor AP2XI-2
TGME49_313080-t26_1-p1	1;1	0.0549	49479.1	2	LLAPVAPTLEK;QAAASEATSEKLER	43907550	1.62621e+06	hypothetical protein
TGME49_318160.P3822	1;1	0.0628	25941.4	2	SRYDQLVEYALALER;YDQLVEYALALER	45727042	3.51746e+06	MSP (Major sperm protein) domain-containing protein
TGME49_319560.P3851	1;1	0.1866	37841.1	2	AEESCVEGVEVTLAEK;EFGISASSCK	173426210	8.67131e+06	microneme protein MIC3
TGME49_320050.P3869	1;1	0.0742	35301.6	2	GAADGGLHVPHGIK;VLLDVGIVR	23443688	1.17218e+06	ribosomal protein RPL5
TGME49_500284.P73	1;1	0.0402	60697.3	2	IGSAAASAIER;TVNVENQANEK	13303978	443466	hypothetical protein, conserved
TGME49_202890.P504	1;1	0.0637	39390.8	2	GELGSALVTEATSSEGR;TVLTTGR	100408340	4.78135e+06	hypothetical protein
TGME49_201780.P473	1	0.0182	82562.7	1	TIDQQNEALPEDLK	41901390	1.9953e+06	microneme protein MIC2
TGME49_201800.P475	1	0.0375	28491.5	1	TAGDLIQEAR	17732610	1.04309e+06	ATP synthase-associated protein
TGME49_202370-t26_1-p1	1	0.0149	58562.4	1	WEELTEAK	28577150	793810	T-complex protein 1, epsilon subunit (TCP-1-epsilon), putative
TGME49_205558-t26_1-p1	1	0.0794	20476.2	1	IEDLNSQAHSAAAQR	11210842	934237	NAC domain-containing protein
TGME49_208030-t26_1-p1	1	0.019	62961.9	1	TGVTGVTVGPR	48265708	2.1939e+06	microneme protein MIC4
TGME49_208790-t26_1-p1	1	0.029	33647.5	1	DGFTGLFFR	0	0	MC family transporter, putative
TGME49_209170-t26_1-p1	1	0.0312	45432	1	TALHLEEETVDEK	25570882	1.02284e+06	hypothetical protein
TGME49_209910-t26_1-p1	1	0.1382	13705.5	1	LLLPGELSK	52116468	6.51456e+06	histone H2Bv
TGME49_214080-t26_1-p1	1	0.037	26754.2	1	AALLDEILR	12870590	757094	toxofilin
TGME49_214320.P822	1	0.0158	61630	1	DNVDVEIQR	22139840	1.16525e+06	facilitative glucose transporter GT1
TGME49_214770-t26_1-p1	1	0.1881	22847.4	1	LGPSQPVR	48956270	2.44781e+06	ras-related protein RAB1B
TGME49_214940.P838	1	0.0394	34512.6	1	NFSGEDSSEIDEK	19075804	1734164	MIC2-associated protein M2AP
TGME49_215060-t26_1-p1	1	0.0573	22106.5	1	ILFLGLDNAGK	9333745	777812	small GTP-binding protein sar1, putative
TGME49_215430.P855	1	0.0328	27519.3	1	EQVITILR	0	0	mitochondrial marker protein MYS
TGME49_215980-t26_1-p1	1	0.0476	24432.4	1	ALISILEGMR	13135060	1.01039e+06	hypothetical protein
TGME49_216000-t26_1-p1	1	0.0186	57945.2	1	IVETIKPVVK	19281264	876421	alveolin domain containing intermediate filament IMC3
TGME49_216180-t26_1-p1	1	0.0612	16412	1	TYVSDAIAR	0	0	hypothetical protein
TGME49_216880.P895	1	0.0343	35107.2	1	LWDLNAGVTVR	16657081	876688	POC1 centriolar protein, putative
TGME49_218280.P936	1	0.0258	50520.4	1	APIPVPYEQFSR	21001624	1.05008e+06	mitochondrial import receptor subunit TOM40
TGME49_218520.P943	1	0.0372	36627.9	1	SGSGGGEEIEYER	12648143	843210	microneme protein MIC6
TGME49_218820-t26_1-p1	1	0.0743	15363.9	1	TAIGAASLLQR	34103580	3.78929e+06	alba 2
TGME49_221870-t26_1-p1	1	0.0095	144029	1	EEVAQAVVDSLLK	0	0	hypothetical protein
TGME49_222360.P1056	1	0.0116	83263.1	1	YSLPAEFLR	0	0	E3 UFM1-protein ligase 1
TGME49_224900-t26_1-p1	1	0.0506	28524.9	1	NEAQAAGLDNLLK	13669612	683481	adenylate kinase, putative
TGME49_225730.P1177	1	0.0938	14876.7	1	TRPGLLLGPSTL	9510659	951066	ATP synthase-associated protein
TGME49_226030.P1193	1	0.07	39367.3	1	DLKPENLLVDAEGYLK	10355419	647214	cAMP-dependent protein kinase subunit PKAc1
TGME49_226250.P1198	1	0.0123	78525.6	1	VGSTNEFIR	14427814	313648	DEAD (Asp-Glu-Ala-Asp) box polypeptide DDX3X
TGME49_226410.P1206	1	0.0331	26841.7	1	LNEYLASR	12359502	950731	EF-1 guanine nucleotide exchange domain-containing protein
TGME49_226590.P1216	1	0.05	25767.6	1	DLVELFLVHQK	0	0	cytochrome c oxidase subunit COX2a
TGME49_229250-t26_1-p1	1	0.0853	14725	1	KFNGITLSAER	9832089	1.09245e+06	ribosomal protein RPL28
TGME49_230940-t26_1-p1	1	0.0085	154941	1	VSPAPEDVAAPEK	11485976	188295	hypothetical protein
TGME49_231130.P1404	1	0.0141	77059.1	1	GLAPTVSIQR	14714324	588573	peptidase, M28 family protein
TGME49_231410.P1417	1	0.0175	64669	1	SLIHTAQENK	0	0	ATP synthase F0 subunit b-like protein
TGME49_232050.P1442	1	0.0115	96051.9	1	LFLLDLDGSR	0	0	DnaJ domain-containing protein
TGME49_233100-t26_1-p1	1	0.0379	32023.1	1	VLPSIINEVLK	18834536	991291	SPFH domain / Band 7 family protein
TGME49_234420-t26_1-p1	1	0.0119	66747.3	1	LFSWANK	4373804	104138	ATPase, AAA family protein
TGME49_236040.P1585	1	0.0826	39012.1	1	YGGGAGGAAAASSLFEK	0	0	fructose-1,6-bisphosphate aldolase
TGME49_238010.P1638	1	0.0599	18532.2	1	QPLTTESAMK	42410280	4241028	ribosomal protein RPL23A
TGME49_238040.P1640	1	0.016	152652	1	WTGFPTIWFIK	0	0	protein disulfide-isomerase domain-containing protein
TGME49_238100-t26_1-p1	1	0.0417	26884.8	1	EVLPTEPQGK	53762860	3.36018e+06	transmembrane protein
TGME49_238250.P1646	1	0.1188	11382.6	1	REELQNVVSAQR	21913328	3.13048e+06	ribosomal protein RPL36
TGME49_240090.P1695	1	0.0181	61611.5	1	VLYLVLPLYR	0	0	rhoptry kinase family protein ROP34, putative
TGME49_243570-t26_1-p1	1	0.1071	12699.5	1	EASVYNTYTLPK	77262360	12877060	ribosomal protein RPS26
TGME49_243950-t26_1-p1	1	0.0369	30184.8	1	DLQMVSVGLR	0	0	prohibitin, putative
TGME49_249850-t26_1-p1	1	0.0208	43035.3	1	LPTWQQIR	45805740	3.52352e+06	GAP40 protein
TGME49_251500.P1976	1	0.0317	48851.9	1	TAAQVLAGVSAGAR	20356490	1.01782e+06	eukaryotic initiation factor-3, subunit 3, putative
TGME49_252290.P1990	1	0.0257	59305.2	1	IVSVALEALENILR	0	0	importin alpha, putative
TGME49_254440-t26_1-p1	1	0.0909	17791.4	1	QVGGEVGASSVLAPK	46724732	4.2477e+06	ribosomal protein RPL12
TGME49_254880-t26_1-p1	1	0.0161	81725.4	1	VPQDVVDILTER	18753564	399012	Alpha-galactosidase
TGME49_255420.P2099	1	0.0719	30176.4	1	VPVDGALAWLKPLVQVPGHK	0	0	inner membrane complex protein IMC39
TGME49_256770-t26_1-p1	1	0.0253	45079	1	VLIATDVWGR	22154852	852110	eukaryotic translation initiation factor 4A, isoform 3, putative
TGME49_257680.P2182	1	0.0516	24090.3	1	VSTGDAMILAR	86312060	7.84655e+06	myosin light chain MLC1
TGME49_258390.P2219	1	0.0302	44606.5	1	ISLLEALVGFER	0	0	DnaJ protein, putative
TGME49_258660-t26_1-p1	1	0.0167	51354	1	HTWQDMER	13326627	1.11055e+06	rhoptry protein ROP6
TGME49_258950.P2251	1	0.0201	70228.8	1	STGSAGAVAPELR	0	0	lectin family protein
TGME49_259260-t26_1-p1	1	0.0088	136820	1	TELQEVVQFLR	0	0	membrane protein FtsH1
TGME49_260260.P2313	1	0.1102	12101.9	1	AAVATSALPEAQK	14713902	2.94278e+06	ribosomal protein RPP1
TGME49_260520.P2328	1	0.0162	77029.9	1	ASSDLTVAGVSR	7756647	267471	dense granule protein GRA53
TGME49_262380-t26_1-p1	1	0.0163	59573.5	1	TTLTAAITK	70055550	2.00159e+06	elongation factor Tu, putative
TGME49_263320-t26_1-p1	1	0.0298	42093.5	1	LAQPLENSVASR	21441978	739379	hypothetical protein
TGME49_263730.P2489	1	0.0153	71439.4	1	TGLVSVLGGK	152410430	3.90796e+06	FAD-dependent glycerol-3-phosphate dehydrogenase
TGME49_264610.P2517	1	0.0186	44928.8	1	GFGFVIFR	0	0	RNA recognition motif-containing protein
TGME49_268200.P2625	1	0.0123	66370.9	1	LFVGSIPR	19358892	806620	RNA recognition motif-containing protein
TGME49_268830.P2651	1	0.0149	61227.4	1	LLSVAQSR	15641318	488791	ATP synthase subunit delta
TGME49_269920-t26_1-p1	1	0.0072	107902	1	VWAEVLR	5.91958e+06	103852	phosphatidylserine decarboxylase
TGME49_269980-t26_1-p1	1	0.0254	52112.9	1	IIQVDQSLKEDR	36329188	1.91206e+06	preprotein translocase Sec61, putative
TGME49_270320.P2732	1	0.0149	58619.7	1	VIAVPDVR	17069536	568985	protein phosphatase PPM3C
TGME49_272660.P2878	1	0.0388	28061.4	1	DDAALEAGAR	10525732	751838	hypothetical protein
TGME49_273090-t26_1-p1	1	0.0111	89322.6	1	ISILQATLR	18083030	384745	cell division protein CDC48CY
TGME49_275810-t26_1-p1	1	0.1053	17368.9	1	TYLHLPPTVFPSTLTK	39971470	3997147	ribosomal protein RPS10
TGME49_276140.P2966	1	0.0546	21030.9	1	DAVLLIFANK	33747310	2.81228e+06	ADP ribosylation factor ARF1
TGME49_279390.P3031	1	0.0272	43976.4	1	FTLLLLPTGTK	9466505	430296	proliferation-associated protein 2G4, putative
TGME49_279420-t26_1-p1	1	0.0075	144834	1	LSHLPENALR	12852313	171364	hypothetical protein
TGME49_285870-t26_1-p1	1	0.0701	34904.3	1	TNAADDKKPAYTFSVTSLPTEEK	24998250	1.24991e+06	SAG-related sequence SRS20A
TGME49_286450-t26_1-p1	1	0.2417	12812.7	1	DTGSGGDDSEGAWGGEQQQVQQHGQSEDR	26819188	4.46986e+06	dense granule protein GRA5
TGME49_288500-t26_1-p1	1	0.0182	60324.1	1	QSTPSISTGR	28273806	942460	malate:quinone oxidoreductase
TGME49_289800-t26_1-p1	1	0.0556	25848.5	1	AEHLDEVMVQLLR	13163766	1196706	transmembrane emp24 domain-containing protein
TGME49_289970.P3220	1	0.0439	21366.3	1	STGFFGWLR	0	0	hypothetical protein
TGME49_290670.P3229	1	0.0213	59785.7	1	LTLADALVYAEK	7.44198e+06	190820	leucyl aminopeptidase LAP
TGME49_293180.P3275	1	0.0184	53607.8	1	FLGFEQIFK	0	0	NADP-specific glutamate dehydrogenase
TGME49_293430.P3297	1	0.0316	44536.5	1	QQPVEANETTVER	15059518	836640	hypothetical protein
TGME49_300140.P3457	1	0.0228	43993.3	1	VDAAALLEK	8.23238e+06	392018	elongation factor 1-gamma, putative
TGME49_300200.P3460	1	0.1032	15891.8	1	HLQLAIR	333957380	3.71064e+07	histone H2AZ
TGME49_305860-t26_1-p1	1	0.0205	60373.4	1	GGELFDEIILR	10281665	270570	calcium-dependent protein kinase CDPK3
TGME49_308840.P3544	1	0.0528	38010.6	1	DSQTVTCAYGSASNADVHR	6086901	507242	SAG-related sequence SRS51
TGME49_310460-t26_1-p1	1	0.0909	23438.9	1	SLLPSYLR	25277324	1.57983e+06	ras-related protein RAB6
TGME49_311430.P3648	1	0.0329	31950.8	1	DHAVVIGQYR	0	0	fibrillarin
TGME49_312090-t26_1-p1	1	0.0576	14790.8	1	NLYIIAVK	38495292	3499572	ribosomal protein RPL23
TGME49_313380.P3702	1	0.0401	31474.6	1	TQQTIYEQEVR	24574396	1.44555e+06	IMC localizing protein ILP1
TGME49_314220.P3733	1	0.0107	118652	1	QSVAEEEAGGWR	16721046	288294	hypothetical protein
TGME49_315220-t26_1-p1	1	0.016	121816	1	ELFVAPSQVPGAAAHLR	0	0	rhoptry protein ROP14
TGME49_315490.P3773	1	0.0137	60857.8	1	WTTQFLIR	16505548	750252	rhoptry protein ROP10
TGME49_315610-t26_1-p1	1	0.1646	15943.2	1	DVHVGSAETSNDVAVASTGSGTKPSK	0	0	hypothetical protein
TGME49_315770.P3788	1	0.0163	62527.9	1	ELVVLNDVR	35646190	1.14988e+06	cytochrome p450
TGME49_316250.P3800	1	0.0228	44701.8	1	ESLVDLGAK	18985776	999251	dense granule protein GRA45
TGME49_319350-t26_1-p1	1	0.0369	39332.3	1	LVDVSTLIPTAIVR	56467816	3.32164e+06	SAG-related sequence SRS17B
TGME49_323100-t26_1-p1	1	0.069	15858	1	GEVKPVEAIR	0	0	hypothetical protein
TGME49_226000-t26_1-p1	1	0.071	19426.9	1	TLLGQELLSSVIR	0	0	ATP synthase subunit delta
TGME49_228770.P1306	1	0.0226	57413.6	1	VEETTGEELPLR	25930728	785780	hypothetical protein
TGME49_260630.P2334	1	0.0133	76735.3	1	VLNAPIIVR	8641725	240048	DnaJ family Sec63 protein
TGME49_276210.P2969	1	0.0097	91841.7	1	WLLLPLLR	0	0	phosphoglycerate mutase family protein
TGME49_213280.P785	1	0.0366	20759.3	1	SNYGILK	28590390	5718078	SAG-related sequence SRS25
TGME49_235402.P1558	1	0.0076	127497	1	GVATVSLPR	36165790000	6.45818e+08	CorA family Mg2+ transporter protein
TGME49_230430.P1368	1	0.0407	24925.8	1	LNQESVQFR	0	0	vesicle-associated membrane protein, putative
TGME49_283540.P3091	1	0.0266	41901.3	1	ILSVTVNNAR	0	0	microneme protein MIC20
TGME49_284190-t26_1-p1	1	0.0072	152033	1	DAHQSLLATR	10811327	144151	pyruvate carboxylase
TGME49_222160-t26_1-p1	1	0.0161	53649.5	1	VTLELGGK	43735828	1.41083e+06	aldehyde dehydrogenase
TGME49_204560-t26_1-p1	1	0.0015	582945	1	LGDTIEFR	10176641	36345.1	type I fatty acid synthase, putative
TGME49_264600-t26_1-p1	1	0.0876	23837.1	1	ADILQENFQDLVHSPGGGR	18891002	1.57425e+06	hypothetical protein
TGME49_297960-t26_1-p1	1	0.004	238455	1	HLQIQNSLK	11884294	92846	rhoptry neck protein RON6
TGME49_320600.P3884	1	0.0866	13680.5	1	NLAEGESVEFR	0	0	cold-shock DNA-binding domain-containing protein
TGME49_310700-t26_1-p1	1	0.0556	34964.6	1	EIFISQPILLELEAPIK	0	0	serine/threonine phosphatase PP1
TGME49_215260-t26_1-p1	1	0.0059	186901	1	SVGEVMAIGR	164964660	1.68331e+06	carbamoylphosphate synthetase
TGME49_500326.P116	1	0.0262	41676.3	1	TVAITLLDGK	41877464	1.74489e+06	hypothetical protein, conserved
TGME49_285830.P3138	1	0.0027	366723	1	TLELIVSVR	74280870	410392	hypothetical protein
TGME49_266372-t26_1-p1	1	0.0098	102226	1	PLSPSSHWR	11704457	266010	hypothetical protein
TGME49_202620.P497	1	0.0273	36052.4	1	ENLPGAEVK	23915708	2.6573e+06	dense granule protein GRA64

## Sheet: HDAC3-2Ty_Rep2
Protein_ID	PepIsUnique	Coverage	Mol. weight	Unique_Peptide_Num	PeptideSeqs	Abundance	iBAQ	Description
TGME49_253750.P2034	1;1;1;1;1;1;1;1;1;1;1;1;1;1;1;1;1;1;1;1;1;1;1;1;1;1;1;1;1;1;1;1;1;1;1;1;1;1;1;1;1;1;1;1;1;1;1;1;1;1;1;1;1;1;1;1;1;1;1;1;1;1;1;1;1;1;1;1;1;1;1;1;1;1;1;1;1;1;1;1;1;1;1;1;1;1;1;1;1;1;1;1;1;1;1;1;1;1;1;1;1;1;1;1;1;1;1;1;1;1;1;1;1;1;1;1;1;1;1;1;1;1;1;1;1;1;1;1;1;1;1;1;1;1;1;1;1;1;1;1;1;1;1;1;1;1;1;1;1;1;1;1;1;1	0.2303	856162	154	AAAIALQDGATGPAALLSAAAR;AADTPGASLFEGLLLLR;AAEDRDGSVASGPTGGLQR;AAGAAVASAAER;AAQQTPSAAGEVSLGEEGR;AAVNEPSEEQVAELR;AEVHSYLQQQQR;AGAAAAWGSR;AGEESWEVEGAK;AIDLIGPVR;ALEEGQVEAVAR;ANAEAALHQVQLHLLLQR;ASLEAPVPAEQSQVAGVDTR;ASWSVGSLDAFR;ASWSVGSLDAFRR;DAEPPVHTPSDAAK;DFDFIKK;DGEVEKPLPIR;DGSVASGPTGGLQR;DLAGTVEAAGEAAAASAAADVAAAADAR;DLAGTVEAAGEAAAASAAADVAAAADARR;DSPGTAVADAK;EAENLPVQASSVPLFQELSQR;EAFWQLKR;EAGEAEIAR;…	1.01052e+10	2.539e+07	PLU-1 family protein
TGME49_305340.P3502	1;1;1;1;1;1;1;1;1;1;1;1;1;1;1;1;1;1;1;1;1;1;1;1;1;1;1;1;1;1;1;1;1;1;1;1;1;1;1;1;1;1;1;1;1;1;1;1;1;1;1;1;1;1;1;1;1;1;1;1;1;1;1;1;1;1;1;1;1;1;1;1;1;1;1;1;1;1;1;1;1;1;1	0.4729	207156	83	ALTPVPVFGHSLVTFSNTAVLFGGSNTEGAVSFR;APSQAFAETGPQAAAQAAAGAPSR;AVSRPTGGPGAWQETR;DDLDFLVFDPK;DGAQVSAHSSLASPGSAAPNGAPAK;DGTASAEMFK;DGTSPGAGADYPR;DKHEELAETPGPGR;DQHVAAVFPAR;DSSLASVAR;EDRTEEDQGTLDVER;EETLFLNTAPASGAQR;EGLDAKEDRTEEDQGTLDVER;ELINRDPNNAADHR;ETVEMETGVSGENSAQR;FEDSVAPR;GAHVVGEWIQEK;GAHVVGEWIQEKFEDSVAPR;GALFASVSR;GCALETTTAQQSLEEEK;GCALETTTAQQSLEEEKEAK;GSGAGASLPPVK;HEELAETPGPGR;HENNLPYMK;HGDAEQ…	28563832907	2.85638e+08	ATPase MORC
TGME49_321450-t26_1-p1	1;1;1;1;1;1;1;1;1;1;1;1;1;1;1;1;1;1;1;1;1;1;1;1;1;1;1;1;1;1;1;1;1;1;1;1;1;1;1;1;1;1;1;1;1;1;1;1;1;1;1;1;1;1	0.1421	436737	54	AAASFWEK;AAGVAAVSGEK;AEGAGAAPATPR;AGADWVEADR;AGADWVEADRTAK;AGPVGPAAGGSALAEEDEGGR;AGPVGPAAGGSALAEEDEGGRSDEERR;ALDALLLR;ALDHPEQLVSLPAGFR;ALEQAGGEVEEK;ALGLPVSDVVQAISIAER;ALGLPVSDVVQAISIAEREER;ALVSLLEFLR;APFFLATETAR;ASQTSVPGSGQDR;DGVPAEWLR;DLDFAILDIER;DVAQVELEKK;EAASGGEDGEATGASVPR;EAEVETERDVESGGR;EELVAEAMAR;EFSLLAVVENFEK;EGYFFPSTFSGFVPPGR;EKDAYFVMDDALAFLSR;ELFLENLR;ETLLAAVGAAEEDIGILEK;EVAQVAIVQVR;EVL…	3.16533e+09	1.68368e+07	Myb family DNA-binding domain-containing protein
TGME49_264660-t26_1-p1	1;1;1;1;1;1;1;1;1;1;1;1;1;1;1;1;1;1;1;1;1;1;1;1;1;1;1;1;1;1;1;1;1;1;1;1;1;1;1;1;1;1	0.1722	262286	42	ADSAAAVPIHPFRPR;AKETVDGAVVR;APALSLTIDSR;APAPAAPEPK;AVPSASLSTDTVVENEVTTR;AVVYPVSAGGR;EAAIELVVEDPSTPVR;EASLILNVR;EETAFLQDEVPGAELQR;EFLRPLADLVPGASLK;ENLQSLVPGATLR;ETVDGAVVR;FLLGAAMTAEVR;GIAAVYGVK;GPTTEEIPSALLER;HVPAAATTGLR;ILPGASLVSETAVDASEITTK;LDNVLQGATLR;LLSDVLPGATLGSR;LMVTSTK;LPEMELLVDSVNR;LQGAYLTK;LVHTPEDGDTTR;LVTGAITTTGFVFVPVLPSIQK;LYDVVPGAR;MEAADEGGTVMR;QPSVVLDVAAPGQSVR;RPSVVLK;RTVVDGGVVQR;SAA…	3404657556	2.28501e+07	SAG-related sequence SRS44
TGME49_315760-t26_1-p1	1;1;1;1;1;1;1;1;1;1;1;1;1;1;1;1;1;1;1;1;1;1;1;1;1;1;1;1;1;1;1;1;1;1;1	0.1214	346385	35	AALATAAVVSASVR;AMPPIFIFR;AVDLLCLAFR;DDSNAFQEALLAK;EAASASATPFIPEGR;EETFGGDAASLLR;ELYAEREEDVK;GAGPVFRPVLSSSPK;GALEPFWWR;GLQGLFDALESVR;GNVSPPFSEASSSGQR;GTASWTPGGEPAVSGVQHPSALTPSPSR;HGTTVLMK;KDEDYQSAGSLR;KEDLGATVSLSNR;KHAEDVENQLDGGK;LDSDSPHTDVPSR;LGLFNDEAQR;LLLHELLQPPSLDATGLR;LQEQVGDELDNGGVSEEQTTGR;NVGEIVAIWAR;QEAQDLPLHR;QQLHEATGNSPFSSSR;QTLDTFLPAK;RPLEAQTPGR;SPLPLSTSHDLR;SSFGSFSR;STEGLETSDKLGVDVGTTN…	890494172	5.05963e+06	AP2 domain transcription factor AP2XI-4
TGME49_272710.P2881	1;1;1;1;1;1;1;1;1;1;1;1;1;1;1;1;1;1;1;1;1;1;1;1;1;1;1;1	0.0946	356436	28	AEVASVLR;ASAFDGSSGEGSETGALGGTGTGPRPELHAPSVGTAER;ASEGVDLPLAILQEAEAER;ASEGVDLPLAILQEAEAERGR;DEAGVAVSSTGAVEEHIAR;EEVSEEQESGVHQTDER;ETNAPALPFVR;FLPFRPSFSASTK;GDSGAGTSRPDEGVWVVR;HHGGDVFSETK;HVVGGQAATFEVFDANK;IASIPTAGPGSR;IPATVFGFR;ITVSGTPDKQASLK;LLPFLTFR;LQQFLYHWR;QAGTGVPLAVR;QLLASIAEQR;QLLFSSQPSASPQTR;QLPLGADATPSER;SPDLPGVQAESGLSGK;SPLVSQDGADSR;SSLGGDRRDEAGVAVSSTGAVEEHIAR;TAALSAAVANPK;TSASTVLEAPGATK;…	1173210450	6.51784e+06	AP2 domain transcription factor AP2VIII-4
TGME49_311720-t26_1-p1	1;1;1;1;1;1;1;1;1;1;1;1;1;1;1;1;1;1;1;1;1;1	0.3069	73190	22	AKFEELNSDLFQK;DAGAIAGLNVIR;DFFNGKEPNR;DLLPYEIINK;ETAEQFLGK;EVQKDKDLLPYEIINK;FEELNSDLFQK;IGEAAKNEATINPTNTLFDVK;ITPSYVAFTDDDR;ITPSYVAFTDDDRK;LTPEEIER;MKETAEQFLGK;NALEGYLHSMK;NAVVTVPAYFNDAQR;NEATINPTNTLFDVK;NEATINPTNTLFDVKR;NGILSVSAVDK;QVLEDADLQK;QVLEDADLQKSQVDEIVLVGGSTR;VDIIPNDQGNR;VEVENLMEGVDFSETLTR;VLAPEEVSAMVLTK	2240920308	5.89716e+07	chaperonin protein BiP
TGME49_311470.P3650	1;1;1;1;1;1;1;1;1;1;1;1;1;1;1;1;1;1;1;1;1	0.1221	187459	21	AFFQLGAR;ATGESTTFTIR;AVQEAYEEAR;AYQGALLVIK;DATVMQQEISK;DVLLFASETWK;EIPDLVLR;EIVQESFR;GGPDVDASAVILGSR;GSSAAGQAVQTDAQPLPK;HGEFTLDTVR;IAIPDYK;QNHFTTFASSSTNAER;SWFVGMFQK;TGGHLGADYIIHLR;TPQATGGQSSRPPNPTVSPSK;TVPIIVGTTPTAPLR;VELFQEIVTR;VFSAVSSIK;VNYENLR;YTFLLPGVVR	691014517	7.27384e+06	rhoptry neck protein RON5
TGME49_211680.P747	1;1;1;1;1;1;1;1;1;1;1;1;1;1;1;1;1;1;1	0.3949	52750.8	19	EAPIAFVAELASK;EAPIAFVAELASKDSDMAK;EYPTLTLFR;FVDTESFPLLGPINAENFR;FVLPEATTSLK;GHAENALGITEFPGLVFQSK;ISQFFDDVEAGK;ISQFFDDVEAGKIDR;KFVDTESFPLLGPINAENFR;MTGPAVTEVEGSAEDKVTK;SEPVPEKQDEAVK;SFVWLDTDQFK;SLKSEPVPEKQDEAVK;TAEAIVEWIEK;TVEGLTEFVNK;VDATSETDIADK;VDATSETDIADKQGVR;YEEGTEAFTGK;YGASDEKIYSLR	1113598397	3.97714e+07	protein disulfide isomerase
TGME49_227900.P1265	1;1;1;1;1;1;1;1;1;1;1;1;1;1;1;1;1;1;1	0.2185	120296	19	AEVAPGAPAETIYR;DAASASLEAAK;EAEAAAAAAAAAGAPSAPGTTGASQTR;FDVTWFVDDSPLAHTR;FSVAFLGDAK;IQGSLAATAAVAAAAESAGKPVAFLPR;KPEDPSVPGLR;LREAEAAAAAAAAAGAPSAPGTTGASQTR;PLTPEEEAELK;QMLLVSPLLAGR;RPFGESVLQGAAGR;RVALDGAASEQK;SEALPTSAVSRPSSAVR;TADSGLEEEAQVER;TVSSSLAPFAASK;VALDGAASEQK;VLAPAEGEASGAFGPGGEKK;VVGDSAPEESPER;WEEEAQPTPAAER	887067496	1.28561e+07	AP2 domain transcription factor AP2X-1
TGME49_209500-t26_1-p1	1;1;1;1;1;1;1;1;1;1;1;1;1;1;1;1;1;1	0.0681	327986	18	AAAATGGVDVEGPGGPEIEK;AAAATGGVDVEGPGGPEIEKGEYAEGK;AAEELWAAAR;ALSHEVAYTAK;ANPLPNSASDQR;ESDDTSDSTFLR;GLDHFDFFK;IAPGVSTPAVK;LLEGLSEFEDALLR;LLEGLSEFEDALLRR;QKPGASFSFELERPVK;QQGLVASDKDSGVGSDVGR;SGLSFSDVAR;SQVASVSTGSGNVAGNVGR;TDAVPASFGGTAK;VASSPAAESGAGALGR;VLPASGEIYVR;VQTAESALGASSALR	5.15408e+08	3.26207e+06	hypothetical protein
TGME49_235470.P1562	1;1;1;1;1;1;1;1;1;1;1;1;1;1;1;1;1;1	0.2443	93242.2	18	AEIMEIVQQSK;ALDNLHAVNK;DGGIDDAAAIEGK;DLGNTTLDWIVR;ELIFTSNAEVIK;FGSVVAFLLEK;FMQLDVGR;HLVDNNVSPATVQPAF;IQNAIMAANPVLEAFGNAK;KPLDWVPSK;LPSEEYQLGK;NFVDIVFDR;NFVDIVFDRESK;NQIYTTADPLVVAINPFR;RALDNLHAVNK;SQTIIVSGESGAGK;VLTQDEQER;VSPNINFLISHTVGDIQYNAEGFLFK	463336802	8.42431e+06	myosin A
TGME49_270240-t26_1-p1	1;1;1;1;1;1;1;1;1;1;1;1;1;1;1;1;1;1	0.2699	49132.2	18	AASLSSLLGVDAVEK;ADTQAVQDSSKDVLTK;AFGEMVSQK;EATGKLEADELESERGPAVSPR;EKAASLSSLLGVDAVEK;ELVEPTSK;ELVEPTSKEAEEAR;KLEEIDDLLQLTR;LEADELESER;LEADELESERGPAVSPR;LEEIDDLLQLTR;LVDLIKDNQR;QLVGTAAGEIEEGVK;QLVGTAAGEIEEGVKADTQAVQDSSK;QLVGTAAGEIEEGVKADTQAVQDSSKDVLTK;SQLALVEAFK;TKELVEPTSK;VQGSGDFDISFEVGR	2692483352	1.17064e+08	MAG1
TGME49_223920-t26_1-p1	1;1;1;1;1;1;1;1;1;1;1;1;1;1;1;1;1	0.0909	222723	17	AIAPDVEESR;AIDAVQQHLGQVR;ANIIAFVEALR;APHTLELEAILK;ATLLVAYPASIR;ETVGAYSYEELER;FFNSQALIVR;IWGNLGEFSSGTR;SIQQDPQAIK;SSLTVILGR;TEPITDLDVLEQLR;TLDADTLR;TLVMQHFLR;TSWASFLNFK;TYLNGFVEYLDR;VADLFADMYLR;VLLVLETTPLYLDNPK	556648466	4.56269e+06	rhoptry neck protein RON3
TGME49_309140-t26_1-p1	1;1;1;1;1;1;1;1;1;1;1;1;1;1;1;1;1	0.2897	84629.1	17	AADAVEGSDAEVASLR;AIPCDEVFSFFK;DSEASNSAISFVK;EAAQEAEAGVLSGR;EGSEDVASASGLLASLAEGAATPR;FLVTAAMDR;GAAGPGVDLPDALAGSSHNAGSSPVEEEDRK;LPPNALVTLLQK;LPSVEIVGPGVLAPFR;NSEGGGPESASNDLDFLAGSILADDER;NSEGGGPESASNDLDFLAGSILADDERAER;QLFLWDLEK;REGSEDVASASGLLASLAEGAATPR;VETAAGEDSPTAPK;VFVENAAADANR;VFVENAAADANREQEK;YAPAAASPSHLVK	1591527634	4.08084e+07	transducin beta-like protein TBL1
TGME49_261950-t26_1-p1	1;1;1;1;1;1;1;1;1;1;1;1;1;1;1	0.35	59861.1	15	AAPLFADQSTEPGLLQTGIK;DEQGQDVLLFIDNIYR;FDFTGSK;FLSQPFTVAEVFTGKPGR;FTQAGSEVSALLGR;FVELPETIK;HGGFSVFAGVGER;IGLFGGAGVGK;LVLEVAQHLGENTVR;MLAPEIVGQEHYDTAR;QIAELGIYPAVDPLDSTSR;TIAMDATEGLVR;VALTALSVAEYFR;VVDLLAPYAK;VVDTGAPIQVPVGVETLGR	1180198038	3.68812e+07	ATP synthase beta subunit ATP-B
TGME49_288650-t26_1-p1	1;1;1;1;1;1;1;1;1;1;1;1;1;1;1	0.3532	47874.3	15	AATVAAGNELFK;AATVAAGNELFKEALGHQR;ASETGSGLAASFLNTVEVR;ATYIPVSMYLSTDPTLTHEYEAAK;HVGGFSGPFPMTLR;IGDFWER;LMLSTSAFSFQAK;NLVVDPLPR;TEFIEGIITK;TEFIEGIITKR;TSWLNLWR;VDEVLSMVPADPFR;VTGMDFFNHAAPVFK;VTGMDFFNHAAPVFKTEFIEGIITK;YAYNLFDK	1395565898	6.06768e+07	dense granule protein GRA12
TGME49_308090-t26_1-p1	1;1;1;1;1;1;1;1;1;1;1;1;1;1;1	0.2605	61046	15	DVERLEDFALK;FTPENLFIMPDGR;GPASSVPVTYAPR;GTADGAGVADETHQGPRPPLR;HLLTAQLIR;LAANLQSK;LHEATFAAAR;LLGESPEEAR;LLGESPEEARDR;RFLNFDR;SVVFLVR;TLDFVYVFR;TNDLASGTPHVAR;VPASSTTTSASEGIFR;WLSGLGR	730202829	2.60787e+07	rhoptry protein ROP5
TGME49_227290-t26_1-p1	1;1;1;1;1;1;1;1;1;1;1;1;1;1	0.5255	50407.6	14	AAGATAHTAANAPYR;DYANDFEDMADR;EFSLQLK;EMSPHVPLNDYYDYYAPDFQLHLTPSSIPNSNSPEHLEK;FGDFFPGTGDVTDVGASQGK;GHAACVAFVK;MAHALVLSYDLYK;RKDYANDFEDMADR;SIEPELCLFHSSDYISFLSSVSPENYK;SLDIPLLVLGGGGYTIR;VAYFYDPDIGSYYYGPGHPMKPQR;VMTVSFHK;VMYIDIDIHHGDGVEEAFYVSHR;YYAVNVPLNDGMDDDSFVALFKPVITK	3153904574	1.65995e+08	histone deacetylase HDAC3
TGME49_244560.P1794	1;1;1;1;1;1;1;1;1;1;1;1;1;1	0.1535	96745.2	14	AAAPLTAEEQEAVQK;AFEPLLSWWK;ALLYIPK;APEMQIFLKK;ELEQEEDEAK;ELISNAVDALEK;FTALSHPEVLEPK;FYDEFSR;IEFDADAK;KLSVDALK;LMDIIINSLYTQR;QDLINNLGTVAK;SVTLESFVAK;TLSIIDSGIGMTK	384845899	6.75168e+06	heat shock protein 90, putative
TGME49_300100.P3453	1;1;1;1;1;1;1;1;1;1;1;1;1;1	0.1055	166341	14	ALEPHEQQDSLR;DPVALLVK;EVLHEEYESR;MYEVANSYVQQR;SSGALFR;TFFLSLLR;TFLTNQYHK;TFRPTGYQR;TGVEPLVDPATNSAR;TVDEELPEDLKVYTASTR;VPGFDTISAANEQLR;VVADPTAYGEIFER;VYATPPAPR;WLEAYNAYLR	320704528	4.51697e+06	rhoptry neck protein RON2
TGME49_207440.P617	1;1;1;1;1;1;1;1;1;1;1;1;1	0.3574	30134.2	13	AWISLPK;ESVPLVVLLR;EVMMIVMQR;FEAGNMAMVTGGHNVGR;FVPHPIREEEASYK;GVPALITHDGR;HLGGFDIIHLR;ISNVFVIGK;LDLNTGK;LRESVPLVVLLR;LSIMENR;NNEFATR;VGVIVHR	934798082	4.24908e+07	ribosomal protein RPS4
TGME49_214140.P816	1;1;1;1;1;1;1;1;1;1;1;1;1	0.0759	204909	13	APTPPEFGGAGPSSSR;ASNFFAIDAR;DAPGAPGPGGAPPQEGAAPR;DGLLAAWGR;EITQWGWK;GEAFVTVAEALGSTR;LAGLGLGASGLQTR;QFLENPEEYSR;SLLVDAVQQLLSGANLR;SPLPGAGSAAGR;TAELVLENEIVK;VAGDGETSNGARPAEEADEEREENAPQR;YSFPQLVPVLGADTDR	345509504	3.25952e+06	hypothetical protein
TGME49_232710-t26_1-p1	1;1;1;1;1;1;1;1;1;1;1;1;1	0.3745	29334.3	13	APTLFNVR;GIFPLQNVFIR;IGDPFLK;KFIPESIGK;KVQAESGEAQNTLTAETK;KVQAESGEAQNTLTAETKA;LAVDGLR;LMELHGEAEDVGR;LMELHGEAEDVGRK;STCYAQTSQIR;VQAESGEAQNTLTAETKA;VYEVNLADLNNDEDQGFR;VYEVNLADLNNDEDQGFRK	508185250	2.82325e+07	ribosomal protein RPS3A
TGME49_258580-t26_1-p1	1;1;1;1;1;1;1;1;1;1;1;1;1	0.2105	69025.8	13	AFDEYTFR;AQGDLEEAVVLLADMDR;EMIVGFLR;FHAFELVHGDVK;FMVPLLK;GAVGGWGR;IGDLFVGHLMPQLR;ISDLIEDEFGVMK;LQNFLVDK;LSPQQALEQFSLLNWK;PEFQDVR;SGLLLLSDFTQILR;VLGKPEFQDVR	766579792	2.07184e+07	rhoptry protein ROP17
TGME49_269885.P2707	1;1;1;1;1;1;1;1;1;1;1;1;1	0.0845	181877	13	AVEGLNYYTPEEVIAGDR;AVLYMVSR;ESLDVLESHVR;FFITSTYDPAEVADR;FLVPDNVR;IGHALFTFLR;ILTALYVQSLR;LADLFSAPLLK;PSTVFVFR;STPAADDLPTSR;STPSPIVLSAGR;TSSPALLPTER;VTPEEIQSFKEK	155192219	1.61659e+06	rhoptry metalloprotease toxolysin TLN1
TGME49_273760-t26_1-p1	1;1;1;1;1;1;1;1;1;1;1;1;1	0.2582	72816.4	13	EAVITVPAYFNDSQR;EIAEAYLGK;LSASEIDR;MKEIAEAYLGK;NPENTIFDAK;NPENTIFDAKR;SINPDEAVAYGAAVQAAILK;SNQITITNDK;SQTFTTYADNQPGVLIQVYEGER;SVSEVVLVGGSTR;TFHPEEVSAMVLGK;TTPSYVAFTDTER;VIAGPGDKPLIEVTYQGEKK	895277220	2.35599e+07	heat shock protein HSP70
TGME49_204400.P551	1;1;1;1;1;1;1;1;1;1;1;1	0.1858	61054.9	12	EAYPGDVFYLHSR;GIRPAINVGLSVSR;GTALTELLK;IVDVPIGPGLLGR;LELAQYR;QMSLLLR;STVAQIVK;SVLEGDSVKR;TAVAVDAIINQK;TIETEKELSEKTEAK;VVDALGNPIDGK;VVSVGDGIAR	1249287306	3.47024e+07	ATPase synthase subunit alpha, putative
TGME49_221200-t26_1-p1	1;1;1;1;1;1;1;1;1;1;1;1	0.0451	296068	12	AEEAEAVGTGGFPR;EDDVFSDFFDK;EGGESSVLGGPEETPAAK;ETEKAEEAEAVGTGGFPR;FRDDTWDTK;GESGDVGSFSR;GGGLQREEEFR;GQGALEGDSAYFSFLEK;LSPATEETR;LTKPGDEEEVAR;TGELECGEGEAAK;TRPFAVLELK	273955240	1.60208e+06	CW-type Zinc Finger protein
TGME49_234230.P1528	1;1;1;1;1;1;1;1;1;1;1;1	0.0326	490506	12	EGGGAAPAPPR;ELLDVSGVHSIQGDAR;HEAPALSPAAAASPAASFSTFLFAGAPPSPSYLAVVEAQR;IFEDSSGVVAAEGK;LADAMEAANGGK;LSGENNFFSFALEAHAPR;LSHLSAIQMWTELR;LVLEAPGSGIGQR;RLLQELLR;TASFSVYLGR;TEDEWEALIGTSK;TFIPEGLR	490510727	2.21951e+06	hypothetical protein
TGME49_210690.P712	1;1;1;1;1;1;1;1;1;1;1	0.2656	28920.3	11	AYKDVLSAYK;DVLSAYK;DVLSAYKHELR;GSIVGPDLAVLNLVLVK;KGPETIPGLTDAERPR;KLFNLSK;KLLPFFEK;LFNLSKDQDVR;LLPFFEK;LLPFFEKR;MGAEVAGDSIGDEFK	584212349	4.86844e+07	ribosomal protein RPS6
TGME49_218410-t26_1-p1	1;1;1;1;1;1;1;1;1;1;1	0.3567	34117.8	11	AGTMNVAALSR;ASVLDITDEVILEK;ASVLDITDEVILEKFR;AVVLMGK;EGDKVTASAATLLQK;GQIEIQNEVHLIK;IVAENKVPAPAR;LFALLEK;LFALLEKYPR;LNIKPFEYGLAIQHVYDDGSVYK;VLVVEADHVGSK	542156770	3.01198e+07	ribosomal protein RPP0
TGME49_218960.P958	1;1;1;1;1;1;1;1;1;1;1	0.0605	247534	11	DGPGTSPEELR;FQDSEGFTR;GLVEQLLAR;LSPLLADSSLTK;LSTQFEQKPR;LTSGVSVHLTPLER;NLEFAMAR;NVFTGESR;QGQETGGVDEPLSR;VARPLTGFGEDAESLSFASLPK;WTSLVSPTAAEAEPLVSAWDR	341702452	2.40636e+06	AP2 domain transcription factor AP2XII-1
TGME49_243710-t26_1-p1	1;1;1;1;1;1;1;1;1;1;1	0.2113	61415.9	11	DSFLDEGFILEK;DSFLDEGFILEKR;GGSEHGLEEAER;ILTPMQGVEGGR;QIPTIILENGGLDSADIVSR;QSGLDTSASLK;SLHDALAILSQLVLEQK;SLHDALAILSQLVLEQKGEK;SVWLDNPAAK;TIITNDGATILK;VSLAIEAFAK	1.20013e+08	3.3337e+06	t-complex protein beta subunit
TGME49_249900.P1950	1;1;1;1;1;1;1;1;1;1;1	0.4057	35215	11	AAPTVSAGGKEK;DFLAGGISAGVSK;EFTGLVDCLGK;GAGGALVLVFYDELKK;GAYFGLFDTAK;GNADSQLMNTAK;TIVAPIER;VSAEQGVASLWR;VYQQEGFK;WAVAQTVTAAAGVASYPFDTVR;YFPTQAFNFAFK	529277524	2.52037e+07	adenine nucleotide translocator
TGME49_309120.P3560	1;1;1;1;1;1;1;1;1;1;1	0.3125	45701.6	11	GPLVVYAEDNGVTR;HAVASAVAATGLPALVMAR;IDEVPELPLVVSEK;IDEVPELPLVVSEKLEK;ILETLGCTAELER;IVNSEEIQR;QPYGVAPNAGYQTSAESWGTGR;RGPLVVYAEDNGVTR;RKAEEAGAIAQASAEEE;RQPYGVAPNAGYQTSAESWGTGR;VDSLNLLQLAPGGALGR	879089302	33811127	ribosomal protein RPL4
TGME49_309590.P3572	1;1;1;1;1;1;1;1;1;1;1	0.1459	44634.5	11	DAFSAGLTR;EGVVGGVR;HVSGVFR;LTSAASQGLR;PLLGEGR;RAREGVVGGVR;RLTSAASQGLR;TSGEEGR;TSGEEGRPLLGEGR;TSGEEGRPLLGEGREQDDGSQ;VRDAFSAGLTR	6385285134	5.8048e+08	rhoptry protein ROP1
TGME49_232300.P1456	1;1;1;1;1;1;1;1;1;1	0.2936	26041.7	10	ACYGVLR;ELTSVVQK;ELTSVVQKR;FGFAPDSVELFAER;FGFAPDSVELFAERVENR;FKDGYLISTGEPSK;IRELTSVVQK;MFVDQAIR;QGVLGVR;VTPIRTEIIIR	527411479	3.76722e+07	ribosomal protein RPS3
TGME49_263050.P2440	1;1;1;1;1;1;1;1;1;1	0.4198	23943.4	10	FMAYATLR;GFTLEELK;GLAGIPADTPK;KGLAGIPADTPK;LGVVPSGLLR;LGVVPSGLLRPIVHPPTQR;NNVLPNVHLHK;SAESLNANVTR;TWFNQPGR;VALSIGVAVDHR	7.97059e+08	6.13122e+07	ribosomal protein RPL13
TGME49_275680.P2958	1;1;1;1;1;1;1;1;1;1	0.1346	63373.2	10	AISSDADMTAFVK;ALQIMNDPQFSFR;DTVPAGSGNAACGVR;GLIAATPYPPPISAR;ILHYAGYDPVR;LVYSPSALER;SVVALPVAR;TEEGLWEK;TEEGLWEKEHDR;TSPVPIANPAK	657961452	1.99382e+07	ELM2 domain-containing protein
TGME49_287500-t26_1-p1	1;1;1;1;1;1;1;1;1;1	0.1475	59276.9	10	AIDDAANLVK;DFDVENIR;ELEVQHPAAK;GSTPSVLDEAER;GTVLVHNAEELK;IVTAHTSLIVK;LGADAALTVLR;LVVTSLGK;QGLHPNDVAR;SFTGIDEVTAK	191420686	5.03739e+06	T complex chaperonin, putative
TGME49_205440-t26_1-p1	1;1;1;1;1;1;1;1;1	0.1745	60556.6	9	AVANSLEVIPR;GGSKDVLNEVER;IDDVLSGVR;IPGGDLEESR;ISQMAIDAVR;LLPGGGATEMAISALLLANAK;NLQDAMNVAR;TAIEAAAMLLR;VEKIPGGDLEESR	203072515	4.72262e+06	CCT chaperonin gamma subunit
TGME49_224850.P1133	1;1;1;1;1;1;1;1;1	0.1198	82502.2	9	EGDQILFVGPHQSK;FGSITSLVVR;FQGVNLYIK;GYGFVHYENEESAR;NMDDSIDDEKLR;QLFEPFGSITSAK;SLDTLNYTVIK;TVYVGPFIR;YTNVYIK	3.08255e+08	8.80729e+06	polyadenylate-binding protein PABC
TGME49_227360-t26_1-p1	1;1;1;1;1;1;1;1;1	0.1697	44010.2	9	AVFTEGEMIDVIGVTK;FIDTSAK;HGSLGFLPR;MEAELTR;MFETAVPVK;NATTESDLTEK;NATTESDLTEKR;VQFQVPR;YGDNNKMEAELTR	755598917	2.90615e+07	ribosomal protein RPL3
TGME49_239740-t26_1-p1	1;1;1;1;1;1;1;1;1	0.2034	44665.1	9	EIPTVAGFVQK;GGGGDSGDFGEEGR;LPLDVALER;NEEGFITDLLK;RLPLDVALER;SAPEVQEVLSR;VAALAVLTMALLK;WAGTYGTSHGGYR;YVLAAQLSR	271464008	1.50813e+07	dense granule protein GRA14
TGME49_262670.P2419	1;1;1;1;1;1;1;1;1	0.2404	21298.6	9	AHMQQLFDSK;ALPSNIQIIR;DISQNGAVSQLYAEMAGR;ISQYQVVGR;KQPTEAEPNPSLFR;NFGVWLR;QPTEAEPNPSLFR;RAHMQQLFDSK;STGEILAVNEIR	1063165684	7.08777e+07	ribosomal protein RPL18A
TGME49_207840.P628	1;1;1;1;1;1;1;1	0.5606	15201.2	8	ALDINLPNVVVPSAGR;ISEEVAVIPSK;ISEEVAVIPSKR;LTLDFQINK;LTLDFQINKK;MDFVPER;SEVDVATITVDQDTADMLR;VAGFVTHLMK	470694324	6.7242e+07	ribosomal protein RPS17
TGME49_219320-t26_1-p1	1;1;1;1;1;1;1;1	0.1879	46559.4	8	AWADLEK;FVGLGNWGSGSYGQK;ILDYIIVVADR;LAPADATEAAAAENHGYPK;LVSGTTGETLYTHK;SIDAFNFVSQLPEVR;TELTYAVTSEQIK;TLELAPK	500675124	2.08615e+07	gliding-associated protein GAP50
TGME49_229990-t26_1-p1	1;1;1;1;1;1;1;1	0.1642	59161	8	ALAIFGDR;ESSLVEGYALK;FATEAAVTILR;QLEVQHPAAK;TANAAAVQSIANILR;TLAVNAALDATELVAR;VALLDFNLR;WHGLDLTSGK	1.53817e+08	4.04782e+06	T-complex protein 1 subunit alpha, putative
TGME49_232800.P1483	1;1;1;1;1;1;1;1	0.0772	148223	8	LLLGSGEGTQEEK;LLLGSGEGTQEEKVPGAGPVK;NAVTATGGPSTQGTGSTSAGAGDR;SELYAPLTPAAGSR;TPAVVGESVDGSASGGSPGAAER;TVTFSHLPVSSDSPAGVGGPAPPHAR;VPGAGPVK;WLTSLSWK	347598952	3.65894e+06	hypothetical protein
TGME49_237520-t26_1-p1	1;1;1;1;1;1;1;1	0.0602	114684	8	AYNVLPVPSPYVNSK;EVALFEAGICK;KDNVIDLWGPK;LSPLELLTSPLR;LSPLELLTSPLRK;RISANAYNNLEIR;WQSLHQQTVQQELVAAVNSTK;WQSLHQQTVQQELVAAVNSTKR	565596989	1.08769e+07	SANT domain-containing protein
TGME49_255260-t26_1-p1	1;1;1;1;1;1;1;1	0.1248	62962.4	8	CAEFAFK;EVDGTLYR;HIELQQPDRPPYR;ISPFPMELLEK;NNFLEDVPTEK;QSGNPLPGGFNLNFVTPSGQR;YPFVYDSK;YRYPFVYDSK	286888725	1.19537e+07	apical membrane antigen AMA1
TGME49_295110-t26_1-p1	1;1;1;1;1;1;1;1	0.2139	63337.7	8	DKVPGEVIIR;GGLLFGPR;HQALAIGLFQK;LLALQATETPEYR;LLALQATETPEYREMEEQLSAASR;NPYLANR;VPGEVIIR;VVAENAQGFSPPEVR	884735611	3.2768e+07	rhoptry protein ROP7
TGME49_300000.P3449	1;1;1;1;1;1;1;1	0.3369	21138.7	8	AGGECLTFDQLALR;EADKHFGAAPGTPGSK;EDHIAVLVGSVTDDIR;FNAVVLK;FNAVVLKR;GKEDHIAVLVGSVTDDIR;HFGAAPGTPGSK;LYQFLAR	288861141	2.40718e+07	ribosomal protein RPL18
TGME49_209030.P664	1;1;1;1;1;1;1	0.2314	41862.9	7	AVFPSIVGKPK;EEYDESGPSIVHR;GYGFTTSAEK;IWHHTFYNELR;TTFDSIMK;VAPEEHPVLLTEAPLNPK;YPIEHGIVTNWDDMEKIWHHTFYNELR	4947904298	1.90304e+08	actin ACT1
TGME49_217700.P921	1;1;1;1;1;1;1	0.0409	179290	7	ASPVVIQQQLR;EEADQNSLVATAR;GVVSTETLQR;QLWAAAAR;STSVLEPAQDESR;TNAFGDVR;VNLPAVPR	195290332	2.53624e+06	AP2 domain transcription factor AP2XII-2
TGME49_225080.P1147	1;1;1;1;1;1;1	0.4231	17693.6	7	AGELTADEISK;EKVVVALTAIR;ILNTNVDGR;IPTWFLNR;SIQVSNNQDFQHILR;VVAIASTPQQFK;VVVALTAIR	729713084	6.63376e+07	ribosomal protein RPS18
TGME49_226970.P1232	1;1;1;1;1;1;1	0.2857	18647	7	ATADVQTER;CPFTGNVSIR;DVGLGFQTPR;FNVLKVEK;NQVFGNVR;NYLHFVPK;QDGVSSLGR	519955742	5.19956e+07	ribosomal protein RPS11
TGME49_229010-t26_1-p1	1;1;1;1;1;1;1	0.0894	107092	7	AHAQLIER;ASGDVATRPFDSGTAK;ATTDVLFR;ENLFAQLASWTGK;ITLLILQQIR;QANVAAQVLHPLPAK;VVTPIPASK	239258626	5.31686e+06	rhoptry neck protein RON4
TGME49_233460.P1508	1;1;1;1;1;1;1	0.2978	32877.3	7	ASSVVNNVAR;EAFPAESK;GDDAQSCMVTVTVQAR;LSAEGPTTMTLVCGK;LSENPWQGNASSDNGATLTINK;LTVPIEK;STAAVILTPTENHFTLK	1483249424	8.24027e+07	SAG-related sequence SRS29B
TGME49_239100-t26_1-p1	1;1;1;1;1;1;1	0.2296	22555.4	7	AFVVFVPHAVYQK;HLVISSVK;HVVLVAQR;IVKPQGVEPTEIENEVAK;LVQELEKK;TMLPLDFK;TMLPLDFKR	538414850	4.14165e+07	ribosomal protein RPS7
TGME49_245460-t26_1-p1	1;1;1;1;1;1;1	0.2293	23528.6	7	HTLCLQNK;LDPLLEEQFNTGR;LDTGNYSWSSQK;LLGVVYNASNNELVR;NSIVAIDATPFK;SFYGLDLGK;SFYGLDLGKK	707188082	5.43991e+07	ribosomal protein RPS8
TGME49_247440.P1855	1;1;1;1;1;1;1	0.2963	40139	7	AAAGVISAEIPAEEGGEAAANPTSER;ATEGEVFAGGR;SIQVWTVWR;TAIAATAVTGAAALAGSVALVLGSR;TGPDGVPSTR;VSELVEDETPSHVSAPTEPGR;YYHQVEEESR	163196036	1.01998e+07	dense granule protein GRA33
TGME49_248480-t26_1-p1	1;1;1;1;1;1;1	0.4096	21652.9	7	ELLTLEEKDPR;HIVDIPSFMVR;HVDYAITSPFGGGRPGR;LDYVLGLTVAK;LGLLGESEQKLDYVLGLTVAK;LLGEYGLK;VFQGTALLR	533491896	4.84993e+07	ribosomal protein RPS9
TGME49_251780-t26_1-p1	1;1;1;1;1;1;1	0.0797	78184.3	7	AQGIDLTK;IAGLEVLR;ILQHLIDEFKK;KAQGIDLTK;LVGIVAK;SYSPSQISAFILTK;VQTEVNLPFITADQTGPK	365266914	7.1621e+06	heat shock protein
TGME49_261570-t26_1-p1	1;1;1;1;1;1;1	0.2355	30994.1	7	AMFNDNSEVR;KEDQAELEAQCK;KLPAAPLAGK;NCPVLAIDNVR;VGGNIQPR;YGINHVTDLIEIK;YGINHVTDLIEIKK	256652346	1.11588e+07	ribosomal protein RPL7A
TGME49_263180.P2451	1;1;1;1;1;1;1	0.073	90976.3	7	DVLRPEIIEITR;LIETLLGK;NAGPDTIALYR;STSISADEYALGK;SYHIFYQFLK;TFEEFAAQFR;VVAFLLEK	114000229	2e+06	myosin D
TGME49_267060.P2595	1;1;1;1;1;1;1	0.3806	15434.5	7	ALEKDDVIAK;ANMSDFDRFK;FNQSSWGK;IALTDQYLK;RIALTDQYLK;VLVDGAGVTGVK;VLVDGAGVTGVKR	4.20666e+08	3.82423e+07	ribosomal protein RPL14
TGME49_282220-t26_1-p1	1;1;1;1;1;1;1	0.0464	136917	7	ASSEYESVAR;LADNIVDTYNK;LSELAADLDDLADAVK;LSTGSESNGNLTESEAIPGGGR;QEAPFPASIR;TGNAWLAYIK;YGDQVAHDLAVEWR	261146593	3.57735e+06	AP2 domain transcription factor AP2VIIa-9
TGME49_288380.P3182	1;1;1;1;1;1;1	0.0607	81863.5	7	AELVNNLGTIAR;ELISNASDALDK;ELISNASDALDKIR;FYEQFSK;GVVDSEDLPLNISR;LGIHEDTSNR;SGDDVVSLK	443556785	1.05609e+07	heat shock protein HSP90
TGME49_291890.P3254	1;1;1;1;1;1;1	0.0943	48580.5	7	FCSPYQASANK;GFGNNVEVAWR;GGNIDLPEK;HYTEEEGIR;LAVVLDYTR;NAVGITHQNTLEWR;YIQQMLDQR	300800865	1.25334e+07	microneme protein MIC1
TGME49_297500-t26_1-p1	1;1;1;1;1;1;1	0.1905	59419.7	7	AQDDEVGDGTTSVVLLAGEFLESAK;ISATGAQVVLSR;LPIGDLATQYFADR;SHLLNAPIILLK;SLNDAVMIVR;TFSYAGFEQQPK;VTGGSYTDSFVVQGVAFAK	139716436	3.88101e+06	T-complex protein 1 eta subunit
TGME49_314810.P3749	1;1;1;1;1;1;1	0.2946	30084.5	7	ATIEMLK;AVQPFITYGYPTLK;GGFYKEPEAK;LLRPMEGVPVPER;LQANDIVSQHLGK;QANNFLWPFK;QLHNAVFIK	673265160	4.80904e+07	ribosomal protein RPL7
TGME49_214800-t26_1-p1	1;1;1;1;1;1	0.0896	82394.7	6	EALETLTDEFYAR;FFSVSELWAAR;GPEEPNDAPETR;LLLQAFLPR;QALFLLASPTK;TEPEATPGAVAK	96286879	2.60235e+06	hypothetical protein
TGME49_215460.P857	1;1;1;1;1;1	0.3259	15167.4	6	ADSGAFSLR;KQFGVDILHPSR;LGYVEAKPTK;LKTNPLLQR;QFGVDILHPSR;VSDSQSIVVFGLK	337375547	4.21719e+07	ribosomal protein RPS24
TGME49_215785-t26_1-p1	1;1;1;1;1;1	0.2633	49106.5	6	AAAAIPAAASR;GRLPVFPPDEFPEDVDTNPIYFR;LPVFPPDEFPEDVDTNPIYFR;RAAAAIPAAASR;TGGSDGGGEPPQTPR;TGGSDGGGEPPQTPRPSLPTR	1682375492	9.34653e+07	rhoptry protein ROP2A
TGME49_216860-t26_1-p1	1;1;1;1;1;1	0.1198	49065	6	DFFLKPELLR;DVQNIFMATPK;ELAFQIK;GVEDVVVGR;IMVATDLFGR;TTPHILIGTPGR	95060330	3.96085e+06	DEAD (Asp-Glu-Ala-Asp) box polypeptide DDX39
TGME49_231140.P1405	1;1;1;1;1;1	0.2963	12141.7	6	EQIAAAAAAGSR;IVGEHHHSQYIYTR;LNHSVLFDK;TKEQIAAAAAAGSR;VNASLAR;YLKDQGLIK	151890448	2.16986e+07	ribosomal protein RPS25
TGME49_247550.P1859	1;1;1;1;1;1	0.1304	60857.2	6	DTTLVIEGGGEK;GYISPYFITNSK;LADAVGVTLGPK;TLTHELELVEGLKFDR;VGGASEVEVGEAK;VLAHLNSVTK	196769138	5.78733e+06	heat shock protein HSP60
TGME49_247730-t26_1-p1	1;1;1;1;1;1	0.0373	161748	6	AAVHTYFPNYFR;EAHLLAVEALK;EEEGAFSTVGGR;GVSLGVAGEAK;ILFSALDMHAR;IQDEGEEGYR	109309542	1.31698e+06	AP2 domain transcription factor AP2XII-5
TGME49_248390.P1886	1;1;1;1;1;1	0.3617	16280.9	6	AHFSAPSSVR;DDEVMVVR;DKANGETVTIGIHPSK;FSSQVSSSR;KDDEVMVVR;WVIHIER	167556390	2.09445e+07	ribosomal protein RPL26
TGME49_248720-t26_1-p1	1;1;1;1;1;1	0.0137	326420	6	APADAAVSDYRPR;DVSLALVER;FLGSLLGGDTR;QAHDFLWAIPR;SVAEDIVEPTR;WTSSALYLYEK	210676322	1.28461e+06	hypothetical protein
TGME49_263300.P2459	1;1;1;1;1;1	0.1931	31314	6	AGEFTLSLK;FDASAMK;NPEIVNTASVSPAGAFDASSK;SKNPEIVNTASVSPAGAFDASSK;TAPSGDAMFGR;YAVGASYTGVASK	249151688	1.18644e+07	voltage-dependent anion-selective channel protein
TGME49_269690.P2695	1;1;1;1;1;1	0.0578	94227.6	6	FFESSTQLDR;LSQTGEITR;LVTLFLGDEVR;QTDQLVSELR;RLEVEVANK;TQILALLQER	67490229	1.3498e+06	dense granule protein GRA29
TGME49_288720.P3187	1;1;1;1;1;1	0.1991	24767	6	ESNVATAVTALR;ESNVATAVTALRR;IVSDGVGAK;MLSCAGADR;TRESNVATAVTALR;VDIGQILMSIR	362845014	2.41897e+07	ribosomal protein RPL10
TGME49_292130.P3261	1;1;1;1;1;1	0.2709	23570.9	6	DQVAFLQQYGHA;GQQIICVR;LQVFEGVPTMVER;MVVPSALR;SFAQTTLPK;VVVIDCQGHLLGR	429180680	3.30139e+07	ribosomal protein RPL13A
TGME49_305520-t26_1-p1	1;1;1;1;1;1	0.1896	29299.4	6	DWVPITK;GTHIVGAPTTK;IGEPHTVPMK;ILGFAGIK;ISSIEEIYLFSLPIK;LSLVPVR	450622048	2.50346e+07	ribosomal protein RPS2
TGME49_310780-t26_1-p1	1;1;1;1;1;1	0.2551	36288.8	6	DSSSSESTVTPADEAASESEEGDK;GVLTGLGVAATLAAAAAAAK;KGVLTGLGVAATLAAAAAAAK;PASYGYPAFPAFPR;PSPYAELLK;QQSQYDYSYPGTTSTPTPPR	132959360	16619920	dense granule protein GRA4
TGME49_313390.P3703	1;1;1;1;1;1	0.3161	21488	6	ALLASLSK;APTAAALAK;QLAPSGLLLVTGPFK;QLQDSVDK;SSITPGTVLILLSGGHR;VDISGVDVSSIKDEQFGASK	459226286	3.28019e+07	ribosomal protein RPL6
TGME49_316400-t26_1-p1	1;1;1;1;1;1	0.1435	50063.5	6	EIVDLSLDR;HLFHPEQLISGK;LIAQVISSLTASLR;LSVDYGK;NLDIERPTYTNLNR;PTYTNLNR	353510832	1.60687e+07	alpha tubulin TUBA1
TGME49_318410-t26_1-p1	1;1;1;1;1;1	0.1248	58610.5	6	DGILALR;LTADLAEK;LVFEGVHPR;TLAENSGIDAQESVLILVDEYEKR;VPVALSPLPDR;YTFVDGVK	95573389	3.18578e+06	TCP-1 chaperonin, putative
TGME49_204020-t26_1-p1	1;1;1;1;1	0.2462	28219	5	GMVGIVAGGGR;LRPLDFAER;MPEGTVVSNVEEK;NAALTIGNILPLNK;TSGTYATIVGHSDDGSK	517982150	3.45321e+07	ribosomal protein RPL8
TGME49_215775-t26_1-p1	1;1;1;1;1	0.2035	65854.1	5	ALLEGFLR;DAALGGSEWIFR;LLPLQAMETPEYEQLR;TELSAVLPLYQTDGEPA;VRQPVFPPDEFPEDVDTNPIYFR	1266088081	4.36582e+07	rhoptry protein ROP8
TGME49_227280-t26_1-p1	1;1;1;1;1	0.1455	23842.5	5	AVILSLGTSALIAGR;KVEEELSLLRR;MFSSTLR;VEEELSLLR;VEEELSLLRR	555545822	6.17273e+07	dense granule protein GRA3
TGME49_228170.P1279	1;1;1;1;1	0.0262	170691	5	FFAPVNSQYK;ILVNQVEKLPEETR;SAFADANEER;TLNDLLLK;WYDIFVK	57129598	607762	dense granule protein GRA44
TGME49_228470-t26_1-p1	1;1;1;1;1	0.2098	24292.4	5	QGFVIYR;VLNSYWVGQDAVYK;YLEELWK;YLEELWKK;YYEVILVDPAHNAIR	246083615	1.89295e+07	ribosomal protein RPL15
TGME49_232650.P1478	1;1;1;1;1	0.1081	63472.3	5	GSCGGGADDAHVIEATR;HAAVALSPK;LEQELPSSGSTSK;LLHFAGYDPHR;SGEADASVAVSDRR	193365992	6.44553e+06	EELM2 domain-containing protein
TGME49_236650.P1601	1;1;1;1;1	0.0727	59912.1	5	GDGPIVLILAPTR;LIDFLESR;MLDMGFEPQIR;QTLMWSATWPK;TWVLDEFK	94612225	3.15374e+06	DEAD (Asp-Glu-Ala-Asp) box polypeptide 17
TGME49_237180-t26_1-p1	1;1;1;1;1	0.1608	29119	5	ASAAFVDMWR;ELVQQLVNR;LLELIELNEAPADLASALR;QQQLEAMVEQHR;RQEEVTLHLK	8.39127e+07	4.93604e+06	hypothetical protein
TGME49_251540-t26_1-p1	1;1;1;1;1	0.217	35297.7	5	EGYLPDNALER;GVDGFGPSLLGDSPGFHFPR;HVDLFGEDWK;LAGWTDNTHTATAGTPK;VLAGDFEGFSR	188636150	9.92822e+06	dense granule protein GRA9
TGME49_254470.P2059	1;1;1;1;1	0.0642	88656.4	5	EGSPGVGDYR;HNLREELFADEK;LVNPAALQYGSR;QIVAAEVPLR;VQLTAAER	9.41186e+07	2.35296e+06	Myc-regulation protein MYR1
TGME49_254720.P2070	1;1;1;1;1	0.171	28591.9	5	APPVPPR;IPYGGAAPPR;MFPDFQYR;MGPSDISTHVR;QRPLFTEGVR	2762731750	276273175	dense granule protein GRA8
TGME49_262050-t26_1-p1	1;1;1;1;1	0.0765	65073.2	5	DGFVAALSR;FAVPLYSGR;ITLSAVEPR;LGHWLGSLGR;SALLGQSR	334987120	1.33995e+07	rhoptry kinase family protein ROP39
TGME49_263040.P2439	1;1;1;1;1	0.1959	16527.1	5	AFEPLLLLGK;AVVAFNQK;DILVAYDR;FQDVDIR;VSGGGYVAQIYAIR	636592030	5.30493e+07	ribosomal protein RPS16
TGME49_263090.P2444	1;1;1;1;1	0.1692	30661.1	5	ALAAEYR;ATETAEAELPSTHPIR;DSTLIMQLLR;IISSVEQK;YISEFSGEEGKK	157130646	7.48241e+06	14-3-3 protein
TGME49_263700-t26_1-p1	1;1;1;1;1	0.2308	16273.5	5	AATGEEGEAQGSGLGPATR;ELGISAVHVK;IEDVTPIPTDSTR;SKTPGPGAQSALR;TPGPGAQSALR	261152626	3.26441e+07	ribosomal protein RPS14
TGME49_267400-t26_1-p1	1;1;1;1;1	0.3582	15589.4	5	ADQLNVLVLNR;DIELLLMHNTK;FAAEIAHNISSR;FLVSSPK;GTNTMPNIGYGSNK	451285497	5.64107e+07	ribosomal protein RPL32
TGME49_272910-t26_1-p1	1;1;1;1;1	0.1089	58589	5	DAVNDLSLDYLAK;DVDNVDLNDIR;LATEAVMMILK;LGGTVDESELVK;LLAPIAVDAVMK	86338011	2.05567e+06	T-complex protein 1 delta subunit
TGME49_278990.P3027	1;1;1;1;1	0.1826	36465.4	5	FGLYEYFK;FPFGSVVPLWSR;SSLSVAAASPLAAAK;TVVAEEGAAGLR;VVQLFYDNIFTKPK	154203034	7.71015e+06	phosphate transporter MPT
TGME49_290160.P3223	1;1;1;1;1	0.0378	113425	5	LPVEIEER;NHFISEDSAATFR;QTVSLLVSTDGGK;VVLIVGSK;YSLSLPNNIR	52741120	941806	sortilin-like receptor SORTLR
TGME49_290950-t26_1-p1	1;1;1;1;1	0.0231	194363	5	FGLFGEAADTLLK;IIDYVNR;LLLQWLEAR;QAPELWAYVLR;VSPSSPGFSFTK	34679033	357516	clathrin heavy chain
TGME49_299050-t26_1-p1	1;1;1;1;1	0.241	22236.8	5	EQEQAVEKPSVEGVK;FLEDVMEK;FVLDLLR;KFLEDVMEK;NLDVDNLVIEHIQVNR	360175306	3.27432e+07	ribosomal protein RPL17
TGME49_299250.P3440	1;1;1;1;1	0.053	123820	5	EFLAGSPPDAVGER;ELTALSAFVAGGLPAGVAAAALWGGR;LVATLGEVER;LVATLGEVERR;YENLLEVSALDER	366925690	8.33922e+06	hypothetical protein
TGME49_314220.P3733	1;1;1;1;1	0.0303	118652	5	AASPSPPTGR;IHSALVAFLR;LHFSFLR;QSVAEEEAGGWR;VALPTSSDSAVR	8.20162e+07	1.41407e+06	hypothetical protein
TGME49_203310.P517	1;1;1;1	0.1568	25885	4	QPALEQEVPESGK;QPALEQEVPESGKDGEDARQ;SDAEVTDDNIYEEHTDR;SRQPALEQEVPESGK	83692959	1.04616e+07	dense granule protein GRA7
TGME49_205250-t26_1-p1	1;1;1;1	0.0361	62608.2	4	AAQNFEQQEHLHTE;FVSVTTGETR;LFLGDFGTYR;SELFFEK	115926393	3.6227e+06	rhoptry protein ROP18
TGME49_205510-t26_1-p1	1;1;1;1	0.0959	54296.8	4	GIKEQLSNLLDGLSAK;IVTDNLIYAK;QPASTIQILGAEK;TVQLIGFR	10205019	351897	nucleolar protein 5, putative
TGME49_215470-t26_1-p1	1;1;1;1	0.212	24569.4	4	AIGEILEGSR;KYDAFLASQVLIPQIPR;LLGPGLNK;STMGKPQQIYG	554608928	3.69739e+07	ribosomal protein RPL10A
TGME49_226960-t26_1-p1	1;1;1;1	0.0269	131261	4	ANVPVIK;NQPGFVLLGR;TLGEIVTFVADAVK;VALLGGTVK	24441087	470021	phosphofructokinase PFKII
TGME49_227620-t26_1-p1	1;1;1;1	0.1189	19774.3	4	AAHVPVPDFSQ;FAENVGQHSEK;GEHTPPLPDER;QQEPEEPVSQR	250868332	22806212	dense granule protein GRA2
TGME49_229670.P1332	1;1;1;1	0.3497	15773.8	4	DGSLNYIDENDEVLVAGFGR;ITAFVPR;SGHAVGDIPGVR;VAGASLLALFK	241248184	2.41248e+07	ribosomal protein RPS23
TGME49_230890.P1389	1;1;1;1	0.0503	84455.9	4	DAAQAEGLR;INVGPDYQVPR;LPEFYLSR;LYSQAAPCAAFR	654506582	1.92502e+07	PHD-finger domain-containing protein
TGME49_232350-t26_1-p1	1;1;1;1	0.1125	35507.1	4	ALDLSHVTSVVDTNVSVR;NDLLPFNSK;QLEEIAEHTK;YVADALSVSPR	46831402	2.03615e+06	lactate dehydrogenase LDH1
TGME49_233480-t26_1-p1	1;1;1;1	0.121	39076.2	4	CSYTENSTLPK;EWVTGDSVLTGLK;ISVPESQYPANAK;SPLGAMLR	885507988	6.32506e+07	SAG-related sequence SRS29C
TGME49_235930.P1579	1;1;1;1	0.0719	64207.9	4	ASGAILEYVGR;HAYIAGTLAER;LAIFGELR;LLIFGWNAEAR	77810794	2.28855e+06	domain K- type RNA binding proteins family protein
TGME49_242330.P1735	1;1;1;1	0.2135	21581.3	4	ESSNAYAIK;LVNSMMMHGR;QAVDVSPLR;VNQAIYLICTGAR	262226928	21852244	ribosomal protein RPS5
TGME49_248810.P1906	1;1;1;1	0.0765	54231	4	EGHMVVGDESAVITLK;FVGPAAEEVER;SPHVAVGLSGGER;VELYLYR	73304805	2.52775e+06	nuclear factor NF7
TGME49_249270.P1924	1;1;1;1	0.0794	46928.1	4	APISELPK;NEYLATLNR;VLASTYGIR;VLSGQQFK	135148996	5.40596e+06	protein disulfide isomerase-related protein (provisional), putative
TGME49_266060-t26_1-p1	1;1;1;1	0.1254	31473.9	4	FSQYVGAQAIAGR;LLIVTDPR;LSLQEDSIAK;STSEGIHLINLAK	91213710	5.70086e+06	ribosomal protein RPSA
TGME49_266070.P2556	1;1;1;1	0.1333	14328.8	4	DYTIHLHK;FIWSGGIR;FYTLVQHVPVASFENLK;LIHGIQFK	169755726	24250818	ribosomal protein RPL31
TGME49_274060-t26_1-p1	1;1;1;1	0.1084	35001.2	4	AVAGLAAGGLGSFFGNPADLALIR;NEGISGLYK;NYTGVLNAISR;QLTYSTAR	35897995	1.70943e+06	2-oxoglutarate/malate translocase OMT
TGME49_284560-t26_1-p1	1;1;1;1	0.3263	21392.3	4	ATNVKDEIALTGTDVELVSR;FVYAHFPINVNISGNGTVVEIR;HLPVDIQK;SAALIHQSTLVR	573226184	4.77688e+07	ribosomal protein RPL9
TGME49_285895.P3139	1;1;1;1	0.0158	374206	4	EALDGVSLFIEDLR;EGANEAPEANEVTAEQR;ELQFLEESGDLFR;QVEAQLSLLHR	87106414	521595	AP2 domain transcription factor AP2V-2
TGME49_288950-t26_1-p1	1;1;1;1	0.0273	103706	4	ELSDLLQLLAENAK;GVVATASAVDR;RAPSVATAPADLPR;VTDNVYAEEEPR	813294586	1.42683e+07	AP2 domain transcription factor AP2IX-4
TGME49_295125-t26_1-p1	1;1;1;1	0.233	42234.5	4	LLALQAIETPEYR;LLALQAIETPEYREMEEQLSAASR;SRNEVGWVK;VVVPAEYDEYTPPEGR	470390614	2.13814e+07	rhoptry protein ROP4
TGME49_306060-t26_1-p1	1;1;1;1	0.0121	328676	4	GFHFTTVHR;GISPDQLFR;VPNELLQPLLR;WGFVESR	44913563	286074	rhoptry neck protein RON8
TGME49_309820-t26_1-p1	1;1;1;1	0.1257	20168.7	4	AEDILEK;IACYVTVR;VKEYELK;VLEQLTGQRPQFSK	365634200	4.0626e+07	ribosomal protein RPL11
TGME49_310490.P3611	1;1;1;1	0.1701	16315.8	4	AAVIDVTK;INYDKYHPGYFGK;LWSLVSPATLEK;YHPGYFGK	276221120	3.06912e+07	ribosomal protein RPL27A
TGME49_312090-t26_1-p1	1;1;1;1	0.3741	14790.8	4	KVHMAIIVR;LPACSLGDLVLATVK;NLYIIAVK;RAEGYFIYFEDNAGVVANNK	76401509	6.94559e+06	ribosomal protein RPL23
TGME49_319560.P3851	1;1;1;1	0.3343	37841.1	4	AEESCVEGVEVTLAEK;AEESCVEGVEVTLAEKCEK;CEKEFGISASSCK;EFGISASSCK	434912032	2.17456e+07	microneme protein MIC3
TGME49_201800.P475	1;1;1	0.0674	28491.5	3	QTITDSVGVK;SALDQVLR;TAGDLIQEAR	72709035	4.277e+06	ATP synthase-associated protein
TGME49_202370-t26_1-p1	1;1;1	0.0504	58562.4	3	NDVNFDLIK;QNVVETFSSK;YFTDMIQK	38776553	1.07713e+06	T-complex protein 1, epsilon subunit (TCP-1-epsilon), putative
TGME49_203290.P516	1;1;1	0.1376	23792.4	3	GATDDDVAVDK;LPTFYLLQR;STGGDIWRPR	27562561	2.75626e+06	dense granule protein GRA34
TGME49_203630.P529	1;1;1	0.1714	12036.8	3	DSLVVQGK;GKDSLVVQGK;SFELGAEK	4.27439e+07	1.0686e+07	ribosomal protein RPL44
TGME49_205470.P571	1;1;1	0.0276	93011.6	3	HLPSPFAAQK;NMSVIAHVDHGK;VFSGTVATGQK	1.51915e+07	292144	translation elongation factor 2 family protein, putative
TGME49_212290.P763	1;1;1	0.1688	18350.7	3	ADAFIALYANHLK;ELAPYDPDWLYIR;SNPAYLYETPLETR	127209102	1.27209e+07	ribosomal protein RPS19
TGME49_213350.P788	1;1;1	0.24	17128.2	3	GVELDKLLDMK;MEDLLELFR;NCAFGEKPEPVNTHLR	42640775	5.3301e+06	ribosomal protein RPS15
TGME49_216670-t26_1-p1	1;1;1	0.0404	100015	3	AGTVAVVGLQAANVDR;EIDGTLER;SIGSVIGAGGANLR	44304860	763877	FUSE-binding protein 2 / KH-type splicing regulatory protein
TGME49_221210.P1012	1;1;1	0.0559	19574.1	3	NFIGLFDK;NFIGLFDKYK;RFDDENFDLKHER	35883504	2.76027e+06	cyclophilin
TGME49_226380.P1204	1;1;1	0.0635	42568.3	3	EALEDFDVLLEK;YGEASVDDTQR;YGEASVDDTQRR	24732288	1030512	dense granule protein GRA35
TGME49_226830.P1225	1;1;1	0.0384	103111	3	GLLAEETVER;IDAVAEEDDPDAGVR;VDGAGVLSFDR	13819748	242452	DnaK family protein
TGME49_230410-t26_1-p1	1;1;1	0.1095	30496.7	3	HLTVNDLPLGR;TAPAEGGIGQLR;VTLSEVYR	51719386	3.04232e+06	peroxiredoxin PRX3
TGME49_231630-t26_1-p1	1;1;1	0.0465	50122.1	3	ILEPLVQER;LVSGVVATQGEAR;VVEVLKEEIQER	116514408	4.48132e+06	alveolin domain containing intermediate filament IMC4
TGME49_231640-t26_1-p1	1;1;1	0.0575	69534.5	3	TVPIGEETER;VQQQIIQQQLSAR;YQDVEEVEEIIR	39839274	1.17174e+06	alveolin domain containing intermediate filament IMC1
TGME49_233100-t26_1-p1	1;1;1	0.069	32023.1	3	FYGVLDR;NNPAFLELR;VLPSIINEVLK	31349313	1.64996e+06	SPFH domain / Band 7 family protein
TGME49_238010.P1638	1;1;1	0.1317	18532.2	3	ELYDVDTQR;LTSDYDALDVANK;QPLTTESAMK	78099854	7.80999e+06	ribosomal protein RPL23A
TGME49_238250.P1646	1;1;1	0.2178	11382.6	3	EELQNVVSAQR;QVAGFAPYER;REELQNVVSAQR	120088444	17155492	ribosomal protein RPL36
TGME49_239260-t26_1-p1	1;1;1	0.3107	11414.4	3	DNIQGITKPAIR;DSVTYTEHAR;ISGLIYEEIR	689025330	114837555	histone H4
TGME49_239760.P1684	1;1;1	0.1429	15045.9	3	DTVYELR;VFVTAELPFSK;VFVTAELPFSKR	256913126	3.21141e+07	ribosomal protein RPL22
TGME49_242340.P1736	1;1;1	0.1667	6497.24	3	ANQIGFVK;TNLFNTR;TNLFNTRPK	244069912	61017478	ribosomal protein RPS29
TGME49_248340.P1883	1;1;1	0.1435	24560.7	3	AAAAAQAVPEFK;HLTGEFEK;LILVGDGGVGK	80870280	5391352	GTP-binding nuclear protein ran/tc4
TGME49_248880.P1910	1;1;1	0.1667	23357.8	3	ATIGADFLTK;FQSLGVAFYR;TATNVHLAFEEIAKR	133836529	8.92244e+06	ras-related protein RAB7
TGME49_249990.P1955	1;1;1	0.0239	92511.2	3	LNQLGASEQR;LTAQIDILR;TLSTILEDLR	1.78789e+07	331091	dense granule protein GRA70
TGME49_252360-t26_1-p1	1;1;1	0.0486	60739.5	3	PADILISDNFQR;SGDVFTESYLPPEHLDR;VADADEPTTSTGNR	53783193	1.99197e+06	rhoptry kinase family protein ROP24 (incomplete catalytic triad)
TGME49_263320-t26_1-p1	1;1;1	0.0298	42093.5	3	DGVLIGHPAVR;LAQPLENSVASR;VATPVSAQR	31862011	1.09869e+06	hypothetical protein
TGME49_269190.P2670	1;1;1	0.0181	105037	3	AAAGNIIPSATGAAK;LAGLESDVQAR;LVDLIAVMAAK	38925342	778507	glyceraldehyde-3-phosphate dehydrogenase GAPDH2
TGME49_270320.P2732	1;1;1	0.0372	58619.7	3	AGGSVETFDVPR;VDGVLALSR;VIAVPDVR	48474206	1.61581e+06	protein phosphatase PPM3C
TGME49_270380-t26_1-p1	1;1;1	0.2583	17147.6	3	DSFGVPQVK;KGQTPSQIGVTLR;LQGLAPELPEDLYYLIK	169636390	15421490	ribosomal protein RPS13
TGME49_271050-t26_1-p1	1;1;1	0.1818	19075.8	3	CVAEAGAPAGR;KLTTVLPGAVLK;LIVRVPGADGR	175956392	1.35351e+07	SAG-related sequence SRS34A
TGME49_273090-t26_1-p1	1;1;1	0.037	89322.6	3	GQVVVIGATNR;HFEEGLAGAR;ISILQATLR	18387462	391223	cell division protein CDC48CY
TGME49_285870-t26_1-p1	1;1;1	0.1677	34904.3	3	ECTTSSTLAEHLSGASLVQHAR;TNAADDKKPAYTFSVTSLPTEEK;VTGNSSVEFK	69464122	3.47321e+06	SAG-related sequence SRS20A
TGME49_286580.P3157	1;1;1	0.0241	107159	3	EAAEGFVGVEEVQWVK;QVQGVIVDESGR;YTWTTTTGPAR	103583586	1.95441e+06	inner membrane complex protein IMC17
TGME49_309760.P3575	1;1;1	0.0603	34505.3	3	FITEQFYNFR;LFHLDSTLLALSPNAPR;NPVATLLWR	55480904	3.08227e+06	dense granule protein GRA55
TGME49_315770.P3788	1;1;1	0.0615	62527.9	3	ELVVLNDVR;FYALPILSR;SVVNATPVILTQMLDETNQYALLPR	43947762	1.41767e+06	cytochrome p450
TGME49_500225.P231	1;1;1	0.0477	69308.5	3	DLEEASLGR;HVGQSDERPLLQR;LVQSFTER	44530649	1.53554e+06	hypothetical protein, conserved
TGME49_201780.P473	1;1	0.039	82562.7	2	ELGGIVTVLAVGHYVK;TIDQQNEALPEDLK	43016598	2.04841e+06	microneme protein MIC2
TGME49_202200-t26_1-p1	1;1	0.0126	86970.7	2	DLPSGTGPLR;YSPPEEAILR	36220232	823187	hypothetical protein
TGME49_202680.P499	1;1	0.0426	62145.5	2	SLGHYNPDVIR;TVASPVYTGGDVR	70047364	2.12265e+06	cytochrome b-c1 complex subunit 2
TGME49_205700.P580	1;1	0.1221	18829.2	2	IEFELFADVVPK;VVAGQEVVK	11884781	848913	cyclophilin precursor
TGME49_210370.P708	1;1	0.0188	52381.7	2	EVLLHIASTAATDTPGTGPAHDAR;VSLTEQVHK	1.95791e+07	783162	rhoptry protein ROP54
TGME49_213067.P780	1;1	0.0487	50090	2	NAAVSLAQQLR;NASAYFYLTGR	6.02675e+06	215241	dense granule protein GRA36
TGME49_215980-t26_1-p1	1;1	0.0905	24432.4	2	ALISILEGMR;LYESVLAFR	18130042	1.39462e+06	hypothetical protein
TGME49_216880.P895	1;1	0.0654	35107.2	2	LWDLNAGVTVR;NVLSEITPEK	29692648	1.56277e+06	POC1 centriolar protein, putative
TGME49_217820-t26_1-p1	1;1	0.0605	51672.7	2	IDHWSEGVR;TAHAPLIELLQIFVNQGPK	19508796	750338	PCI domain-containing protein
TGME49_218520.P943	1;1	0.0602	36627.9	2	KPPFEFGK;SGSGGGEEIEYER	3.73407e+06	248938	microneme protein MIC6
TGME49_218820-t26_1-p1	1;1	0.1419	15363.9	2	TAIGAASLLQR;VETSYFSSTR	48321438	5.36905e+06	alba 2
TGME49_222860.P1065	1;1	0.0093	88318	2	RYEAEDEKLR;WWLLDAR	7228977	190236	eukaryotic translation initiation factor 3 subunit B, putative
TGME49_227600.P1253	1;1	0.1493	15355.4	2	AFLVEEQK;ALPGIPAVAPHR	213535564	2.37262e+07	ribosomal protein RPL34
TGME49_227810-t26_1-p1	1;1	0.0457	57979.6	2	STLPQTPFVIETLR;VLQLAANLER	13412772	496769	rhoptry kinase family protein ROP11 (incomplete catalytic triad)
TGME49_228630-t26_1-p1	1;1	0.0244	34772.3	2	LGTNLQAK;SSASSEPAPALVTPGAAGEPVR	18254251	960750	MIR domain-containing protein
TGME49_234420-t26_1-p1	1;1	0.0374	66747.3	2	AQLEAEAYQK;HMLLYGAPGTGK	0	0	ATPase, AAA family protein
TGME49_236210-t26_1-p1	1;1	0.055	56861.7	2	EHILEYINR;TQLLGHLDSTTAVAEDIGR	61475246	2.11984e+06	cytochrome b-c1 complex subunit 1
TGME49_237015.P1614	1;1	0.0985	29352.7	2	AEGTEEEDADTAAR;SGLDESTSTTSR	23198424	1.78449e+06	dense granule protein GRA43
TGME49_240600-t26_1-p1	1;1	0.033	72173.4	2	DIAVATNAQLISR;YEDSINAVR	85442842	2.44122e+06	chaperonin cpn60, putative
TGME49_243570-t26_1-p1	1;1	0.1875	12699.5	2	EASVYNTYTLPK;NIVDASSQR	80397720	13399620	ribosomal protein RPS26
TGME49_244320.P1786	1;1	0.129	17568.8	2	AIVGLSLEDIKR;LHWTLVWR	142339400	17792425	ribosomal protein RPL24
TGME49_245680-t26_1-p1	1;1	0.0637	17864.5	2	AVGVEVNK;TGIVFNVTQR	295406660	29540666	ribosomal protein RPL21
TGME49_247350.P1849	1;1	0.0766	26908.9	2	AFAEGGWK;LDATSNSITAK	93635212	1.04039e+07	thioredoxin domain-containing protein
TGME49_254440-t26_1-p1	1;1	0.0909	17791.4	2	QVGGEVGASSVLAPK;SQAWEFSGTVK	151103464	1.37367e+07	ribosomal protein RPL12
TGME49_254620.P2062	1;1	0.1961	6131.5	2	PIPPWIR;QNRPIPPWIR	1162343230	1162343230	ribosomal protein RPL39
TGME49_254880-t26_1-p1	1;1	0.0161	81725.4	2	ALVDFVR;VPQDVVDILTER	45508524	968266	Alpha-galactosidase
TGME49_256770-t26_1-p1	1;1	0.081	45079	2	GLDVQQVSLVINYDLPNSR;LLVLDEADEMLNR	0	0	eukaryotic translation initiation factor 4A, isoform 3, putative
TGME49_257680.P2182	1;1	0.1033	24090.3	2	QLGLAPSYADK;VSTGDAMILAR	27727922	2.52072e+06	myosin light chain MLC1
TGME49_258060.P2202	1;1	0.0865	23319	2	AVLLDLVEGK;LELQNIER	39092560	2.60617e+06	ATP synthase subunit ATPTG8
TGME49_258390.P2219	1;1	0.0579	44606.5	2	ISLLEALVGFER;SFIHLDNTPVR	19474340	811431	DnaJ protein, putative
TGME49_260440-t26_1-p1	1;1	0.0611	33931.7	2	TPLATLGQK;TYVQVIQEGK	28321028	2.17854e+06	nuclear factor NF3
TGME49_260520.P2328	1;1	0.031	77029.9	2	ASSDLTVAGVSR;LSNLSQGLSPR	10884902	375341	dense granule protein GRA53
TGME49_262380-t26_1-p1	1;1	0.0344	59573.5	2	AQIAALEMFR;TTLTAAITK	86250620	2.4643e+06	elongation factor Tu, putative
TGME49_262620-t26_1-p1	1;1	0.0683	31722.2	2	ADVFEDFQGR;QVFISNLPWR	61622570	3.08113e+06	RNA recognition motif-containing protein
TGME49_268200.P2625	1;1	0.0185	66370.9	2	LFVGSIPR;VLDAALGPIIVK	39113410	1.62973e+06	RNA recognition motif-containing protein
TGME49_268830.P2651	1;1	0.0224	61227.4	2	SQLQLANLER;TFYTNQVQILDR	2.25458e+07	704557	ATP synthase subunit delta
TGME49_275810-t26_1-p1	1;1	0.1053	17368.9	2	EGVIVVQK;TYLHLPPTVFPSTLTK	93435080	9343508	ribosomal protein RPS10
TGME49_277270-t26_1-p1	1;1	0.0841	37334.5	2	DALFVLLR;HLINNPSPAHGYK	0	0	NTPase II
TGME49_279100.P3028	1;1	0.0552	47646.6	2	RPGTLVEIDSGR;TPWGEVKPVEAIR	1.94755e+07	885248	mitochondrial association factor 1a
TGME49_290700.P3231	1;1	0.0476	34692.6	2	KGETQNEESNATLANSSTGKGDGGTAGSEAPPR;WIQTFYSHNALQQDR	43819231	3.98357e+06	dense granule protein GRA25
TGME49_291960.P3255	1;1	0.0231	57556.6	2	VLSIFGVADGKK;VMLNEQK	21801894	778639	rhoptry kinase family protein ROP40 (incomplete catalytic triad)
TGME49_297060.P3398	1;1	0.0792	30009.4	2	HYGALQGLNK;VLVAAHGNSLR	38962708	2.05067e+06	phosphoglycerate mutase PGMII
TGME49_297880.P3423	1;1	0.0822	24119.8	2	GLLQLFTEK;QGLGGVLGK	34104394	2.62341e+06	dense granule protein GRA23
TGME49_300200.P3460	1;1	0.1032	15891.8	2	GDEELDTLIK;HLQLAIR	468648270	52072030	histone H2AZ
TGME49_308020-t26_1-p1	1;1	0.0597	41926.7	2	FTVPWILLPPAK;GFLTDYIPGAK	55506954	2.64319e+06	SAG-related sequence SRS57
TGME49_310010.P3589	1;1	0.0104	127337	2	LFGHIQANVEAK;SVQVSGALLR	41760320	614122	rhoptry neck protein RON1
TGME49_312050.P3660	1;1	0.1215	24176.3	2	GIYDLSNEAHGIK;LQIWDTAGQESFR	33744868	1.87471e+06	ras-related protein RAB2
TGME49_312270-t26_1-p1	1;1	0.03	44756.3	2	FMGLTPER;LSFPVLDATDLR	41486404	1.97554e+06	rhoptry protein ROP13
TGME49_313010-t26_1-p1	1;1	0.0421	53382.2	2	ELLMGIFEK;YIQGLILVPTR	0	0	DEAD (Asp-Glu-Ala-Asp) box polypeptide DDX6
TGME49_313080-t26_1-p1	1;1	0.0549	49479.1	2	LLAPVAPTLEK;QAAASEATSEKLER	41427378	1.53435e+06	hypothetical protein
TGME49_313140.P3691	1;1	0.0424	59522.8	2	APILISNVPR;TVVSEAAHGTVTR	35276920	1007912	isocitrate dehydrogenase 2
TGME49_313380.P3702	1;1	0.0693	31474.6	2	SLAVIWLR;TQQTIYEQEVR	14512522	853678	IMC localizing protein ILP1
TGME49_315320.P3763	1;1	0.0942	34220	2	LADVLPSATLQETSSAYVFSVK;QSMTLMITR	1.7063e+07	1.0037e+06	SAG-related sequence SRS52A
TGME49_316250.P3800	1;1	0.0431	44701.8	2	ESLVDLGAK;HTDTIELK	28392952	1.49437e+06	dense granule protein GRA45
TGME49_500284.P73	1;1	0.0219	60697.3	2	IGSAAASAIER;LSQQSALSDISR	47988200	1.59961e+06	hypothetical protein, conserved
TGME49_235402.P1558	1;1	0.0101	127497	2	ATRGVATVSLPR;GVATVSLPR	14043232000	250772000	CorA family Mg2+ transporter protein
TGME49_202390-t26_1-p1	1	0.0204	61740.1	1	ATPFLPLDSGLR	0	0	mature soluble cytoskeleton protein MSC1B
TGME49_204050.P540	1	0.0105	81708.3	1	SSNYGIQR	8728898	229708	subtilisin SUB1
TGME49_204340.P548	1	0.0114	97016.2	1	IVPTVDAAPR	19727246	379370	dense granule protein GRA54
TGME49_205580.P574	1	0.0201	51171.8	1	TRPPFAVDGR	15640498	521350	nuclear factor NF4
TGME49_208030-t26_1-p1	1	0.019	62961.9	1	TGVTGVTVGPR	34765932	1.58027e+06	microneme protein MIC4
TGME49_208530-t26_1-p1	1	0.0187	65520.4	1	LDSGDLAYLSR	0	0	nicotinate phosphoribosyltransferase
TGME49_208790-t26_1-p1	1	0.029	33647.5	1	TQDLPIGIK	16716166	983304	MC family transporter, putative
TGME49_208830.P658	1	0.0218	54719.9	1	FDLLQFVNLTR	0	0	dense granule protein GRA16
TGME49_209910-t26_1-p1	1	0.0732	13705.5	1	LLLPGELSK	36912120	4614015	histone H2Bv
TGME49_214770-t26_1-p1	1	0.203	22847.4	1	FADDTYTESYISTIGVDFK	22504332	1.12522e+06	ras-related protein RAB1B
TGME49_214940.P838	1	0.0394	34512.6	1	NFSGEDSSEIDEK	8243204	749382	MIC2-associated protein M2AP
TGME49_215060-t26_1-p1	1	0.0573	22106.5	1	ILFLGLDNAGK	0	0	small GTP-binding protein sar1, putative
TGME49_215590-t26_1-p1	1	0.0209	72687.4	1	LGANSLLDLVVFGR	0	0	flavoprotein subunit of succinate dehydrogenase SDHA
TGME49_217570.P911	1	0.1341	9067.57	1	MEIDLLHPDPK	7746116	2.58204e+06	ribosomal protein RPS27
TGME49_217740.P923	1	0.0239	38997.9	1	VALVTGASR	11373508	631862	3-ketoacyl-(acyl-carrier-protein) reductase
TGME49_219550-t26_1-p1	1	0.0213	50075.9	1	SELNPAFQER	0	0	dihydrolipoyllysine-residue succinyltransferase component of oxoglutarate dehydrogenase
TGME49_221380.P1019	1	0.0405	27193.6	1	AVTLAEVLKR	13810369	920691	alba 1
TGME49_221470-t26_1-p1	1	0.0199	61460.4	1	HGEHFDVLDVR	4.52232e+06	133009	hypothetical protein
TGME49_223050.P1071	1	0.1017	13341.2	1	LIDLHSPSDVVK	65614344	9.37348e+06	ribosomal protein RPS20
TGME49_223940.P1099	1	0.0408	27299.3	1	EAEDLAEKER	6.35067e+06	423378	gliding-associated protein GAP45
TGME49_226030.P1193	1	0.0496	39367.3	1	LLTPDLAQR	40239780	2.51499e+06	cAMP-dependent protein kinase subunit PKAc1
TGME49_226250.P1198	1	0.0123	78525.6	1	VGSTNEFIR	11788209	256265	DEAD (Asp-Glu-Ala-Asp) box polypeptide DDX3X
TGME49_226860.P1226	1	0.0429	23102.8	1	VLDALIDVK	6.06422e+06	433159	SAG-related sequence SRS67
TGME49_229030.P1309	1	0.0439	25390	1	SSNELVLAIR	10425622	868802	signal peptidase complex subunit 2, putative
TGME49_229250-t26_1-p1	1	0.0853	14725	1	KFNGITLSAER	0	0	ribosomal protein RPL28
TGME49_231410.P1417	1	0.0193	64669	1	TEVEDQIANYK	0	0	ATP synthase F0 subunit b-like protein
TGME49_231970.P1434	1	0.0032	291645	1	LLILALER	0	0	pre-mRNA processing splicing factor PRP8
TGME49_232230-t26_1-p1	1	0.1111	11636	1	LIIISNNCPALR	0	0	ribosomal protein RPL30
TGME49_232440-t26_1-p1	1	0.0171	53992.7	1	LTEAIDSR	4.37335e+06	128628	Brf1p family coiled coil protein
TGME49_232600.P1474	1	0.015	70748.6	1	STQALLELGR	0	0	patatin-like phospholipase PL1
TGME49_233450-t26_1-p1	1	0.0167	44169.7	1	YADVLPR	31403912	1.42745e+06	SAG-related sequence SRS29A
TGME49_233500-t26_1-p1	1	0.032	39517.3	1	TATAALAQETHR	8.1602e+06	453345	triose-phosphate isomerase TPI-II
TGME49_235670-t26_1-p1	1	0.0125	59858.7	1	ALLLFPR	19682334	678701	hypothetical protein
TGME49_236040.P1585	1	0.0826	39012.1	1	YGGGAGGAAAASSLFEK	12577157	524048	fructose-1,6-bisphosphate aldolase
TGME49_236910.P1606	1	0.0512	29455.6	1	QIHAEFTPVTDFR	17600120	1.35386e+06	U2 snRNP auxiliary factor, putative
TGME49_238040.P1640	1	0.0239	152652	1	KLEPVYEAFAR	9560756	99591.2	protein disulfide-isomerase domain-containing protein
TGME49_240650-t26_1-p1	1	0.0092	142845	1	LVLPTSLMDDLR	0	0	coatomer protein complex, subunit alpha, putative
TGME49_242640-t26_1-p1	1	0.0022	339235	1	LGSFGWR	0	0	hypothetical protein
TGME49_243950-t26_1-p1	1	0.0406	30184.8	1	VLPSIGNEVLK	21744634	1.14445e+06	prohibitin, putative
TGME49_243960.P1776	1	0.0136	85449.7	1	DGGMLILVAGR	0	0	nuclear transport factor 2 (ntf2) domain-containing protein
TGME49_244110.P1782	1	0.0476	42510.6	1	AAGQAASEEPAGTPESFR	0	0	nucleosome assembly protein (nap) protein
TGME49_248460.P1890	1	0.0463	24371.6	1	LLADDWEELR	8101621	623202	ubiquitin, putative
TGME49_249250-t26_1-p1	1	0.0714	12821.1	1	DTQFYLGK	37079564	5.29708e+06	ribosomal protein RPL35A
TGME49_249850-t26_1-p1	1	0.0208	43035.3	1	LPTWQQIR	28592316	2.19941e+06	GAP40 protein
TGME49_250770.P1963	1	0.0243	46625.7	1	VLITTDLLAR	25667224	1.06947e+06	eukaryotic initiation factor-4A, putative
TGME49_250810.P1964	1	0.065	14167.2	1	VTGSAASK	1.92143e+06	274491	ribosomal protein RPL35
TGME49_251500.P1976	1	0.0227	48851.9	1	YHEFEQDVSK	4.9855e+06	249275	eukaryotic initiation factor-3, subunit 3, putative
TGME49_252290.P1990	1	0.0257	59305.2	1	IVSVALEALENILR	8668321	433416	importin alpha, putative
TGME49_260180-t26_1-p1	1	0.0764	17911	1	AFAGAAAPLGVK	12452770	1.03773e+06	ATP synthase-associated protein
TGME49_263730.P2489	1	0.0153	71439.4	1	TGLVSVLGGK	82762340	2.12211e+06	FAD-dependent glycerol-3-phosphate dehydrogenase
TGME49_264440-t26_1-p1	1	0.0231	37328.2	1	TSLFLLLR	4597256	229863	signal recognition particle receptor beta subunit protein
TGME49_267810-t26_1-p1	1	0.1037	26469	1	GAAAAVVVYDISNR	0	0	ras-related protein RAB5A
TGME49_268570.P2639	1	0.0223	47015.3	1	FSVEEIAALR	11343112	667242	zinc finger (CCCH type) motif-containing protein
TGME49_269980-t26_1-p1	1	0.0254	52112.9	1	IIQVDQSLKEDR	15655815	823990	preprotein translocase Sec61, putative
TGME49_272660.P2878	1	0.0388	28061.4	1	DDAALEAGAR	11419905	815708	hypothetical protein
TGME49_275860-t26_1-p1	1	0.0392	43114.5	1	TVALAVTAADFFNTR	0	0	dense granule protein GRA12B
TGME49_276140.P2966	1	0.0546	21030.9	1	DAVLLIFANK	17302894	1.44191e+06	ADP ribosylation factor ARF1
TGME49_278870-t26_1-p1	1	0.0051	216243	1	TGLLEQFLVK	5227837	48405.9	myosin F
TGME49_279420-t26_1-p1	1	0.0075	144834	1	LSHLPENALR	13276303	177017	hypothetical protein
TGME49_284540-t26_1-p1	1	0.0357	27599.9	1	VYGDLESVR	14007930	737259	ATP synthase subunit O
TGME49_286080-t26_1-p1	1	0.0099	113253	1	QLYTGNQEGR	8551150	158355	elongation factor 2 family protein
TGME49_286630.P3159	1	0.0489	27921	1	HLPDFDKEYDAIR	42070856	2.62943e+06	alkyl hydroperoxide reductase AHP1
TGME49_288500-t26_1-p1	1	0.0182	60324.1	1	VINPDINLVK	20621400	687380	malate:quinone oxidoreductase
TGME49_288670-t26_1-p1	1	0.011	135447	1	VLDAAVSVAAAAFR	11474132	159363	hypothetical protein
TGME49_289530-t26_1-p1	1	0.0535	22128.2	1	VLIEAIHNEK	214520960	21452096	ribosomal protein RPL19
TGME49_289680.P3208	1	0.0502	24962.8	1	AVSVEEATK	516167140	3.44111e+07	ras-related protein RAB11A
TGME49_289970.P3220	1	0.0439	21366.3	1	STGFFGWLR	3.90901e+06	300693	hypothetical protein
TGME49_293430.P3297	1	0.0316	44536.5	1	QQPVEANETTVER	6.34353e+06	352418	hypothetical protein
TGME49_297070.P3399	1	0.0193	58049.5	1	MLSTLLSAER	23271912	1.1636e+06	carbonic anhydrase-related protein CARP
TGME49_306030.P3514	1	0.021	37788.5	1	IPSELPK	35633560	1.54929e+06	glutathione S-transferase 2
TGME49_308970.P3553	1	0.0322	38196.8	1	VHFLLVPEIAR	40466080	2.38036e+06	dense granule protein GRA12D
TGME49_310080-t26_1-p1	1	0.0139	87774.5	1	LLGSGLTELLR	5.54237e+06	115466	acyl-CoA synthetase ACS3, putative
TGME49_310460-t26_1-p1	1	0.0526	23438.9	1	SLLPSYLR	31589162	1.97432e+06	ras-related protein RAB6
TGME49_310750-t26_1-p1	1	0.02	64919.7	1	DIQAETTYLWIR	12826764	534448	emp24/gp25L/p24 family protein
TGME49_311430.P3648	1	0.0362	31950.8	1	QNIVPIVEDAR	25387308	1410406	fibrillarin
TGME49_312110.P3663	1	0.0135	81703	1	ALLQEALNVR	0	0	apicoplast-associated thioredoxin family protein Atrx1
TGME49_312530.P3674	1	0.019	69305.7	1	VYVGGLVDNLAK	0	0	splicing factor, CC1 family protein
TGME49_315490.P3773	1	0.0137	60857.8	1	WTTQFLIR	23997834	1.09081e+06	rhoptry protein ROP10
TGME49_315610-t26_1-p1	1	0.1646	15943.2	1	DVHVGSAETSNDVAVASTGSGTKPSK	0	0	hypothetical protein
TGME49_316540.P3812	1	0.1159	18360.8	1	VRPIQLDDIAAVLYGSDPR	0	0	IMC sub-compartment protein ISP3
TGME49_318160.P3822	1	0.0628	25941.4	1	SRYDQLVEYALALER	7841783	603214	MSP (Major sperm protein) domain-containing protein
TGME49_319350-t26_1-p1	1	0.0369	39332.3	1	LVDVSTLIPTAIVR	29898640	1.75874e+06	SAG-related sequence SRS17B
TGME49_320050.P3869	1	0.029	35301.6	1	VLLDVGIVR	103490410	5.17452e+06	ribosomal protein RPL5
TGME49_320220-t26_1-p1	1	0.0226	54739.6	1	GELAAGATVTR	0	0	cytochrome b-c1 complex subunit Rieske, putative
TGME49_321500.P3895	1	0.0168	50887.4	1	LFIGSIPR	20487720	975606	RNA recognition motif-containing protein
TGME49_323100-t26_1-p1	1	0.069	15858	1	GEVKPVEAIR	8553693	1.22196e+06	hypothetical protein
TGME49_205240-t26_1-p1	1	0.0113	88254.4	1	VPLSLLLDR	0	0	cleft lip and palate transmembrane protein 1 (clptm1) protein
TGME49_226000-t26_1-p1	1	0.071	19426.9	1	TLLGQELLSSVIR	0	0	ATP synthase subunit delta
TGME49_228190.P1281	1	0.026	38027.3	1	QGLGAALEK	0	0	eukaryotic initiation factor-3, subunit 5, putative
TGME49_260630.P2334	1	0.0133	76735.3	1	VLNAPIIVR	0	0	DnaJ family Sec63 protein
TGME49_225930-t26_1-p1	1	0.0593	27854.4	1	VVIAYEPVWAIGTGK	0	0	triose-phosphate isomerase TPI-I
TGME49_294620-t26_1-p1	1	0.0113	109106	1	ELLAQGLSNLK	0	0	eukaryotic initiation factor-3, subunit 8, putative
TGME49_212950.P772	1	0.0595	21001.8	1	LLMLGLDNAGK	0	0	ADP-ribosylation factor family protein 2, putative
TGME49_232250-t26_1-p1	1	0.0219	57244.2	1	HMNGYGSHTFK	0	0	catalase
TGME49_267430-t26_1-p1	1	0.0329	48890	1	VAAAEASGGAVPQR	0	0	DnaJ domain-containing protein
TGME49_284190-t26_1-p1	1	0.0072	152033	1	DAHQSLLATR	12384155	165122	pyruvate carboxylase
TGME49_259240-t26_1-p1	1	0.0976	9010.56	1	IVDLYIPR	0	0	ribosomal protein RPS21
TGME49_267740.P2614	1	0.0412	36992.7	1	EAELISLSPGGHDR	10797657	719844	dense granule protein GRA48
TGME49_500309.P99	1	0.0026	371346	1	LGHAGLLGR	15572752	77863.8	WW domain-containing protein
TGME49_319530-t26_1-p1	1	0.0223	53304.4	1	DLGDDYVPSR	9638082	401587	serine/arginine-rich splicing factor SR1
TGME49_215260-t26_1-p1	1	0.0059	186901	1	SVGEVMAIGR	103992390	1.06115e+06	carbamoylphosphate synthetase
TGME49_500326.P116	1	0.0262	41676.3	1	TVAITLLDGK	35463124	1.47763e+06	hypothetical protein, conserved
TGME49_285830.P3138	1	0.0027	366723	1	TLELIVSVR	66840176	369283	hypothetical protein
TGME49_292375-t26_1-p1	1	0.0106	100634	1	IGDAAALEAK	0	0	KRUF family protein

## Sheet: HDAC3-2Ty_Rep3
Protein_ID	PepIsUnique	Coverage	Mol. weight	Unique_Peptide_Num	PeptideSeqs	Abundance	iBAQ	Description
TGME49_253750.P2034	1;1;1;1;1;1;1;1;1;1;1;1;1;1;1;1;1;1;1;1;1;1;1;1;1;1;1;1;1;1;1;1;1;1;1;1;1;1;1;1;1;1;1;1;1;1;1;1;1;1;1;1;1;1;1;1;1;1;1;1;1;1;1;1;1;1;1;1;1;1;1;1;1;1;1;1;1;1;1;1;1;1;1;1;1;1;1;1;1;1;1;1;1;1;1;1;1;1;1;1;1;1;1;1;1;1;1;1;1;1;1;1;1;1;1;1;1;1;1;1;1;1;1;1;1;1;1;1;1;1;1;1;1;1;1;1;1;1;1;1;1;1;1;1;1;1;1	0.224	856162	147	AAAIALQDGATGPAALLSAAAR;AADTPGASLFEGLLLLR;AAEDRDGSVASGPTGGLQR;AAGAAVASAAER;AAQQTPSAAGEVSLGEEGR;AAVNEPSEEQVAELR;ADGEAESVETPR;AEVHSYLQQQQR;AGEESWEVEGAK;AKLQPEDLQHVLELQQQR;ALEEGQVEAVAR;ALERGDDVSGEAVEVERAEPEEGR;ANAEAALHQVQLHLLLQR;AQTLLTEGMALQAR;ASLEAPVPAEQSQVAGVDTR;ASWSVGSLDAFRR;AVDSAASLPAPLSPIAVPVAQLVTPMPFK;DAEPPVHTPSDAAK;DFDFIKK;DGEVEKPLPIR;DGSVASGPTGGLQR;DLAGTVEAAGEAAAASAAADVAAAADAR;DLAGTVEAAGEAAAA…	8544753693	2.14692e+07	PLU-1 family protein
TGME49_305340.P3502	1;1;1;1;1;1;1;1;1;1;1;1;1;1;1;1;1;1;1;1;1;1;1;1;1;1;1;1;1;1;1;1;1;1;1;1;1;1;1;1;1;1;1;1;1;1;1;1;1;1;1;1;1;1;1;1;1;1;1;1;1;1;1;1;1;1;1;1;1;1;1;1;1;1;1;1;1;1;1;1;1;1;1	0.4859	207156	83	ADGAVDPAATEAPTHAIPSSDAPAPSPPTPLTDETR;AHAATGPGASGAGNAHAERDSSLASVAR;ALTPVPVFGHSLVTFSNTAVLFGGSNTEGAVSFR;APSQAFAETGPQAAAQAAAGAPSR;AVSRPTGGPGAWQETR;DDLDFLVFDPK;DGAQVSAHSSLASPGSAAPNGAPAK;DGTASAEMFK;DGTSPGAGADYPR;DKHEELAETPGPGR;DPPDDSLFGGK;DQHVAAVFPAR;DSSLASVAR;EDRTEEDQGTLDVER;EGLDAKEDRTEEDQGTLDVER;ELINRDPNNAADHR;ETVEMETGVSGENSAQR;EYHEELR;FEDSVAPR;GAHVVGEWIQEK;GAHVVGEWIQEKFEDSVAPR;GALFASVSR;GSGAGASLPPVK…	25255195759	2.52552e+08	ATPase MORC
TGME49_264660-t26_1-p1	1;1;1;1;1;1;1;1;1;1;1;1;1;1;1;1;1;1;1;1;1;1;1;1;1;1;1;1;1;1;1;1;1;1;1;1;1;1;1;1;1;1;1;1;1;1;1;1;1;1;1;1;1;1;1;1;1;1;1;1;1	0.2693	262286	61	ADSAAAVPIHPFRPR;ADSAAAVPIHPFRPRPAVK;ADTSDEDTMMAK;AKETVDGAVVR;APALSLTIDSR;ATFFPLNEK;AVPSASLSTDTVVENEVTTR;AVVYPVSAGGR;EAAIELVVEDPSTPVR;EASLILNVR;EETAFLQDEVPGAELQR;EFLRPLADLVPGASLK;ENLQSLVPGATLR;ETVDGAVVR;FLLGAAMTAEVR;GGGFLTTYTLNVPR;GIAAVYGVK;GPTEMVASK;GPTTEEIPSALLER;HVPAAATTGLR;IEVIHGSEGAR;ILPGASLVSETAVDASEITTK;KIEVIHGSEGAR;LLSDVLPGATLGSR;LMVTSTK;LPEEDVK;LPEMELLVDSVNR;LQDVVPGATLTGTTLVDK;LQDVVPGATLT…	11276090185	7.56785e+07	SAG-related sequence SRS44
TGME49_321450-t26_1-p1	1;1;1;1;1;1;1;1;1;1;1;1;1;1;1;1;1;1;1;1;1;1;1;1;1;1;1;1;1;1;1;1;1;1;1;1;1;1;1;1;1;1;1;1;1;1;1;1;1;1;1	0.1516	436737	51	AAASFWEK;AAGVAAVSGEK;ADPASQLVSSSGER;AGADWVEADR;AGADWVEADRTAK;AGPVGPAAGGSALAEEDEGGR;AGPVGPAAGGSALAEEDEGGRSDEERR;ALDHPEQLVSLPAGFR;ALGLPVSDVVQAISIAER;ALGLPVSDVVQAISIAEREER;ALVSLLEFLR;ASQTSVPGSGQDR;AVSFHDR;DGVPAEWLR;DLDFAILDIER;DVAQVELEKK;EAASGGEDGEATGASVPR;EAEVETERDVESGGR;EEGSETGVSALPTR;EELVAEAMAR;EFSLLAVVENFEK;EGYFFPSTFSGFVPPGR;ELFLENLR;ETLLAAVGAAEEDIGILEK;EVAQVAIVQVR;EVLLGMLDSR;FFSSASLVR;GSDEDGPSY…	3.20347e+09	1.70397e+07	Myb family DNA-binding domain-containing protein
TGME49_235470.P1562	1;1;1;1;1;1;1;1;1;1;1;1;1;1;1;1;1;1;1;1;1;1;1;1;1;1;1;1	0.3658	93242.2	28	AEIMEIVQQSK;ALDNLHAVNK;DGGIDDAAAIEGK;DLGNTTLDWIVR;EGGIKFGSVVAFLLEK;ELIFTSNAEVIK;FGSVVAFLLEK;FHILPLSEYK;FIDLSVSENPNLDPK;FMQLDVGR;HLVDNNVSPATVQPAF;IQNAIMAANPVLEAFGNAK;IREELTGK;KPLDWVPSK;LAPHVFYTAR;MLIQLHALSVLEALQLR;NFVDIVFDR;NFVDIVFDRESK;NPVVAQLFAGIVMEK;NQIYTTADPLVVAINPFR;QLGYSYR;RALDNLHAVNK;RPFKEFLFQFK;SQTIIVSGESGAGK;SQTIIVSGESGAGKTEATK;SSKLPSEEYQLGK;TTSEELKTATALK;YRDTFDLSK	2520542069	4.5828e+07	myosin A
TGME49_315760-t26_1-p1	1;1;1;1;1;1;1;1;1;1;1;1;1;1;1;1;1;1;1;1;1;1;1;1;1;1;1;1	0.0998	346385	28	AFSTVANR;AMPPIFIFR;AMPPIFIFRDDSNAFQEALLAK;EAASASATPFIPEGR;ETLRPSSGFSGEETPR;FSEDNVASR;GALEPFWWR;GLQGLFDALESVR;GNVSPPFSEASSSGQR;HAEDVENQLDGGK;HDDVLPR;KDEDYQSAGSLR;LDSDSPHTDVPSR;LGLFNDEAQR;LQEQVGDELDNGGVSEEQTTGR;NVGEIVAIWAR;QEAQDLPLHR;QQGNSPQPESEDVETR;QTLDTFLPAK;SPLPLSTSHDLR;SSFGSFSR;STEGLETSDK;TALVLIVLR;TQERDSYLR;VDIPNEGPR;VGEDGNLVSVSLR;VSSVGALLR;YAVSDGSPASSR	830242236	4.71729e+06	AP2 domain transcription factor AP2XI-4
TGME49_272710.P2881	1;1;1;1;1;1;1;1;1;1;1;1;1;1;1;1;1;1;1;1;1;1;1;1;1;1	0.0992	356436	26	AEVASVLR;AGDGEDAQLK;ASAFDGSSGEGSETGALGGTGTGPRPELHAPSVGTAER;DEAGVAVSSTGAVEEHIAR;EEVSEEQESGVHQTDER;ETEGLGEMR;ETNAPALPFVR;GDSGAGTSRPDEGVWVVR;GEFFPFLSADADLSK;GGGAAAAFDR;GGSAATSGDVPR;IPATVFGFR;LGASAVGR;LLPFLTFR;LQQFLYHWR;QAGTGVPLAVR;QLLASIAEQR;QLLFSSQPSASPQTR;QLPLGADATPSER;RPAFQQIR;SPDLPGVQAESGLSGK;SPLVSQDGADSR;TAALSAAVANPK;TSASTVLEAPGATKR;VSHLHALAHALVSK;WLLLPTASASLR	977075154	5.4282e+06	AP2 domain transcription factor AP2VIII-4
TGME49_311720-t26_1-p1	1;1;1;1;1;1;1;1;1;1;1;1;1;1;1;1;1;1;1;1;1;1;1;1;1	0.4177	73190	25	AKFEELNSDLFQK;ALSSQHQAKVEVENLMEGVDFSETLTR;DAGAIAGLNVIR;DFFNGKEPNR;DKDLLPYEIINK;DLLPYEIINK;ETAEQFLGK;FEELNSDLFQK;GVPQIEVTFDVDR;IINEPTAAAIAYGLDKKNEK;IQQLIKDFFNGKEPNR;ITPSYVAFTDDDR;ITPSYVAFTDDDRK;LTPEEIER;MISEAEKFAEEDKK;MKETAEQFLGK;NALEGYLHSMK;NAVVTVPAYFNDAQR;NEATINPTNTLFDVKR;QVLEDADLQK;SQVDEIVLVGGSTR;VDIIPNDQGNR;VEVENLMEGVDFSETLTR;VLAPEEVSAMVLTK;VYGQSGGPGAGGAAGGADDDDYGGHDEL	2446144085	6.43722e+07	chaperonin protein BiP
TGME49_311470.P3650	1;1;1;1;1;1;1;1;1;1;1;1;1;1;1;1;1;1;1;1;1;1;1;1	0.1467	187459	24	AFFQLGAR;AKDVLLFASETWK;ATGESTTFTIR;AYQGALLVIK;EIVQESFR;FYMQGQGSK;GGVDPTEIHEIVQSR;GSSAAGQAVQTDAQPLPK;HGEFTLDTVR;IAIPDYKDLWDFSLR;KEIVQESFR;LSGISTK;LVGWMDVMAR;RATGESTTFTIR;RGSSAAGQAVQTDAQPLPK;SVTSSTSEVVEAGSNILK;SWFVGMFQK;TGGHLGADYIIHLR;TPQATGGQSSRPPNPTVSPSK;TVPIIVGTTPTAPLR;VELFQEIVTR;VFSAVSSIK;VNYENLR;YTFLLPGVVR	921993422	9.70519e+06	rhoptry neck protein RON5
TGME49_270240-t26_1-p1	1;1;1;1;1;1;1;1;1;1;1;1;1;1;1;1;1;1;1;1;1;1;1	0.4425	49132.2	23	AASLSSLLGVDAVEK;ADTQAVQDSSKDVLTK;AFGEMVSQK;EATGKLEADELESER;EATGKLEADELESERGPAVSPR;ELVEPTSKEAEEAR;FIAVPGPSVPVPFFSLPDIHPDQVVYILR;KLEEIDDLLQLTR;LEADELESER;LEADELESERGPAVSPR;LEEIDDLLQLTR;LVDLIKDNQR;LVDLIKDNQRR;QLVGTAAGEIEEGVK;QLVGTAAGEIEEGVKADTQAVQDSSK;QLVGTAAGEIEEGVKADTQAVQDSSKDVLTK;SQLALVEAFK;TKELVEPTSK;TKELVEPTSKEAEEAR;VEELQKALEK;VPELPEVESFDEVGTGAR;VPELPEVESFDEVGTGARR;VQGSGDFDISFEVGR	8285037838	3.60219e+08	MAG1
TGME49_269885.P2707	1;1;1;1;1;1;1;1;1;1;1;1;1;1;1;1;1;1;1;1	0.1289	181877	20	AVLYMVSR;ESLDVLESHVR;FLVPDNVR;IAQALRPVGEAAAVR;IGHALFTFLR;IVEFINAER;LADLFSAPLLK;LFDINER;LFIFDKK;NIFEEFRK;QAAIDVWK;QVVLGDRLFDINER;SKIPTQEEFATLK;STPAADDLPTSR;STPSPIVLSAGR;TLTHDQITTMHR;TPVSSLGIR;VLTLSAAGFSDKLDYVLR;VTAPSNVLASVQSSR;VTPEEIQSFKEK	812599630	8.46458e+06	rhoptry metalloprotease toxolysin TLN1
TGME49_309140-t26_1-p1	1;1;1;1;1;1;1;1;1;1;1;1;1;1;1;1;1;1;1;1	0.3552	84629.1	20	AEEKPGAAKLEDSA;DGELVATGYESGDVR;DSEASNSAISFVK;EAAQEAEAGVLSGR;EGSEDVASASGLLASLAEGAATPR;EQEKVETAAGEDSPTAPK;GAAGPGVDLPDALAGSSHNAGSSPVEEEDRK;HRGGVIDLDWTR;IHLSSDEVNLLVHR;LPPNALVTLLQK;LPSVEIVGPGVLAPFR;NSEGGGPESASNDLDFLAGSILADDER;NSEGGGPESASNDLDFLAGSILADDERAER;QLFLWDLEK;REDEEESEDAPPGALAR;VETAAGEDSPTAPK;VFVENAAADANR;VFVENAAADANREQEKVETAAGEDSPTAPK;WNGDGTFLAIVDSSPVVK;YAPAAASPSHLVK	3.08342e+09	7.90621e+07	transducin beta-like protein TBL1
TGME49_209500-t26_1-p1	1;1;1;1;1;1;1;1;1;1;1;1;1;1;1;1;1;1	0.0724	327986	18	ALSHEVAYTAK;ARPLEIPR;DGTSALAQLLK;ESDDTSDSTFLR;GLDHFDFFKVPR;LGWKDDESR;LLEGLSEFEDALLR;PVFYVDAVVHK;RGEGDLSHFDEDKLR;SGLSFSDVAR;SLVYLSDLHEGK;SQVASVSTGSGNVAGNVGR;TDAVPASFGGTAK;TQTHASVSLPR;VASSPAAESGAGALGR;VLPASGEIYVR;VQTAESALGASSALR;YLQPELDVTALAK	758901070	4.80317e+06	hypothetical protein
TGME49_211680.P747	1;1;1;1;1;1;1;1;1;1;1;1;1;1;1;1;1;1	0.38	52750.8	18	DVDHLVVAK;EAPIAFVAELASK;EAPIAFVAELASKDSDMAK;EYPTLTLFR;FVDTESFPLLGPINAENFR;FVLPEATTSLK;FVLPEATTSLKDAAK;ISQFFDDVEAGK;ISQFFDDVEAGKIDR;LFEEVANESR;SEPVPEKQDEAVK;SFVWLDTDQFK;TAEAIVEWIEK;TPMKFEGSR;VDATSETDIADK;VDATSETDIADKQGVR;YEEGTEAFTGK;YGASDEKIYSLR	1082891928	3.86747e+07	protein disulfide isomerase
TGME49_223920-t26_1-p1	1;1;1;1;1;1;1;1;1;1;1;1;1;1;1;1;1;1	0.1006	222723	18	AIAPDVEESR;AIDAVQQHLGQVR;ANIIAFVEALR;APHTLELEAILK;ATLLVAYPASIR;GFLETAELYR;GGGFQNISR;IWGNLGEFSSGTR;QIKTEPITDLDVLEQLR;SALSQMR;SIQQDPQAIK;SSLTVILGR;TEPITDLDVLEQLR;TLDADTLR;TLVMQHFLR;TSWASFLNFK;VLLVLETTPLYLDNPK;YLPLSEPVNVVDAVDKLIASK	451700589	3.70246e+06	rhoptry neck protein RON3
TGME49_258580-t26_1-p1	1;1;1;1;1;1;1;1;1;1;1;1;1;1;1;1;1;1	0.3191	69025.8	18	AFDEYTFR;AFDEYTFRR;EMIVGFLR;FHAFELVHGDVK;FMVPLLK;FWDQGLPPVVPPLIGNEPGQASVALVAER;GFLGGGGFGLVYHVEHPTTGQPFALK;IGDLFVGHLMPQLR;ISDLIEDEFGVMK;KIGDLFVGHLMPQLR;LQNFLVDK;LQNFLVDKSGLLLLSDFTQILR;LSPQQALEQFSLLNWK;LSPVLGVQER;SGLLLLSDFTQILR;TNAYNIR;VLGKPEFQDVR;VMNNEVGDK	1741140548	4.70579e+07	rhoptry protein ROP17
TGME49_263180.P2451	1;1;1;1;1;1;1;1;1;1;1;1;1;1;1;1;1;1	0.2847	90976.3	18	DVLRPEIIEITR;EALSAWEPLVGVFEGMTVLKR;FINLGVSNKPGADAK;GLFEGVKVEK;IQTAIMAANPVLEAFGNAK;KLNADIEPK;KPQTIIVSGESGAGK;KPQTIIVSGESGAGKTETTK;LQQVEPTADSQELTVQAK;NAGPDTIALYR;NFTDIVFEK;SLEFTVVHTIGK;SYHIFYQFLK;TFEEFAAQFR;VIYTTAEPLIVAVNPFQDLK;VLIQLHALSILEALHLR;VVAFLLEK;YLATSAGGNLDLK	390110330	6.84404e+06	myosin D
TGME49_218960.P958	1;1;1;1;1;1;1;1;1;1;1;1;1;1;1;1;1	0.096	247534	17	ASLPWLDESDVLTDALLYR;AVDVDLKELTDR;DGPGTSPEELR;FQDSEGFTR;GLVEQLLAR;GSLGSSQGADDER;LSPLLADSSLTK;LSTQFEQKPR;LTSGVSVHLTPLER;NLEFAMAR;PLTGFGEDAESLSFASLPK;QGQETGGVDEPLSR;QLFPAAPR;SQAVAVATAFPLPLAFFVDPERR;TLDKLSTQFEQKPR;VAASSFSLLPSGR;WTSLVSPTAAEAEPLVSAWDR	457935608	3.2249e+06	AP2 domain transcription factor AP2XII-1
TGME49_221200-t26_1-p1	1;1;1;1;1;1;1;1;1;1;1;1;1;1;1;1;1	0.0795	296068	17	AGEAGEEDFQSAGQEEVR;ASSPPAGAAASQSLNR;EDDVFSDFFDK;EGGESSVLGGPEETPAAK;ETEKAEEAEAVGTGGFPR;GGGLQREEEFR;GSDLSALLASTFAAPLR;HRGESGDVGSFSR;IEEETSEQAEGK;KPASLESQIR;LPASVDPDR;LSPATEETR;LTKPGDEEEVAR;SSVAGVETPGDR;TQLTPHLLPSEAPR;TRPFAVLELK;VLTGGGALSSPK	447196954	2.61519e+06	CW-type Zinc Finger protein
TGME49_300100.P3453	1;1;1;1;1;1;1;1;1;1;1;1;1;1;1;1;1	0.1163	166341	17	AAIFLALNSR;ALEPHEQQDSLR;DEGLIEAVQLR;DPVALLVK;EVLHEEYESR;FGASTWFTYAMK;SEYAVWFGVK;SLMAFMR;TFFLSLLR;TFLTNQYHK;TFRPTGYQR;TGVEPLVDPATNSAR;TVDEELPEDLK;VVADPTAYGEIFER;VYATPPAPR;WLAAPFK;WLEAYNAYLR	465078028	6.55039e+06	rhoptry neck protein RON2
TGME49_308090-t26_1-p1	1;1;1;1;1;1;1;1;1;1;1;1;1;1;1;1;1	0.3005	61046	17	DVERLEDFALK;GPASSVPVTYAPR;GTADGAGVADETHQGPRPPLR;HLLTAQLIR;LAANLQSK;LHEATFAAAR;LLGESPEEAR;LLGESPEEARDR;LVEPLRVGDR;SVVFLVR;TLDFVYVFR;TLDFVYVFRGEEGILAR;TNDLASGTPHVAR;VFTMGAENSR;VPASSTTTSASEGIFR;VPASSTTTSASEGIFRR;WLSGLGR	1344300922	4.80107e+07	rhoptry protein ROP5
TGME49_214140.P816	1;1;1;1;1;1;1;1;1;1;1;1;1;1;1;1	0.0962	204909	16	APTPPEFGGAGPSSSR;ASNFFAIDAR;DGLLAAWGR;DGPDPLKELLR;EITQWGWK;GADENDKALVSVR;GEAFVTVAEALGSTR;LAGLGLGASGLQTR;LASGPGPASAFR;LSPAFLSK;QFLENPEEYSR;RKDGLLAAWGR;SLLVDAVQQLLSGANLR;SPLPGAGSAAGR;SVPVPQTSDREAGQEPQGAR;TAELVLENEIVK	656209838	6.19066e+06	hypothetical protein
TGME49_273760-t26_1-p1	1;1;1;1;1;1;1;1;1;1;1;1;1;1;1	0.2641	72816.4	15	ATAGDTHLGGEDFDNR;DAGTIAGLSVLR;EIAEAYLGK;IQQLITDFFNGK;LSASEIDR;MKEIAEAYLGK;NPENTIFDAK;SINPDEAVAYGAAVQAAILK;SNQITITNDK;SNQITITNDKGR;SVSEVVLVGGSTR;TFHPEEVSAMVLGK;TTPSYVAFTDTER;VIAGPGDKPLIEVTYQGEK;VIAGPGDKPLIEVTYQGEKK	1263630314	3.32534e+07	heat shock protein HSP70
TGME49_219320-t26_1-p1	1;1;1;1;1;1;1;1;1;1;1;1;1;1	0.3573	46559.4	14	AWADLEKTLELAPK;FVGLGNWGSGSYGQK;GDSMLQYYLQPLLK;GDSMLQYYLQPLLKK;ILDYIIVVADR;LAPADATEAAAAENHGYPK;LVSGTTGETLYTHK;LVSGTTGETLYTHKQPLK;MPFFTVLGVDDWSR;SIDAFNFVSQLPEVR;TELTYAVTSEQIK;TELTYAVTSEQIKDGK;TLELAPK;WQSEFENVYSDANGALK	1843024024	7.67927e+07	gliding-associated protein GAP50
TGME49_227900.P1265	1;1;1;1;1;1;1;1;1;1;1;1;1;1	0.1877	120296	14	AEVAPGAPAETIYR;AHFYASEWLK;DAASASLEAAK;GLLLPVATNALLYSVR;IQGSLAATAAVAAAAESAGKPVAFLPR;LREAEAAAAAAAAAGAPSAPGTTGASQTR;QMLLVSPLLAGR;SAASATSVAPEKVTGR;SKTEVLQPSPGASFAPASSR;TADSGLEEEAQVER;TVSSSLAPFAASK;VALDGAASEQK;VVGDSAPEESPER;WEEEAQPTPAAER	382860144	5.5487e+06	AP2 domain transcription factor AP2X-1
TGME49_229010-t26_1-p1	1;1;1;1;1;1;1;1;1;1;1;1;1;1	0.2144	107092	14	AHAQLIER;ALKEQFFQFLQHLSADYPK;ASGDVATRPFDSGTAK;ATTDVLFR;ENLFAQLASWTGK;EWIPWPK;GIYPNLDELR;HSSPQEVLYVGGIPSTVKPQQVHVLGPTVSDESR;ITLLILQQIR;QANVAAQVLHPLPAK;SEEDSEAAETPTPLR;SLYGGIANTLETPFADSEAVAK;SYDETTGESDHQQWKK;VVTPIPASK	788844048	1.75299e+07	rhoptry neck protein RON4
TGME49_232800.P1483	1;1;1;1;1;1;1;1;1;1;1;1;1;1	0.1271	148223	14	ATASTGSGR;IVSETESVMQAGATAPSGGSK;LLLGSGEGTQEEK;LLLGSGEGTQEEKVPGAGPVK;NAVTATGGPSTQGTGSTSAGAGDR;QGFAIGEPMNK;RTPAVVGESVDGSASGGSPGAAER;SELYAPLTPAAGSR;TLVASGSGNESAAGEEDAGGR;TPAVVGESVDGSASGGSPGAAER;TVTFSHLPVSSDSPAGVGGPAPPHAR;VPGAGPVK;VSPLRPLQGLYR;WLTSLSWK	640376872	6.74081e+06	hypothetical protein
TGME49_244560.P1794	1;1;1;1;1;1;1;1;1;1;1;1;1;1	0.1747	96745.2	14	AAAPLTAEEQEAVQK;AFEPLLSWWK;ALLYIPK;ELEQEEDEAK;ELISNAVDALEK;FSQFMSYPIYVR;FYDEFSR;KFVSIQK;MIQYLLAQVQK;QDLINNLGTVAK;SLPIDESEK;SQESHQYQTEVSR;SVTLESFVAK;VLVADQFDDLLPK	3.72465e+08	6.53448e+06	heat shock protein 90, putative
TGME49_288650-t26_1-p1	1;1;1;1;1;1;1;1;1;1;1;1;1;1	0.3693	47874.3	14	AATVAAGNELFKEALGHQR;ASETGSGLAASFLNTVEVR;ATYIPVSMYLSTDPTLTHEYEAAK;HVGGFSGPFPMTLR;IGDFWER;LMLSTSAFSFQAK;NLVVDPLPR;TEFIEGIITK;TSWLNLWR;VDEVLSMVPADPFR;VTGMDFFNHAAPVFK;VTGMDFFNHAAPVFKTEFIEGIITK;VTGMDFFNHAAPVFKTEFIEGIITKR;YAYNLFDK	1390392202	6.04518e+07	dense granule protein GRA12
TGME49_224850.P1133	1;1;1;1;1;1;1;1;1;1;1;1;1	0.1693	82502.2	13	AAVEALNGK;AAVEALNGKR;AVTEMHLK;EGDQILFVGPHQSK;FGSITSLVVR;FQGVNLYIK;GKPLYVGLAER;GYGFVHYENEESAR;NMDDSIDDEKLR;QLFEPFGSITSAK;SGNGNIFVK;SLDTLNYTVIK;TVYVGPFIR	619113518	1.7689e+07	polyadenylate-binding protein PABC
TGME49_306060-t26_1-p1	1;1;1;1;1;1;1;1;1;1;1;1;1	0.0487	328676	13	ADLGEVEDR;DFGQLFNLPGR;GFHFTTVHR;GQNAPDFAQR;GSIGGVGGLPR;IVVDHGAVSPTK;LVLYDDKDTALR;QLSDEALGR;SIIDLVGASDGTQPLVLK;SIRDLLTSAK;TEFVVPILPSQK;TLTPQELQQLK;VPNELLQPLLR	227862353	1.45135e+06	rhoptry neck protein RON8
TGME49_207440.P617	1;1;1;1;1;1;1;1;1;1;1;1	0.3802	30134.2	12	AWISLPK;ESVPLVVLLR;EVMMIVMQR;FEAGNMAMVTGGHNVGR;GVPALITHDGR;HLGGFDIIHLR;ISNVFVIGK;ISNVFVIGKGEK;LRESVPLVVLLR;LSIMENR;VGVIVHR;YPHPSIK	1224109290	5.56413e+07	ribosomal protein RPS4
TGME49_218410-t26_1-p1	1;1;1;1;1;1;1;1;1;1;1;1	0.3822	34117.8	12	AGTMNVAALSR;ASVLDITDEVILEK;ASVLDITDEVILEKFR;AVVLMGK;EGDKVTASAATLLQK;GQIEIQNEVHLIK;IVAENKVPAPAR;LFALLEK;LFALLEKYPR;LNIKPFEYGLAIQHVYDDGSVYK;RIVAENKVPAPAR;VLVVEADHVGSK	595985832	33110324	ribosomal protein RPP0
TGME49_227290-t26_1-p1	1;1;1;1;1;1;1;1;1;1;1;1	0.4191	50407.6	12	AAGATAHTAANAPYR;ALSALRK;DYANDFEDMADR;EFSLQLK;EMSPHVPLNDYYDYYAPDFQLHLTPSSIPNSNSPEHLEK;FGDFFPGTGDVTDVGASQGK;MAHALVLSYDLYK;SLDIPLLVLGGGGYTIR;VAYFYDPDIGSYYYGPGHPMKPQR;VMTVSFHK;VMTVSFHKFGDFFPGTGDVTDVGASQGK;YYAVNVPLNDGMDDDSFVALFKPVITK	3260400720	1.716e+08	histone deacetylase HDAC3
TGME49_234230.P1528	1;1;1;1;1;1;1;1;1;1;1;1	0.035	490506	12	AQPPGGSALSPLR;DVPNFPVSPLVPVPEATAGSQSR;EFGSQDGTPVGTAR;ELLDVSGVHSIQGDAR;GFSLVSPGDSR;GPGSAPGARPDEETGDAFASR;IFEDSSGVVAAEGK;LADAMEAANGGK;LVLEAPGSGIGQR;RLLQELLR;TASFSVYLGR;WVWVIPR	2.81699e+08	1.27465e+06	hypothetical protein
TGME49_261950-t26_1-p1	1;1;1;1;1;1;1;1;1;1;1;1	0.2946	59861.1	12	AAPLFADQSTEPGLLQTGIKVVDLLAPYAK;DEQGQDVLLFIDNIYR;FDFTGSK;FTQAGSEVSALLGR;FVELPETIK;HGGFSVFAGVGER;IGLFGGAGVGK;IPSAVGYQPTLATDLGQLQER;TIAMDATEGLVR;VALTALSVAEYFR;VVDLLAPYAK;VVDTGAPIQVPVGVETLGR	924381620	2.88869e+07	ATP synthase beta subunit ATP-B
TGME49_316400-t26_1-p1	1;1;1;1;1;1;1;1;1;1;1;1	0.2693	50063.5	12	AYHEQLSVAEITNSAFEPASMMAK;EIVDLSLDR;EIVDLSLDRIR;FDLMYAK;GHYTIGKEIVDLSLDR;HLFHPEQLISGK;HLFHPEQLISGKEDAANNFAR;IHFMLSSYAPIISAEK;LIAQVISSLTASLR;LSVDYGK;LSVDYGKK;NLDIERPTYTNLNR	1397656138	6.35298e+07	alpha tubulin TUBA1
TGME49_204400.P551	1;1;1;1;1;1;1;1;1;1;1	0.2142	61054.9	11	AAVDEFVAMNEFK;APGIIPR;EAYPGDVFYLHSR;ELIIGDRQTGK;GIRPAINVGLSVSR;GTALTELLK;IVDVPIGPGLLGR;LELAQYR;QMSLLLR;TIETEKELSEKTEAK;VVDALGNPIDGK	1324131306	3.67814e+07	ATPase synthase subunit alpha, putative
TGME49_217700.P921	1;1;1;1;1;1;1;1;1;1;1	0.0656	179290	11	ASPVVIQQQLR;DGQLGETAR;EEADQNSLVATAR;GVVSTETLQR;LFVESGK;LFVESGKVQPQER;LISNSPLHIQALLASMR;QLWAAAAR;SPFFPSFVEAAK;STSVLEPAQDESR;VNLPAVPR	304792040	3.95834e+06	AP2 domain transcription factor AP2XII-2
TGME49_231640-t26_1-p1	1;1;1;1;1;1;1;1;1;1;1	0.1905	69534.5	11	ALFNLTMQQPTQVQLSAEQAAK;ALQQLHGTQESVR;DSVVPEEWK;ENIIQRPK;PVVVSVQVPVLK;TVETYVPK;TVPIGEETER;VNADLAEK;VNADLAEKR;VQQQIIQQQLSAR;YQDVEEVEEIIR	774039850	2.27659e+07	alveolin domain containing intermediate filament IMC1
TGME49_232710-t26_1-p1	1;1;1;1;1;1;1;1;1;1;1	0.3398	29334.3	11	APTLFNVR;GIFPLQNVFIR;IGDPFLK;KFIPESIGK;KVQAESGEAQNTLTAETK;KVQAESGEAQNTLTAETKA;LAVDGLR;LMELHGEAEDVGR;MMTIMSAEASK;VQAESGEAQNTLTAETKA;VYEVNLADLNNDEDQGFR	1216932904	6.76074e+07	ribosomal protein RPS3A
TGME49_309120.P3560	1;1;1;1;1;1;1;1;1;1;1	0.3341	45701.6	11	GPLVVYAEDNGVTR;HAVASAVAATGLPALVMAR;IDEVPELPLVVSEKLEK;IVNSEEIQR;KAEEAGAIAQASAEEE;LQLLFGR;QAFSDKMAAELEAAAR;QPYGVAPNAGYQTSAESWGTGR;RGPLVVYAEDNGVTR;RQPYGVAPNAGYQTSAESWGTGR;VDSLNLLQLAPGGALGR	1003773282	3.86067e+07	ribosomal protein RPL4
TGME49_210690.P712	1;1;1;1;1;1;1;1;1;1	0.3281	28920.3	10	AYKDVLSAYK;GSIVGPDLAVLNLVLVK;KGPETIPGLTDAERPR;KLFNLSK;KLFNLSKDQDVR;KLLPFFEK;LFNLSKDQDVR;LLPFFEK;LLPFFEKR;MGAEVAGDSIGDEFKGYIFR	898270924	7.48559e+07	ribosomal protein RPS6
TGME49_248480-t26_1-p1	1;1;1;1;1;1;1;1;1;1	0.4734	21652.9	10	ELLTLEEK;ELLTLEEKDPR;HIVDIPSFMVR;HVDYAITSPFGGGRPGR;LDYVLGLTVAK;LGLLGESEQKLDYVLGLTVAK;LLGEYGLK;VDSEKHVDYAITSPFGGGRPGR;VFQGTALLR;VQYALAK	822738104	7.47944e+07	ribosomal protein RPS9
TGME49_291890.P3254	1;1;1;1;1;1;1;1;1;1	0.2412	48580.5	10	GFGNNVEVAWR;GGGKEQSPGGEAQPDHPTKGGNIDLPEK;GGNIDLPEK;HYTEEEGIR;LAVVLDYTR;LVEEGVQR;NAVGITHQNTLEWR;TGGGPPSQPPEMQQPADR;TGGGPPSQPPEMQQPADRSDER;YIQQMLDQR	812256508	3.3844e+07	microneme protein MIC1
TGME49_207840.P628	1;1;1;1;1;1;1;1;1	0.6288	15201.2	9	ALDINLPNVVVPSAGR;ALDINLPNVVVPSAGRPSNNQNR;ISEEVAVIPSK;ISEEVAVIPSKR;LTLDFQINK;LTLDFQINKK;QIVEKYYAK;SEVDVATITVDQDTADMLR;VAGFVTHLMK	1148692084	1.64099e+08	ribosomal protein RPS17
TGME49_225080.P1147	1;1;1;1;1;1;1;1;1	0.5321	17693.6	9	AGELTADEISKVVAIASTPQQFK;EKVVVALTAIR;HVVANGLDTVWREDLER;ILNTNVDGR;ILNTNVDGREK;IPTWFLNR;SIQVSNNQDFQHILR;VVAIASTPQQFK;VVVALTAIR	1343552534	1.22141e+08	ribosomal protein RPS18
TGME49_233460.P1508	1;1;1;1;1;1;1;1;1	0.3135	32877.3	9	ASSVVNNVAR;EAFPAESK;LSENPWQGNASSDNGATLTINK;LSENPWQGNASSDNGATLTINKEAFPAESK;LTVPIEK;SFKDILPK;STAAVILTPTENHFTLK;SVIIGCTGGSPEK;TALTEPPTLAYSPNR	2952414632	1.64023e+08	SAG-related sequence SRS29B
TGME49_237520-t26_1-p1	1;1;1;1;1;1;1;1;1	0.1046	114684	9	AYNVLPVPSPYVNSK;KDNVIDLWGPK;LSPLELLTSPLR;LSPLELLTSPLRK;RISANAYNNLEIR;SGGTSGSGGIYGLYSEGSLAAGGGAGADTGSGGALKEGR;TILHSVFG;WQSLHQQTVQQELVAAVNSTK;WQSLHQQTVQQELVAAVNSTKR	794665132	1.5282e+07	SANT domain-containing protein
TGME49_239740-t26_1-p1	1;1;1;1;1;1;1;1;1	0.2034	44665.1	9	EIPTVAGFVQK;GGGGDSGDFGEEGR;LDAAKNEEGFITDLLK;LPLDVALER;NEEGFITDLLK;RLPLDVALER;SLQSTANGVK;WAGTYGTSHGGYR;YVLAAQLSR	470082198	2.61157e+07	dense granule protein GRA14
TGME49_248720-t26_1-p1	1;1;1;1;1;1;1;1;1	0.0345	326420	9	ATFGTQGPAGK;DVSLALVER;FLGSLLGGDTR;LLFASWAQR;LVSDALWARPSR;QAHDFLWAIPR;RGVGGAGAGAEGNLIGR;SVAEDIVEPTR;VTFVHLYFPYGNQQR	256690478	1.56519e+06	hypothetical protein
TGME49_249900.P1950	1;1;1;1;1;1;1;1;1	0.3742	35215	9	AAPTVSAGGKEK;DFLAGGISAGVSK;GAGGALVLVFYDELKK;GAYFGLFDTAK;KGNADSQLMNTAK;VSAEQGVASLWR;VYQQEGFK;WAVAQTVTAAAGVASYPFDTVR;YFPTQAFNFAFK	409771590	1.95129e+07	adenine nucleotide translocator
TGME49_267060.P2595	1;1;1;1;1;1;1;1;1	0.4104	15434.5	9	ALEKDDVIAK;ANMSDFDRFK;FNQSSWGK;IALTDQYLK;IALTDQYLKIPR;KALEKDDVIAK;RIALTDQYLK;VLVDGAGVTGVK;VLVDGAGVTGVKR	408828128	3.71662e+07	ribosomal protein RPL14
TGME49_309590.P3572	1;1;1;1;1;1;1;1;1	0.1268	44634.5	9	DAFSAGLTR;GRTSGEEGRPLLGEGR;HVSGVFR;LTSAASQGLR;LTSAASQGLRR;RLTSAASQGLR;TSGEEGRPLLGEGR;TSGEEGRPLLGEGREQDDGSQ;VRDAFSAGLTR	5608621674	5.09875e+08	rhoptry protein ROP1
TGME49_227360-t26_1-p1	1;1;1;1;1;1;1;1	0.162	44010.2	8	ALEPVNLK;AVFTEGEMIDVIGVTK;FIDTSAK;MEAELTR;NATTESDLTEK;NATTESDLTEKR;VQFQVPR;YGDNNKMEAELTR	588684434	22641709	ribosomal protein RPL3
TGME49_231630-t26_1-p1	1;1;1;1;1;1;1;1	0.1969	50122.1	8	DVVVEKPLEAVEILQEEEVVEVPKPVVVEK;EHIPTALR;EVPVPVHVQR;ILEPLVQER;IVEISQVDYR;NVMTPQYR;VVEVLKEEIQER;YKEVPVPVHVQR	863431456	3.32089e+07	alveolin domain containing intermediate filament IMC4
TGME49_247550.P1859	1;1;1;1;1;1;1;1	0.1861	60857.2	8	AAVEEGIVPGGGTALLYASETLK;AVDAGMNPMDLLR;DGTITVSEGK;GYISPYFITNSK;LADAVGVTLGPK;LIADAMEK;TLTHELELVEGLKFDR;VGGASEVEVGEAK	155447554	4.57199e+06	heat shock protein HSP60
TGME49_252360-t26_1-p1	1;1;1;1;1;1;1;1	0.1794	60739.5	8	ASLSGAAGYR;PADILISDNFQR;QDVSESPGGFLAR;SQEEEESVHGSPAGTLSR;TNAHLEDTVTILFFR;TNAHLEDTVTILFFRR;VADADEPTTSTGNR;VMDVDENQEYALK	205605527	7.61502e+06	rhoptry kinase family protein ROP24 (incomplete catalytic triad)
TGME49_255260-t26_1-p1	1;1;1;1;1;1;1;1	0.1547	62962.4	8	EVDGTLYR;HIELQQPDRPPYR;ISPFPMELLEK;NNFLEDVPTEK;QSGNPLPGGFNLNFVTPSGQR;SVTENHHLIYGSAYVGENPDAFISK;YPFVYDSK;YRYPFVYDSK	752241318	3.13434e+07	apical membrane antigen AMA1
TGME49_261570-t26_1-p1	1;1;1;1;1;1;1;1	0.2754	30994.1	8	AMFNDNSEVR;KLPAAPLAGK;LKVPPAINQFTHTLDK;NQTSQLMR;QSAGGAAGGK;VGGNIQPR;YGINHVTDLIEIK;YGINHVTDLIEIKK	557485325	2.42385e+07	ribosomal protein RPL7A
TGME49_262670.P2419	1;1;1;1;1;1;1;1	0.4262	21298.6	8	AHMQQLFDSK;ALPSNIQIIR;DISQNGAVSQLYAEMAGR;ISQYQVVGR;KQPTEAEPNPSLFR;MKADPTLQQK;NFGVWLR;QPTEAEPNPSLFR	761127497	5.07418e+07	ribosomal protein RPL18A
TGME49_297880.P3423	1;1;1;1;1;1;1;1	0.4932	24119.8	8	FFAESPEDPVDALTTGVWK;GLLQLFTEK;GLLQLFTEKLQDAFR;GVGEHIGGTPVDLVLNDLYPLIVK;KLYEAYMR;MADLLFDSNLTLVK;QGLGGVLGK;SWTDAAHLQIMQLSSSSAR	234100875	1.80078e+07	dense granule protein GRA23
TGME49_299250.P3440	1;1;1;1;1;1;1;1	0.0778	123820	8	EFLAGSPPDAVGER;EHLRAELVR;ELTALSAFVAGGLPAGVAAAALWGGR;IQAAPDGLQTAGTLGAAEEFR;LVATLGEVER;LVATLGEVERR;RYENLLEVSALDER;YENLLEVSALDER	295571446	6.71753e+06	hypothetical protein
TGME49_305520-t26_1-p1	1;1;1;1;1;1;1;1	0.2788	29299.4	8	DWVPITK;GTHIVGAPTTK;IGEPHTVPMK;ILGFAGIK;ISSIEEIYLFSLPIK;LSLVPVR;SPYQEWSDYLAR;TTKDSAVSRPLA	587559184	3.26422e+07	ribosomal protein RPS2
TGME49_313380.P3702	1;1;1;1;1;1;1;1	0.3285	31474.6	8	AEQEEQAEAYTR;EFQDTFTQQHALYQQGLQEQQK;EQIDLISQYK;HLLMQYGLIEYVTR;LKAEQEEQAEAYTR;LPYTTLEPIIR;SLAVIWLR;TQQTIYEQEVR	199381238	1.17283e+07	IMC localizing protein ILP1
TGME49_314810.P3749	1;1;1;1;1;1;1;1	0.3605	30084.5	8	ATIEMLK;AVQPFITYGYPTLK;GGFYKEPEAK;KGDWGNREEMINELVQR;LLRPMEGVPVPER;LQANDIVSQHLGK;QANNFLWPFK;QLHNAVFIK	893091830	6.37923e+07	ribosomal protein RPL7
TGME49_203310.P517	1;1;1;1;1;1;1	0.3432	25885	7	ASVESQLPR;LALPAVGMGASYFAADR;QPALEQEVPESGK;REPLETEPDEQEEVHFR;SDAEVTDDNIYEEHTDR;SDAEVTDDNIYEEHTDRK;SFKDLLK	612091838	7.65115e+07	dense granule protein GRA7
TGME49_204020-t26_1-p1	1;1;1;1;1;1;1	0.2538	28219	7	GAPLAEVSFR;GMVGIVAGGGR;LRPLDFAER;MPEGTVVSNVEEK;NAALTIGNILPLNK;TSGTYATIVGHSDDGSK;TSGTYATIVGHSDDGSKTR	825580546	5.50387e+07	ribosomal protein RPL8
TGME49_209030.P664	1;1;1;1;1;1;1	0.2181	41862.9	7	AVFPSIVGKPK;EEYDESGPSIVHR;ELTSLAPSTMK;GYGFTTSAEK;IWHHTFYNELR;TTFDSIMK;VAPEEHPVLLTEAPLNPK	6712228446	2.58163e+08	actin ACT1
TGME49_215460.P857	1;1;1;1;1;1;1	0.5037	15167.4	7	ADSGAFSLR;KQFGVDILHPSR;LGYVEAKPTK;LKTNPLLQR;QFGVDILHPSR;SSGFAMIYDNPNAAK;VSDSQSIVVFGLK	619282488	77410311	ribosomal protein RPS24
TGME49_227280-t26_1-p1	1;1;1;1;1;1;1	0.2455	23842.5	7	AVILSLGTSALIAGR;DGGAGVDKASKK;KVEEELSLLR;KVEEELSLLRR;MFSSTLR;RQPFMSSVK;VEEELSLLRR	1026787142	1.14087e+08	dense granule protein GRA3
TGME49_232300.P1456	1;1;1;1;1;1;1	0.2553	26041.7	7	DGYLISTGEPSK;ELTSVVQKR;FGFAPDSVELFAER;FGFAPDSVELFAERVENR;IRELTSVVQK;MFVDQAIR;VTPIRTEIIIR	654972354	4.67837e+07	ribosomal protein RPS3
TGME49_232650.P1478	1;1;1;1;1;1;1	0.1368	63472.3	7	HAAVALSPK;LAEGAGDKIIK;LEQELPSSGSTSK;LLHFAGYDPHR;LVYSPYAMQR;SGEADASVAVSDRR;SGWQPFSPEYAYK	343151460	11438382	EELM2 domain-containing protein
TGME49_235930.P1579	1;1;1;1;1;1;1	0.1281	64207.9	7	ASGAILEYVGR;HAYIAGTLAER;LAIFGELR;LEDYSYALGQR;LLIFGWNAEAR;LYIGFVMQQR;TSYVHVETDGR	1.55101e+08	4.56179e+06	domain K- type RNA binding proteins family protein
TGME49_239100-t26_1-p1	1;1;1;1;1;1;1	0.3878	22555.4	7	AFVVFVPHAVYQK;HLVISSVK;HLVISSVKEVEVPQGR;HVVLVAQR;LVQELEKK;TLTAVQDGMLEDIVSPTEIVGKR;TMLPLDFK	579052534	4.45425e+07	ribosomal protein RPS7
TGME49_245460-t26_1-p1	1;1;1;1;1;1;1	0.322	23528.6	7	LDPLLEEQFNTGR;LDTGNYSWSSQK;LLGVVYNASNNELVR;NSIVAIDATPFK;NSIVAIDATPFKAWFR;SFYGLDLGK;SFYGLDLGKK	686406858	5.28005e+07	ribosomal protein RPS8
TGME49_251780-t26_1-p1	1;1;1;1;1;1;1	0.092	78184.3	7	IAGLEVLR;KAQGIDLTK;LVGIVAK;NEAETLIYSVEK;SDLSDVILVGGMTR;SQVFSTAADNQTQVGIK;VIENSEGMR	2.99982e+08	5.882e+06	heat shock protein
TGME49_263050.P2440	1;1;1;1;1;1;1	0.283	23943.4	7	FMAYATLR;KGLAGIPADTPK;LGVVPSGLLR;LGVVPSGLLRPIVHPPTQR;TWFNQPGR;TWFNQPGRK;VALSIGVAVDHR	631698082	4.85922e+07	ribosomal protein RPL13
TGME49_263700-t26_1-p1	1;1;1;1;1;1;1	0.3782	16273.5	7	AATGEEGEAQGSGLGPATR;ELGISAVHVK;IEDVTPIPTDSTR;IGRIEDVTPIPTDSTR;IGRIEDVTPIPTDSTRR;SKTPGPGAQSALR;TPGPGAQSALR	716914240	89614280	ribosomal protein RPS14
TGME49_275680.P2958	1;1;1;1;1;1;1	0.1279	63373.2	7	AISSDADMTAFVK;DLPAILER;ILHYAGYDPVR;LVYSPSALER;SVVALPVAR;TRPGWQPFSPEFAYK;TSPVPIANPAK	598972311	1.81507e+07	ELM2 domain-containing protein
TGME49_288380.P3182	1;1;1;1;1;1;1	0.0763	81863.5	7	AELVNNLGTIAR;APFDLFETR;ELISNASDALDK;ELISNASDALDKIR;LGIHEDTSNR;SGDDVVSLK;VEQVVVSNR	5.02245e+08	1.19582e+07	heat shock protein HSP90
TGME49_295110-t26_1-p1	1;1;1;1;1;1;1	0.2417	63337.7	7	DKVPGEVIIR;GGLLFGPR;HQALAIGLFQK;LLALQATETPEYR;NPYLANR;VPGEVIIR;VVAENAQGFSPPEVR	871466286	3.22765e+07	rhoptry protein ROP7
TGME49_297470.P3409	1;1;1;1;1;1;1	0.2343	40512.4	7	EIASLPEKVDYK;FTVIISR;GGSMPQQDAGDYAR;LHALMPPGFDISK;SLGLADKTR;TFQDFLGVAMHPDDTQESFR;VPLSATVWAIK	187721998	9.3861e+06	myosin light chain MLC2
TGME49_205580.P574	1;1;1;1;1;1	0.1388	51171.8	6	AFSAVIPESAK;EKPVPVYLTDLQTGAIR;LHLFTMGR;LTSEGFIHELQHGHR;TRPPFAVDGR;TVLVHLLR	256051475	8.53505e+06	nuclear factor NF4
TGME49_215785-t26_1-p1	1;1;1;1;1;1	0.2841	49106.5	6	AAAAIPAAASR;GRLPVFPPDEFPEDVDTNPIYFR;LPVFPPDEFPEDVDTNPIYFR;RAAAAIPAAASR;TGGSDGGGEPPQTPR;TGGSDGGGEPPQTPRPSLPTR	3.20614e+09	1.78119e+08	rhoptry protein ROP2A
TGME49_222220.P1054	1;1;1;1;1;1	0.1282	46764.8	6	FVPSVQVVDLPLDLVYTVPEVK;LVPVDVFVPR;LVPVDVFVPRPVAIPIK;PVAIPIK;TVTESLSR;VVQVPVAR	179851692	8.99258e+06	alveolin domain containing intermediate filament IMC7
TGME49_226970.P1232	1;1;1;1;1;1	0.3168	18647	6	AFQKQDGVSSLGR;ATADVQTER;DVGLGFQTPR;FNVLKVEK;NYLHFVPK;YWKDVGLGFQTPR	583266506	5.83267e+07	ribosomal protein RPS11
TGME49_232410.P1465	1;1;1;1;1;1	0.35	24875.6	6	EYEVPTYGYGSR;FASDQFHVRPTLLEQ;IEIIFVSLDR;NSNNTVIPQSHLK;SVALYFADGADPK;TGVPSVIVIGSDGR	182572008	1.30409e+07	thioredoxin-like protein 1
TGME49_236650.P1601	1;1;1;1;1;1	0.1109	59912.1	6	GDGPIVLILAPTR;GQLMSLLR;ILIFAETK;ILIFAETKR;MLDMGFEPQIR;TLAFLLPAIVHINAQPYLNK	86680263	2.88934e+06	DEAD (Asp-Glu-Ala-Asp) box polypeptide 17
TGME49_239260-t26_1-p1	1;1;1;1;1;1	0.5534	11414.4	6	DNIQGITKPAIR;DSVTYTEHAR;ISGLIYEEIR;ISGLIYEEIRGVLK;TVTAMDIVYSLKR;VFLENIIKDSVTYTEHAR	3798379332	633063222	histone H4
TGME49_247730-t26_1-p1	1;1;1;1;1;1	0.0526	161748	6	AAVHTYFPNYFR;EAHLLAVEALK;GVSLGVAGEAK;HASSPGASHGGSVAGPSAPSPLLR;ILFSALDMHAR;IQDEGEEGYR	205911672	2.48086e+06	AP2 domain transcription factor AP2XII-5
TGME49_251540-t26_1-p1	1;1;1;1;1;1	0.2547	35297.7	6	EGYLPDNALER;GVDGFGPSLLGDSPGFHFPR;LAGWTDNTHTATAGTPK;VEFENLFSQVHEMMR;VILHLQR;VLAGDFEGFSR	637467340	3.35509e+07	dense granule protein GRA9
TGME49_254720.P2070	1;1;1;1;1;1	0.1896	28591.9	6	APPVPPR;IPYGGAAPPR;MFPDFQYR;MGPSDISTHVR;QRPLFTEGVR;VLVYKIPYGGAAPPR	4820779930	482077993	dense granule protein GRA8
TGME49_262050-t26_1-p1	1;1;1;1;1;1	0.1037	65073.2	6	DGFVAALSR;FAVPLYSGR;ITLSAVEPR;LGHWLGSLGR;SVAGTGGYNIVVK;VESEIKDLISR	411799956	1.6472e+07	rhoptry kinase family protein ROP39
TGME49_267400-t26_1-p1	1;1;1;1;1;1	0.4776	15589.4	6	ADQLNVLVLNR;DIELLLMHNTK;FAAEIAHNISSR;FLVSSPK;GTNTMPNIGYGSNK;HMLPNGFFK	588961123	7.36201e+07	ribosomal protein RPL32
TGME49_270320.P2732	1;1;1;1;1;1	0.1097	58619.7	6	AGGSVETFDVPR;ATLIHSDGGLTR;LSAPVVENVVGR;TIPAGSFLVTAINIGDSR;VDGVLALSR;VIAVPDVR	116663417	3.88878e+06	protein phosphatase PPM3C
TGME49_270380-t26_1-p1	1;1;1;1;1;1	0.3974	17147.6	6	GMSASALPWR;IKPSDVEEHIAK;KGQTPSQIGVTLR;LILVESR;LQGLAPELPEDLYYLIK;LQGLAPELPEDLYYLIKK	746877846	67897986	ribosomal protein RPS13
TGME49_282220-t26_1-p1	1;1;1;1;1;1	0.0504	136917	6	ASSEYESVAR;LADNIVDTYNK;LSELAADLDDLADAVK;QEAPFPASIR;TGNAWLAYIK;VNVYGFR	169619680	2.32356e+06	AP2 domain transcription factor AP2VIIa-9
TGME49_286580.P3157	1;1;1;1;1;1	0.0618	107159	6	EVPVEHITVQAR;QVQGVIVDESGR;VAIFHNVR;VPVEEVER;WLLTPVER;YTWTTTTGPAR	144215236	2.72104e+06	inner membrane complex protein IMC17
TGME49_300000.P3449	1;1;1;1;1;1	0.2727	21138.7	6	EADKHFGAAPGTPGSK;FNAVVLK;FNAVVLKR;GKEDHIAVLVGSVTDDIR;HFGAAPGTPGSK;LKAPMSLSK	175633954	1.46362e+07	ribosomal protein RPL18
TGME49_310780-t26_1-p1	1;1;1;1;1;1	0.3246	36288.8	6	DSSSSESTVTPADEAASESEEGDK;KGVLTGLGVAATLAAAAAAAK;PSPYAELLK;QQSQYDYSYPGTTSTPTPPRPASYGYPAFPAFPR;TELDDGYRPPPFNPR;YYHSMYGNK	482545654	6.03182e+07	dense granule protein GRA4
TGME49_500225.P231	1;1;1;1;1;1	0.1208	69308.5	6	DLEEASLGR;FIPFIDDQDFLDYHTAQR;HVGQSDERPLLQR;LVQSFTER;SSLLPVR;VGEIQFVLVPEGVLSTVHDSR	143866543	4.96092e+06	hypothetical protein, conserved
TGME49_204340.P548	1;1;1;1;1	0.0513	97016.2	5	DFEAQESR;ELFAHVIGR;ESGGFFGFFK;FWSAASSR;IVPTVDAAPR	6.89339e+07	1.32565e+06	dense granule protein GRA54
TGME49_205250-t26_1-p1	1;1;1;1;1	0.1372	62608.2	5	AAQNFEQQEHLHTE;FVSVTTGETR;ILAHMQEQIGQPQALGNSER;MLPLQALETAAFNEMDSVVKR;WVPNYFLLMMR	122586279	3.83082e+06	rhoptry protein ROP18
TGME49_214800-t26_1-p1	1;1;1;1;1	0.0672	82394.7	5	EALETLTDEFYAR;FFSVSELWAAR;LLLQAFLPR;LVVEALK;QALFLLASPTK	81859093	2.21241e+06	hypothetical protein
TGME49_215470-t26_1-p1	1;1;1;1;1	0.2719	24569.4	5	AIGEILEGSR;ELGLEFMDVEAMK;KYDAFLASQVLIPQIPR;LLGPGLNK;STMGKPQQIYG	635332489	4.23555e+07	ribosomal protein RPL10A
TGME49_215775-t26_1-p1	1;1;1;1;1	0.2296	65854.1	5	ALLEGFLR;ALLEGFLRYPKEDR;DAALGGSEWIFR;LLPLQAMETPEYEQLR;VRQPVFPPDEFPEDVDTNPIYFR	1969057740	6.78985e+07	rhoptry protein ROP8
TGME49_216000-t26_1-p1	1;1;1;1;1	0.1208	57945.2	5	FAGFLADPDILTR;IVETIKPVVK;LGRPATTLVNPDR;PATTLVNPDR;VDVTVSQSPAGPHSPLSASPQTGTAASLK	252348598	1.14704e+07	alveolin domain containing intermediate filament IMC3
TGME49_231140.P1405	1;1;1;1;1	0.4259	12141.7	5	EQIAAAAAAGSR;IVGEHHHSQYIYTR;LKVNASLAR;TKEQIAAAAAAGSR;YLKDQGLIK	179101089	2.55859e+07	ribosomal protein RPS25
TGME49_237180-t26_1-p1	1;1;1;1;1	0.2039	29119	5	ELVQQLVNR;IYNRLDLAVR;LLELIELNEAPADLASALR;QQQLEAMVEQHR;YRELVQQLVNR	106394932	6.25853e+06	hypothetical protein
TGME49_242330.P1735	1;1;1;1;1	0.276	21581.3	5	ESSNAYAIK;HAFEIIHLMTDK;LVNSMMMHGR;QAVDVSPLR;VNQAIYLICTGAR	320187576	26682298	ribosomal protein RPS5
TGME49_247440.P1855	1;1;1;1;1	0.1931	40139	5	ATEGEVFAGGR;LVAAGALFTGALFAAYK;TAIAATAVTGAAALAGSVALVLGSR;VSELVEDETPSHVSAPTEPGR;YYHQVEEESR	178582804	1.11614e+07	dense granule protein GRA33
TGME49_248390.P1886	1;1;1;1;1	0.2482	16280.9	5	AHFSAPSSVR;DDEVMVVR;FSSQVSSSR;KDDEVMVVR;WVIHIER	152459783	1.90575e+07	ribosomal protein RPL26
TGME49_254470.P2059	1;1;1;1;1	0.0543	88656.4	5	EELFADEK;EGSPGVGDYR;HNLREELFADEK;LVNPAALQYGSR;QIVAAEVPLR	168131983	4.2033e+06	Myc-regulation protein MYR1
TGME49_262620-t26_1-p1	1;1;1;1;1	0.1911	31722.2	5	ADVFEDFQGR;ELTDTELFDR;GVGTVLFSTPEGAQR;QVFISNLPWR;TSWQDLKDLFR	218671540	10933577	RNA recognition motif-containing protein
TGME49_263040.P2439	1;1;1;1;1	0.2838	16527.1	5	AFEPLLLLGK;AFEPLLLLGKER;AVVAFNQK;DILVAYDR;VSGGGYVAQIYAIR	633330730	5.27776e+07	ribosomal protein RPS16
TGME49_269690.P2695	1;1;1;1;1	0.0624	94227.6	5	AAAGGSAAAGLR;LESFVNLLSDLSVR;LSQTGEITR;RLEVEVANK;TQILALLQER	70546510	1.41093e+06	dense granule protein GRA29
TGME49_275860-t26_1-p1	1;1;1;1;1	0.2037	43114.5	5	DLNISHFPTADTSQISHSLAPDILTLR;LVHILLNPSATFNQYVELHR;SYVEAAR;TVALAVTAADFFNTR;VFSMEFSGR	68494409	2.97802e+06	dense granule protein GRA12B
TGME49_292130.P3261	1;1;1;1;1	0.2956	23570.9	5	DQVAFLQQYGHA;LGDLSSQVGWSHGDLVAR;LQVFEGVPTMVER;MVVPSALR;SFAQTTLPKDQVAFLQQYGHA	325061044	2.50047e+07	ribosomal protein RPL13A
TGME49_299050-t26_1-p1	1;1;1;1;1	0.2513	22236.8	5	EQEQAVEKPSVEGVK;FLEDVMEK;FVLDLLR;NLDVDNLVIEHIQVNR;NLDVDNLVIEHIQVNRAPK	517305782	4.70278e+07	ribosomal protein RPL17
TGME49_313390.P3703	1;1;1;1;1	0.3264	21488	5	APTAAALAK;KKQDEGMFVQQSDSK;QLAPSGLLLVTGPFK;SSITPGTVLILLSGGHR;VNGVPLR	503842890	3.59888e+07	ribosomal protein RPL6
TGME49_202200-t26_1-p1	1;1;1;1	0.0668	86970.7	4	DLPSGTGPLR;DSVLDGLNAISITPTWTLSGVR;EELGQDFTVALR;SLQESYETK	38367130	871980	hypothetical protein
TGME49_203290.P516	1;1;1;1	0.2156	23792.4	4	GATDDDVAVDK;KLPLFFIDVEDNKGQGR;LPTFYLLQR;STGGDIWRPR	152487740	15248774	dense granule protein GRA34
TGME49_203630.P529	1;1;1;1	0.2857	12036.8	4	GFGGQTKPIFR;GKDSLVVQGK;SFELGAEK;SFELGAEKK	128095486	3.20239e+07	ribosomal protein RPL44
TGME49_211720.P748	1;1;1;1	0.0222	226591	4	AQLSFPSFFR;DTQSPLSSLYASR;HQHSQLLVLLR;VVAQAQEEDTQAR	49416455	453362	AP2 domain transcription factor AP2IV-5
TGME49_212290.P763	1;1;1;1	0.4	18350.7	4	DVKADAFIALYANHLK;ELAPYDPDWLYIR;SNPAYLYETPLETR;YILQQFEEMGLVESDPEKPGR	3.19138e+07	3.19138e+06	ribosomal protein RPS19
TGME49_216860-t26_1-p1	1;1;1;1	0.0876	49065	4	ELAFQIK;GVEDVVVGR;IMVATDLFGR;TTPHILIGTPGR	64805236	2.70022e+06	DEAD (Asp-Glu-Ala-Asp) box polypeptide DDX39
TGME49_217740.P923	1;1;1;1	0.1383	38997.9	4	DVAALAAFLASDQAGYITGK;HAMAQIPANR;NITVNAIAPGFIR;VALVTGASR	6.36241e+07	3.53467e+06	3-ketoacyl-(acyl-carrier-protein) reductase
TGME49_227600.P1253	1;1;1;1	0.2836	15355.4	4	AFLVEEQK;ALPGIPAVAPHR;HNHYATGSNR;VVFHNVGK	2.50363e+08	2.78181e+07	ribosomal protein RPL34
TGME49_228170.P1279	1;1;1;1	0.0262	170691	4	DYLVAEFIDSR;SAFADANEER;TLNDLLLK;VIQPVHLYLR	23687139	251991	dense granule protein GRA44
TGME49_229670.P1332	1;1;1;1	0.3147	15773.8	4	DGSLNYIDENDEVLVAGFGR;GIVVEKLGIEAK;VAGASLLALFK;VAGASLLALFKEK	214864917	2.14865e+07	ribosomal protein RPS23
TGME49_233480-t26_1-p1	1;1;1;1	0.1102	39076.2	4	EWVTGDSVLTGLK;ISVPESQYPANAK;SPLGAMLR;WFFGDPK	1328022320	9.48587e+07	SAG-related sequence SRS29C
TGME49_248810.P1906	1;1;1;1	0.0966	54231	4	ANVSPETMAGIEAR;FVGPAAEEVER;QLEATIYEK;VELYLYR	57372165	1.97835e+06	nuclear factor NF7
TGME49_249270.P1924	1;1;1;1	0.0888	46928.1	4	APISELPK;NEYLATLNR;SVGLVKDYEGAR;VLASTYGIR	109328412	4.37314e+06	protein disulfide isomerase-related protein (provisional), putative
TGME49_249990.P1955	1;1;1;1	0.0525	92511.2	4	EFLEPSAFPGAGAHR;FLDELAK;LNESFDDQTEETLR;YTTTAIAR	41471175	767985	dense granule protein GRA70
TGME49_257680.P2182	1;1;1;1	0.1878	24090.3	4	QLGLAPSYADK;QLGLAPSYADKQAFEEK;SGDNLDYASFQK;VSTGDAMILAR	419899524	38172684	myosin light chain MLC1
TGME49_269190.P2670	1;1;1;1	0.0543	105037	4	AAAGNIIPSATGAAK;ALADAVAAGDLR;LVDLIAVMAAK;STTYEEIKK	91906295	1.83813e+06	glyceraldehyde-3-phosphate dehydrogenase GAPDH2
TGME49_271050-t26_1-p1	1;1;1;1	0.2032	19075.8	4	KLTTVLPGAVLK;LIVRVPGADGR;LTISPSGEGDVFYGK;LTTVLPGAVLK	720437910	5.54183e+07	SAG-related sequence SRS34A
TGME49_278990.P3027	1;1;1;1	0.1527	36465.4	4	FPFGSVVPLWSR;SSLSVAAASPLAAAK;TVVAEEGAAGLR;VVQLFYDNIFTK	53242416	2.66212e+06	phosphate transporter MPT
TGME49_287500-t26_1-p1	1;1;1;1	0.0737	59276.9	4	GTVLVHNAEELK;LVVTSLGK;QGLHPNDVAR;SFTGIDEVTAK	32371436	851880	T complex chaperonin, putative
TGME49_288950-t26_1-p1	1;1;1;1	0.0662	103706	4	ELSDLLQLLAENAK;HLPLPESGIQLHPSLSGVR;RAPSVATAPADLPR;SNSVSTQTTASGYGQR	52775580	925887	AP2 domain transcription factor AP2IX-4
TGME49_289530-t26_1-p1	1;1;1;1	0.1444	22128.2	4	ALQEQLEAR;ALQEQLEARK;LAASILK;VLIEAIHNEK	305158034	3.05158e+07	ribosomal protein RPL19
TGME49_290700.P3231	1;1;1;1	0.2508	34692.6	4	KGETQNEESNATLANSSTGK;KGETQNEESNATLANSSTGKGDGGTAGSEAPPR;NAEQKPEVPVAPVADDDAGSEEESSSHYGVK;WIQTFYSHNALQQDR	124102490	1.1282e+07	dense granule protein GRA25
TGME49_291960.P3255	1;1;1;1	0.0617	57556.6	4	AEVHLLVE;GQQVISLGPSLK;VLSIFGVADGK;VLSIFGVADGKK	65157298	2.32705e+06	rhoptry kinase family protein ROP40 (incomplete catalytic triad)
TGME49_295125-t26_1-p1	1;1;1;1	0.3089	42234.5	4	FPQEDRPLADAAR;LLALQAIETPEYR;LLALQAIETPEYREMEEQLSAASR;VVVPAEYDEYTPPEGR	1119772460	5.08987e+07	rhoptry protein ROP4
TGME49_205440-t26_1-p1	1;1;1	0.0809	60556.6	3	AVANSLEVIPR;LLPGGGATEMAISALLLANAK;VEKIPGGDLEESR	0	0	CCT chaperonin gamma subunit
TGME49_208830.P658	1;1;1	0.0554	54719.9	3	FDLLQFVNLTR;KFDLLQFVNLTR;TTSPGSLGGFGATGGR	1.58163e+07	510205	dense granule protein GRA16
TGME49_209910-t26_1-p1	1;1;1	0.3415	13705.5	3	LLLPGELSK;SMSIMNSFINDIFDR;TESFALYIYK	349819890	4.37275e+07	histone H2Bv
TGME49_213350.P788	1;1;1	0.2667	17128.2	3	ADAGDAAANQPK;DLVVVPEMIGSVVGVYNGK;MEDLLELFR	0	0	ribosomal protein RPS15
TGME49_216670-t26_1-p1	1;1;1	0.0436	100015	3	AGTVAVVGLQAANVDR;IQTQSGVESIR;SIGSVIGAGGANLR	56431854	972963	FUSE-binding protein 2 / KH-type splicing regulatory protein
TGME49_218820-t26_1-p1	1;1;1	0.1959	15363.9	3	DNSATITKVETSYFSSTR;TAIGAASLLQR;VETSYFSSTR	75803308	8.42259e+06	alba 2
TGME49_223050.P1071	1;1;1	0.2881	13341.2	3	GGLEGEEQR;LIDLHSPSDVVK;NLQVAGPVRLPVK	166745676	2.38208e+07	ribosomal protein RPS20
TGME49_226380.P1204	1;1;1	0.1058	42568.3	3	EALEDFDVLLEK;GRADVAQALVDGLLTER;YGEASVDDTQR	46757587	1.94823e+06	dense granule protein GRA35
TGME49_227620-t26_1-p1	1;1;1	0.1784	19774.3	3	FAENVGQHSEK;GEHTPPLPDER;QQEPEEPVSQR	155915314	1.41741e+07	dense granule protein GRA2
TGME49_227810-t26_1-p1	1;1;1	0.0933	57979.6	3	ILGAGAASIVIQAVQETVPQEPAR;STLPQTPFVIETLR;VALRFPVVDVR	38908140	1.44104e+06	rhoptry kinase family protein ROP11 (incomplete catalytic triad)
TGME49_228470-t26_1-p1	1;1;1	0.1073	24292.4	3	GIVYGKPK;QGFVIYR;YLEELWK	144699848	1.11308e+07	ribosomal protein RPL15
TGME49_229990-t26_1-p1	1;1;1	0.0712	59161	3	LIGTETAHFADLVVR;TANAAAVQSIANILR;VALLDFNLR	51283130	1.34956e+06	T-complex protein 1 subunit alpha, putative
TGME49_230890.P1389	1;1;1	0.0453	84455.9	3	INVGPDYQVPR;LPEFYLSR;PGWQPFSAEFAYQLLHR	439075150	12913975	PHD-finger domain-containing protein
TGME49_238250.P1646	1;1;1	0.2079	11382.6	3	EELQNVVSAQR;REELQNVVSAQR;SGIAVGLKR	167691560	2.39559e+07	ribosomal protein RPL36
TGME49_239760.P1684	1;1;1	0.1429	15045.9	3	DTVYELR;VFVTAELPFSK;VFVTAELPFSKR	362989280	45373660	ribosomal protein RPL22
TGME49_242640-t26_1-p1	1;1;1	0.0103	339235	3	SVAPGAPVDPTGSR;TAAPSVPR;YAEAILEQQAR	60525569	360271	hypothetical protein
TGME49_243570-t26_1-p1	1;1;1	0.2946	12699.5	3	EASVYNTYTLPK;NIVDASSQR;RPQGGQQGQGNN	503644750	8.39408e+07	ribosomal protein RPS26
TGME49_245680-t26_1-p1	1;1;1	0.0828	17864.5	3	AVGVEVNK;AVGVEVNKVVGNR;TGIVFNVTQR	317393210	31739321	ribosomal protein RPL21
TGME49_247350.P1849	1;1;1	0.0806	26908.9	3	AFAEGGWK;LDATSNSITAK;LDATSNSITAKR	178726996	1.98586e+07	thioredoxin domain-containing protein
TGME49_248700.P1902	1;1;1	0.1264	29725.4	3	NVPAPVDVYTIQK;VVDVPFVHYR;YYDVEVPIYVPR	147307736	1.13314e+07	alveolin domain containing intermediate filament IMC12
TGME49_248880.P1910	1;1;1	0.1476	23357.8	3	ATIGADFLTK;FQSLGVAFYR;VIILGDSGVGK	154062958	1.02709e+07	ras-related protein RAB7
TGME49_250810.P1964	1;1;1	0.1951	14167.2	3	KFIPNDLR;VLTVYTQK;VTGSAASK	5.30841e+08	7.58345e+07	ribosomal protein RPL35
TGME49_262730.P2424	1;1;1	0.0424	76151	3	AVLQEAVLSEQR;IPTTELSSHR;LWAPELAK	38581003	1.13474e+06	rhoptry protein ROP16
TGME49_263090.P2444	1;1;1	0.1203	30661.1	3	AEEIKNLRDEYVYK;DSTLIMQLLR;IISSVEQK	148813900	7.08638e+06	14-3-3 protein
TGME49_263300.P2459	1;1;1	0.1345	31314	3	AGEFTLSLK;AWDLEYK;SKNPEIVNTASVSPAGAFDASSK	105004782	5.00023e+06	voltage-dependent anion-selective channel protein
TGME49_263320-t26_1-p1	1;1;1	0.0769	42093.5	3	DGVLIGHPAVR;LAQPLENSVASR;TGFSGPPR	72061565	2.48488e+06	hypothetical protein
TGME49_267500.P2603	1;1;1	0.1304	25662.8	3	QGVVEFFR;TFTEDKENLVR;VHAQVQQLFAR	56746835	5.67468e+06	conserved basal apical peripheral protein CBAP
TGME49_278870-t26_1-p1	1;1;1	0.0225	216243	3	QGGLSANFFDSIR;SQVEAQVLESNPLLEAFGNAR;TGLLEQFLVK	10994798	101804	myosin F
TGME49_284560-t26_1-p1	1;1;1	0.2105	21392.3	3	ATNVKDEIALTGTDVELVSR;HLPVDIQK;SAALIHQSTLVR	627110390	5.22592e+07	ribosomal protein RPL9
TGME49_285895.P3139	1;1;1	0.0083	374206	3	QVEAQLSLLHR;SDGVDFTVAR;TVALASIR	24350156	145809	AP2 domain transcription factor AP2V-2
TGME49_286720-t26_1-p1	1;1;1	0.0978	31055.7	3	ETPTQPPAIR;PSFWFQQR;VDVHDGVLR	18140992	907050	heat shock protein HSP28
TGME49_288720.P3187	1;1;1	0.1448	24767	3	ESNVATAVTALR;MLSCAGADR;VDIGQILMSIR	291737086	1.94491e+07	ribosomal protein RPL10
TGME49_290160.P3223	1;1;1	0.031	113425	3	LGNTDHIFFTQHR;LPVEIEER;STSTENEPIPR	42947790	766925	sortilin-like receptor SORTLR
TGME49_290950-t26_1-p1	1;1;1	0.0191	194363	3	FGLFGEAADTLLK;LLLQWLEAR;QAPELWAYVLR	6695659	69027.4	clathrin heavy chain
TGME49_300200.P3460	1;1;1	0.2581	15891.8	3	ATIAGGGVIPHIHK;HLQLAIR;HLQLAIRGDEELDTLIK	1056646880	1.17405e+08	histone H2AZ
TGME49_308020-t26_1-p1	1;1;1	0.0805	41926.7	3	FTVPWILLPPAK;GFLTDYIPGAK;NANFIEIR	129739308	6.17806e+06	SAG-related sequence SRS57
TGME49_309820-t26_1-p1	1;1;1	0.1657	20168.7	3	AEDILEK;IACYVTVR;VLEQLTGQRPQFSK	170549940	1.895e+07	ribosomal protein RPL11
TGME49_310490.P3611	1;1;1	0.2245	16315.8	3	AAVIDVTK;INYDKYHPGYFGK;LWSLVSPATLEK	259006320	28778480	ribosomal protein RPL27A
TGME49_312270-t26_1-p1	1;1;1	0.11	44756.3	3	EADFLTEDVPLDSAPQELVDHLK;LSFPVLDATDLR;STVQEILGK	82911140	3.94815e+06	rhoptry protein ROP13
TGME49_313140.P3691	1;1;1	0.046	59522.8	3	APILISNVPR;GFALSSFK;KPIVIGR	43953740	1.25582e+06	isocitrate dehydrogenase 2
TGME49_202680.P499	1;1	0.0426	62145.5	2	SLGHYNPDVIR;TVASPVYTGGDVR	65490712	1.98457e+06	cytochrome b-c1 complex subunit 2
TGME49_214770-t26_1-p1	1;1	0.2426	22847.4	2	FADDTYTESYISTIGVDFK;LGPSQPVR	47343972	2.3672e+06	ras-related protein RAB1B
TGME49_215980-t26_1-p1	1;1	0.0905	24432.4	2	ALISILEGMR;LYESVLAFR	19310146	1.4854e+06	hypothetical protein
TGME49_217680.P919	1;1	0.0103	245977	2	ALPLDVAIK;SSTSSIDLLDASLR	24868642	197370	dense granule protein GRA57
TGME49_218520.P943	1;1	0.0946	36627.9	2	SGSGGGEEIEYER;TPLEESQEPEGSTPDSQQSR	39239964	2.616e+06	microneme protein MIC6
TGME49_221210.P1012	1;1	0.1061	19574.1	2	IILELREDIAPK;TEWLDGR	50323959	3.87107e+06	cyclophilin
TGME49_221380.P1019	1;1	0.085	27193.6	2	AVTLAEVLKR;DKEPIGSNEIR	51570289	3.43802e+06	alba 1
TGME49_223940.P1099	1;1	0.098	27299.3	2	HIDLSDAPLLN;KAEAEAAEAERLR	13385600	892373	gliding-associated protein GAP45
TGME49_226960-t26_1-p1	1;1	0.0229	131261	2	LEFEPLLNPLLLQK;TLGEIVTFVADAVK	0	0	phosphofructokinase PFKII
TGME49_229250-t26_1-p1	1;1	0.0853	14725	2	FNGITLSAER;KFNGITLSAER	20226960	2247440	ribosomal protein RPL28
TGME49_230410-t26_1-p1	1;1	0.0813	30496.7	2	HLTVNDLPLGR;TAPAEGGIGQLR	38695653	2.27621e+06	peroxiredoxin PRX3
TGME49_230850.P1387	1;1	0.0441	50568.2	2	KIETTGLESGK;QNVDLLSPAR	35140681	1.67337e+06	transverse sutures component TSC3
TGME49_231410.P1417	1;1	0.0385	64669	2	LEQLYSTVNNR;TEVEDQIANYK	15237935	411836	ATP synthase F0 subunit b-like protein
TGME49_236890.P1605	1;1	0.163	20845.9	2	KQSNDADGEGEVDTGVAGR;VHETVTNFLYR	51701668	4.30847e+06	dense granule protein GRA37
TGME49_236950-t26_1-p1	1;1	0.2857	12462.9	2	MNVLAYGTAEQR;SVMDTVEQMQHHQAAIAANR	33684964	8421241	hypothetical protein
TGME49_237015.P1614	1;1	0.0985	29352.7	2	AEGTEEEDADTAAR;SGLDESTSTTSR	72820968	5.60161e+06	dense granule protein GRA43
TGME49_238010.P1638	1;1	0.1497	18532.2	2	LTSDYDALDVANK;TNVHFFRPHTLR	129091284	1.29091e+07	ribosomal protein RPL23A
TGME49_240600-t26_1-p1	1;1	0.0285	72173.4	2	IAALSGGIAR;YEDSINAVR	75118818	2.14625e+06	chaperonin cpn60, putative
TGME49_242070.P1730	1;1	0.0494	42751.6	2	EIFEESLKEVR;FVAPVYPK	32904537	1.26556e+06	cAMP-dependent protein kinase regulatory subunit 1
TGME49_242340.P1736	1;1	0.1667	6497.24	2	TNLFNTR;TNLFNTRPK	420020690	1.05005e+08	ribosomal protein RPS29
TGME49_244320.P1786	1;1	0.129	17568.8	2	AIVGLSLEDIKR;LHWTLVWR	157623802	1.9703e+07	ribosomal protein RPL24
TGME49_248340.P1883	1;1	0.0972	24560.7	2	LILVGDGGVGK;NLQYYDISAR	37758600	2517240	GTP-binding nuclear protein ran/tc4
TGME49_249240.P1922	1;1	0.2013	16775.9	2	ADQLTEEQIAEFK;EAFSLFDKDGDGTITTK	53741014	5.97122e+06	calmodulin, putative
TGME49_249250-t26_1-p1	1;1	0.0804	12821.1	2	DTQFYLGK;DTQFYLGKR	55456688	7922384	ribosomal protein RPL35A
TGME49_249850-t26_1-p1	1;1	0.039	43035.3	2	LPTWQQIR;TGQAPWR	108511330	8.34703e+06	GAP40 protein
TGME49_260260.P2313	1;1	0.2458	12101.9	2	LVVASGNTVEPYMPTLFAR;MDVTAENIQK	154399154	3.08798e+07	ribosomal protein RPP1
TGME49_261250.P2358	1;1	0.3594	13602.5	2	FLGGVTIASGGVMPNVHSVLLPK;NDEELSKFLGGVTIASGGVMPNVHSVLLPK	148725362	2.97451e+07	histone H2A1
TGME49_262920.P2432	1;1	0.0278	104442	2	EAVADEAAADSGEER;EVLLPITNLNLK	28482867	632953	serine protease DegP
TGME49_266060-t26_1-p1	1;1	0.0801	31473.9	2	LSLQEDSIAK;STSEGIHLINLAK	42568354	2.66052e+06	ribosomal protein RPSA
TGME49_266070.P2556	1;1	0.1333	14328.8	2	DYTIHLHK;FIWSGGIR	100467278	1.43525e+07	ribosomal protein RPL31
TGME49_268200.P2625	1;1	0.0309	66370.9	2	LFVGSIPR;NASALGSNSNPR	29319548	1.22165e+06	RNA recognition motif-containing protein
TGME49_269920-t26_1-p1	1;1	0.0279	107902	2	GIDATWILLPER;LFVSILYLAPSDYHR	7.70258e+06	135133	phosphatidylserine decarboxylase
TGME49_273090-t26_1-p1	1;1	0.0271	89322.6	2	ISILQATLR;VVSQLLTLMDGLK	0	0	cell division protein CDC48CY
TGME49_275810-t26_1-p1	1;1	0.2105	17368.9	2	AIYEYLFKEGVIVVQK;TYLHLPPTVFPSTLTK	139633070	13963307	ribosomal protein RPS10
TGME49_276140.P2966	1;1	0.1311	21030.9	2	DAVLLIFANK;NISFTVWDVGGQDK	58026825	4.83557e+06	ADP ribosylation factor ARF1
TGME49_277270-t26_1-p1	1;1	0.0841	37334.5	2	DALFVLLR;HLINNPSPAHGYK	55033212	3.0574e+06	NTPase II
TGME49_285870-t26_1-p1	1;1	0.1006	34904.3	2	TNAADDKKPAYTFSVTSLPTEEK;VTGNSSVEFK	117002148	5.85011e+06	SAG-related sequence SRS20A
TGME49_286630.P3159	1;1	0.0489	27921	2	HLPDFDK;HLPDFDKEYDAIR	109474658	6.84217e+06	alkyl hydroperoxide reductase AHP1
TGME49_288500-t26_1-p1	1;1	0.0327	60324.1	2	NFLFEVPK;QSTPSISTGR	5744924	191497	malate:quinone oxidoreductase
TGME49_289680.P3208	1;1	0.1461	24962.8	2	AVSVEEATK;STIGVEFATK	2000189923	1.33346e+08	ras-related protein RAB11A
TGME49_297060.P3398	1;1	0.0792	30009.4	2	HYGALQGLNK;VLVAAHGNSLR	64227020	3.38037e+06	phosphoglycerate mutase PGMII
TGME49_297070.P3399	1;1	0.0424	58049.5	2	MLSTLLSAER;QPLPVATETMLR	70013352	3.50067e+06	carbonic anhydrase-related protein CARP
TGME49_297500-t26_1-p1	1;1	0.0678	59419.7	2	AQDDEVGDGTTSVVLLAGEFLESAK;SHLLNAPIILLK	2.81429e+07	781748	T-complex protein 1 eta subunit
TGME49_299780.P3443	1;1	0.0422	59316	2	IPSVYDMFDTK;KGPFDEHVEVVR	31541646	1.43371e+06	dense granule protein GRA76
TGME49_304740.P3490	1;1	0.0266	71210.3	2	AVYMILPR;GYFAPELSR	11921080	322191	rhoptry kinase family protein ROP35
TGME49_305270-t26_1-p1	1;1	0.0325	82245.2	2	MAIELLQDTLR;VSDALLAIRPFIR	8908971	269969	hypothetical protein
TGME49_308970.P3553	1;1	0.0906	38196.8	2	GHVPIPWATATFR;YKPPTHDFGDAVVPFIAR	36935619	2.17268e+06	dense granule protein GRA12D
TGME49_311430.P3648	1;1	0.0691	31950.8	2	DHAVVIGQYR;QNIVPIVEDAR	45171095	2.50951e+06	fibrillarin
TGME49_312090-t26_1-p1	1;1	0.1223	14790.8	2	KVHMAIIVR;NLYIIAVK	75515376	6.86503e+06	ribosomal protein RPL23
TGME49_314220.P3733	1;1	0.0214	118652	2	QSVAEEEAGGWR;VALPTSSDSAVR	0	0	hypothetical protein
TGME49_315610-t26_1-p1	1;1	0.2342	15943.2	2	AAGSVVLVRPK;DVHVGSAETSNDVAVASTGSGTKPSK	33261719	4.15771e+06	hypothetical protein
TGME49_316250.P3800	1;1	0.0431	44701.8	2	ESLVDLGAK;KLNDYEPR	38148576	2.00782e+06	dense granule protein GRA45
TGME49_319560.P3851	1;1	0.2228	37841.1	2	AEESCVEGVEVTLAEK;EFGISASSCK	107318354	5.36592e+06	microneme protein MIC3
TGME49_500284.P73	1;1	0.0366	60697.3	2	HLLTLEYHR;TVNVENQANEK	16162954	538765	hypothetical protein, conserved
TGME49_201780.P473	1	0.0182	82562.7	1	TIDQQNEALPEDLK	20515038	976907	microneme protein MIC2
TGME49_201800.P475	1	0.0375	28491.5	1	TAGDLIQEAR	24600150	1.44707e+06	ATP synthase-associated protein
TGME49_202370-t26_1-p1	1	0.0168	58562.4	1	NDVNFDLIK	7.45921e+06	207200	T-complex protein 1, epsilon subunit (TCP-1-epsilon), putative
TGME49_203600.P527	1	0.0228	47166.8	1	SGYSLSDLVR	0	0	dense granule protein GRA50
TGME49_204480-t26_1-p1	1	0.0121	72139.5	1	TASGVAFR	12793062	387669	thioredoxin domain-containing protein
TGME49_205470.P571	1	0.0144	93011.6	1	NMSVIAHVDHGK	21467948	412845	translation elongation factor 2 family protein, putative
TGME49_205650.P577	1	0.014	105714	1	APSPGGSLAGDGAR	12638403	234044	AP2 domain transcription factor AP2VIIa-3
TGME49_205700.P580	1	0.0523	18829.2	1	VVAGQEVVK	23052448	1.6466e+06	cyclophilin precursor
TGME49_208030-t26_1-p1	1	0.019	62961.9	1	TGVTGVTVGPR	34077800	1.54899e+06	microneme protein MIC4
TGME49_208790-t26_1-p1	1	0.029	33647.5	1	DGFTGLFFR	0	0	MC family transporter, putative
TGME49_209170-t26_1-p1	1	0.0216	45432	1	WTLANALVR	0	0	hypothetical protein
TGME49_209950.P701	1	0.0212	47650.7	1	VLVFSDKPK	26787944	956712	thioredoxin, putative
TGME49_213067.P780	1	0.0243	50090	1	NASAYFYLTGR	0	0	dense granule protein GRA36
TGME49_214080-t26_1-p1	1	0.037	26754.2	1	AALLDEILR	7722639	454273	toxofilin
TGME49_214220.P819	1	0.0804	12212.3	1	ASLLQSLHR	21471364	3.06734e+06	hypothetical protein
TGME49_214940.P838	1	0.0394	34512.6	1	NFSGEDSSEIDEK	12746910	1158810	MIC2-associated protein M2AP
TGME49_215060-t26_1-p1	1	0.0573	22106.5	1	ILFLGLDNAGK	7031405	585950	small GTP-binding protein sar1, putative
TGME49_215220.P849	1	0.1049	68569.6	1	ASVAFQGDDAR	6.28454e+06	142830	dense granule protein GRA22
TGME49_215590-t26_1-p1	1	0.0209	72687.4	1	LGANSLLDLVVFGR	0	0	flavoprotein subunit of succinate dehydrogenase SDHA
TGME49_216880.P895	1	0.0592	35107.2	1	SFQGHTSDVNSVAFSPDNR	29743590	1.56545e+06	POC1 centriolar protein, putative
TGME49_217570.P911	1	0.1341	9067.57	1	MEIDLLHPDPK	16449468	5483156	ribosomal protein RPS27
TGME49_217820-t26_1-p1	1	0.041	51672.7	1	TAHAPLIELLQIFVNQGPK	5.11637e+06	196784	PCI domain-containing protein
TGME49_218280.P936	1	0.0215	50520.4	1	VQGLVDTAGR	0	0	mitochondrial import receptor subunit TOM40
TGME49_219270-t26_1-p1	1	0.0411	42987	1	ILSAAVTLDGLAAMLR	0	0	glideosome-associated protein with multiple-membrane spans GAPM2A
TGME49_225550-t26_1-p1	1	0.0234	48346.3	1	FNDIFSVNER	11694302	433122	phosphatidylserine decarboxylase
TGME49_226030.P1193	1	0.0496	39367.3	1	LLTPDLAQR	32699930	2.04375e+06	cAMP-dependent protein kinase subunit PKAc1
TGME49_226410.P1206	1	0.0331	26841.7	1	LNEYLASR	9170234	705403	EF-1 guanine nucleotide exchange domain-containing protein
TGME49_226830.P1225	1	0.0107	103111	1	GLLAEETVER	0	0	DnaK family protein
TGME49_226860.P1226	1	0.0429	23102.8	1	VLDALIDVK	10947866	781990	SAG-related sequence SRS67
TGME49_228630-t26_1-p1	1	0.0488	34772.3	1	GTLQATGASSPISSQK	16800028	884212	MIR domain-containing protein
TGME49_229030.P1309	1	0.0439	25390	1	SSNELVLAIR	0	0	signal peptidase complex subunit 2, putative
TGME49_229480-t26_1-p1	1	0.0358	38249.1	1	IEIEEILNAQDK	10266260	540329	calcium binding protein precursor, putative
TGME49_230160-t26_1-p1	1	0.0845	15916	1	VQVYTYQPATVR	21603370	1.96394e+06	RNA-binding protein, putative
TGME49_230210-t26_1-p1	1	0.0214	61131.8	1	VYNQSAVHEVPK	14972828	554549	alveolin domain containing intermediate filament IMC10
TGME49_230340.P1364	1	0.0095	102328	1	ELLLEETFR	0	0	apical annuli protein AAP4
TGME49_232000.P1437	1	0.0204	69149.9	1	SAASDLDFTLLMR	0	0	dense granule protein GRA30
TGME49_232230-t26_1-p1	1	0.0648	11636	1	TAIHALR	24692542	3.08657e+06	ribosomal protein RPL30
TGME49_232350-t26_1-p1	1	0.0304	35507.1	1	QLEEIAEHTK	0	0	lactate dehydrogenase LDH1
TGME49_232440-t26_1-p1	1	0.0171	53992.7	1	LTEAIDSR	0	0	Brf1p family coiled coil protein
TGME49_233500-t26_1-p1	1	0.032	39517.3	1	TATAALAQETHR	15864198	881344	triose-phosphate isomerase TPI-II
TGME49_234420-t26_1-p1	1	0.0119	66747.3	1	SFFSPLR	9805579	233466	ATPase, AAA family protein
TGME49_235340.P1553	1	0.0167	76455.6	1	YLEELNLADTAR	8649751	233777	IMC sutures component ISC1
TGME49_235670-t26_1-p1	1	0.0197	59858.7	1	TEAVFAALHLR	0	0	hypothetical protein
TGME49_236210-t26_1-p1	1	0.0236	56861.7	1	RLEVIDAEEVKR	0	0	cytochrome b-c1 complex subunit 1
TGME49_238040.P1640	1	0.0203	152652	1	MDGTQNTLDNPDFK	0	0	protein disulfide-isomerase domain-containing protein
TGME49_240280-t26_1-p1	1	0.0364	48474.7	1	AAANALGSDAVDEYAK	0	0	S1/P1nuclease
TGME49_243950-t26_1-p1	1	0.0406	30184.8	1	VLPSIGNEVLK	18200688	957931	prohibitin, putative
TGME49_244110.P1782	1	0.0476	42510.6	1	AAGQAASEEPAGTPESFR	0	0	nucleosome assembly protein (nap) protein
TGME49_246540.P1834	1	0.0276	45920.9	1	QVYSESVALNR	15341399	697336	cytochrome c1, heme protein
TGME49_248460.P1890	1	0.0463	24371.6	1	LLADDWEELR	9981121	767779	ubiquitin, putative
TGME49_250710.P1961	1	0.0556	23080.8	1	IDEQQANYEQR	5417651	677206	microneme protein MIC10
TGME49_251500.P1976	1	0.0317	48851.9	1	TAAQVLAGVSAGAR	17420774	871039	eukaryotic initiation factor-3, subunit 3, putative
TGME49_252290.P1990	1	0.0257	59305.2	1	IVSVALEALENILR	17089736	854487	importin alpha, putative
TGME49_254440-t26_1-p1	1	0.0909	17791.4	1	QVGGEVGASSVLAPK	129399780	1.17636e+07	ribosomal protein RPL12
TGME49_254620.P2062	1	0.1961	6131.5	1	QNRPIPPWIR	2918294500	2918294500	ribosomal protein RPL39
TGME49_254880-t26_1-p1	1	0.0161	81725.4	1	VPQDVVDILTER	24568262	522729	Alpha-galactosidase
TGME49_256770-t26_1-p1	1	0.038	45079	1	ALEAGVHIVSGTPGR	0	0	eukaryotic translation initiation factor 4A, isoform 3, putative
TGME49_257530-t26_1-p1	1	0.0476	54545.9	1	SIELAHQPTGAGASLSSFEVGGAK	35529840	2.08999e+06
TGME49_258060.P2202	1	0.0481	23319	1	AVLLDLVEGK	20030608	1.33537e+06	ATP synthase subunit ATPTG8
TGME49_258390.P2219	1	0.0302	44606.5	1	ISLLEALVGFER	0	0	DnaJ protein, putative
TGME49_258410-t26_1-p1	1	0.0667	18814	1	ELNAPVIVHDR	31304842	3.91311e+06	photosensitized INA-labeled protein PHIL1
TGME49_258870.P2246	1	0.0112	88686.5	1	GGGVQEFVK	18304458	366089	cyst wall protein CST7
TGME49_258950.P2251	1	0.0201	70228.8	1	STGSAGAVAPELR	0	0	lectin family protein
TGME49_261580-t26_1-p1	1	0.1185	14483	1	AGLQFPVSR	155372300	2.58954e+07	histone H2AX
TGME49_262380-t26_1-p1	1	0.0163	59573.5	1	TTLTAAITK	51073810	1.45925e+06	elongation factor Tu, putative
TGME49_263070-t26_1-p1	1	0.0167	59768.6	1	YSEVFEGLR	0	0	CMGC kinase, CK2 family
TGME49_263520-t26_1-p1	1	0.037	38754.4	1	YAGAAAGAETIQR	19570976	889590	microtubule associated protein SPM1
TGME49_264440-t26_1-p1	1	0.0231	37328.2	1	TSLFLLLR	0	0	signal recognition particle receptor beta subunit protein
TGME49_264610.P2517	1	0.0372	44928.8	1	LFVGGISDDVNDESLR	21691086	1.20506e+06	RNA recognition motif-containing protein
TGME49_266960.P2590	1	0.3185	50022.9	1	ALSVPELTQQMFDAK	78066130	3.71743e+06	beta tubulin
TGME49_267810-t26_1-p1	1	0.1037	26469	1	GAAAAVVVYDISNR	0	0	ras-related protein RAB5A
TGME49_268830.P2651	1	0.0149	61227.4	1	LLSVAQSR	12861983	401937	ATP synthase subunit delta
TGME49_268890-t26_1-p1	1	0.0304	60325.5	1	HDLWKPALADALSLIAK	0	0	citrate synthase I
TGME49_269980-t26_1-p1	1	0.0254	52112.9	1	IIQVDQSLKEDR	0	0	preprotein translocase Sec61, putative
TGME49_271888.P2827	1	0.0351	37475.6	1	AAVAAIENGSLR	0	0	3-ketoacyl-CoA reductase, putative
TGME49_272660.P2878	1	0.0388	28061.4	1	STPSTVETAR	9645505	688965	hypothetical protein
TGME49_272910-t26_1-p1	1	0.024	58589	1	DAVNDLSLDYLAK	9794569	233204	T-complex protein 1 delta subunit
TGME49_273520.P2907	1	0.0116	67280.7	1	WIVNLIR	8638631	246818	eukaryotic translation initiation factor 3 subunit E, putative
TGME49_275440-t26_1-p1	1	0.058	23276.4	1	RPLHPGSVNEFDF	54219096	6777387	dense granule protein GRA6
TGME49_279100.P3028	1	0.092	47646.6	1	HSSESLFPR	31233600	1.41971e+06	mitochondrial association factor 1a
TGME49_283510.P3088	1	0.0317	34817.4	1	EAVAGFSIER	36879944	1.60348e+06	IMC-associated protein IAP1
TGME49_289970.P3220	1	0.0439	21366.3	1	STGFFGWLR	14538514	1.11835e+06	hypothetical protein
TGME49_294200.P3346	1	0.0179	62679	1	IDFAGVPGFR	17943208	512663	glucose-6-phosphate 1-dehydrogenase
TGME49_300280.P3463	1	0.0828	17853.8	1	TVSGPVAPNAIPGR	12724868	1.06041e+06	LSM domain-containing protein
TGME49_301440.P3480	1	0.0394	57199	1	FSEVDAAR	11481615	382720	calcium-dependent protein kinase CDPK1
TGME49_305160.P3498	1	0.4397	12575.8	1	SMMIMTSFIADTFDKIASEAGK	0	0	histone H2Ba
TGME49_305850-t26_1-p1	1	0.0349	39126	1	RFDGGDLNAHTIR	9355529	389814	RNA recognition motif-containing protein
TGME49_306030.P3514	1	0.021	37788.5	1	IPSELPK	44000572	1.91307e+06	glutathione S-transferase 2
TGME49_308860.P3545	1	0.0107	69695.9	1	VFDSFGR	8127476	301018	apical cap protein AC3
TGME49_309760.P3575	1	0.0286	34505.3	1	NPVATLLWR	0	0	dense granule protein GRA55
TGME49_309810-t26_1-p1	1	0.1062	11742.8	1	TPHELIAAGMEK	18908444	3.78169e+06	ribosomal protein RPP2
TGME49_310080-t26_1-p1	1	0.0139	87774.5	1	LLGSGLTELLR	0	0	acyl-CoA synthetase ACS3, putative
TGME49_310900.P3626	1	0.004	232694	1	SIIISNHTR	12499964	95419.6	AP2 domain transcription factor AP2XI-2
TGME49_311230.P3639	1	0.0023	504435	1	SPSSTSPGLGK	34548130	145160	basal complex component BCC7
TGME49_312050.P3660	1	0.0561	24176.3	1	EVSFDEGAAFAR	12088372	671576	ras-related protein RAB2
TGME49_312110.P3663	1	0.0135	81703	1	ALLQEALNVR	11805240	287933	apicoplast-associated thioredoxin family protein Atrx1
TGME49_313080-t26_1-p1	1	0.0242	49479.1	1	LLAPVAPTLEK	23844866	883143	hypothetical protein
TGME49_315320.P3763	1	0.0669	34220	1	LADVLPSATLQETSSAYVFSVK	34887390	2.0522e+06	SAG-related sequence SRS52A
TGME49_315770.P3788	1	0.0199	62527.9	1	YVPTSVQDLFR	9024880	291125	cytochrome p450
TGME49_316540.P3812	1	0.1159	18360.8	1	VRPIQLDDIAAVLYGSDPR	15557277	1.11123e+06	IMC sub-compartment protein ISP3
TGME49_318160.P3822	1	0.0669	25941.4	1	FLIQSTAVSSDAPLAR	0	0	MSP (Major sperm protein) domain-containing protein
TGME49_318410-t26_1-p1	1	0.013	58610.5	1	DGILALR	7822409	260747	TCP-1 chaperonin, putative
TGME49_319340.P3846	1	0.0249	52351.7	1	ITTLLGMKPDLR	4676907	222710	dense granule protein GRA52
TGME49_319350-t26_1-p1	1	0.0369	39332.3	1	LVDVSTLIPTAIVR	33937692	1.99633e+06	SAG-related sequence SRS17B
TGME49_319920.P3862	1	0.0137	54979.6	1	FTGTIVK	20257332	779128	2-oxo acid dehydrogenases acyltransferase (catalytic domain) domain-containing protein
TGME49_320050.P3869	1	0.029	35301.6	1	VLLDVGIVR	79523000	3976150	ribosomal protein RPL5
TGME49_320220-t26_1-p1	1	0.0144	54739.6	1	FAPDNFR	0	0	cytochrome b-c1 complex subunit Rieske, putative
TGME49_321500.P3895	1	0.0253	50887.4	1	MDSIAAADAAIR	20062418	955353	RNA recognition motif-containing protein
TGME49_202500.P492	1	0.0262	33494.8	1	MYFTYVVR	0	0	glideosome-associated protein with multiple-membrane spans GAPM1A
TGME49_224460.P1117	1	0.0103	108632	1	ANLALFGLYK	0	0	aminopeptidase N3
TGME49_213280.P785	1	0.0366	20759.3	1	SNYGILK	19178044	3.83561e+06	SAG-related sequence SRS25
TGME49_225930-t26_1-p1	1	0.0593	27854.4	1	VVIAYEPVWAIGTGK	0	0	triose-phosphate isomerase TPI-I
TGME49_235402.P1558	1	0.0076	127497	1	GVATVSLPR	30969952000	5.53035e+08	CorA family Mg2+ transporter protein
TGME49_297745-t26_1-p1	1	0.0031	413503	1	VDGVSAFFSLLR	0	0	hypothetical protein
TGME49_212950.P772	1	0.0595	21001.8	1	LLMLGLDNAGK	0	0	ADP-ribosylation factor family protein 2, putative
TGME49_288750.P3189	1	0.0513	26706.5	1	ALSSALMPVWFK	5575846	348490	cytochrome b-c1 complex subunit 7, putative
TGME49_313560-t26_1-p1	1	0.0578	19221.2	1	LIQLAADRER	18138586	2.0154e+06	60S ribosomal protein L7a, putative
TGME49_291930-t26_1-p1	1	0.0142	73056.6	1	TVWIDFALPR	0	0	RNA recognition motif-containing protein
TGME49_284190-t26_1-p1	1	0.0072	152033	1	DAHQSLLATR	8753255	116710	pyruvate carboxylase
TGME49_259240-t26_1-p1	1	0.0976	9010.56	1	IVDLYIPR	0	0	ribosomal protein RPS21
TGME49_248600.P1896	1	0.0152	58493.8	1	NMGLYGER	13295448	402892	aspartate aminotransferase
TGME49_277720-t26_1-p1	1	0.014	92462.9	1	LIQDVVALLNSR	0	0	GDA1/CD39 (nucleoside phosphatase) family protein
TGME49_222160-t26_1-p1	1	0.0161	53649.5	1	VTLELGGK	51270140	1.65388e+06	aldehyde dehydrogenase
TGME49_254490-t26_1-p1	1	0.0059	161654	1	FDETGETGR	10095320	146309	Sel1 repeat-containing protein
TGME49_275690.P2959	1	0.0098	114461	1	TAIVEGLAQR	14136600	231748	chaperone protein ClpB3
TGME49_204560-t26_1-p1	1	0.0015	582945	1	LGDTIEFR	13366507	47737.5	type I fatty acid synthase, putative
TGME49_280730-t26_1-p1	1	0.0337	42776.5	1	SSIASQIAWTAASR	0	0	cytosolic fe-s cluster assembling factor nbp35, putative
TGME49_237230.P1623	1	0.0365	21237.8	1	HDNWYIR	0	0	membrane protein MYR3
TGME49_215260-t26_1-p1	1	0.0059	186901	1	SVGEVMAIGR	128598530	1.31223e+06	carbamoylphosphate synthetase
TGME49_500326.P116	1	0.0262	41676.3	1	TVAITLLDGK	12507328	521139	hypothetical protein, conserved
TGME49_285830.P3138	1	0.0027	366723	1	TLELIVSVR	34556104	190918	hypothetical protein
TGME49_292375-t26_1-p1	1	0.0106	100634	1	IGDAAALEAK	15529286	388232	KRUF family protein
TGME49_276890-t26_1-p1	1	0.0094	129409	1	SALSLFAELIR	0	0	hypothetical protein
TGME49_266372-t26_1-p1	1	0.0098	102226	1	PLSPSSHWR	10098384	229509	hypothetical protein
TGME49_289000-t26_1-p1	1	0.0122	125236	1	AVLQLFDSSAQLVR	13034583	194546	hypothetical protein

## Sheet: MORC-2Ty_Rep1
Protein_ID	PepIsUnique	Coverage	Mol. weight	Unique_Peptide_Num	PeptideSeqs	Abundance	iBAQ	Description
TGME49_305340.P3502	1;1;1;1;1;1;1;1;1;1;1;1;1;1;1;1;1;1;1;1;1;1;1;1;1;1;1;1;1;1;1;1;1;1;1;1;1;1;1;1;1;1;1;1;1;1;1;1;1;1;1;1;1;1;1;1;1;1;1;1;1;1;1;1;1;1;1;1;1;1;1;1;1;1;1;1;1;1;1;1;1;1;1;1;1;1;1;1;1;1;1;1;1;1;1;1;1;1	0.536	207156	98	ADGAVDPAATEAPTHAIPSSDAPAPSPPTPLTDETR;AHAATGPGASGAGNAHAERDSSLASVAR;APSQAFAETGPQAAAQAAAGAPSR;ATMSSDLDR;AVSRPTGGPGAWQETR;DDLDFLVFDPK;DGAQVSAHSSLASPGSAAPNGAPAK;DGAQVSAHSSLASPGSAAPNGAPAKAPSQAFAETGPQAAAQAAAGAPSR;DGTASAEMFK;DGTSPGAGADYPR;DKHEELAETPGPGR;DPPDDSLFGGK;DQHVAAVFPAR;DSSLASVAR;EAGSEEASGTGGSSVADSGEMVAETEEPVTGGETSGAAR;EDRTEEDQGTLDVER;EGLDAKEDRTEEDQGTLDVER;ELINRDPNNAADHR;ELVAPMCMWR;ETVEMETGVSGENSA…	61543534482	6.15435e+08	ATPase MORC
TGME49_264660-t26_1-p1	1;1;1;1;1;1;1;1;1;1;1;1;1;1;1;1;1;1;1;1;1;1;1;1;1;1;1;1;1;1;1;1;1;1;1;1;1;1;1;1;1;1;1;1;1;1;1;1;1;1;1;1;1;1;1;1;1;1	0.2358	262286	58	ADSAAAVPIHPFR;ADSAAAVPIHPFRPR;ADTSDEDTMMAK;AKETVDGAVVR;APALSLTIDSR;APAPAAPEPK;ATFFPLNEK;AVPSASLSTDTVVENEVTTR;AVVYPVSAGGR;EASLILNVR;EETAFLQDEVPGAELQR;EFLRPLADLVPGASLK;ENLQSLVPGATLR;ETVDGAVVR;FLLGAAMTAEVR;GGGFLTTYTLNVPR;GIAAVYGVK;GNECIFAGPR;GPTEMVASK;GPTTEEIPSALLER;HVPAAATTGLR;ILPGASLVSETAVDASEITTK;KIEVIHGSEGAR;LLSDVLPGATLGSR;LMVTSTK;LPEEDVK;LPEMELLVDSVNR;LQDVVPGATLTGTTLVDK;LQDVVPGATLTGTTLVDKGSVTR;…	12053911703	8.08987e+07	SAG-related sequence SRS44
TGME49_272710.P2881	1;1;1;1;1;1;1;1;1;1;1;1;1;1;1;1;1;1;1;1;1;1;1;1;1;1;1;1;1;1;1;1;1;1;1;1;1;1;1;1;1;1;1;1;1	0.1511	356436	45	AAPLTAAEVLEAAAR;AEVASVLR;AGDGEDAQLK;ALTPDAAVSHQMFSGER;ASAFDGSSGEGSETGALGGTGTGPRPELHAPSVGTAER;ASEGVDLPLAILQEAEAER;ASEGVDLPLAILQEAEAERGR;ATANGDEYLVQGEEVK;DEAGVAVSSTGAVEEHIAR;EEVSEEQESGVHQTDER;ETEGLGEMR;ETNAPALPFVR;FFLLDAHETAAAEPMPAR;FLPFRPSFSASTK;GGGAAAAFDR;GLSTASDGFEKR;GLTAEEAGREEVSEEQESGVHQTDER;GQPDLFSSGDSINTLLHQTR;GTAFLTPEGPTSQTPQR;HHGGDVFSETK;HVVGGQAATFEVFDANK;HVVGGQAATFEVFDANKLR;IASIPTAGPGSR;I…	2190933553	1.21719e+07	AP2 domain transcription factor AP2VIII-4
TGME49_209500-t26_1-p1	1;1;1;1;1;1;1;1;1;1;1;1;1;1;1;1;1;1;1;1;1;1;1;1;1;1;1;1;1;1;1;1;1;1;1;1;1;1;1	0.1411	327986	39	AAAATGGVDVEGPGGPEIEKGEYAEGK;AAEELWAAAR;AGDSVAGNVSPVAPSPSSGTGQNRPR;AKVEAQDGERPVGLFR;ALSHEVAYTAK;ANPLPNSASDQR;ARPLEIPR;ASTSAATSELASGAGPEFSSDTK;DFEGAVQR;DGTSALAQLLK;DSGVGSDVGR;ESAALGIGSANGPGVLSSSR;ESDDTSDSTFLR;GAEQAESISGEGENSSNHQIGEEADER;GEEQGFSTR;GLDHFDFFK;GLDHFDFFKVPR;IAPGVSTPAVK;LLEGLSEFEDALLRR;LPGLPIANER;NSVVLPEK;QQGLVASDKDSGVGSDVGR;RGEGDLSHFDEDKLR;RGMSSDGGQAYDSAGLKPR;RKESDDTSDSTFLR;SGALDAAGPTPL…	2.52185e+09	1.59611e+07	hypothetical protein
TGME49_315760-t26_1-p1	1;1;1;1;1;1;1;1;1;1;1;1;1;1;1;1;1;1;1;1;1;1;1;1;1;1;1;1;1;1;1;1;1;1;1;1	0.1341	346385	36	AALATAAVVSASVR;AMPPIFIFR;AMPPIFIFRDDSNAFQEALLAK;DDSNAFQEALLAK;EAASASATPFIPEGR;EETFGGDAASLLR;GAGPVFRPVLSSSPK;GALEPFWWR;GEASDTTWSVDGTGSQR;GLQGLFDALESVR;GMSPATTPPLSESATPR;GRFSEDNVASR;GTASWTPGGEPAVSGVQHPSALTPSPSR;HAEDVENQLDGGK;KHAEDVENQLDGGK;LDSDSPHTDVPSR;LFLADKEAGTGPLQDFVLPDFSGSAR;LGLFNDEAQR;LLLHELLQPPSLDATGLR;LQEQVGDELDNGGVSEEQTTGR;NVGEIVAIWAR;QEAQDLPLHR;QQGNSPQPESEDVETR;QQLHEATGNSPFSSSR;QTLDTFLPAK…	1589398505	9.03067e+06	AP2 domain transcription factor AP2XI-4
TGME49_235470.P1562	1;1;1;1;1;1;1;1;1;1;1;1;1;1;1;1;1;1;1;1;1;1;1;1;1;1;1;1;1;1;1;1;1	0.3333	93242.2	33	AEIMEIVQQSK;ALDNLHAVNK;DGGIDDAAAIEGK;DLGNTTLDWIVR;EEPDLMFAK;ELIFTSNAEVIK;FGSVVAFLLEK;FHILPLSEYK;FIDLSVSENPNLDPK;FMQLDVGR;HLVDNNVSPATVQPAF;IQNAIMAANPVLEAFGNAK;IREELTGK;KPLDWVPSK;LAPHVFYTAR;LPSEEYQLGK;MLIQLHALSVLEALQLR;NFVDIVFDR;NFVDIVFDRESK;NLEVFKK;NNSLEQFFINITNEMLQK;NPVVAQLFAGIVMEK;NQIYTTADPLVVAINPFR;RALDNLHAVNK;SIKPPGGFK;SQTIIVSGESGAGK;SQTIIVSGESGAGKTEATK;SSDVHAVDHSGNVYK;SSKLPSEEYQLGK;TGSMDLR;VL…	6372335414	1.15861e+08	myosin A
TGME49_311470.P3650	1;1;1;1;1;1;1;1;1;1;1;1;1;1;1;1;1;1;1;1;1;1;1;1;1;1;1;1;1;1;1;1	0.1837	187459	32	AEMVTYAMAK;AFFQLGAR;AKDVLLFASETWK;ATGESTTFTIR;AVQEAYEEAR;AVQEAYEEARPLQEATIDKFK;AYQGALLVIK;DATVMQQEISK;DLWDFSLR;EIPDLVLR;EIVQESFR;FFDMYLHQSGFMK;FYMQGQGSK;GSSAAGQAVQTDAQPLPK;HGEFTLDTVR;KEIVQESFR;LFVHWASHNEVK;LNESMNASAIGAVFAK;LVGWMDVMAR;NAAMGFK;NLVSGVHSTGDSVEVR;QNHFTTFASSSTNAER;SVTSSTSEVVEAGSNILK;SWFVGMFQK;TGGHLGADYIIHLR;TPQATGGQSSRPPNPTVSPSK;TVGPADYDEERPEQTPDYLSPTDVVTLQR;TVPIIVGTTPTAPLR;VELFQEIVTR;…	1273604625	1.34064e+07	rhoptry neck protein RON5
TGME49_218960.P958	1;1;1;1;1;1;1;1;1;1;1;1;1;1;1;1;1;1;1;1;1;1;1;1;1;1;1;1;1	0.1227	247534	29	AAVAWAR;ASLPWLDESDVLTDALLYR;AVDVDLKELTDR;AWAASWHIQGK;DFDAFVRPPGLTPFR;ELLGGDRELGNAMDGAR;ETDAGAVSPDEVSR;EVYMQWQR;FQDSEGFTR;GLPGDDENR;GLVEQLLAR;LFPVSESSFEEAR;LPDYEEVLGVTYAR;LSPLLADSSLTK;LSTQFEQKPR;LTSGVSVHLTPLER;MSLVGQPGVSQSGR;NLEFAMAR;NVFTGESR;PLTGFGEDAESLSFASLPK;QGQETGGVDEPLSR;QLFPAAPR;QSLLASLR;SQAVAVATAFPLPLAFFVDPERR;VAASSFSLLPSGR;VARPLTGFGEDAESLSFASLPK;VEDEPVDYPK;WTSLVSPTAAEAEPLVSAWDR;YWVAHYMR	1.18396e+09	8.33771e+06	AP2 domain transcription factor AP2XII-1
TGME49_300100.P3453	1;1;1;1;1;1;1;1;1;1;1;1;1;1;1;1;1;1;1;1;1;1;1;1;1;1;1;1;1	0.2022	166341	29	ALEPHEQQDSLR;DEGLIEAVQLR;DPVALLVK;EVLHEEYESR;FAVSGTDPAALHDR;FGASTWFTYAMK;GDFENEGNEAQATANQHNGSADQLLAAIEIFR;HWYQTGGAR;IPENDPYALR;MLRDEGLIEAVQLR;MYEVANSYVQQR;SEYAVWFGVK;SLMAFMR;TFFLSLLR;TFLTNQYHK;TFRPTGYQR;TGVEPLVDPATNSAR;TLWFDDRELMAK;TVDEELPEDLK;TVDEELPEDLKVYTASTR;VAMTDAVPSGIR;VPGFDTISAANEQLR;VPGFDTISAANEQLRK;VVADPTAYGEIFER;VYATPPAPR;VYATPPAPRPVPVQSNQTEK;VYATPPAPRPVPVQSNQTEKER;WLAAPFK;WLEAYNAYLR	1004270219	1.41447e+07	rhoptry neck protein RON2
TGME49_311720-t26_1-p1	1;1;1;1;1;1;1;1;1;1;1;1;1;1;1;1;1;1;1;1;1;1;1;1;1;1;1;1;1	0.4641	73190	29	AKFEELNSDLFQK;ALSSQHQAK;DAGAIAGLNVIR;DFFNGKEPNR;DKDLLPYEIINK;DLLPYEIINK;ETAEQFLGK;FEELNSDLFQK;IINEPTAAAIAYGLDKKNEK;IQQLIKDFFNGKEPNR;ITITNDK;ITPSYVAFTDDDR;ITPSYVAFTDDDRK;LTPEEIER;MISEAEKFAEEDKK;MKETAEQFLGK;NALEGYLHSMK;NAVVTVPAYFNDAQR;NEATINPTNTLFDVK;NEATINPTNTLFDVKR;NGILSVSAVDK;QVLEDADLQK;SQVDEIVLVGGSTR;TQTFSTYSDNQSAVLIQVYEGERPMTK;VDIIPNDQGNR;VEVENLMEGVDFSETLTR;VLAPEEVSAMVLTK;VMDHFIK;VYGQSGGPGAGGA…	4369093440	1.14976e+08	chaperonin protein BiP
TGME49_223920-t26_1-p1	1;1;1;1;1;1;1;1;1;1;1;1;1;1;1;1;1;1;1;1;1;1;1;1;1;1;1	0.1415	222723	27	AIAPDVEESR;AIDAVQQHLGQVR;ANIIAFVEALR;APHTLELEAILK;ASDLALFGR;ATLLVAYPASIR;FDQEGADNLR;FFNSQALIVR;GFLETAELYR;GGGFQNISR;KIWGNLGEFSSGTR;LEYADDR;LYSFPMTFQTFK;MKEDLTQLIK;QMSDIVMQMR;SIQQDPQAIK;SLYPQNEIVK;TEPITDLDVLEQLR;TLLQQIKPANAEK;TLVMQHFLR;TSWASFLNFK;TYLNGFVEYLDR;TYLNGFVEYLDRLR;VADLFADMYLR;YLPLSEPVNVVDAVDK;YLPLSEPVNVVDAVDKLIASK;YTTSFHR	516678426	4.23507e+06	rhoptry neck protein RON3
TGME49_248720-t26_1-p1	1;1;1;1;1;1;1;1;1;1;1;1;1;1;1;1;1;1;1;1;1;1;1;1;1;1	0.0765	326420	26	ALPLVPTLTR;ALSQGVASAR;ASAGSSFLER;ATFGTQGPAGK;FLGSLLGGDTR;GEAEDEQGMLSQVK;GETAGPPFESGFPSR;GVGGAGAGAEGNLIGR;LERPLSFALPSEAPFPR;LLFASWAQR;LPWGLGHAK;LSGVNSGGLAFASANLGSSR;MTDETELLAHRK;PSDLTEQVR;QAHDFLWAIPR;QFLAPQVPAAAPLSR;RGVGGAGAGAEGNLIGR;RPMASSLSDFSAHNSLAVK;RPTPGLQDAEGASTSIR;RVPNTDLSPAFPERGETAGPPFESGFPSR;SDPTGLHQPPWTER;SPFAPYPDASRLPLLSR;SQLSPASQGESR;SVAEDIVEPTR;VTFVHLYFPYGNQQR;WTSSALYLYEK	975455019	5.9479e+06	hypothetical protein
TGME49_214140.P816	1;1;1;1;1;1;1;1;1;1;1;1;1;1;1;1;1;1;1;1;1;1;1;1;1	0.1337	204909	25	APTPPEFGGAGPSSSR;ASNFFAIDAR;DAPGAPGPGGAPPQEGAAPRPLGNR;DEAFSSNEGR;DGLLAAWGR;DGPDPLKELLR;EAPWRPNAQGGPPLGASLSAQR;EDEVDQDEQIQR;EHGGPLHLSAR;EITQWGWK;GGEGLQGDSELSEK;GSGQSFDGPGGENDEK;LAGLGLGASGLQTR;LASGPGPASAFR;QFLENPEEYSR;QTGLPAGPNLPTSVSGSAAAAK;SEEEPNSVGAPSGAGGGK;SIYEHEDFFLEK;SLLSGDDEGGSQNSFAGR;SPLPGAGSAAGR;SVPVPQTSDREAGQEPQGAR;TAELVLENEIVK;VAGDGETSNGARPAEEADEEREENAPQR;VKEDEVDQDEQIQR;YSFPQLVPVLGADTDR	1292844181	1.21966e+07	hypothetical protein
TGME49_227900.P1265	1;1;1;1;1;1;1;1;1;1;1;1;1;1;1;1;1;1;1;1;1;1;1;1	0.2391	120296	24	AAAGLPLPASPHK;AESGAPGSGALSLR;AESGAPGSGALSLRR;AEVAPGAPAETIYR;AHFYASEWLK;ASSLSAAQLALASGRPLTPEEEAELKR;DAASASLEAAK;EAEAAAAAAAAAGAPSAPGTTGASQTR;FSVAFLGDAK;LREAEAAAAAAAAAGAPSAPGTTGASQTR;QMLLVSPLLAGR;RPDTALIDR;RPFGESVLQGAAGR;SAASATSVAPEK;SAASATSVAPEKVTGR;SEALPTSAVSRPSSAVR;SKTEVLQPSPGASFAPASSR;TVSSSLAPFAASK;VALDGAASEQK;VLAPAEGEASGAFGPGGEK;VLAPAEGEASGAFGPGGEKK;VPGGPAPPVGGPPAR;VVGDSAPEESPER;WEEEAQPTPAAER	1141064577	1.65372e+07	AP2 domain transcription factor AP2X-1
TGME49_270240-t26_1-p1	1;1;1;1;1;1;1;1;1;1;1;1;1;1;1;1;1;1;1;1;1;1;1	0.323	49132.2	23	AASLSSLLGVDAVEK;ADTQAVQDSSKDVLTK;AFGEMVSQK;EATGKLEADELESER;EATGKLEADELESERGPAVSPR;EKAASLSSLLGVDAVEK;ELVEPTSK;ELVEPTSKEAEEAR;KLEEIDDLLQLTR;LEADELESER;LEADELESERGPAVSPR;LEEIDDLLQLTR;LVDLIKDNQR;LVDLIKDNQRR;QLVGTAAGEIEEGVK;QLVGTAAGEIEEGVKADTQAVQDSSK;QLVGTAAGEIEEGVKADTQAVQDSSKDVLTK;RLVDLIKDNQR;SQLALVEAFK;TKELVEPTSK;TKELVEPTSKEAEEAR;VPELPEVESFDEVGTGAR;VPELPEVESFDEVGTGARR	7407934963	3.22084e+08	MAG1
TGME49_211680.P747	1;1;1;1;1;1;1;1;1;1;1;1;1;1;1;1;1;1;1;1;1;1	0.448	52750.8	22	EAPIAFVAELASK;EAPIAFVAELASKDSDMAK;EYPTLTLFR;FVDTESFPLLGPINAENFR;FVLPEATTSLK;FVLPEATTSLKDAAK;GHAENALGITEFPGLVFQSK;ISQFFDDVEAGK;ISQFFDDVEAGKIDR;LFEEVANESR;MTGPAVTEVEGSAEDKVTK;SEPVPEKQDEAVK;SFEPIYKEFAEK;SFVWLDTDQFK;SLKSEPVPEKQDEAVK;TAEAIVEWIEK;TPMKFEGSR;TVEGLTEFVNK;VDATSETDIADK;VDATSETDIADKQGVR;YEEGTEAFTGK;YGASDEKIYSLR	2047527708	7.3126e+07	protein disulfide isomerase
TGME49_263180.P2451	1;1;1;1;1;1;1;1;1;1;1;1;1;1;1;1;1;1;1;1;1;1	0.281	90976.3	22	DVLRPEIIEITR;FINLGVSNKPGADAK;FMLLDVAR;FVSSLASK;GLFEGVKVEK;IQTAIMAANPVLEAFGNAK;KLNADIEPK;KPQTIIVSGESGAGK;LIETLLGK;LQQVEPTADSQELTVQAK;NAGPDTIALYR;NFTDIVFEK;NKDVLRPEIIEITR;SLEFTVVHTIGK;STSISADEYALGK;SYHIFYQFLK;TFEEFAAQFR;VIYTTAEPLIVAVNPFQDLK;VLPGSTQQTLK;VVAFLLEK;WTVPDSEMLR;YLATSAGGNLDLK	1095142212	1.9213e+07	myosin D
TGME49_244560.P1794	1;1;1;1;1;1;1;1;1;1;1;1;1;1;1;1;1;1;1;1;1	0.2149	96745.2	21	AAAPLTAEEQEAVQK;AFEPLLSWWK;APEMQIFLKK;EDATEFLNEWK;ELEQEEDEAK;ELISNAVDALEK;ELISNAVDALEKVR;FSQFMSYPIYVR;FYDEFSR;GVVDSDDLPLNVSR;IEFDADAK;ILNVISK;KLSVDALK;LMDIIINSLYTQR;NVEDDQHIWESSADAK;QDLINNLGTVAK;SLPIDESEKAAAPLTAEEQEAVQK;SQESHQYQTEVSR;SVTLESFVAK;TLSIIDSGIGMTK;VLVADQFDDLLPK	1224888363	2.14893e+07	heat shock protein 90, putative
TGME49_269885.P2707	1;1;1;1;1;1;1;1;1;1;1;1;1;1;1;1;1;1;1	0.0997	181877	19	APSVVVSPIER;AVEGLNYYTPEEVIAGDR;ESLDVLESHVR;FLVPDNVR;HGVEPIMDSAFK;IGHALFTFLR;ILTALYVQSLR;IVEFINAER;LADLFSAPLLK;LFDINER;LFIFDKK;SKIPTQEEFATLK;STPAADDLPTSR;STPSPIVLSAGR;TLTHDQITTMHR;TPYPDDLPIR;TSSPALLPTER;VTAPSNVLASVQSSR;VTPEEIQSFKEK	826860256	8.61313e+06	rhoptry metalloprotease toxolysin TLN1
TGME49_308090-t26_1-p1	1;1;1;1;1;1;1;1;1;1;1;1;1;1;1;1;1;1;1	0.3042	61046	19	DVERLEDFALK;FTPENLFIMPDGR;GPASSVPVTYAPR;GRGTADGAGVADETHQGPRPPLR;GTADGAGVADETHQGPRPPLR;HLLTAQLIR;LAANLQSK;LHEATFAAAR;LLGESPEEAR;LLGESPEEARDR;LVEPLRVGDR;QRPLLDPSFHGLEAGDSFMR;RFLNFDR;SVVFLVR;TLDFVYVFR;TNDLASGTPHVAR;VFTMGAENSR;VPASSTTTSASEGIFR;WLSGLGR	2472775128	8.83134e+07	rhoptry protein ROP5
TGME49_219320-t26_1-p1	1;1;1;1;1;1;1;1;1;1;1;1;1;1;1;1;1;1	0.3805	46559.4	18	AWADLEK;AWADLEKTLELAPK;FVGLGNWGSGSYGQK;GDSMLQYYLQPLLK;GDSMLQYYLQPLLKK;ILDYIIVVADR;KSIDAFNFVSQLPEVR;LAPADATEAAAAENHGYPK;LVSGTTGETLYTHK;LVSGTTGETLYTHKQPLK;MPFFTVLGVDDWSR;NYTSEALR;SIDAFNFVSQLPEVR;TELTYAVTSEQIK;TELTYAVTSEQIKDGK;TLELAPK;WQSEFENVYSDANGALK;YYPVPEMGK	3844288640	1.60179e+08	gliding-associated protein GAP50
TGME49_288650-t26_1-p1	1;1;1;1;1;1;1;1;1;1;1;1;1;1;1;1;1;1	0.4862	47874.3	18	AATVAAGNELFKEALGHQR;ASETGSGLAASFLNTVEVR;ATYIPVSMYLSTDPTLTHEYEAAK;GLDCMLGSR;HVGGFSGPFPMTLR;IGDFWER;LMLSTSAFSFQAK;LQSHFASAPGTAVQEVFLLLAPAPTFNQPVEK;NLVVDPLPR;TEFIEGIITK;TEFIEGIITKR;TSWLNLWR;VDEVLSMVPADPFR;VTGMDFFNHAAPVFK;VTGMDFFNHAAPVFKTEFIEGIITK;VTGMDFFNHAAPVFKTEFIEGIITKR;WDQVGTSVCR;YAYNLFDK	2191320595	9.52748e+07	dense granule protein GRA12
TGME49_204400.P551	1;1;1;1;1;1;1;1;1;1;1;1;1;1;1;1;1	0.2602	61054.9	17	AAVDEFVAMNEFK;APGIIPR;EAYPGDVFYLHSR;ELIIGDR;ELIIGDRQTGK;FESLFIDYINANHQDILK;GIRPAINVGLSVSR;GTALTELLK;IVDVPIGPGLLGR;LELAQYR;QMSLLLR;QVAGTMKLELAQYR;STVAQIVK;SVLEGDSVK;TAVAVDAIINQK;VVDALGNPIDGK;VVSVGDGIAR	4023541362	1.11765e+08	ATPase synthase subunit alpha, putative
TGME49_273760-t26_1-p1	1;1;1;1;1;1;1;1;1;1;1;1;1;1;1;1;1	0.2893	72816.4	17	AIQEALDWLDK;AIQEALDWLDKNQLAEKEEFEAK;ATAGDTHLGGEDFDNR;DAGTIAGLSVLR;EIAEAYLGK;EIAEAYLGKEVK;IQQLITDFFNGK;LSASEIDR;MKEIAEAYLGK;MVQEAEKYK;SINPDEAVAYGAAVQAAILK;SNQITITNDK;SNQITITNDKGR;SVSEVVLVGGSTR;TFHPEEVSAMVLGK;TTPSYVAFTDTER;VIAGPGDKPLIEVTYQGEKK	1767298635	4.65079e+07	heat shock protein HSP70
TGME49_309120.P3560	1;1;1;1;1;1;1;1;1;1;1;1;1;1;1;1;1	0.4087	45701.6	17	ALMSNADLSR;GGGMFAPNK;GHRIDEVPELPLVVSEKLEK;GPLVVYAEDNGVTR;HAVASAVAATGLPALVMAR;IDEVPELPLVVSEK;IDEVPELPLVVSEKLEK;IVNSEEIQR;LQLLFGR;MAAELEAAAR;QAFSDKMAAELEAAAR;QPYGVAPNAGYQTSAESWGTGR;RGPLVVYAEDNGVTR;RKAEEAGAIAQASAEEE;RQPYGVAPNAGYQTSAESWGTGR;VDSLNLLQLAPGGALGR;VPGGGTHR	1459460230	5.61331e+07	ribosomal protein RPL4
TGME49_217700.P921	1;1;1;1;1;1;1;1;1;1;1;1;1;1;1;1	0.0898	179290	16	ASATSYNPSPGSAAASEQSDKER;ASPVVIQQQLR;DNQVTLER;EEADQNSLVATAR;GVVSTETLQR;HVDLNSLDGADLLTLLR;LFVESGKVQPQER;LGFEAAK;LISNSPLHIQALLASMR;QLWAAAAR;SITGSSQPLDAHSSK;SPFFPSFVEAAK;STSVLEPAQDESR;TNAFGDVR;VNLPAVPR;VSIRDEDTTTEAQAR	583516983	7.57814e+06	AP2 domain transcription factor AP2XII-2
TGME49_234230.P1528	1;1;1;1;1;1;1;1;1;1;1;1;1;1;1;1	0.0462	490506	16	ALVEEGEGEEGAVR;AVSSASPAEVDPR;DVPNFPVSPLVPVPEATAGSQSR;EFGSQDGTPVGTAR;EGGGAAPAPPR;ELLDVSGVHSIQGDAR;ESLFAFSASPGQLR;EVAELSLGLIR;GFSLVSPGDSR;IFEDSSGVVAAEGK;LADAMEAANGGK;LSGEETPAAGQGEAR;LSHLSAIQMWTELR;LVLEAPGSGIGQR;RLLQELLR;VASPFVDHAIR	625651839	2.831e+06	hypothetical protein
TGME49_258580-t26_1-p1	1;1;1;1;1;1;1;1;1;1;1;1;1;1;1;1	0.3059	69025.8	16	AFDEYTFR;AQGDLEEAVVLLADMDR;EMIVGFLR;FHAFELVHGDVK;FMVPLLK;GAVGGWGR;GPSPASDTASESEPVSTEEAALLQKE;IGDLFVGHLMPQLR;ISDLIEDEFGVMK;KIGDLFVGHLMPQLR;LQNFLVDK;LSPQQALEQFSLLNWK;LSPVLGVQER;NPTEAQQAVGTYLINSAENTWFISSPGGR;SGLLLLSDFTQILR;VLGKPEFQDVR	2103129515	5.68413e+07	rhoptry protein ROP17
TGME49_207440.P617	1;1;1;1;1;1;1;1;1;1;1;1;1;1;1	0.4791	30134.2	15	AWISLPK;ERHLGGFDIIHLR;ESVPLVVLLR;EVMMIVMQR;FEAGNMAMVTGGHNVGR;FVPHPIREEEASYK;GVPALITHDGR;HLGGFDIIHLR;IAAPHHWMLDK;ISNVFVIGK;ISNVFVIGKGEK;IVDTLKFEAGNMAMVTGGHNVGR;LRESVPLVVLLR;LSIMENR;VGVIVHR	2039365634	9.26984e+07	ribosomal protein RPS4
TGME49_239740-t26_1-p1	1;1;1;1;1;1;1;1;1;1;1;1;1;1;1	0.3505	44665.1	15	EIPTVAGFVQK;GGGGDSGDFGEEGR;IMEDHVASVVAGEAQEENVINSQPQGTETSHR;LDAAKNEEGFITDLLK;LGYQRPSE;LPLDVALER;MLQSGTSETTK;NEEGFITDLLK;RGGGGDSGDFGEEGR;RLPLDVALER;SAPEVQEVLSR;SLQSTANGVK;VAALAVLTMALLK;WAGTYGTSHGGYR;YVLAAQLSR	972593356	5.4033e+07	dense granule protein GRA14
TGME49_247730-t26_1-p1	1;1;1;1;1;1;1;1;1;1;1;1;1;1;1	0.1325	161748	15	AAAAAAAAAAAAATASGDGVGDEEEGRPR;AAVHTYFPNYFR;AIAIHSADTLNQETDSAETPTSWTTGSNLR;EAHLLAVEALK;EEEGAFSTVGGR;EREEEGAFSTVGGR;ESPSPEPAPPTSGDAR;GMLSAAHATSDR;GSSYYGSAHVSSSLGTSSR;GVSLGVAGEAK;HASSPGASHGGSVAGPSAPSPLLR;ILFSALDMHAR;IQDEGEEGYR;LGAWGVGR;RPWGSSGAASAGPGDSWAR	783963884	9445348	AP2 domain transcription factor AP2XII-5
TGME49_249900.P1950	1;1;1;1;1;1;1;1;1;1;1;1;1;1;1	0.4843	35215	15	AAPTVSAGGKEK;AMLFGPNNDANLFYK;DFLAGGISAGVSK;GAGGALVLVFYDELKK;GAYFGLFDTAK;GNADSQLMNTAK;GNMANVIR;KGNADSQLMNTAK;MLIQTQDSIPEIK;MMMMAGR;TIVAPIER;VSAEQGVASLWR;VYQQEGFK;WAVAQTVTAAAGVASYPFDTVR;YFPTQAFNFAFK	1025286018	4.88231e+07	adenine nucleotide translocator
TGME49_261950-t26_1-p1	1;1;1;1;1;1;1;1;1;1;1;1;1;1;1	0.3446	59861.1	15	AALVYGQMNEPPGAR;AAPLFADQSTEPGLLQTGIK;FDFTGSK;FTQAGSEVSALLGR;FVELPETIK;HGGFSVFAGVGER;IGLFGGAGVGK;IPSAVGYQPTLATDLGQLQER;LVLEVAQHLGENTVR;MLAPEIVGQEHYDTAR;TIAMDATEGLVR;TVLIMELINNVANK;VALTALSVAEYFR;VVDLLAPYAK;VVDTGAPIQVPVGVETLGR	1951810600	6.09941e+07	ATP synthase beta subunit ATP-B
TGME49_306060-t26_1-p1	1;1;1;1;1;1;1;1;1;1;1;1;1;1;1	0.055	328676	15	AAAAAEGTEGDSAGEPLSRPK;FPGGGVVVNESGGR;GISPDQLFR;GQNAPDFAQR;GSIGGVGGLPR;IVVDHGAVSPTK;LLDLASPVTIVGDLTR;LVGATITTTEK;SIIDLVGASDGTQPLVLK;TEFVVPILPSQK;TLTPQELQQLK;TPAEQYYK;VPNELLQPLLR;VTTPVGTPSHAR;WGFVESR	294835326	1.87793e+06	rhoptry neck protein RON8
TGME49_209030.P664	1;1;1;1;1;1;1;1;1;1;1;1;1;1	0.4787	41862.9	14	AVFPSIVGKPK;EEYDESGPSIVHR;ELTSLAPSTMK;GYGFTTSAEK;GYGFTTSAEKEIVR;IWHHTFYNELR;LDLAGRDLTEYMMK;NPGIMVGMEEK;SYELPDGNIITVGNER;TTFDSIMK;TTGIVLDSGDGVSHTVPIYEGYALPHAIMR;VAPEEHPVLLTEAPLNPK;VVAPPER;YPIEHGIVTNWDDMEK	15300240760	5.88471e+08	actin ACT1
TGME49_210690.P712	1;1;1;1;1;1;1;1;1;1;1;1;1;1	0.3555	28920.3	14	AYKDVLSAYK;AYKDVLSAYKHELR;DVLSAYKHELR;KGPETIPGLTDAERPR;KLFNLSK;KLLPFFEK;LFNLSKDQDVR;LLPFFEK;LLPFFEKR;LNLANPQAGMQK;MGAEVAGDSIGDEFK;MGAEVAGDSIGDEFKGYIFR;QGFPMMQGVLVNHR;TVEVDDEK	943707308	7.86423e+07	ribosomal protein RPS6
TGME49_231640-t26_1-p1	1;1;1;1;1;1;1;1;1;1;1;1;1;1	0.2299	69534.5	14	ALQQLHGTQESVR;DHFVPVPVR;DSVVPEEWKR;EAEMVHFPAVEGAPPLPTIPK;FRDHFVPVPVR;QWVAITAYQPIDTVTK;STVTTHEMYTPEWFEAHQK;TVETYVPK;TVEVPVVR;TVPIGEETER;VNADLAEK;VNADLAEKR;VQQQIIQQQLSAR;YQDVEEVEEIIR	1043546426	3.06925e+07	alveolin domain containing intermediate filament IMC1
TGME49_285895.P3139	1;1;1;1;1;1;1;1;1;1;1;1;1;1	0.0399	374206	14	EALDGVSLFIEDLR;ELQFLEESGDLFR;EQEAGEDVGSAEAR;GAFGPAPLASR;GENNELPQTR;GSLQDSEEAANK;NEEGEGEWK;QRVEDALAR;QVEAQLSLLHR;SDGVDFTVAR;SEAQLSVPIVPLSRPIR;SVGMTPGPALSAWLR;TQVASAGWVQGTEGR;TVALASIR	3.75165e+08	2.2465e+06	AP2 domain transcription factor AP2V-2
TGME49_232710-t26_1-p1	1;1;1;1;1;1;1;1;1;1;1;1	0.3436	29334.3	12	APTLFNVR;GIFPLQNVFIR;IGDPFLK;KFIPESIGK;KVQAESGEAQNTLTAETK;KVQAESGEAQNTLTAETKA;LAVDGLR;LMELHGEAEDVGR;MMTIMSAEASK;VQAESGEAQNTLTAETKA;VYEVNLADLNNDEDQGFR;VYEVNLADLNNDEDQGFRK	1725404320	9.58558e+07	ribosomal protein RPS3A
TGME49_251540-t26_1-p1	1;1;1;1;1;1;1;1;1;1;1;1	0.3491	35297.7	12	EGYLPDNALER;GVDGFGPSLLGDSPGFHFPR;HVDLFGEDWK;LLISFPSPDHIK;PLPSDSSPVTSVELPR;QFGGSGFGDFSK;QVEVQYR;RQVEVQYR;VEFENLFSQVHEMMR;VILHLQR;VLAGDFEGFSR;VPEDPVPEEPR	729236555	3.83809e+07	dense granule protein GRA9
TGME49_316400-t26_1-p1	1;1;1;1;1;1;1;1;1;1;1;1	0.2605	50063.5	12	AYHEQLSVAEITNSAFEPASMMAK;EIVDLSLDRIR;FDLMYAK;HLFHPEQLISGK;HLFHPEQLISGKEDAANNFAR;IHFMLSSYAPIISAEK;LIAQVISSLTASLR;LSVDYGK;LSVDYGKK;MDHKFDLMYAK;NLDIERPTYTNLNR;TIQFVDWCPTGFK	1488727856	67669448	alpha tubulin TUBA1
TGME49_203310.P517	1;1;1;1;1;1;1;1;1;1;1	0.4958	25885	11	ASVESQLPR;EPLETEPDEQEEVHFR;GTDDHLTTSMDK;LALPAVGMGASYFAADR;NSDFFDGQAPVDSLRPTNAGVDSK;QPALEQEVPESGK;QPALEQEVPESGKDGEDARQ;REPLETEPDEQEEVHFR;SDAEVTDDNIYEEHTDR;SDAEVTDDNIYEEHTDRK;SRQPALEQEVPESGK	979084758	1.22386e+08	dense granule protein GRA7
TGME49_207840.P628	1;1;1;1;1;1;1;1;1;1;1	0.5682	15201.2	11	ALDINLPNVVVPSAGR;ISEEVAVIPSK;ISEEVAVIPSKR;KISEEVAVIPSKR;LTLDFQINK;LTLDFQINKK;MDFVPER;MDFVPERSEVDVATITVDQDTADMLR;RMDFVPERSEVDVATITVDQDTADMLR;SEVDVATITVDQDTADMLR;VAGFVTHLMK	1155321656	1.65046e+08	ribosomal protein RPS17
TGME49_211720.P748	1;1;1;1;1;1;1;1;1;1;1	0.068	226591	11	APSFVPLFTEQPSSK;AQLSFPSFFR;DLHPDVFSFPSFSAFLSR;HQHSQLLVLLR;LPPASDASAPAAVPHSGEAEVLGHR;LQGADEHELDIGAR;NLALHLVR;RLQGADEHELDIGAR;SETLAAELIHILENANYQK;TGDEALPSLSFSGVHAVK;VVAQAQEEDTQAR	322223933	2.95618e+06	AP2 domain transcription factor AP2IV-5
TGME49_227360-t26_1-p1	1;1;1;1;1;1;1;1;1;1;1	0.1825	44010.2	11	ALEPVNLK;AVFTEGEMIDVIGVTK;FIDTSAK;HGSLGFLPR;ITPMGGFPHYGTVNNDFLLLK;MEAELTR;MFETAVPVK;NATTESDLTEK;NATTESDLTEKR;VQFQVPR;YGDNNKMEAELTR	985775856	37914456	ribosomal protein RPL3
TGME49_231630-t26_1-p1	1;1;1;1;1;1;1;1;1;1;1	0.2522	50122.1	11	DVVVEKPLEAVEILQEEEVVEVPKPVVVEK;EHIPTALR;EVPVPVHVQR;ILEPLVQER;IVEISQVDYR;LVSGVVATQGEAR;NVMTPQYR;PLEAVEILQEEEVVEVPK;VIEVPQVQYVDR;VVEVLKEEIQER;YKEVPVPVHVQR	1492516662	57404487	alveolin domain containing intermediate filament IMC4
TGME49_232300.P1456	1;1;1;1;1;1;1;1;1;1;1	0.2553	26041.7	11	DGYLISTGEPSK;ELTSVVQK;ELTSVVQKR;FGFAPDSVELFAER;FGFAPDSVELFAERVENR;FKDGYLISTGEPSK;IMLPHDPEGK;IRELTSVVQK;MFVDQAIR;QGVLGVR;VTPIRTEIIIR	1615726138	1.15409e+08	ribosomal protein RPS3
TGME49_278870-t26_1-p1	1;1;1;1;1;1;1;1;1;1;1	0.0614	216243	11	AGAVHVLEASDTVNIR;ATVNEQLR;EAAVQVDTAAVR;IYVPDAADVWR;LGDEVHLEQLR;LVLEDSSASSTHVR;SDAESHVLQLQAK;TGLLEQFLVK;VNVLDFPGLSR;WIDLLLLGPAGVGK;YGGVLQAVQVSR	115509729	1.06953e+06	myosin F
TGME49_282220-t26_1-p1	1;1;1;1;1;1;1;1;1;1;1	0.0952	136917	11	ASSEYESVAR;DQGATGSLGTTHVGGEQR;LADNIVDTYNK;LLRVDQQADR;LSTGSESNGNLTESEAIPGGGR;NSNQSGWDSFSDRK;QEAPFPASIR;QSLQSQGHSSPAGAQAAQLETK;SNGIVGVSFSR;TGNAWLAYIK;VNVYGFR	357347342	4.89517e+06	AP2 domain transcription factor AP2VIIa-9
TGME49_288950-t26_1-p1	1;1;1;1;1;1;1;1;1;1;1	0.1272	103706	11	APSVATAPADLPR;DTLGTVSAPSTEADVSR;ELSDLLQLLAENAK;GAAGSYSSSVK;GVVATASAVDR;HLPLPESGIQLHPSLSGVR;IFLSGYLPFSEEEADYAPADQAR;LVINTASSVPVLR;RAPSVATAPADLPR;VTDNVYAEEEPR;YLAIPSAVYR	940353168	16497424	AP2 domain transcription factor AP2IX-4
TGME49_313390.P3703	1;1;1;1;1;1;1;1;1;1;1	0.4767	21488	11	ALLASLSK;APTAAALAK;KKQDEGMFVQQSDSK;LLTQYLK;QLAPSGLLLVTGPFK;QLQDSVDKALLASLSK;QLQDSVDKALLASLSKDK;SSITPGTVLILLSGGHR;VDISGVDVSSIK;VDISGVDVSSIKDEQFGASK;VNGVPLR	866434346	6.18882e+07	ribosomal protein RPL6
TGME49_218410-t26_1-p1	1;1;1;1;1;1;1;1;1;1	0.3662	34117.8	10	AGTMNVAALSR;ASVLDITDEVILEK;EGDKVTASAATLLQK;EVGFPTTASAPHSILEAFK;GQIEIQNEVHLIK;IVAENKVPAPAR;LFALLEK;LFALLEKYPR;MSEMPQLEK;VLVVEADHVGSK	538713932	2.99286e+07	ribosomal protein RPP0
TGME49_248480-t26_1-p1	1;1;1;1;1;1;1;1;1;1	0.4734	21652.9	10	ELLTLEEK;ELLTLEEKDPR;HIVDIPSFMVR;HVDYAITSPFGGGRPGR;LDYVLGLTVAK;LGLLGESEQK;LLGEYGLK;VDSEKHVDYAITSPFGGGRPGR;VFQGTALLR;VQYALAK	915799912	8.32545e+07	ribosomal protein RPS9
TGME49_262670.P2419	1;1;1;1;1;1;1;1;1;1	0.4317	21298.6	10	AHMQQLFDSK;ALPSNIQIIR;DISQNGAVSQLYAEMAGR;ISQYQVVGR;KQPTEAEPNPSLFR;MKADPTLQQK;NFGVWLR;QPTEAEPNPSLFR;RAHMQQLFDSK;STGEILAVNEIR	1529081000	1.01939e+08	ribosomal protein RPL18A
TGME49_275680.P2958	1;1;1;1;1;1;1;1;1;1	0.1412	63373.2	10	AISSDADMTAFVK;ALQIMNDPQFSFR;DGEQNDSR;EGMSDYVGQQNGGFEEPK;GTDAMGEENGLRPR;ILHYAGYDPVR;SVVALPVAR;TEEGLWEK;TRPGWQPFSPEFAYK;TSPVPIANPAK	748671162	2.2687e+07	ELM2 domain-containing protein
TGME49_295110-t26_1-p1	1;1;1;1;1;1;1;1;1;1	0.2504	63337.7	10	DKVPGEVIIR;FVEELYELPTEDR;FVEELYELPTEDRPLADAAR;GGLLFGPR;HQALAIGLFQK;LLALQATETPEYR;LLALQATETPEYREMEEQLSAASR;NPYLANR;VKNPYLANR;VVAENAQGFSPPEVR	3438315350	1.27345e+08	rhoptry protein ROP7
TGME49_309590.P3572	1;1;1;1;1;1;1;1;1;1	0.1268	44634.5	10	DAFSAGLTR;EGVVGGVR;GRTSGEEGRPLLGEGR;HVSGVFR;LTSAASQGLR;PLLGEGR;RLTSAASQGLR;TSGEEGRPLLGEGR;TSGEEGRPLLGEGREQDDGSQ;VRDAFSAGLTR	11614421556	1.05586e+09	rhoptry protein ROP1
TGME49_314810.P3749	1;1;1;1;1;1;1;1;1;1	0.3682	30084.5	10	ATIEMLK;AVQPFITYGYPTLK;EEMINELVQR;GGFYKEPEAK;IRLQANDIVSQHLGK;KGDWGNREEMINELVQR;LLRPMEGVPVPER;LQANDIVSQHLGK;QANNFLWPFK;QLHNAVFIK	1452707804	1.03765e+08	ribosomal protein RPL7
TGME49_204020-t26_1-p1	1;1;1;1;1;1;1;1;1	0.3577	28219	9	GAPLAEVSFR;GMVGIVAGGGR;GVAMNPVEHPHGGGNHQHIGHPSTVSR;IRLPSGAR;LRPLDFAER;MPEGTVVSNVEEK;NAALTIGNILPLNK;TSGTYATIVGHSDDGSK;TSGTYATIVGHSDDGSKTR	1182824594	7.8855e+07	ribosomal protein RPL8
TGME49_225080.P1147	1;1;1;1;1;1;1;1;1	0.5321	17693.6	9	AGELTADEISK;EKVVVALTAIR;HVVANGLDTVWREDLER;ILNTNVDGR;ILNTNVDGREK;IPTWFLNR;SIQVSNNQDFQHILR;VVAIASTPQQFK;VVVALTAIR	1421201580	1.292e+08	ribosomal protein RPS18
TGME49_227290-t26_1-p1	1;1;1;1;1;1;1;1;1	0.3548	50407.6	9	DYANDFEDMADR;EFSLQLK;EMSPHVPLNDYYDYYAPDFQLHLTPSSIPNSNSPEHLEK;FGDFFPGTGDVTDVGASQGK;MAHALVLSYDLYK;SLDIPLLVLGGGGYTIR;VAYFYDPDIGSYYYGPGHPMKPQR;VMTVSFHK;YYAVNVPLNDGMDDDSFVALFKPVITK	1638899702	8.62579e+07	histone deacetylase HDAC3
TGME49_229010-t26_1-p1	1;1;1;1;1;1;1;1;1	0.0894	107092	9	AHAQLIER;ASGDVATRPFDSGTAK;ATTDVLFR;ETIYSSFYQMFR;EWIPWPK;ITLLILQQIR;QANVAAQVLHPLPAK;VESIIAGSDTTPR;VVTPIPASK	601157396	1.33591e+07	rhoptry neck protein RON4
TGME49_236650.P1601	1;1;1;1;1;1;1;1;1	0.1764	59912.1	9	GDGPIVLILAPTR;GQLMSLLR;HVINYDMPNQIEDYIHR;ILIFAETK;LIDFLESR;MLDMGFEPQIR;QTLMWSATWPK;TIDLVPFEK;TLAFLLPAIVHINAQPYLNK	387156936	1.29052e+07	DEAD (Asp-Glu-Ala-Asp) box polypeptide 17
TGME49_239100-t26_1-p1	1;1;1;1;1;1;1;1;1	0.3827	22555.4	9	AFVVFVPHAVYQK;HLVISSVK;HVVLVAQR;IVKPQGVEPTEIENEVAK;LVQELEKK;PQGVEPTEIENEVAK;TLTAVQDGMLEDIVSPTEIVGK;TMLPLDFK;TMLPLDFKR	1356988250	1.04384e+08	ribosomal protein RPS7
TGME49_247550.P1859	1;1;1;1;1;1;1;1;1	0.1704	60857.2	9	AVDAGMNPMDLLR;DGTITVSEGK;GYISPYFITNSK;LADAVGVTLGPK;NVVIEQPYGSPK;TIADNAGHEGAVVVGNLLR;TLTHELELVEGLKFDR;VGGASEVEVGEAK;VLAHLNSVTK	366235794	10771641	heat shock protein HSP60
TGME49_251780-t26_1-p1	1;1;1;1;1;1;1;1;1	0.147	78184.3	9	ATNGNTSLGGEDFDQK;IAGLEVLR;IINEPTAAALAFGMDKDDGK;ILQHLIDEFKK;NEAETLIYSVEK;SQVFSTAADNQTQVGIK;SYSPSQISAFILTK;TTPSIVAFTSDGQR;VIENSEGMR	301462976	5.91104e+06	heat shock protein
TGME49_262920.P2432	1;1;1;1;1;1;1;1;1	0.1121	104442	9	AFGQGGSEAGPSR;ASEAVEEGPR;EAVADEAAADSGEER;EVLLPITNLNLK;ISGISALPIVLDR;TGALPVNMR;TGGEDETGDLSQDQEAK;TLAAAAASQK;YTGFPSLGVK	104746652	2.3277e+06	serine protease DegP
TGME49_263050.P2440	1;1;1;1;1;1;1;1;1	0.3679	23943.4	9	FMAYATLR;GFTLEELK;GLAGIPADTPK;KGLAGIPADTPK;LGVVPSGLLR;LGVVPSGLLRPIVHPPTQR;SAESLNANVTR;TWFNQPGR;VALSIGVAVDHR	1159181920	89167840	ribosomal protein RPL13
TGME49_290160.P3223	1;1;1;1;1;1;1;1;1	0.0823	113425	9	DGGVSWIEAHK;FLLSNGYFFVAK;GDTGNVYISDAK;NVDLMYTPDFGATITR;QTVSLLVSTDGGK;SWTEITDLLK;VLSLEGVYLANFK;VVLIVGSK;YSLSLPNNIR	85262003	1.52254e+06	sortilin-like receptor SORTLR
TGME49_297470.P3409	1;1;1;1;1;1;1;1;1	0.3379	40512.4	9	AGAAPTTEPETLTEAAPAAVAGSEK;EIASLPEKVDYK;EQEEFPVNIPLGYSTQQLR;GGSMPQQDAGDYAR;IQYPVLDAK;KAGAAPTTEPETLTEAAPAAVAGSEK;LHALMPPGFDISK;TFQDFLGVAMHPDDTQESFR;VPLSATVWAIK	370067724	1.85034e+07	myosin light chain MLC2
TGME49_205250-t26_1-p1	1;1;1;1;1;1;1;1	0.1552	62608.2	8	AAQNFEQQEHLHTE;FVSVTTGETR;ILAHMQEQIGQPQALGNSER;LFLGDFGTYR;MLPLQALETAAFNEMDSVVKR;SELFFEK;VFMSEKEPTDETMR;WVPNYFLLMMR	514098426	1.60656e+07	rhoptry protein ROP18
TGME49_222220.P1054	1;1;1;1;1;1;1;1	0.1841	46764.8	8	FVPSVQVVDLPLDLVYTVPEVK;LVPVDVFVPR;LVPVDVFVPRPVAIPIK;NTVISDDLMR;PVAIPIK;STITHADGSESEIAR;SVEMVFK;VVQVPVAR	243573814	1.21787e+07	alveolin domain containing intermediate filament IMC7
TGME49_228170.P1279	1;1;1;1;1;1;1;1	0.0443	170691	8	GTQEELAAMQQR;ILVNQVEKLPEETR;MILNMQVIR;SAFADANEER;TLNDLLLK;TLVLWDPVQR;VIQPVHLYLR;WYDIFVK	165100603	1.75639e+06	dense granule protein GRA44
TGME49_255260-t26_1-p1	1;1;1;1;1;1;1;1	0.1213	62962.4	8	HIELQQPDRPPYR;ISPFPMELLEK;NNFLEDVPTEK;NNFLEDVPTEKEYK;NYGFYYVDTTGEGK;QSGNPLPGGFNLNFVTPSGQR;YPFVYDSK;YRYPFVYDSK	1074498296	4.47708e+07	apical membrane antigen AMA1
TGME49_261570-t26_1-p1	1;1;1;1;1;1;1;1	0.2391	30994.1	8	AMFNDNSEVR;KLPAAPLAGK;LGQLVHQK;LINIELK;LKVPPAINQFTHTLDK;VGGNIQPR;YGINHVTDLIEIK;YGINHVTDLIEIKK	802473984	3.48902e+07	ribosomal protein RPL7A
TGME49_262050-t26_1-p1	1;1;1;1;1;1;1;1	0.1327	65073.2	8	DGFVAALSR;EPQMVSLR;FAVPLYSGR;ITLSAVEPR;LDWQFLQQWHTDEDENAR;LGHWLGSLGR;SVAGTGGYNIVVK;VESEIKDLISR	609577726	2.43831e+07	rhoptry kinase family protein ROP39
TGME49_263300.P2459	1;1;1;1;1;1;1;1	0.3552	31314	8	AGEFTLSLK;AWDLEYK;DSLDIVAEYK;IGSEVSGKFDASAMK;SKNPEIVNTASVSPAGAFDASSK;TAPSGDAMFGR;TNIQFGGLWYLNDKK;YAVGASYTGVASK	540797100	2.57522e+07	voltage-dependent anion-selective channel protein
TGME49_286580.P3157	1;1;1;1;1;1;1;1	0.0796	107159	8	LHELAAAQEAEK;LPPFSIDYIELR;QVQGVIVDESGR;RVPVEEVER;VAIFHNVR;VPVEEVER;WILPVLGDLEER;YTWTTTTGPAR	209177803	3946751	inner membrane complex protein IMC17
TGME49_202200-t26_1-p1	1;1;1;1;1;1;1	0.1387	86970.7	7	DSVLDGLNAISITPTWTLSGVR;EASLSFVPLSR;ISQFFYSR;QPSVASTTASEAGLEDVDAIR;SLQESYETK;TSEEVLTGVSGLSPFTNYLDSEGGSISGK;YSPPEEAILR	147677654	3.35631e+06	hypothetical protein
TGME49_224850.P1133	1;1;1;1;1;1;1	0.0951	82502.2	7	FEQMNQDR;FGSITSLVVR;FQGVNLYIK;GYGFVHYENEESAR;NMDDSIDDEKLR;QLFEPFGSITSAK;YTNVYIK	301859005	8624543	polyadenylate-binding protein PABC
TGME49_226960-t26_1-p1	1;1;1;1;1;1;1	0.0473	131261	7	ELFTSLPVTFQHK;NFGVAVINENLFALNK;NMGGFDMIR;QLVEALVDLVEAR;SLFEVLK;TLGEIVTFVADAVK;VALLGGTVK	65317732	1.25611e+06	phosphofructokinase PFKII
TGME49_226970.P1232	1;1;1;1;1;1;1	0.2981	18647	7	AFQKQDGVSSLGR;ATADVQTER;CPFTGNVSIR;DVGLGFQTPR;FNVLKVEK;NQVFGNVR;QDGVSSLGR	831765762	8.31766e+07	ribosomal protein RPS11
TGME49_227280-t26_1-p1	1;1;1;1;1;1;1	0.1909	23842.5	7	AVILSLGTSALIAGR;KVEEELSLLR;KVEEELSLLRR;MFSSTLR;QPFMSSVK;RQPFMSSVK;VEEELSLLRR	1876961226	2.08551e+08	dense granule protein GRA3
TGME49_232650.P1478	1;1;1;1;1;1;1	0.1182	63472.3	7	HAAVALSPK;LAEGAGDKIIK;LEQELPSSGSTSK;LLHFAGYDPHR;LVYSPYAMQR;SGEADASVAVSDRR;SGWQPFSPEYAYK	572466528	1.90822e+07	EELM2 domain-containing protein
TGME49_233460.P1508	1;1;1;1;1;1;1	0.2571	32877.3	7	EAFPAESK;LSENPWQGNASSDNGATLTINK;LSENPWQGNASSDNGATLTINKEAFPAESK;LTVPIEK;STAAVILTPTENHFTLK;SVIIGCTGGSPEK;TALTEPPTLAYSPNR	3628313796	2.01573e+08	SAG-related sequence SRS29B
TGME49_235930.P1579	1;1;1;1;1;1;1	0.1158	64207.9	7	ASGAILEYVGR;GGYGGGYGGGYGGR;HAYIAGTLAER;LAIFGELR;LEDYSYALGQR;LLIFGWNAEAR;YGGYDDYR	200098779	5.88526e+06	domain K- type RNA binding proteins family protein
TGME49_239260-t26_1-p1	1;1;1;1;1;1;1	0.5243	11414.4	7	DNIQGITK;DNIQGITKPAIR;DSVTYTEHAR;ISGLIYEEIR;RISGLIYEEIR;TVTAMDIVYSLKR;VFLENIIKDSVTYTEHAR	3422754586	5.70459e+08	histone H4
TGME49_267400-t26_1-p1	1;1;1;1;1;1;1	0.5522	15589.4	7	ADQLNVLVLNR;DIELLLMHNTK;FAAEIAHNISSR;FLVSSPK;GTNTMPNIGYGSNK;HMLPNGFFK;SARLDTAEDE	956947742	1.19618e+08	ribosomal protein RPL32
TGME49_270380-t26_1-p1	1;1;1;1;1;1;1	0.4106	17147.6	7	DSFGVPQVK;GMSASALPWR;GQTPSQIGVTLR;IKPSDVEEHIAK;KGQTPSQIGVTLR;LQGLAPELPEDLYYLIK;LQGLAPELPEDLYYLIKK	624861702	5.68056e+07	ribosomal protein RPS13
TGME49_275860-t26_1-p1	1;1;1;1;1;1;1	0.2193	43114.5	7	DLNISHFPTADTSQISHSLAPDILTLR;ESWMPFVGSR;HFSLWGDDR;SSGVPGDSGVSGIR;SYVEAAR;TVALAVTAADFFNTR;VFSMEFSGR	152847507	6.64554e+06	dense granule protein GRA12B
TGME49_278990.P3027	1;1;1;1;1;1;1	0.2096	36465.4	7	FGLYEYFK;FPFGSVVPLWSR;MQVYPDKYK;SSLSVAAASPLAAAK;TVVAEEGAAGLR;VVQLFYDNIFTK;VVQLFYDNIFTKPK	304802058	1.52401e+07	phosphate transporter MPT
TGME49_291890.P3254	1;1;1;1;1;1;1	0.2127	48580.5	7	GFGNNVEVAWR;GGGKEQSPGGEAQPDHPTKGGNIDLPEK;HYTEEEGIR;LAVVLDYTR;LVEEGVQR;NAVGITHQNTLEWR;TGGGPPSQPPEMQQPADR	995981614	4.14992e+07	microneme protein MIC1
TGME49_291960.P3255	1;1;1;1;1;1;1	0.1426	57556.6	7	GQQVISLGPSLK;IFPLPGGFEGEQK;LSLENFLLR;QQTPALTDEMHK;TDFFALTVDHQPFNMR;VLSIFGVADGK;VLSIFGVADGKK	129813678	4.6362e+06	rhoptry kinase family protein ROP40 (incomplete catalytic triad)
TGME49_292130.P3261	1;1;1;1;1;1;1	0.2956	23570.9	7	DQVAFLQQYGHA;LGDLSSQVGWSHGDLVAR;LQVFEGVPTMVER;LQVFEGVPTMVERK;MVVPSALR;SFAQTTLPK;SFAQTTLPKDQVAFLQQYGHA	719072132	5.53132e+07	ribosomal protein RPL13A
TGME49_300000.P3449	1;1;1;1;1;1;1	0.3102	21138.7	7	EADKHFGAAPGTPGSK;FNAVVLK;FNAVVLKR;GKEDHIAVLVGSVTDDIR;HFGAAPGTPGSK;LKAPMSLSK;LYQFLAR	382729350	3.18941e+07	ribosomal protein RPL18
TGME49_310780-t26_1-p1	1;1;1;1;1;1;1	0.2638	36288.8	7	DSSSSESTVTPADEAASESEEGDK;DSSSSESTVTPADEAASESEEGDKTSR;GVLTGLGVAATLAAAAAAAK;KGVLTGLGVAATLAAAAAAAK;PASYGYPAFPAFPR;QQSQYDYSYPGTTSTPTPPRPASYGYPAFPAFPR;YYHSMYGNK	521030087	6.51288e+07	dense granule protein GRA4
TGME49_313380.P3702	1;1;1;1;1;1;1	0.3248	31474.6	7	EATAAEEAMK;EFQDTFTQQHALYQQGLQEQQK;EQIDLISQYK;HLLMQYGLIEYVTR;LKAEQEEQAEAYTR;SLAVIWLR;TQQTIYEQEVR	195178532	1.14811e+07	IMC localizing protein ILP1
TGME49_205650.P577	1;1;1;1;1;1	0.0641	105714	6	APSPGGSLAGDGAR;QLLVFSSAR;QQDDFSTSAAR;STPVVVPR;TGSGAEASLSSHYGSK;VQSVQALQGQAQSYETSQSR	184560392	3.41779e+06	AP2 domain transcription factor AP2VIIa-3
TGME49_209950.P701	1;1;1;1;1;1	0.1439	47650.7	6	AMATHVQVPK;AVGPLIPSSVIIPTDMKDFEK;DLFAMESYPSVVVFNPHLK;FQVIPELTK;VLVFSDKPK;YQYDSGKGPDFR	86498442	3.08923e+06	thioredoxin, putative
TGME49_214800-t26_1-p1	1;1;1;1;1;1	0.087	82394.7	6	FFSVSELWAAR;GPEEPNDAPETR;LLLQAFLPR;PGGLETSPTPR;QALFLLASPTK;TEPEATPGAVAK	171451634	4.63383e+06	hypothetical protein
TGME49_215785-t26_1-p1	1;1;1;1;1;1	0.2841	49106.5	6	AAAAIPAAASR;GRLPVFPPDEFPEDVDTNPIYFR;LPVFPPDEFPEDVDTNPIYFR;RAAAAIPAAASR;TGGSDGGGEPPQTPR;TGGSDGGGEPPQTPRPSLPTR	3720374426	2.06687e+08	rhoptry protein ROP2A
TGME49_216670-t26_1-p1	1;1;1;1;1;1	0.0733	100015	6	AGTVAVVGLQAANVDR;DMVAAIIGR;EIDGTLER;IQTQSGVESIR;KLSQDVEAVLR;SIGSVIGAGGANLR	106793069	1.84126e+06	FUSE-binding protein 2 / KH-type splicing regulatory protein
TGME49_227810-t26_1-p1	1;1;1;1;1;1	0.1448	57979.6	6	DGQLFLGGFQHVR;ILGAGAASIVIQAVQETVPQEPAR;LQLTHLDITDENVLVGR;LSNEGLVLAMDGSGK;STLPQTPFVIETLR;VLQLAANLER	158387885	5.86622e+06	rhoptry kinase family protein ROP11 (incomplete catalytic triad)
TGME49_230890.P1389	1;1;1;1;1;1	0.0994	84455.9	6	ASQLLASEASSSSLATAGGELR;DAAQAEGLR;DANFKDSQSSLR;INVGPDYQVPR;LPEFYLSR;PGWQPFSAEFAYQLLHR	830027602	2.44126e+07	PHD-finger domain-containing protein
TGME49_242070.P1730	1;1;1;1;1;1	0.1299	42751.6	6	EIFEESLK;EIFEESLKEVR;GGFFGELALLK;ILEDMDPYER;LLGPVEQILMR;MHPGDAFGELALMYNAPR	114012524	4.3851e+06	cAMP-dependent protein kinase regulatory subunit 1
TGME49_242330.P1735	1;1;1;1;1;1	0.2917	21581.3	6	ESSNAYAIK;HAFEIIHLMTDK;IGSAGVVR;LVNSMMMHGR;NPIQVFVNAVENGGPR;QAVDVSPLR	982453951	8.18712e+07	ribosomal protein RPS5
TGME49_245460-t26_1-p1	1;1;1;1;1;1	0.239	23528.6	6	LDPLLEEQFNTGR;LDTGNYSWSSQK;LLGVVYNASNNELVR;NSIVAIDATPFK;SFYGLDLGK;SFYGLDLGKK	918129880	7.06254e+07	ribosomal protein RPS8
TGME49_247440.P1855	1;1;1;1;1;1	0.2725	40139	6	AAAGVISAEIPAEEGGEAAANPTSER;ATEGEVFAGGR;TAIAATAVTGAAALAGSVALVLGSR;TGPDGVPSTR;VSELVEDETPSHVSAPTEPGR;YYHQVEEESR	269698734	1.68562e+07	dense granule protein GRA33
TGME49_248390.P1886	1;1;1;1;1;1	0.2482	16280.9	6	AHFSAPSSVR;DDEVMVVR;FSSQVSSSR;KDDEVMVVR;SLPIRKDDEVMVVR;WVIHIER	317727338	3.97159e+07	ribosomal protein RPL26
TGME49_249270.P1924	1;1;1;1;1;1	0.1075	46928.1	6	ALAPTWEEVATALK;APISELPK;DAASLIEFAVMHAGK;FAPEFEK;RNEYLATLNR;TFDYNQGR	226929254	9.07717e+06	protein disulfide isomerase-related protein (provisional), putative
TGME49_252360-t26_1-p1	1;1;1;1;1;1	0.1215	60739.5	6	LGVGANNR;PADILISDNFQR;QDVSESPGGFLAR;SGDVFTESYLPPEHLDR;TNAHLEDTVTILFFR;VMDVDENQEYALK	317951517	1.1776e+07	rhoptry kinase family protein ROP24 (incomplete catalytic triad)
TGME49_263090.P2444	1;1;1;1;1;1	0.1992	30661.1	6	ALAAEYR;ATETAEAELPSTHPIR;DELSVEER;DSTLIMQLLR;IISSVEQK;YISEFSGEEGKK	351520102	1.67391e+07	14-3-3 protein
TGME49_263700-t26_1-p1	1;1;1;1;1;1	0.2564	16273.5	6	ELGISAVHVK;IEDVTPIPTDSTR;IGRIEDVTPIPTDSTR;IGRIEDVTPIPTDSTRR;SKTPGPGAQSALR;TPGPGAQSALR	701210027	8.76513e+07	ribosomal protein RPS14
TGME49_267060.P2595	1;1;1;1;1;1	0.3209	15434.5	6	ALEKDDVIAK;ANMSDFDRFK;IALTDQYLK;RIALTDQYLK;VLVDGAGVTGVK;VLVDGAGVTGVKR	403175864	3.66524e+07	ribosomal protein RPL14
TGME49_269190.P2670	1;1;1;1;1;1	0.0834	105037	6	AAAGNIIPSATGAAK;DPEEIPWADK;LVDLIAVMAAK;STTYEEIKK;VIDENFGLVEGLMTTVHAATGTQK;VSPTGLFGLLGSSSEK	153019168	3.06038e+06	glyceraldehyde-3-phosphate dehydrogenase GAPDH2
TGME49_288380.P3182	1;1;1;1;1;1	0.065	81863.5	6	APFDLFETR;ELISNASDALDK;ELISNASDALDKIR;GVVDSEDLPLNISR;LGIHEDTSNR;QSVASSPFLEALR	622102972	1.4812e+07	heat shock protein HSP90
TGME49_288500-t26_1-p1	1;1;1;1;1;1	0.0818	60324.1	6	FGPTALPLPMLER;LLLGEGK;NFLFEVPK;QSTPSISTGR;VINPDINLVK;VYLDLLGTSHMR	163416041	5.4472e+06	malate:quinone oxidoreductase
TGME49_290950-t26_1-p1	1;1;1;1;1;1	0.0318	194363	6	FGLFGEAADTLLK;LEADYAGLLR;LLLQWLEAR;QAPELWAYVLR;SAEEGSEADLER;VSPSSPGFSFTK	90443752	932410	clathrin heavy chain
TGME49_299050-t26_1-p1	1;1;1;1;1;1	0.2205	22236.8	6	EQEQAVEKPSVEGVK;FLEDVMEK;FVLDLLR;KFLEDVMEK;NLDVDNLVIEHIQVNR;NLDVDNLVIEHIQVNRAPK	786879856	7.15345e+07	ribosomal protein RPL17
TGME49_203710-t26_1-p1	1;1;1;1;1	0.0093	359818	5	AAGAEDVAALLAPGHR;EGFEEEER;SESPVGPDVEVKR;SLHSQTLQNYR;TLLQPDFHTR	4.54656e+07	256868	AP2 domain transcription factor AP2VIIa-4
TGME49_215460.P857	1;1;1;1;1	0.4296	15167.4	5	ADSGAFSLR;LGYVEAKPTK;QFGVDILHPSR;SSGFAMIYDNPNAAK;VSDSQSIVVFGLK	444049760	55506220	ribosomal protein RPS24
TGME49_215470-t26_1-p1	1;1;1;1;1	0.2719	24569.4	5	AIGEILEGSR;ELGLEFMDVEAMK;KYDAFLASQVLIPQIPR;LLGPGLNK;STMGKPQQIYG	604048706	4.02699e+07	ribosomal protein RPL10A
TGME49_216860-t26_1-p1	1;1;1;1;1	0.0461	49065	5	DFFLKPELLR;ELAFQIK;GVEDVVVGR;IMVATDLFGR;TTPHILIGTPGR	144324294	6.01351e+06	DEAD (Asp-Glu-Ala-Asp) box polypeptide DDX39
TGME49_223940.P1099	1;1;1;1;1	0.2735	27299.3	5	EAEDLAEKER;HIDLSDAPLLN;KAEAEAAEAERLR;LASPEDSASETTMATQPQK;QMQEALKQEEMSPR	245868482	1.63912e+07	gliding-associated protein GAP45
TGME49_227620-t26_1-p1	1;1;1;1;1	0.1784	19774.3	5	AAHVPVPDFSQ;AVGGKGEHTPPLPDER;GEHTPPLPDER;QQEPEEPVSQR;VAEQLFR	685790810	6.23446e+07	dense granule protein GRA2
TGME49_229670.P1332	1;1;1;1;1	0.2308	15773.8	5	DGSLNYIDENDEVLVAGFGR;ITAFVPR;SGHAVGDIPGVR;VAGASLLALFK;VAGASLLALFKEK	401074694	4.01075e+07	ribosomal protein RPS23
TGME49_233480-t26_1-p1	1;1;1;1;1	0.1425	39076.2	5	EWVTGDSVLTGLK;ISVPESQYPANAK;PFTSVIPGYLSK;SPLGAMLR;WFFGDPK	1614589472	1.15328e+08	SAG-related sequence SRS29C
TGME49_237180-t26_1-p1	1;1;1;1;1	0.2353	29119	5	ASAAFVDMWR;ELVQQLVNR;LLELIELNEAPADLASALR;QQQLEAMVEQHR;RQEEVTLHLK	165916610	9.7598e+06	hypothetical protein
TGME49_240600-t26_1-p1	1;1;1;1;1	0.063	72173.4	5	APSFGER;DIAVATNAQLISR;IAALSGGIAR;IVADIEAAAK;YEDSINAVR	238532063	6.8152e+06	chaperonin cpn60, putative
TGME49_247350.P1849	1;1;1;1;1	0.1935	26908.9	5	AFAEGGWK;AMANAWEDLAK;ELTDATFEHDTQASTGATTGHWFVK;LDATSNSITAK;LDATSNSITAKR	295289056	3.28099e+07	thioredoxin domain-containing protein
TGME49_250810.P1964	1;1;1;1;1	0.1951	14167.2	5	ELVKQLEDLKK;FIPNDLR;KFIPNDLR;VLTVYTQK;VTGSAASK	1.18415e+09	1.69164e+08	ribosomal protein RPL35
TGME49_254720.P2070	1;1;1;1;1	0.171	28591.9	5	APPVPPR;IPYGGAAPPR;MFPDFQYR;MGPSDISTHVR;QRPLFTEGVR	5282164000	528216400	dense granule protein GRA8
TGME49_257680.P2182	1;1;1;1;1	0.2488	24090.3	5	LPNPADVLGPMDK;QLGLAPSYADK;QLGLAPSYADKQAFEEK;SGDNLDYASFQK;VSTGDAMILAR	988182070	8.98347e+07	myosin light chain MLC1
TGME49_262620-t26_1-p1	1;1;1;1;1	0.157	31722.2	5	ADVFEDFQGR;GVGTVLFSTPEGAQR;PADEQQQQLPR;QVFISNLPWR;TSWQDLK	231479490	1.1574e+07	RNA recognition motif-containing protein
TGME49_263040.P2439	1;1;1;1;1	0.2297	16527.1	5	AFEPLLLLGK;AFEPLLLLGKER;AVVAFNQK;DILVAYDR;VSGGGYVAQIYAIR	743359254	6.19466e+07	ribosomal protein RPS16
TGME49_273090-t26_1-p1	1;1;1;1;1	0.0506	89322.6	5	ETVVEVPNVKWDDIGGLEDVKR;GQVVVIGATNR;HFEEGLAGAR;ISILQATLR;MAGEAESNLR	59395944	1.26374e+06	cell division protein CDC48CY
TGME49_288720.P3187	1;1;1;1;1	0.1584	24767	5	ESNVATAVTALRR;GPLANTFPSAADITLPVA;MLSCAGADR;TRESNVATAVTALR;VDIGQILMSIR	496126942	3.30751e+07	ribosomal protein RPL10
TGME49_309820-t26_1-p1	1;1;1;1;1	0.08	20168.7	5	AEDILEK;VKEYELK;VLEQLTGQR;VLEQLTGQRPQFSK;WFQQTYDGIVLNH	569214096	6.3246e+07	ribosomal protein RPL11
TGME49_201780.P473	1;1;1;1	0.0767	82562.7	4	ELGGIVTVLAVGHYVK;LVIGMTDGESDSDFR;QLAAHAVLDMPYKK;TIDQQNEALPEDLK	152202770	7.24775e+06	microneme protein MIC2
TGME49_203630.P529	1;1;1;1	0.1714	12036.8	4	DSLVVQGK;GFGGQTKPIFR;GKDSLVVQGK;SFELGAEK	162790792	40697698	ribosomal protein RPL44
TGME49_204340.P548	1;1;1;1	0.0456	97016.2	4	DFEAQESR;ELFAHVIGR;ESGGFFGFFK;NILNVVNEEALLR	3.68941e+07	709502	dense granule protein GRA54
TGME49_208560.P648	1;1;1;1	0.0261	66280.5	4	AADALVPR;GFYAQVLR;LTSTVVTR;TLQSGIVAR	55859798	1.59599e+06	carrier superfamily protein
TGME49_212290.P763	1;1;1;1	0.3812	18350.7	4	ADAFIALYANHLK;ELAPYDPDWLYIR;SNPAYLYETPLETR;YILQQFEEMGLVESDPEKPGR	134829284	1.34829e+07	ribosomal protein RPS19
TGME49_213350.P788	1;1;1;1	0.34	17128.2	4	ADAGDAAANQPK;DLVVVPEMIGSVVGVYNGK;GVELDKLLDMK;MEDLLELFR	177290968	22161371	ribosomal protein RPS15
TGME49_215775-t26_1-p1	1;1;1;1	0.1878	65854.1	4	ALLEGFLR;DAALGGSEWIFR;LLPLQAMETPEYEQLR;TELSAVLPLYQTDGEPA	2613196482	9.01102e+07	rhoptry protein ROP8
TGME49_216000-t26_1-p1	1;1;1;1	0.145	57945.2	4	IVETIKPVVK;PATTLVNPDR;VDVTVSQSPAGPHSPLSASPQTGTAASLK;VSATMPTPFQLGPAPAGHANEVNLPFEAR	229599146	1.04363e+07	alveolin domain containing intermediate filament IMC3
TGME49_221380.P1019	1;1;1;1	0.1619	27193.6	4	AVTLAEVLKR;DKEPIGSNEIR;GGNYEGEYR;VMNYVAYAAR	97081354	6.47209e+06	alba 1
TGME49_226380.P1204	1;1;1;1	0.0608	42568.3	4	EALEDFDVLLEK;GRADVAQALVDGLLTER;YGEASVDDTQR;YGEASVDDTQRR	67200035	2.8e+06	dense granule protein GRA35
TGME49_231140.P1405	1;1;1;1	0.4074	12141.7	4	EQIAAAAAAGSR;IVGEHHHSQYIYTR;TKEQIAAAAAAGSR;YLKDQGLIK	209057014	2.98653e+07	ribosomal protein RPS25
TGME49_233100-t26_1-p1	1;1;1;1	0.0621	32023.1	4	FYGVLDR;NNPAFLELR;SVVAQFNASQLITQR;VLPSIINEVLK	70873610	3730190	SPFH domain / Band 7 family protein
TGME49_238010.P1638	1;1;1;1	0.2096	18532.2	4	LTSDYDALDVANK;QPLTTESAMK;TNVHFFRPHTLR;VNTLIRPDGLK	203725528	2.03726e+07	ribosomal protein RPL23A
TGME49_244320.P1786	1;1;1;1	0.1742	17568.8	4	AIVGLSLEDIK;AIVGLSLEDIKR;LHWTLVWR;VHTFIHR	347481988	4.34352e+07	ribosomal protein RPL24
TGME49_245680-t26_1-p1	1;1;1;1	0.2102	17864.5	4	AVGVEVNK;AVGVEVNKVVGNR;GMPYSYYHGR;TGIVFNVTQR	399103172	3.99103e+07	ribosomal protein RPL21
TGME49_248700.P1902	1;1;1;1	0.1408	29725.4	4	KVEVEGVHEVPIIKPR;NVPAPVDVYTIQK;VVDVPFVHYR;YYDVEVPIYVPR	261508350	2.0116e+07	alveolin domain containing intermediate filament IMC12
TGME49_248810.P1906	1;1;1;1	0.0926	54231	4	FVGPAAEEVER;NPLAESSEEAK;SVQDLEPTSK;VELYLYR	114346330	3.94298e+06	nuclear factor NF7
TGME49_254470.P2059	1;1;1;1	0.042	88656.4	4	EGSPGVGDYR;HNLREELFADEK;LVNPAALQYGSR;VLPQKPAVAR	153178335	3.82946e+06	Myc-regulation protein MYR1
TGME49_258950.P2251	1;1;1;1	0.0573	70228.8	4	LAAGPGGVVGEIR;STGSAGAVAPELR;TINSLFSHVTR;VWNLDLSVR	14275296	419862	lectin family protein
TGME49_266060-t26_1-p1	1;1;1;1	0.1254	31473.9	4	LLIVTDPR;LSLQEDSIAK;STSEGIHLINLAK;WTPGMLTNQITQK	217478672	13592417	ribosomal protein RPSA
TGME49_266070.P2556	1;1;1;1	0.3333	14328.8	4	FIWSGGIR;FYTLVQHVPVASFENLK;FYTLVQHVPVASFENLKTEYVNEE;LIHGIQFK	200977664	2.87111e+07	ribosomal protein RPL31
TGME49_269980-t26_1-p1	1;1;1;1	0.0465	52112.9	4	AFSPTTIK;DSSLVQVLNR;IIQVDQSLKEDR;SADPFYWMR	189578194	9.9778e+06	preprotein translocase Sec61, putative
TGME49_271050-t26_1-p1	1;1;1;1	0.123	19075.8	4	KLTTVLPGAVLK;LIVRVPGADGR;LTISPSGEGDVFYGK;LTTVLPGAVLK	912916080	7.02243e+07	SAG-related sequence SRS34A
TGME49_274060-t26_1-p1	1;1;1;1	0.1455	35001.2	4	AVAGLAAGGLGSFFGNPADLALIR;EEGLFGLWR;IVKEEGLFGLWR;NYTGVLNAISR	58888293	2.8042e+06	2-oxoglutarate/malate translocase OMT
TGME49_275810-t26_1-p1	1;1;1;1	0.1645	17368.9	4	EGVIVVQK;GAGEGMGEGGDMNGDWRPR;KAIYEYLFK;TYLHLPPTVFPSTLTK	218726916	2.18727e+07	ribosomal protein RPS10
TGME49_284560-t26_1-p1	1;1;1;1	0.2526	21392.3	4	ATNVKDEIALTGTDVELVSR;HLPVDIQK;NMFTGVMK;SAALIHQSTLVR	846934834	7.05779e+07	ribosomal protein RPL9
TGME49_295125-t26_1-p1	1;1;1;1	0.3089	42234.5	4	FPQEDRPLADAAR;LLALQAIETPEYR;LLALQAIETPEYREMEEQLSAASR;VVVPAEYDEYTPPEGR	1543341610	7.01519e+07	rhoptry protein ROP4
TGME49_297070.P3399	1;1;1;1	0.0636	58049.5	4	GDFFYTYPHQFTK;MLQNVEDNMR;MLSTLLSAER;QPLPVATETMLR	292773128	1.46387e+07	carbonic anhydrase-related protein CARP
TGME49_305520-t26_1-p1	1;1;1;1	0.1078	29299.4	4	GTHIVGAPTTK;IGEPHTVPMK;ILGFAGIK;LSLVPVR	490970996	2.72762e+07	ribosomal protein RPS2
TGME49_308970.P3553	1;1;1;1	0.1608	38196.8	4	GHVPIPWATATFR;VHFLLVPEIAR;VYTSSSAIMQIHK;YKPPTHDFGDAVVPFIAR	131948164	7.76166e+06	dense granule protein GRA12D
TGME49_310490.P3611	1;1;1;1	0.2245	16315.8	4	AAVIDVTK;INYDKYHPGYFGK;LWSLVSPATLEK;YHPGYFGK	349822356	3.88692e+07	ribosomal protein RPL27A
TGME49_312050.P3660	1;1;1;1	0.1542	24176.3	4	EVSFDEGAAFAR;GIYDLSNEAHGIK;KIYENIQR;LQIWDTAGQESFR	92573791	5.14299e+06	ras-related protein RAB2
TGME49_313080-t26_1-p1	1;1;1;1	0.1143	49479.1	4	LFLETTVYPVAASAAGK;LLAPVAPTLEK;QAAASEATSEKLER;TMYNASQSAK	106350616	3.93891e+06	hypothetical protein
TGME49_313140.P3691	1;1;1;1	0.0939	59522.8	4	APILISNVPR;GFALSSFK;NILDGTVFR;TVVSEAAHGTVTR	112897860	3.22565e+06	isocitrate dehydrogenase 2
TGME49_316250.P3800	1;1;1;1	0.0685	44701.8	4	ESLVDLGAK;IDVHLSK;RDTVEVLKR;VTYSHVQHQGVLDYVESR	78254432	4.11865e+06	dense granule protein GRA45
TGME49_319340.P3846	1;1;1;1	0.0707	52351.7	4	ALFFFGK;HLEVLYMPIYTFAQQR;IQLLENPDDAK;YVDLEPSR	58770830	2.79861e+06	dense granule protein GRA52
TGME49_320050.P3869	1;1;1;1	0.0645	35301.6	4	ILGLHVADYMR;KFPGYSKPEGEGEGSYDPEAHR;VLATAESTELPR;VLLDVGIVR	311526168	1.55763e+07	ribosomal protein RPL5
TGME49_201800.P475	1;1;1	0.0674	28491.5	3	NVEEVSTMER;SALDQVLR;TAGDLIQEAR	75677796	4.45164e+06	ATP synthase-associated protein
TGME49_202680.P499	1;1;1	0.0693	62145.5	3	KPPTVVAYGDVSTVPHYEEVR;SHMPLLVPMLTGNVLFPR;TVASPVYTGGDVR	1.06438e+08	3.22541e+06	cytochrome b-c1 complex subunit 2
TGME49_203290.P516	1;1;1	0.1376	23792.4	3	GATDDDVAVDK;LPTFYLLQR;STGGDIWRPR	149522448	1.49522e+07	dense granule protein GRA34
TGME49_208030-t26_1-p1	1;1;1	0.0362	62961.9	3	MQLYSSPGDR;TGVTGVTVGPR;YLGDMTGSR	76767284	3489422	microneme protein MIC4
TGME49_208790-t26_1-p1	1;1;1	0.0903	33647.5	3	DGFTGLFFR;TPLEIIMYSK;TQDLPIGIK	2.99067e+07	1.75922e+06	MC family transporter, putative
TGME49_215060-t26_1-p1	1;1;1	0.099	22106.5	3	ILFLGLDNAGK;MGYADGFR;TTLLHMLK	37323794	3.11032e+06	small GTP-binding protein sar1, putative
TGME49_226830.P1225	1;1;1	0.0203	103111	3	ALVDLVSR;GLLAEETVER;LAVTGVAEAAK	35685256	626057	DnaK family protein
TGME49_227600.P1253	1;1;1	0.209	15355.4	3	AFLVEEQK;ALPGIPAVAPHR;VVFHNVGK	342395554	3.8044e+07	ribosomal protein RPL34
TGME49_228470-t26_1-p1	1;1;1	0.1024	24292.4	3	QGFVIYR;VLNSYWVGQDAVYK;YLEELWK	263576058	2.02751e+07	ribosomal protein RPL15
TGME49_230410-t26_1-p1	1;1;1	0.1095	30496.7	3	HLTVNDLPLGR;TAPAEGGIGQLR;VTLSEVYR	60683070	3.56959e+06	peroxiredoxin PRX3
TGME49_232350-t26_1-p1	1;1;1	0.0578	35507.1	3	APALVQR;NDLLPFNSK;QLEEIAEHTK	54987042	2.39074e+06	lactate dehydrogenase LDH1
TGME49_232410.P1465	1;1;1	0.1318	24875.6	3	FASDQFHVRPTLLEQ;SQPVFASPLNVEKR;TGVPSVIVIGSDGR	143056402	1.02183e+07	thioredoxin-like protein 1
TGME49_238250.P1646	1;1;1	0.2079	11382.6	3	EELQNVVSAQR;REELQNVVSAQR;SGIAVGLKR	294671000	4.20959e+07	ribosomal protein RPL36
TGME49_239760.P1684	1;1;1	0.1429	15045.9	3	DTVYELR;VFVTAELPFSK;VFVTAELPFSKR	346799054	4.33499e+07	ribosomal protein RPL22
TGME49_242340.P1736	1;1;1	0.1667	6497.24	3	ANQIGFVK;TNLFNTR;TNLFNTRPK	675749984	168937496	ribosomal protein RPS29
TGME49_243570-t26_1-p1	1;1;1	0.2143	12699.5	3	EASVYNTYTLPK;NIVDASSQR;RPQGGQQGQGNN	354145810	5.90243e+07	ribosomal protein RPS26
TGME49_248340.P1883	1;1;1	0.088	24560.7	3	HLTGEFEK;LILVGDGGVGK;LTNQPALSFVGEHAK	190858050	12723870	GTP-binding nuclear protein ran/tc4
TGME49_248880.P1910	1;1;1	0.1476	23357.8	3	ATIGADFLTK;FQSLGVAFYR;VIILGDSGVGK	480973530	32064902	ras-related protein RAB7
TGME49_255420.P2099	1;1;1	0.1511	30176.4	3	AWVTFLK;GSVAENKTENAGIER;VPVDGALAWLKPLVQVPGHK	10202532	600149	inner membrane complex protein IMC39
TGME49_258660-t26_1-p1	1;1;1	0.1	51354	3	HTWQDMER;PQEVLTR;VLEPETLEGSPALVPPAETEEGTAAQIAEEMSK	73728358	6.14403e+06	rhoptry protein ROP6
TGME49_263070-t26_1-p1	1;1;1	0.0668	59768.6	3	TLYPTLTDYDIR;TPALVFEHINNQDFK;YSEVFEGLR	24918214	803813	CMGC kinase, CK2 family
TGME49_263320-t26_1-p1	1;1;1	0.0794	42093.5	3	ASVPQPVQR;DGVLIGHPAVR;LAQPLENSVASR	86853534	2.99495e+06	hypothetical protein
TGME49_266960.P2590	1;1;1	0.4031	50022.9	3	ALSVPELTQQMFDAK;VSDQFTAMFR;YLTASAMFR	201963172	9.61729e+06	beta tubulin
TGME49_269690.P2695	1;1;1	0.0358	94227.6	3	AAAGGSAAAGLR;LSQTGEITR;TQILALLQER	46301798	926036	dense granule protein GRA29
TGME49_276140.P2966	1;1;1	0.1913	21030.9	3	DAVLLIFANK;ILMVGLDAAGK;NISFTVWDVGGQDK	466943064	38911922	ADP ribosylation factor ARF1
TGME49_294200.P3346	1;1;1	0.0643	62679	3	DYESSELLSEQLR;FTNFFLEPLMNR;GEFFNAYGIIR	0	0	glucose-6-phosphate 1-dehydrogenase
TGME49_297880.P3423	1;1;1	0.1416	24119.8	3	GLLQLFTEK;KLYEAYMR;MADLLFDSNLTLVK	49705710	3.82352e+06	dense granule protein GRA23
TGME49_306030.P3514	1;1;1	0.0601	37788.5	3	EVLTSLELPYR;IPSELPK;VREVLTSLELPYR	210694724	9.16064e+06	glutathione S-transferase 2
TGME49_309600.P3573	1;1;1	0.0333	106438	3	AALAQALSTLFSQR;IDGDALVTLR;LAHAGQESFLTTAAAIIK	50999906	910713	dense granule protein GRA71
TGME49_309760.P3575	1;1;1	0.1492	34505.3	3	AQELVGTGVASGDILLR;GIDKLFHLDSTLLALSPNAPR;NPVATLLWR	37568564	2.08714e+06	dense granule protein GRA55
TGME49_310010.P3589	1;1;1	0.0233	127337	3	HDEFLADAVIDKLDSMR;IEELDKPIDIIDAIDKR;SVQVSGALLR	39770940	584867	rhoptry neck protein RON1
TGME49_310900.P3626	1;1;1	0.0183	232694	3	AFPGLEDTDLLFPSR;DFGLQAVGLEAPQAGR;GIEEFLHAFK	136820150	1.04443e+06	AP2 domain transcription factor AP2XI-2
TGME49_312270-t26_1-p1	1;1;1	0.0525	44756.3	3	EADFLTEDVPLDSAPQELVDHLK;LSFPVLDATDLR;STVQEILGK	91176838	4.34175e+06	rhoptry protein ROP13
TGME49_314220.P3733	1;1;1	0.0303	118652	3	IHSALVAFLR;QSVAEEEAGGWR;VALPTSSDSAVR	71795180	1.23785e+06	hypothetical protein
TGME49_315610-t26_1-p1	1;1;1	0.2405	15943.2	3	AAGSVVLVRPK;DVHVGSAETSNDVAVASTGSGTKPSK;DVHVGSAETSNDVAVASTGSGTKPSKK	93645408	11705676	hypothetical protein
TGME49_315770.P3788	1;1;1	0.0579	62527.9	3	ELVVLNDVR;LPLQFSLASLTK;YVPTSVQDLFR	51461374	1.66004e+06	cytochrome p450
TGME49_318160.P3822	1;1;1	0.1213	25941.4	3	FLIQSTAVSSDAPLAR;SYLVRPSTGIIPR;TSGSSGDHVGGAGMSAAEGSGSSSR	36117308	2.77825e+06	MSP (Major sperm protein) domain-containing protein
TGME49_319560.P3851	1;1;1	0.273	37841.1	3	AEESCVEGVEVTLAEK;EFGISASSCK;GESGSEGSLSEKMNIVFK	205862424	1.02931e+07	microneme protein MIC3
TGME49_500109.P410	1;1;1	0.0277	86519.6	3	FLGLALALAR;SPVPLVLK;VASQLAEGSQGR	1.43803e+07	350739	GPI transamidase component PIG-S, putative
TGME49_201840-t26_1-p1	1;1	0.0388	66840.4	2	FIGDINFSPVVDSR;GLGTAFFFGK	18668318	565707	aspartyl protease ASP1
TGME49_205558-t26_1-p1	1;1	0.0794	20476.2	2	EAEGEVDETGVDPK;IEDLNSQAHSAAAQR	17865196	1.48877e+06	NAC domain-containing protein
TGME49_207620-t26_1-p1	1;1	0.0181	71096.1	2	LDNILLRPLK;VVAQIPDEVPVR	9.25369e+07	2.257e+06	pyridine nucleotide-disulfide oxidoreductase domain-containing protein
TGME49_209170-t26_1-p1	1;1	0.0433	45432	2	LAAAVQILR;WTLANALVR	0	0	hypothetical protein
TGME49_209910-t26_1-p1	1;1	0.1545	13705.5	2	LLLPGELSK;TESFALYIYK	241693302	3.02117e+07	histone H2Bv
TGME49_210370.P708	1;1	0.0689	52381.7	2	EVLLHIASTAATDTPGTGPAHDAR;VSLTEQVHK	30412945	1.21652e+06	rhoptry protein ROP54
TGME49_213067.P780	1;1	0.0243	50090	2	LTPEQQLQIVR;NAAVSLAQQLR	45865970	1.63807e+06	dense granule protein GRA36
TGME49_214080-t26_1-p1	1;1	0.0905	26754.2	2	AALLDEILR;QAALAGQILNEQR	25099539	1.47644e+06	toxofilin
TGME49_214770-t26_1-p1	1;1	0.1881	22847.4	2	FADDTYTESYISTIGVDFK;LGPSQPVR	92932200	4646610	ras-related protein RAB1B
TGME49_215430.P855	1;1	0.0902	27519.3	2	IMSSSAPSEPNPR;VIQVHEYMK	25510198	1.41723e+06	mitochondrial marker protein MYS
TGME49_216180-t26_1-p1	1;1	0.0816	16412	2	ALQQHVVIPLK;MQASTEASVSTR	27725018	3.96072e+06	hypothetical protein
TGME49_222860.P1065	1;1	0.0265	88318	2	AALLDDFDEIVGR;WWLLDAR	1.03412e+07	272136	eukaryotic translation initiation factor 3 subunit B, putative
TGME49_223050.P1071	1;1	0.2119	13341.2	2	LIDLHSPSDVVK;NLQVAGPVRLPVK	184767064	2.63953e+07	ribosomal protein RPS20
TGME49_223390-t26_1-p1	1;1	0.0109	248229	2	TGAVDLASFK;YYDLSSTEIGELVR	12049216	97961.1	activating signal cointegrator 1 complex subunit 3 family 1 ASCC3L1, putative
TGME49_224900-t26_1-p1	1;1	0.0856	28524.9	2	GFILDGFPR;NEAQAAGLDNLLK	20271244	1.01356e+06	adenylate kinase, putative
TGME49_225730.P1177	1;1	0.0938	14876.7	2	TRPGLLLGPSTL;VLLEQVPAGGFDK	23279676	2.32797e+06	ATP synthase-associated protein
TGME49_226250.P1198	1;1	0.0272	78525.6	2	QTVMFSATFPR;VGSTNEFIR	31235862	679040	DEAD (Asp-Glu-Ala-Asp) box polypeptide DDX3X
TGME49_226860.P1226	1;1	0.1286	23102.8	2	EFLFWTGGNAITTPATFR;VLDALIDVK	14380735	1.0272e+06	SAG-related sequence SRS67
TGME49_229250-t26_1-p1	1;1	0.0853	14725	2	FNGITLSAER;KFNGITLSAER	48757036	5.41745e+06	ribosomal protein RPL28
TGME49_229480-t26_1-p1	1;1	0.0836	38249.1	2	ITVTEFIETEGTGSLNDVEK;MLLEEFTK	0	0	calcium binding protein precursor, putative
TGME49_230160-t26_1-p1	1;1	0.1408	15916	2	ATAEFTAK;VQVYTYQPATVR	44451124	4.04101e+06	RNA-binding protein, putative
TGME49_231130.P1404	1;1	0.0127	77059.1	2	GLAPTVSIQR;NVFAWLPGR	13432319	537293	peptidase, M28 family protein
TGME49_231410.P1417	1;1	0.0193	64669	2	LNGIQQAEK;TEVEDQIANYK	2.24372e+07	606410	ATP synthase F0 subunit b-like protein
TGME49_232280.P1455	1;1	0.0764	33918.5	2	TFAEPEQPDIEVK;YLGPESSVPHR	34897802	1.6618e+06	hypothetical protein
TGME49_235670-t26_1-p1	1;1	0.0197	59858.7	2	ALLLFPR;TEAVFAALHLR	101955210	3.5157e+06	hypothetical protein
TGME49_236040.P1585	1;1	0.0468	39012.1	2	AQQVLMER;YGGGAGGAAAASSLFEK	30698084	1.27909e+06	fructose-1,6-bisphosphate aldolase
TGME49_237015.P1614	1;1	0.0985	29352.7	2	AEGTEEEDADTAAR;SGLDESTSTTSR	62141800	4.78014e+06	dense granule protein GRA43
TGME49_237250.P1624	1;1	0.1158	28550.5	2	MSVHEQLGTSTR;RPPDVNQLVMSSHTEELK	23369280	1.66923e+06	hypothetical protein
TGME49_239820.P1689	1;1	0.053	65134.9	2	GSVDSANADVLLLSAAQGVLR;VVGNYDGLMVR	0	0	D-3-phosphoglycerate dehydrogenase
TGME49_240090.P1695	1;1	0.0362	61611.5	2	AQFFSAGHSR;VLYLVLPLYR	12980460	393347	rhoptry kinase family protein ROP34, putative
TGME49_243960.P1776	1;1	0.0271	85449.7	2	APNAPATPISPR;FNEGQAVEIR	34835358	870884	nuclear transport factor 2 (ntf2) domain-containing protein
TGME49_246540.P1834	1;1	0.0704	45920.9	2	DVVNFLTWATEPTADER;QVYSESVALNR	0	0	cytochrome c1, heme protein
TGME49_246580-t26_1-p1	1;1	0.0627	42775.9	2	SFFGLEGALR;TGYSGLINEPHVTK	32201446	1.5334e+06	hypothetical protein
TGME49_249850-t26_1-p1	1;1	0.0182	43035.3	2	LPTWQQIR;TGQAPWR	273065234	21005018	GAP40 protein
TGME49_249990.P1955	1;1	0.0119	92511.2	2	LNQLGASEQR;YTTTAIAR	48620522	900380	dense granule protein GRA70
TGME49_250710.P1961	1;1	0.1061	23080.8	2	IDEQQANYEQR;KQEAVIQELK	2.11865e+07	2.64831e+06	microneme protein MIC10
TGME49_252430.P1998	1;1	0.0339	83772	2	ETLLAFANR;IQSADLVFLLYPIAEGR	20069028	445978	START domain-containing protein
TGME49_254440-t26_1-p1	1;1	0.0667	17791.4	2	QVGGEVGASSVLAPK;SQAWEFSGTVK	184314260	1.67558e+07	ribosomal protein RPL12
TGME49_254620.P2062	1;1	0.1961	6131.5	2	PIPPWIR;QNRPIPPWIR	3973618040	3973618040	ribosomal protein RPL39
TGME49_258390.P2219	1;1	0.0579	44606.5	2	ISLLEALVGFER;SFIHLDNTPVR	0	0	DnaJ protein, putative
TGME49_259550.P2278	1;1	0.0377	72994.4	2	LGIIEEAISELGR;VGGEEALSEVQR	0	0	hydroxymethyldihydropterin pyrophosphokinase-dihydropteroate synthase
TGME49_260260.P2313	1;1	0.2458	12101.9	2	LVVASGNTVEPYMPTLFAR;MDVTAENIQK	139330000	27866000	ribosomal protein RPP1
TGME49_263520-t26_1-p1	1;1	0.0712	38754.4	2	APVPFTGSTQYR;YAGAAAGAETIQR	28638074	1.30173e+06	microtubule associated protein SPM1
TGME49_264610.P2517	1;1	0.0558	44928.8	2	GFGFVIFR;LFVGGISDDVNDESLR	0	0	RNA recognition motif-containing protein
TGME49_267500.P2603	1;1	0.0826	25662.8	2	QGVVEFFR;TFTEDKENLVR	47303222	4.73032e+06	conserved basal apical peripheral protein CBAP
TGME49_268200.P2625	1;1	0.0185	66370.9	2	LFVGSIPR;VLDAALGPIIVK	53709190	2.23788e+06	RNA recognition motif-containing protein
TGME49_268570.P2639	1;1	0.0223	47015.3	2	DGGAYGPSGTSSIVASAAPSTVVSGR;FSVEEIAALR	110906586	6.52392e+06	zinc finger (CCCH type) motif-containing protein
TGME49_268830.P2651	1;1	0.0578	61227.4	2	DVERPTQAVQTLLGHLEATGR;SQLQLANLER	32032350	1.00101e+06	ATP synthase subunit delta
TGME49_270250-t26_1-p1	1;1	0.0842	20194.9	2	DEEIFFR;PTGNPDLLK	31976028	7994007	dense granule protein GRA1
TGME49_270320.P2732	1;1	0.0558	58619.7	2	ATLIHSDGGLTR;TIPAGSFLVTAINIGDSR	55347914	1.84493e+06	protein phosphatase PPM3C
TGME49_271888.P2827	1;1	0.0614	37475.6	2	AAVAAIENGSLR;VLYPGMVSR	49931636	2.62798e+06	3-ketoacyl-CoA reductase, putative
TGME49_275440-t26_1-p1	1;1	0.0938	23276.4	2	GEGGEDDRRPLHPGSVNEFDF;RPLHPGSVNEFDF	149459914	1.86825e+07	dense granule protein GRA6
TGME49_277270-t26_1-p1	1;1	0.1952	37334.5	2	DALFVLLR;HLINNPSPAHGYK	18635419	1.0353e+06	NTPase II
TGME49_279100.P3028	1;1	0.0897	47646.6	2	NRIPLTATELSAESQEIQER;RPGTLVEIDSGR	83320580	3.7873e+06	mitochondrial association factor 1a
TGME49_280370-t26_1-p1	1;1	0.0541	71803.7	2	AAQHSAEAAGSSLGESRPATNK;GSLSFDDLIAQVQK	10724664	282228	hypothetical protein
TGME49_285870-t26_1-p1	1;1	0.1006	34904.3	2	TNAADDKKPAYTFSVTSLPTEEK;VTGNSSVEFK	102578020	5128901	SAG-related sequence SRS20A
TGME49_286630.P3159	1;1	0.0263	27921	2	HLPDFDK;HLPDFDKEYDAIR	150218086	9.38863e+06	alkyl hydroperoxide reductase AHP1
TGME49_289530-t26_1-p1	1;1	0.0909	22128.2	2	LAASILK;VLIEAIHNEK	279754486	2.79754e+07	ribosomal protein RPL19
TGME49_289680.P3208	1;1	0.0959	24962.8	2	AITSAYYR;STIGVEFATK	60347025	4023135	ras-related protein RAB11A
TGME49_290600-t26_1-p1	1;1	0.039	35049.9	2	FSLPVFGTVK;IAALEDAGVHVVR	25624026	1.2812e+06	succinyl-CoA-synthetase alpha SCSA
TGME49_290700.P3231	1;1	0.146	34692.6	2	NAEQKPEVPVAPVADDDAGSEEESSSHYGVK;WIQTFYSHNALQQDR	103093840	9.37217e+06	dense granule protein GRA25
TGME49_297060.P3398	1;1	0.0792	30009.4	2	HYGALQGLNK;VLVAAHGNSLR	94908946	4.99521e+06	phosphoglycerate mutase PGMII
TGME49_300200.P3460	1;1	0.1484	15891.8	2	ATIAGGGVIPHIHK;HLQLAIR	1163519812	1.2928e+08	histone H2AZ
TGME49_304740.P3490	1;1	0.0266	71210.3	2	AVYMILPR;GYFAPELSR	31185284	842846	rhoptry kinase family protein ROP35
TGME49_308020-t26_1-p1	1;1	0.0597	41926.7	2	GFLTDYIPGAK;VEQNGEQSVLYK	124998188	5.95229e+06	SAG-related sequence SRS57
TGME49_308860.P3545	1;1	0.0138	69695.9	2	ADVVQLHK;TIETVSTFR	42175912	1.56207e+06	apical cap protein AC3
TGME49_311430.P3648	1;1	0.0691	31950.8	2	DHAVVIGQYR;QNIVPIVEDAR	5.98044e+07	3.32247e+06	fibrillarin
TGME49_312090-t26_1-p1	1;1	0.0647	14790.8	2	KVHMAIIVR;NLYIIAVK	97453004	8859364	ribosomal protein RPL23
TGME49_312150-t26_1-p1	1;1	0.0388	60491.7	2	IVALGFDSPTGK;LIEENEEFFR	27536085	1.14734e+06	hypothetical protein
TGME49_313010-t26_1-p1	1;1	0.0421	53382.2	2	ELLMGIFEK;YIQGLILVPTR	0	0	DEAD (Asp-Glu-Ala-Asp) box polypeptide DDX6
TGME49_313910.P3726	1;1	0.0244	99457.6	2	AHLGTLQGLIWK;HLMAQLEYLR	26525736	552620	RNA recognition motif 2 protein
TGME49_315220-t26_1-p1	1;1	0.032	121816	2	ELFVAPSQVPGAAAHLR;GPVFGGGPWWEVVPETR	0	0	rhoptry protein ROP14
TGME49_315490.P3773	1;1	0.0358	60857.8	2	FSVIPFEFGSSPR;WTTQFLIR	51732544	2.35148e+06	rhoptry protein ROP10
TGME49_321500.P3895	1;1	0.0421	50887.4	2	LFIGSIPR;MDSIAAADAAIR	48887766	2.32799e+06	RNA recognition motif-containing protein
TGME49_500284.P73	1;1	0.042	60697.3	2	IGSAAASAIER;LSQQSALSDISR	77079120	2569304	hypothetical protein, conserved
TGME49_202500.P492	1;1	0.0262	33494.8	2	MYFTYVVR;MYFTYVVRPGEAPEGR	111149740	1.8525e+07	glideosome-associated protein with multiple-membrane spans GAPM1A
TGME49_226430-t26_1-p1	1;1	0.1378	21587.7	2	STLSGMVGR;VLDLAPSFGEGPVEIVSR	22336268	1.86136e+06	reticulon protein
TGME49_221400-t26_1-p1	1;1	0.012	210534	2	ETLSTSQVSSAK;GVSETFTSGEGR	1.57666e+07	142041	hypothetical protein
TGME49_202390-t26_1-p1	1	0.0204	61740.1	1	ATPFLPLDSGLR	0	0	mature soluble cytoskeleton protein MSC1B
TGME49_203600.P527	1	0.0251	47166.8	1	SYFIFSDIYTK	0	0	dense granule protein GRA50
TGME49_205470.P571	1	0.0144	93011.6	1	NMSVIAHVDHGK	71303060	1.37121e+06	translation elongation factor 2 family protein, putative
TGME49_205510-t26_1-p1	1	0.0265	54296.8	1	QPASTIQILGAEK	10232142	352832	nucleolar protein 5, putative
TGME49_205700.P580	1	0.0523	18829.2	1	VVAGQEVVK	22547748	1.61055e+06	cyclophilin precursor
TGME49_208830.P658	1	0.0376	54719.9	1	ASEGNASVNQTSPAASYPR	11861467	382628	dense granule protein GRA16
TGME49_209985-t26_1-p1	1	0.0228	61743	1	ASSSLVDVINFLR	0	0	rhoptry protein ROP42
TGME49_211460.P741	1	0.0153	105560	1	AIVDELTVWQDTLQR	0	0	Myc-regulation protein MYR4
TGME49_214220.P819	1	0.0804	12212.3	1	ASLLQSLHR	10107905	1.44399e+06	hypothetical protein
TGME49_214790.P832	1	0.0742	31406.2	1	TIQSEIQHEQSTYEQDADLKK	25263822	1.80456e+06	glycoprotein
TGME49_214940.P838	1	0.0394	34512.6	1	NFSGEDSSEIDEK	19980586	1.81642e+06	MIC2-associated protein M2AP
TGME49_215220.P849	1	0.1049	68569.6	1	ASVAFQGDDAR	15025622	341491	dense granule protein GRA22
TGME49_215590-t26_1-p1	1	0.0209	72687.4	1	LGANSLLDLVVFGR	21779238	494983	flavoprotein subunit of succinate dehydrogenase SDHA
TGME49_215980-t26_1-p1	1	0.0476	24432.4	1	ALISILEGMR	49758020	3827540	hypothetical protein
TGME49_216880.P895	1	0.0592	35107.2	1	SFQGHTSDVNSVAFSPDNR	67168024	3.53516e+06	POC1 centriolar protein, putative
TGME49_217570.P911	1	0.1341	9067.57	1	MEIDLLHPDPK	41789936	1.393e+07	ribosomal protein RPS27
TGME49_217820-t26_1-p1	1	0.041	51672.7	1	TAHAPLIELLQIFVNQGPK	0	0	PCI domain-containing protein
TGME49_218280.P936	1	0.0215	50520.4	1	VQGLVDTAGR	24603762	1.23019e+06	mitochondrial import receptor subunit TOM40
TGME49_218300.P938	1	0.0175	123975	1	VPAAIQELVSTSTTLLGSGGR	0	0	zinc finger (CCCH type) motif-containing protein
TGME49_218520.P943	1	0.0372	36627.9	1	SGSGGGEEIEYER	20352158	1.35681e+06	microneme protein MIC6
TGME49_218820-t26_1-p1	1	0.0743	15363.9	1	TAIGAASLLQR	41010096	4.55668e+06	alba 2
TGME49_221210.P1012	1	0.0559	19574.1	1	NFIGLFDKYK	39713150	3.05486e+06	cyclophilin
TGME49_221470-t26_1-p1	1	0.0199	61460.4	1	HGEHFDVLDVR	8868239	260831	hypothetical protein
TGME49_221870-t26_1-p1	1	0.0095	144029	1	EEVAQAVVDSLLK	0	0	hypothetical protein
TGME49_224060-t26_1-p1	1	0.0273	68887.2	1	TLTPSTVSSFFDDFVAR	14628176	356785	thioredoxin, putative
TGME49_226030.P1193	1	0.07	39367.3	1	DLKPENLLVDAEGYLK	0	0	cAMP-dependent protein kinase subunit PKAc1
TGME49_226590.P1216	1	0.05	25767.6	1	DLVELFLVHQK	0	0	cytochrome c oxidase subunit COX2a
TGME49_228630-t26_1-p1	1	0.0488	34772.3	1	GTLQATGASSPISSQK	28482194	1.49906e+06	MIR domain-containing protein
TGME49_230210-t26_1-p1	1	0.025	61131.8	1	PAVFAGNLNPISFK	0	0	alveolin domain containing intermediate filament IMC10
TGME49_230850.P1387	1	0.021	50568.2	1	QNVDLLSPAR	15755050	750240	transverse sutures component TSC3
TGME49_231080-t26_1-p1	1	0.119	9559.38	1	YLYTFVVEDR	32703330	6540666	ribosomal protein RPL38
TGME49_232050.P1442	1	0.0115	96051.9	1	LFLLDLDGSR	5.56448e+06	146434	DnaJ domain-containing protein
TGME49_232440-t26_1-p1	1	0.0192	53992.7	1	YQAFLAQQR	9315233	273977	Brf1p family coiled coil protein
TGME49_233500-t26_1-p1	1	0.032	39517.3	1	TATAALAQETHR	12090699	671706	triose-phosphate isomerase TPI-II
TGME49_235340.P1553	1	0.0167	76455.6	1	YLEELNLADTAR	14923002	403324	IMC sutures component ISC1
TGME49_236210-t26_1-p1	1	0.0314	56861.7	1	DSPLGYTILGPEENIR	34499840	1.18965e+06	cytochrome b-c1 complex subunit 1
TGME49_236540.P1594	1	0.0331	53387.8	1	LSGIAFVELPSPDVAEK	19695866	1.51507e+06	RNA recognition motif-containing protein
TGME49_236890.P1605	1	0.0598	20845.9	1	VHETVTNFLYR	17197362	1.43311e+06	dense granule protein GRA37
TGME49_236950-t26_1-p1	1	0.1071	12462.9	1	MNVLAYGTAEQR	54036480	13509120	hypothetical protein
TGME49_238040.P1640	1	0.016	152652	1	WTGFPTIWFIK	11010444	114692	protein disulfide-isomerase domain-containing protein
TGME49_238100-t26_1-p1	1	0.0417	26884.8	1	EVLPTEPQGK	45495904	2843494	transmembrane protein
TGME49_239490.P1676	1	0.0238	51974.1	1	QPVLIEFMTYR	7394105	264075	2-oxoisovalerate dehydrogenase subunit alpha
TGME49_242640-t26_1-p1	1	0.0022	339235	1	LGSFGWR	8864360	52764	hypothetical protein
TGME49_243800-t26_1-p1	1	0.0145	83437.4	1	LAQGEYVSPEK	12809539	346204	acyl-CoA synthetase ACS4, putative
TGME49_243950-t26_1-p1	1	0.0369	30184.8	1	DLQMVSVGLR	42248130	2.22359e+06	prohibitin, putative
TGME49_247470-t26_1-p1	1	0.0243	59884	1	YPASTIQILGAEK	12416408	388013	nucleolar protein, putative
TGME49_249240.P1922	1	0.1141	16775.9	1	EAFSLFDKDGDGTITTK	54125716	6.01397e+06	calmodulin, putative
TGME49_254880-t26_1-p1	1	0.0161	81725.4	1	VPQDVVDILTER	24288868	516784	Alpha-galactosidase
TGME49_256770-t26_1-p1	1	0.0278	45079	1	GFKEQVYDIYR	9546022	367155	eukaryotic translation initiation factor 4A, isoform 3, putative
TGME49_257530-t26_1-p1	1	0.0179	54545.9	1	NLTAIQSMK	0	0	apicomplexan amino acid transporter ApiAT5-3
TGME49_258060.P2202	1	0.0481	23319	1	AVLLDLVEGK	18061660	1.20411e+06	ATP synthase subunit ATPTG8
TGME49_258410-t26_1-p1	1	0.0667	18814	1	ELNAPVIVHDR	36540900	4.56761e+06	photosensitized INA-labeled protein PHIL1
TGME49_258470.P2222	1	0.0493	31669.5	1	VITPFHQTLPGYGK	29757056	1.75042e+06	inner membrane complex protein IMC24
TGME49_260180-t26_1-p1	1	0.0764	17911	1	AFAGAAAPLGVK	26624876	2.21874e+06	ATP synthase-associated protein
TGME49_261250.P2358	1	0.3047	13602.5	1	FLGGVTIASGGVMPNVHSVLLPK	73591480	14718296	histone H2A1
TGME49_261580-t26_1-p1	1	0.0519	14483	1	AGLQFPVSR	106222160	1.77037e+07	histone H2AX
TGME49_262380-t26_1-p1	1	0.0163	59573.5	1	TTLTAAITK	110990660	3.17116e+06	elongation factor Tu, putative
TGME49_263530.P2474	1	0.1048	11325	1	SGLFLPDSAQK	16385880	1638588	chaperonin, putative
TGME49_264440-t26_1-p1	1	0.0231	37328.2	1	TSLFLLLR	0	0	signal recognition particle receptor beta subunit protein
TGME49_267810-t26_1-p1	1	0.0581	26469	1	GAAAAVVVYDISNR	0	0	ras-related protein RAB5A
TGME49_269442.P2683	1	0.0896	14752.3	1	LASYNPEEELIK	91029950	1.01144e+07	essential light chain ELC1
TGME49_270510-t26_1-p1	1	0.0163	74939	1	LENILAEPFAR	0	0	asparaginyl-tRNA synthetase (NOB+tRNA synthase)
TGME49_273520.P2907	1	0.0116	67280.7	1	WIVNLIR	15151466	432899	eukaryotic translation initiation factor 3 subunit E, putative
TGME49_275470-t26_1-p1	1	0.0273	57836.9	1	TPIHVTASTSPFATR	23623314	1.47646e+06	dense granule protein GRA15
TGME49_279420-t26_1-p1	1	0.0075	144834	1	LSHLPENALR	16355558	218074	hypothetical protein
TGME49_286080-t26_1-p1	1	0.0099	113253	1	QLYTGNQEGR	25650744	475014	elongation factor 2 family protein
TGME49_286450-t26_1-p1	1	0.2417	12812.7	1	DTGSGGDDSEGAWGGEQQQVQQHGQSEDR	56868430	9.47807e+06	dense granule protein GRA5
TGME49_288670-t26_1-p1	1	0.0094	135447	1	EQTLENYVLISR	0	0	hypothetical protein
TGME49_289380.P3202	1	0.0152	100166	1	AAVTLQEIISGAAR	0	0	dense granule protein GRA39
TGME49_289580-t26_1-p1	1	0.0197	49423.1	1	KGQVEDWVR	20032032	770463	strictosidine synthase subfamily protein
TGME49_289690.P3209	1	0.0471	36586.5	1	YEDIVAAVK	0	0	glyceraldehyde-3-phosphate dehydrogenase GAPDH1
TGME49_289970.P3220	1	0.0439	21366.3	1	STGFFGWLR	0	0	hypothetical protein
TGME49_293430.P3297	1	0.0316	44536.5	1	QQPVEANETTVER	19197150	1.06651e+06	hypothetical protein
TGME49_293470.P3301	1	0.0275	43447.5	1	VLLSFVPALHK	0	0	immune mapped protein IMP1
TGME49_299780.P3443	1	0.0165	59316	1	AGILFVVLH	8.31867e+06	378121	dense granule protein GRA76
TGME49_300140.P3457	1	0.0228	43993.3	1	VDAAALLEK	7.35152e+06	350072	elongation factor 1-gamma, putative
TGME49_300280.P3463	1	0.0828	17853.8	1	TVSGPVAPNAIPGR	13539552	1128296	LSM domain-containing protein
TGME49_301420.P3478	1	0.0532	29457.1	1	LQETGSSLPGDVGR	0	0	SAS6-like protein
TGME49_301440.P3480	1	0.0158	57199	1	FSEVDAAR	0	0	calcium-dependent protein kinase CDPK1
TGME49_305270-t26_1-p1	1	0.0122	82245.2	1	TGPNDAFAR	0	0	hypothetical protein
TGME49_306650-t26_1-p1	1	0.049	31473.8	1	AAGIAGTGLNASEK	0	0	succinate dehydrogenase subunit SDH31
TGME49_308840.P3544	1	0.0639	38010.6	1	YASILQGYSSSWWQVSQAGTSNK	0	0	SAG-related sequence SRS51
TGME49_309560.P3571	1	0.0528	29284.8	1	VPSYYDPEIGGAAR	0	0	nmda receptor glutamate-binding chain
TGME49_309752.P3574	1	0.0201	53337.3	1	LNFDDNAGFR	14558101	404392	succinate-Coenzyme A ligase, beta subunit, putative
TGME49_309810-t26_1-p1	1	0.1062	11742.8	1	TPHELIAAGMEK	29059026	5.81181e+06	ribosomal protein RPP2
TGME49_310080-t26_1-p1	1	0.0139	87774.5	1	LLGSGLTELLR	12228317	254757	acyl-CoA synthetase ACS3, putative
TGME49_310150.P3598	1	0.0144	84871.9	1	AERPQGELLVR	9238953	196573	acyl-CoA synthetase ACS2, putative
TGME49_310750-t26_1-p1	1	0.02	64919.7	1	DIQAETTYLWIR	23168236	965343	emp24/gp25L/p24 family protein
TGME49_311230.P3639	1	0.0023	504435	1	SPSSTSPGLGK	0	0	basal complex component BCC7
TGME49_312530.P3674	1	0.019	69305.7	1	VYVGGLVDNLAK	10083133	265346	splicing factor, CC1 family protein
TGME49_315320.P3763	1	0.0547	34220	1	VNLQGETPLAEHFGEGSK	43310252	2.54766e+06	SAG-related sequence SRS52A
TGME49_316540.P3812	1	0.1159	18360.8	1	VRPIQLDDIAAVLYGSDPR	14989686	1.07069e+06	IMC sub-compartment protein ISP3
TGME49_319350-t26_1-p1	1	0.0237	39332.3	1	GLPVLDIFK	6.89116e+06	405362	SAG-related sequence SRS17B
TGME49_323100-t26_1-p1	1	0.1724	15858	1	ATMLGIVGAVSEYNR	24683882	3.52627e+06	hypothetical protein
TGME49_500225.P231	1	0.0207	69308.5	1	HVGQSDERPLLQR	51279284	1.76825e+06	hypothetical protein, conserved
TGME49_218540-t26_1-p1	1	0.0267	45045.3	1	YAAAILADLLR	0	0	peptidase S15, putative
TGME49_226000-t26_1-p1	1	0.071	19426.9	1	TLLGQELLSSVIR	0	0	ATP synthase subunit delta
TGME49_228770.P1306	1	0.0226	57413.6	1	VEETTGEELPLR	17916538	542925	hypothetical protein
TGME49_260630.P2334	1	0.0133	76735.3	1	VLNAPIIVR	13973867	388163	DnaJ family Sec63 protein
TGME49_213280.P785	1	0.0366	20759.3	1	SNYGILK	31330178	6.26604e+06	SAG-related sequence SRS25
TGME49_225930-t26_1-p1	1	0.0593	27854.4	1	VVIAYEPVWAIGTGK	183556500	1.14723e+07	triose-phosphate isomerase TPI-I
TGME49_235402.P1558	1	0.0076	127497	1	GVATVSLPR	8335516700	1.48849e+08	CorA family Mg2+ transporter protein
TGME49_218940.P957	1	0.0594	21619.6	1	TYLPFWASLTQK	0	0	ATP synthase-associated protein
TGME49_271970-t26_1-p1	1	0.0387	34275.7	1	WYAHFLEGGSER	12808535	1.60107e+06	glideosome-associated protein with multiple-membrane spans GAPM3
TGME49_212950.P772	1	0.0595	21001.8	1	LLMLGLDNAGK	0	0	ADP-ribosylation factor family protein 2, putative
TGME49_288750.P3189	1	0.0513	26706.5	1	ALSSALMPVWFK	0	0	cytochrome b-c1 complex subunit 7, putative
TGME49_313560-t26_1-p1	1	0.0578	19221.2	1	LIQLAADRER	16856038	1.87289e+06	60S ribosomal protein L7a, putative
TGME49_232250-t26_1-p1	1	0.0219	57244.2	1	HMNGYGSHTFK	0	0	catalase
TGME49_283540.P3091	1	0.0266	41901.3	1	ILSVTVNNAR	24445982	977839	microneme protein MIC20
TGME49_284190-t26_1-p1	1	0.0072	152033	1	DAHQSLLATR	68417840	912238	pyruvate carboxylase
TGME49_305050.P3495	1	0.1203	15249.5	1	IQELDLPEQVTYPQFR	15132092	1.37564e+06	essential light chain ELC2
TGME49_248600.P1896	1	0.0152	58493.8	1	NMGLYGER	49326784	1.49475e+06	aspartate aminotransferase
TGME49_267740.P2614	1	0.0412	36992.7	1	EAELISLSPGGHDR	29113346	1.94089e+06	dense granule protein GRA48
TGME49_275750.P2961	1	0.1209	10762.6	1	IMTQPINLIFR	13057928	2.61159e+06	small nuclear ribonucleoprotein E, putative
TGME49_220100-t26_1-p1	1	0.018	60963.5	1	VPISAADVAR	26600354	738899	phosphoribosylpyrophosphate synthetase
TGME49_265310-t26_1-p1	1	0.0208	37156.1	1	VAIPLVK	18474188	710546	heat shock protein 40, putative
TGME49_272400.P2859	1	0.0499	39678.4	1	PAIAASHAVPASGVEEAR	0	0	casein kinase ii regulatory subunit protein
TGME49_297960-t26_1-p1	1	0.004	238455	1	HLQIQNSLK	19998286	156237	rhoptry neck protein RON6
TGME49_312630.P3676	1	0.0049	286016	1	TGGLNAVVQYLTR	5476448	50707.9	glideosome-associated connector GAC
TGME49_314260-t26_1-p1	1	0.0657	23761.8	1	IATAEQSLQTLSPK	15243244	2.17761e+06	hypothetical protein
TGME49_294790.P3368	1	0.0332	35421.4	1	SQLNYLIPLNR	19853688	1.24086e+06	microneme protein MIC19
TGME49_204370.P549	1	0.0963	14829.8	1	IFFPGFAPYLQAK	11098291	1.10983e+06	mitochondrial pyruvate carrier protein 2
TGME49_208440.P643	1	0.0537	22278.3	1	NPLLQDAAPTK	18473776	1.23159e+06	ATP synthase-associated protein
TGME49_239010.P1662	1	0.0272	79522.3	1	TTGPVAYGTEPAHEASVNVPR	9536283	381451	E2F4-associated EZH2-inducing gene regulator TEEGR
TGME49_215260-t26_1-p1	1	0.0059	186901	1	SVGEVMAIGR	448767840	4.57926e+06	carbamoylphosphate synthetase
TGME49_500326.P116	1	0.0262	41676.3	1	TVAITLLDGK	79238990	3.30162e+06	hypothetical protein, conserved
TGME49_315210.P3759	1	0.0099	115769	1	ASADGGVPLR	12124774	281971	rhoptry protein, putative
TGME49_202620.P497	1	0.0273	36052.4	1	ENLPGAEVK	24613192	2.7348e+06	dense granule protein GRA64

## Sheet: MORC-2Ty_Rep2
Protein_ID	PepIsUnique	Coverage	Mol. weight	Unique_Peptide_Num	PeptideSeqs	Abundance	iBAQ	Description
TGME49_305340.P3502	1;1;1;1;1;1;1;1;1;1;1;1;1;1;1;1;1;1;1;1;1;1;1;1;1;1;1;1;1;1;1;1;1;1;1;1;1;1;1;1;1;1;1;1;1;1;1;1;1;1;1;1;1;1;1;1;1;1;1;1;1;1;1;1;1;1;1;1;1;1;1;1;1;1;1;1;1;1;1;1;1;1;1;1;1;1;1;1;1;1;1;1;1;1;1;1;1;1;1;1;1;1;1;1;1;1;1;1;1;1;1;1;1;1;1;1;1;1;1;1;1;1;1;1;1;1	0.6602	207156	126	AASFTAENVSFPQSLSR;ADGAVDPAATEAPTHAIPSSDAPAPSPPTPLTDETR;AHAATGPGASGAGNAHAERDSSLASVAR;ALTPVPVFGHSLVTFSNTAVLFGGSNTEGAVSFR;APAPAAAPQR;APEEDAGGSNCVSEK;APSQAFAETGPQAAAQAAAGAPSR;APSQAFAETGPQAAAQAAAGAPSRAPAPAAAPQR;ATMSSDLDR;AVSRPTGGPGAWQETR;DDLDFLVFDPK;DGAQVSAHSSLASPGSAAPNGAPAK;DGAQVSAHSSLASPGSAAPNGAPAKAPSQAFAETGPQAAAQAAAGAPSR;DGTASAEMFK;DGTSPGAGADYPR;DKHEELAETPGPGR;DPPDDSLFGGK;DQHVAAVFPAR;DSSLASVAR;EAGS…	243591075243	2.43591e+09	ATPase MORC
TGME49_272710.P2881	1;1;1;1;1;1;1;1;1;1;1;1;1;1;1;1;1;1;1;1;1;1;1;1;1;1;1;1;1;1;1;1;1;1;1;1;1;1;1;1;1;1;1;1;1;1;1;1;1;1;1;1;1;1;1;1;1;1;1;1;1;1;1;1;1;1;1;1;1;1;1;1;1;1;1;1;1;1;1;1;1;1;1;1;1;1;1;1;1;1;1;1;1;1;1;1;1;1;1	0.3539	356436	99	AAGSPPSSLTTPPQAAGLSDLPAK;AAPLTAAEVLEAAAR;AEVASVLR;AGDGEDAQLK;ALTPDAAVSHQMFSGER;ASAFDGSSGEGSETGALGGTGTGPR;ASAFDGSSGEGSETGALGGTGTGPRPELHAPSVGTAER;ASEGVDLPLAILQEAEAER;ASEGVDLPLAILQEAEAERGR;ASSSSGSVGPSEMWK;ATANGDEYLVQGEEVK;AWDGTGDREEGR;DEAGVAVSSTGAVEEHIAR;EAAAGPWGSPPIPGR;EEVSEEQESGVHQTDER;ETEGLGEMR;ETGRPGGDVGSEVVK;ETGRPGGDVGSEVVKR;ETNAPALPFVR;FFLLDAHETAAAEPMPAR;FLPFRPSFSASTK;FNETLGEDDVPVESSSSFAVSGK;G…	14134363555	7.85242e+07	AP2 domain transcription factor AP2VIII-4
TGME49_315760-t26_1-p1	1;1;1;1;1;1;1;1;1;1;1;1;1;1;1;1;1;1;1;1;1;1;1;1;1;1;1;1;1;1;1;1;1;1;1;1;1;1;1;1;1;1;1;1;1;1;1;1;1;1;1;1;1;1;1;1;1;1;1;1;1;1;1;1;1;1;1;1;1;1;1;1;1;1;1;1;1;1;1;1;1;1;1;1;1;1;1;1;1;1;1;1;1;1;1	0.3399	346385	95	AALATAAVVSASVR;ADAPHTWR;AFSTVANR;AMPPIFIFR;AMPPIFIFRDDSNAFQEALLAK;APVPCLSR;AVDLLCLAFR;DDSNAFQEALLAK;DEDYQSAGSLR;DELGSQEEGK;DLLANSGEDWEPSSPSAATRPLPLAPSALSAHQAR;EAASASATPFIPEGR;EAGTGPLQDFVLPDFSGSAR;EAHGRVDIPNEGPR;EETFGGDAASLLR;EGDDLSGEHEGDSASGGLFTAEQEK;ELYAEREEDVK;ELYAEREEDVKTLGR;ETLRPSSGFSGEETPR;FSEDNVASR;GAGPVFRPVLSSSPK;GALEPFWWR;GEASDTTWSVDGTGSQR;GEGLLAGR;GESRPELPSPIPGKDELGSQEEGK;GFSLNVYK;GGADEI…	12713899093	7.22381e+07	AP2 domain transcription factor AP2XI-4
TGME49_209500-t26_1-p1	1;1;1;1;1;1;1;1;1;1;1;1;1;1;1;1;1;1;1;1;1;1;1;1;1;1;1;1;1;1;1;1;1;1;1;1;1;1;1;1;1;1;1;1;1;1;1;1;1;1;1;1;1;1;1;1;1;1;1;1;1;1;1;1;1;1;1;1;1;1;1;1;1;1;1;1;1;1;1;1;1	0.3089	327986	81	AAAATGGVDVEGPGGPEIEK;AAAATGGVDVEGPGGPEIEKGEYAEGK;AAAQANAFMWVVPR;AAEELWAAAR;AGDSVAGNVSPVAPSPSSGTGQNRPR;AKVEAQDGERPVGLFR;ALSHEVAYTAK;ANPLPNSASDQR;ARPLEIPR;ASTSAATSELASGAGPEFSSDTK;ASTSAATSELASGAGPEFSSDTKRPR;DAELHVTHSPQAR;DFEGAVQR;DGTSALAQLLK;DSGVGSDVGR;DTLRDFEGAVQR;EAISDFADEHSHVLR;EEADAVKPDGQMNEGR;EEGKGEEQGFSTR;EIADSGTVAK;ESAALGIGSANGPGVLSSSR;ESDDTSDSTFLR;ESDTFTTNAHNAADITPAELENLRK;EVTGVSGASGSTHDDETV…	12529876039	7.9303e+07	hypothetical protein
TGME49_264660-t26_1-p1	1;1;1;1;1;1;1;1;1;1;1;1;1;1;1;1;1;1;1;1;1;1;1;1;1;1;1;1;1;1;1;1;1;1;1;1;1;1;1;1;1;1;1;1;1;1;1;1;1;1;1;1;1;1;1;1;1;1;1;1;1;1;1;1	0.2481	262286	64	ADSAAAVPIHPFR;ADSAAAVPIHPFRPR;ADTSDEDTMMAK;AKETVDGAVVR;APALSLTIDSR;APAPAAPEPK;ATFFPLNEK;AVPSASLSTDTVVENEVTTR;AVVYPVSAGGR;EAAIELVVEDPSTPVR;EASLILNVR;EETAFLQDEVPGAELQR;EFLRPLADLVPGASLK;ENLQSLVPGATLR;EPSSVVEFGCPR;ETVDGAVVR;GGGFLTTYTLNVPR;GGMVEDPIGK;GIAAVYGVK;GNECIFAGPR;GPTEMVASK;GPTTEEIPSALLER;HVPAAATTGLR;IEVIHGSEGAR;ILPGASLVSETAVDASEITTK;KIEVIHGSEGAR;LDNVLQGATLR;LLSDVLPGATLGSR;LMVTSTK;LPEEDVK;LPEME…	9045314718	6.07068e+07	SAG-related sequence SRS44
TGME49_214140.P816	1;1;1;1;1;1;1;1;1;1;1;1;1;1;1;1;1;1;1;1;1;1;1;1;1;1;1;1;1;1;1;1;1;1;1;1;1;1;1;1;1;1;1;1;1;1;1;1;1;1;1;1;1;1;1;1;1;1;1	0.3909	204909	59	APTPPEFGGAGPSSSR;ASGAVASPAFASAGSK;ASNFFAIDAR;DAPGAPGPGGAPPQEGAAPR;DAPGAPGPGGAPPQEGAAPRPLGNR;DEAFSSNEGR;DGLLAAWGR;DGPDPLKELLR;DPFLSEDK;EAPWRPNAQGGPPLGASLSAQR;EDEVDQDEQIQR;EHGGPLHLSAR;EITQWGWK;FAAEPFLR;FLNANGIVVTEALQAATAGNGPR;FSSFAATLR;GADENDKALVSVR;GEAFVTVAEALGSTR;GGEGLQGDSELSEK;GGEGLQGDSELSEKELAEPR;GKPVLPGPAAALEGPPEK;GLPGLSLR;GQSNAMDGAQAALSLEDDSQAAETAR;GSGQSFDGPGGENDEK;GSGQSFDGPGGENDEKLGEER;GSSFQ…	10559471455	9.96177e+07	hypothetical protein
TGME49_248720-t26_1-p1	1;1;1;1;1;1;1;1;1;1;1;1;1;1;1;1;1;1;1;1;1;1;1;1;1;1;1;1;1;1;1;1;1;1;1;1;1;1;1;1;1;1;1;1;1;1;1;1;1;1;1;1;1;1	0.213	326420	54	ALPLVPTLTR;APADAAVSDYRPR;ASAGSSFLER;ATIKDEQRNDVASSAPPPEEAHR;DASVQPVPGPPLTVR;DEGSMLVGGQR;DVAGIEASGSAGR;DVSLALVER;EAHASEAVSDGPGAPSSDQPTTR;EVWDEATDAPTR;FLGSLLGGDTR;FPQWKPPAAPLR;GATQPDMEADDETR;GDIAVGGVSAGVEDPETK;GEAEDEQGMLSQVK;GETAGPPFESGFPSR;GLEGPLWQTNFGFVDSEWPR;GSAVAWGPGAGLGFSETR;GVGGAGAGAEGNLIGR;HQLAADSSLGSGQAWSK;IVSVEQLR;IVSVEQLRK;LERPLSFALPSEAPFPR;LGTQTGLSCSER;LLFASWAQR;LLHHPSEGPPAAGALTVSLPAWR;L…	5706176059	3.47938e+07	hypothetical protein
TGME49_234230.P1528	1;1;1;1;1;1;1;1;1;1;1;1;1;1;1;1;1;1;1;1;1;1;1;1;1;1;1;1;1;1;1;1;1;1;1;1;1;1;1;1;1;1;1;1;1;1;1;1;1;1;1;1;1	0.1521	490506	53	ALLLQNLWIYR;ALVEEGEGEEGAVR;APDMEAQGAASPR;AQPPGGSALSPLR;AVHELSMLEASSLLLSETPTLR;AVSSASPAEVDPR;DGGAVEGLDR;DGGAVEGLDRDVAR;DVPNFPVSPLVPVPEATAGSQSR;EFGSQDGTPVGTAR;EGGGAAPAPPR;EGVEDEEEFR;EGVEDEEEFRR;ELLDVSGVHSIQGDAR;ESLFAFSASPGQLR;EVAELSLGLIR;FSASPAFLFSPSSAGQEKPEEAAR;FVSPLPR;GAVSAAAESPAAATVGK;GFSLVSPGDSR;GGAQSGGVPGGDGGFLSR;GPGSAPGARPDEETGDAFASR;GQVGSNEAGASGSASLTAEEQR;HEAPALSPAAAASPAASFSTFLFAGAPPSPSYLAVV…	5771702016	2.61163e+07	hypothetical protein
TGME49_218960.P958	1;1;1;1;1;1;1;1;1;1;1;1;1;1;1;1;1;1;1;1;1;1;1;1;1;1;1;1;1;1;1;1;1;1;1;1;1;1;1;1;1;1;1;1;1;1;1;1;1;1;1;1	0.2511	247534	52	AFDAFLADQK;ASLPWLDESDVLTDALLYR;ATSAFESAR;AVDVDLK;AVDVDLKELTDR;AWAASWHIQGK;AWLATWHDGVR;DAEKVEDEPVDYPK;DFDAFVRPPGLTPFR;DGPGTSPEELR;DLENVEISK;EDVDVTR;EDVEELFR;EHLSDLSAFMPHLDAGR;ELLGGDRELGNAMDGAR;ETDAGAVSPDEVSR;ETSSGASAATSDLSR;EVYMQWQR;FQDSEGFTR;GLPGDDENR;GLVEQLLAR;GLYWISQWHSQQK;HREWFGVK;HYLATVR;KLFPVSESSFEEAR;LEQGLEAEAGVGSSR;LFPVSESSFEEAR;LPAMLSGAR;LPDYEEVLGVTYAR;LSGDDAAGASLLSVR;LSPLLADSSLTK;LSTQFEQ…	6171844914	4.34637e+07	AP2 domain transcription factor AP2XII-1
TGME49_227900.P1265	1;1;1;1;1;1;1;1;1;1;1;1;1;1;1;1;1;1;1;1;1;1;1;1;1;1;1;1;1;1;1;1;1;1;1;1;1;1;1;1;1;1;1;1;1	0.4182	120296	45	AAAGLPLPASPHK;AESGAPGSGALSLRR;AEVAPGAPAETIYR;AHFYASEWLK;APDLQASMAK;ASSLSAAQLALASGR;ASSLSAAQLALASGRPLTPEEEAELKR;DLLGWSTSVESEETRGR;EAEAAAAAAAAAGAPSAPGTTGASQTR;EGGGRAPDLQASMAK;FDVTWFVDDSPLAHTR;FSVAFLGDAK;HLIAASPSPSSAR;IQGSLAATAAVAAAAESAGKPVAFLPR;KFSVAFLGDAK;KPAGWEEER;KPEDPSVPGLR;LREAEAAAAAAAAAGAPSAPGTTGASQTR;MMDEEDRRQEVAR;PLTPEEEAELK;PVAFLPR;QMLLVSPLLAGR;RPDTALIDR;RPFGESVLQGAAGR;RVALDGAASEQK;SAASATS…	6870858986	9.95777e+07	AP2 domain transcription factor AP2X-1
TGME49_223920-t26_1-p1	1;1;1;1;1;1;1;1;1;1;1;1;1;1;1;1;1;1;1;1;1;1;1;1;1;1;1;1;1;1;1;1;1;1;1;1;1;1;1;1;1;1	0.2237	222723	42	AAALKDAFFAP;AIAPDVEESR;AIDAVQQHLGQVR;ALMDPSLGR;ANIIAFVEALR;APHTLELEAILK;ASDLALFGR;ATLLVAYPASIR;DIVFNSLNTMVLR;ELLVSQIMQIKPR;ETVGAYSYEELER;FDQEGADNLR;FFNSQALIVR;FGRFDQEGADNLR;GFLETAELYR;GGGFQNISR;HLLMPMVFR;HMASLSDGEAMNLLR;IWGNLGEFSSGTR;KIWGNLGEFSSGTR;LAHGYFSSAAGFALK;MKEDLTQLIK;NVVVHAFENGLK;QIKTEPITDLDVLEQLR;QMSDIVMQMR;SALSQMR;SHMFFDK;SIQQDPQAIK;SLYPQNEIVK;SSLTVILGR;SYLAIIEK;TEPITDLDVLEQLR;TLDADTLR;…	2331977545	1.91146e+07	rhoptry neck protein RON3
TGME49_311470.P3650	1;1;1;1;1;1;1;1;1;1;1;1;1;1;1;1;1;1;1;1;1;1;1;1;1;1;1;1;1;1;1;1;1;1;1;1;1;1;1;1;1;1	0.2647	187459	42	AEMVTYAMAK;AFFQLGAR;AKDVLLFASETWK;ATGESTTFTIR;AVQEAYEEAR;AVQEAYEEARPLQEATIDKFK;AVQTDAQPLPK;AYQGALLVIK;DATVMQQEISK;DLWDFSLR;DVLLFASETWK;EIPDLVLR;EIVQESFR;FFDMYLHQSGFMK;FMLDLWCSK;FYMQGQGSK;GGPDVDASAVILGSR;GGVDPTEIHEIVQSR;GSSAAGQAVQTDAQPLPK;HGEFTLDTVR;IAIPDYK;KEIVQESFR;LFVHWASHNEVK;LVEAVAANPPGPGTVIPLEELR;LVGWMDVMAR;NAAMGFK;NLVSGVHSTGDSVEVR;PLQEATIDK;QNHFTTFASSSTNAER;RATGESTTFTIR;RGSSAAGQAVQTDAQPLPK;…	3893903732	4.09885e+07	rhoptry neck protein RON5
TGME49_311720-t26_1-p1	1;1;1;1;1;1;1;1;1;1;1;1;1;1;1;1;1;1;1;1;1;1;1;1;1;1;1;1;1;1;1;1;1;1;1;1;1;1;1	0.5629	73190	39	AKFEELNSDLFQK;ALSSQHQAK;ALSSQHQAKVEVENLMEGVDFSETLTR;DAGAIAGLNVIR;DFFNGKEPNR;DKDLLPYEIINK;DLLPYEIINK;ETAEQFLGK;EVQKDKDLLPYEIINK;GVPQIEVTFDVDR;HGRVDIIPNDQGNR;IGEAAKNEATINPTNTLFDVK;IGEAAKNEATINPTNTLFDVKR;IINEPTAAAIAYGLDKKNEK;IQQLIKDFFNGKEPNR;ITITNDK;ITITNDKGR;ITPSYVAFTDDDR;ITPSYVAFTDDDRK;KTQTFSTYSDNQSAVLIQVYEGERPMTK;LTPEEIER;MISEAEKFAEEDKK;MKETAEQFLGK;NALEGYLHSMK;NAVVTVPAYFNDAQR;NEATINPTNTLFDVKR;NGI…	13211501338	3.47671e+08	chaperonin protein BiP
TGME49_300100.P3453	1;1;1;1;1;1;1;1;1;1;1;1;1;1;1;1;1;1;1;1;1;1;1;1;1;1;1;1;1;1;1;1;1;1;1	0.2373	166341	35	AAIFLALNSR;AALNARDPVALLVK;AFNLVTGYGSGHVGQITGSIAEPFSHSWR;ALEPHEQQDSLR;DEGLIEAVQLR;DPVALLVK;EVLHEEYESR;FAVSGTDPAALHDR;FGASTWFTYAMK;GDFENEGNEAQATANQHNGSADQLLAAIEIFR;HWYQTGGAR;IPENDPYALR;LEAYISQR;MLRDEGLIEAVQLR;MYEVANSYVQQR;SEYAVWFGVK;SLMAFMR;SSGALFR;TFFLSLLR;TFLTNQYHK;TGVEPLVDPATNSAR;TLWFDDR;TLWFDDRELMAK;TVDEELPEDLK;TVDEELPEDLKVYTASTR;VAMTDAVPSGIR;VPGFDTISAANEQLR;VPGFDTISAANEQLRK;VVADPTAYGEIFER;VYAT…	2987478353	4.20772e+07	rhoptry neck protein RON2
TGME49_285895.P3139	1;1;1;1;1;1;1;1;1;1;1;1;1;1;1;1;1;1;1;1;1;1;1;1;1;1;1;1;1;1;1;1;1	0.1204	374206	33	AEFPDLYLDSIR;ALSMSPSGPVRPVK;APLLSLSPELPLGNEGQGETK;DWAEDPLHGPR;EAGEEENLAR;EEAYRPTVSPER;EGANEAPEANEVTAEQREDIQMR;ELQFLEESGDLFR;EMEEDKVVEGWR;EQEAGEDVGSAEAR;ESAYQLLASSLVSQDPSFLR;ETGADPSQEGEMPGEEQGESAR;GADMEPVREK;GAFGPAPLASR;GDGETDEVPEK;GENNELPQTR;LVFEMNTAMK;NEEGEGEWK;QLYHLLTDGANRR;QNLPAPVSSEGSR;QVEAQLSLLHR;SASAPASPPSSSSSSSSSSPR;SDGADGTELLSEWDNVIYR;SDGVDFTVAR;SEAQLSVPIVPLSR;SEAQLSVPIVPLSRPIR;SLEEGREVWD…	2147635344	1.28601e+07	AP2 domain transcription factor AP2V-2
TGME49_211720.P748	1;1;1;1;1;1;1;1;1;1;1;1;1;1;1;1;1;1;1;1;1;1;1;1;1;1;1;1;1;1;1	0.1737	226591	31	AGGSNIEGVEADTK;APSFVPLFTEQPSSK;AQLSFPSFFR;DLHPDVFSFPSFSAFLSR;DTQSPLSSLYASR;EPSTVAFPSR;ETGNTATIPGQK;GEEEEEQLLR;GHVGGDSER;HQHSQLLVLLR;KPETATAFR;LANALSHIASSAVSGDSLLATK;LPHTLLSFGQK;LPPASDASAPAAVPHSGEAEVLGHR;LQGADEHELDIGAR;NAEREPSTVAFPSR;NFLSENHPAER;NLALHLVR;NTADFFR;QTAPSLASSFR;RSETLAAELIHILENANYQK;SETLAAELIHILENANYQK;SGGSDVVHLAVVPSGPSK;SGVSGVVYDK;STSEDYFADSER;TAVQLFLR;TGDEALPSLSFSGVHAVK;TNQVVVTGQPSAF…	2300019188	2.11011e+07	AP2 domain transcription factor AP2IV-5
TGME49_244560.P1794	1;1;1;1;1;1;1;1;1;1;1;1;1;1;1;1;1;1;1;1;1;1;1;1;1;1;1;1;1;1;1	0.3259	96745.2	31	AAAPLTAEEQEAVQK;AFEPLLSWWK;AFEPLLSWWKK;ALLYIPK;APEMQIFLK;APEMQIFLKK;EDATEFLNEWK;ELEQEEDEAK;ELISNAVDALEK;ELISNAVDALEKVR;FSQFMSYPIYVR;FTALSHPEVLEPK;FYDEFSR;GDVQLDQTEEEK;GVVDSDDLPLNVSR;IEFDADAK;ILNVISK;ILNVISKK;KKDEWEQVNTQK;KLSVDALK;LMDIIINSLYTQR;MIQYLLAQVQK;NVEDDQHIWESSADAK;QDLINNLGTVAK;SLPIDESEK;SQESHQYQTEVSR;SVTLESFVAK;TLSIIDSGIGMTK;TVTEEVPIEDEEAETK;VFEINPHHR;VLVADQFDDLLPK	3773861073	66208089	heat shock protein 90, putative
TGME49_273760-t26_1-p1	1;1;1;1;1;1;1;1;1;1;1;1;1;1;1;1;1;1;1;1;1;1;1;1;1;1;1;1;1	0.4466	72816.4	29	AIQEALDWLDK;AIQEALDWLDKNQLAEKEEFEAK;ATAGDTHLGGEDFDNR;DAGTIAGLSVLR;EAVITVPAYFNDSQR;EIAEAYLGK;EIAEAYLGKEVK;FDDPSVQSDMK;FEELCMDYFR;IQQLITDFFNGK;LSASEIDR;MKEIAEAYLGK;MKEIAEAYLGKEVK;MVQEAEKYK;MVQEAEKYKAEDEQNK;NDAVEIIANDQGNR;NPENTIFDAK;NPENTIFDAKR;NSLLPVEK;QTLDDEKLKDK;SINPDEAVAYGAAVQAAILK;SNQITITNDK;SNQITITNDKGR;SQTFTTYADNQPGVLIQVYEGER;SVSEVVLVGGSTR;TFHPEEVSAMVLGK;TTPSYVAFTDTER;VIAGPGDKPLIEVTYQGEK;VIAG…	7090166864	1.86583e+08	heat shock protein HSP70
[truncated: 699 more rows]

## Sheet: MORC-2Ty_Rep3
Protein_ID	PepIsUnique	Coverage	Mol. weight	Unique_Peptide_Num	PeptideSeqs	Abundance	iBAQ	Description
[truncated: 533 more rows]

[truncated: 3 more sheets: AP2X-1-2Ty_Rep1, AP2X-1-2Ty_Rep2, AP2X-1-2Ty_Rep3]
