# Supplementary material for: AP2X-1 is a negative regulator of Toxoplasma gondii sexual commitment
Source: mBio. 2025 Aug 18;16(9):e00052-25. doi: 10.1128/mbio.00052-25 (PMC12421964; doi:10.1128/mbio.00052-25)
Supplement: Data set S2 — Summary of the transcriptomic analysis of the Pru and PruΔap2X-1 strains under normal culture condition. [file mbio.00052-25-s0002.xlsx]

## Sheet: Supplementary Dataset S2 Legend
Supplementary Dataset S2. Summary of the transcriptomic analysis of the Pru and PruΔap2X-1 strains under normal culture condition.
Sheet	Description
FPKM	Gene expression profiles showing differentially expressed T. gondii genes in Pru and PruΔap2X-1 strains after 3 days of culture. FPKM values are presented for each sample from three biological replicates.
DEG	Gene expression differences were identified from comparison of Pru and PruΔap2X-1 strains for 3 days in three biological replicates. Genes with a fold change of ≥2.0 or ≤-2.0 and Q-value of < 0.05 were deemed statistically significant.
MORC and HDAC3	The upregulated genes after depletion of MORC or the inhibition of HDAC3 by FR235222.
Stage-specific genes	The transcriptomic analysis of stage-specific genes in T. gondii.

## Sheet: FPKM
Gene ID	Pru-Rep1- FPKM	Pru-Rep2- FPKM	Pru-Rep3- FPKM	PruΔap2X-1-Rep1-FPKM	PruΔap2X-1-Rep2-FPKM	PruΔap2X-1-Rep3-FPKM	Description
TGME49_222410	43.53	36.2	41.09	59.63	47.02	55.23	hypothetical protein
TGME49_216055	44.28	48.67	47.43	64	58.3	64.96	hypothetical protein
TGME49_215070	39.48	42.7	42.71	44.06	45.13	47.55	ferodoxin FD
TGME49_314030	39.46	36.15	44.83	30.95	29.72	31.45	hypothetical protein
TGME49_227948	160.87	167.61	163.73	161.25	161.13	156.99	peptidase M16 inactive domain-containing protein
TGME49_252190	52.74	58.02	50.57	53.05	52.25	51.66	KRUF family protein
TGME49_230010	43.62	43.99	44.08	44.57	43.49	40.38	hypothetical protein
TGME49_262660	27.84	26.03	29.16	25.12	26.63	27.92	hypothetical protein
TGME49_286150	9.56	9.6	12.17	17.91	20.89	17.07	PAN/Apple domain-containing protein
TGME49_307810	100.45	100.07	104.37	86.01	79.89	90.05	hypothetical protein
TGME49_239070	19.1	19.73	22.5	19.27	18.82	17.51	hypothetical protein
TGME49_260200	45.96	46.41	45.84	44.71	42.98	39.55	helicase associated domain (ha2) protein
TGME49_314410	44.75	40.4	42.02	39.41	38.73	36.47	aquarius, putative
TGME49_304990	69.94	67.1	70.29	72.58	70.57	71.59	guanylate-binding protein, N-terminal domain-containing protein
TGME49_248673	0	0	0	0	0	6.1	hypothetical protein
TGME49_310310	6.53	7.66	6.81	10.99	10.64	12.84	WD domain, G-beta repeat-containing protein
TGME49_248120	43.52	44.8	43.08	41.93	37.29	37.65	hypothetical protein
TGME49_212920	51.04	49.68	48.69	84.11	70.34	87.36	hypothetical protein
TGME49_313025	0	0	0	2.08	0	0	hypothetical protein
TGME49_263480	48.56	46.96	46.76	31.68	32.17	30.73	sodium/hydrogen exchanger 3 protein
TGME49_270800	110.06	112.94	102.97	61.05	60.39	60.38	GAF domain-containing protein
TGME49_207700	2.05	2.36	2.58	15.4	16.97	18.68	rhoptry kinase family protein ROP22 (incomplete catalytic triad)
TGME49_255250	26.6	26.52	28.24	28.4	26.31	27.49	tRNA (cytosine(34)-C(5))-methyltransferase, putative
TGME49_210310	14.01	13.66	14.48	8.72	10.31	9.48	hypothetical protein
TGME49_269050	9.3	7.47	4.95	66.87	69.73	69.81	hypothetical protein
TGME49_221420	0.23	0.11	0.23	27.47	28.2	27.42	Chromosome-associated kinesin KLP1, putative
TGME49_280800	45.77	45.28	44.46	41.31	41.03	35.25	SWI2/SNF2 SRCAP/Ino80
TGME49_314250	17.63	22.66	19.6	60.98	61.31	64.68	bradyzoite rhoptry protein BRP1
TGME49_309610	13.43	10.28	23.87	16.9	14	27.74	hypothetical protein
TGME49_219300	24.04	24.95	27.75	30.2	30.31	32.58	ran binding protein
TGME49_275590	0	0	0	0	0.56	1.24	mono- or diacylglycerol acyltransferase
TGME49_231190	39.01	35.96	47.63	50.3	43.75	42.22	arsenite-activated ATPase family protein
TGME49_276140	535.6	528.87	524.23	551.87	549.31	603	ADP ribosylation factor ARF1
TGME49_214840	196.37	189.05	182.06	128.96	127.8	114	AP2 domain transcription factor AP2X-7
TGME49_235650	0.21	0.41	0.21	249.86	234.83	260.76	carrier superfamily protein
TGME49_306230	0.05	0	0.09	52.37	47.02	49.99	hypothetical protein
TGME49_275798	0.13	0.12	0	79.69	76.33	79.74	microneme protein, putative
TGME49_321500	559.57	578.88	548.85	507.64	534.7	495.8	RNA recognition motif-containing protein
TGME49_269650	86.79	87.68	84.21	94.49	80.12	90.3	FFD and TFG box motifs protein
TGME49_313370	39.55	42.57	38.87	36.44	34.01	31.67	hypothetical protein
TGME49_239710	36.56	31.89	35.85	41.34	30.07	36.91	phosphomannomutase
TGME49_236510	52.09	50.5	50.8	31.31	33.58	33.36	hypothetical protein
TGME49_257020	43.42	46.21	48.86	37.39	42.96	42.55	hypothetical protein
TGME49_270000	31.12	27.38	31.58	22.39	23.33	24.81	NAD dependent epimerase/dehydratase family protein
TGME49_298030	18.08	17.68	18.78	19.19	17.15	19.21	Ubiquinol-cytochrome c chaperone, putative
TGME49_322210	0	1.4	0	0	0	0	apocytochrome b, putative
TGME49_315855	0	0	0	0	1.26	0	hypothetical protein
TGME49_304680	35.77	36.44	36.72	31.93	35.79	38.62	ubiquitin family protein
TGME49_220890	169.8	169.21	167.98	153.97	149.07	162.49	hypothetical protein
TGME49_243655	0	0	0	3.14	4.16	4.48	GMC oxidoreductase
TGME49_316750	10.17	10.17	10.7	11.06	9.58	11.02	DEAD/DEAH box helicase domain-containing protein
TGME49_217688	46.15	42.95	42.97	41.84	38.46	40.36	hypothetical protein
TGME49_260260	2353.41	2136.59	2307.82	3289.53	3141.67	3624.45	ribosomal protein RPP1
TGME49_213590	184.79	173.47	162.87	158.45	148.67	142.41	hypothetical protein
TGME49_312480	63.38	61.07	67.12	62.07	73.66	72.81	uracil phosphoribosyltransferase FUR1, putative
TGME49_220132	7.21	6.63	5.61	5.58	6.2	3.9	hypothetical protein
TGME49_226925	0	0	0	0	0.91	1.98	hypothetical protein
TGME49_206550	0.14	0.18	0.16	44.51	50.76	44.81	hypothetical protein
TGME49_200330	91.71	94.12	90.1	56.66	54.38	63.07	hypothetical protein
TGME49_270310	66.97	58.49	63.63	57.37	58.5	55.14	hypothetical protein
TGME49_210430	64.68	66.84	67.91	43.34	42.58	40.27	DnaJ domain-containing protein
TGME49_218195	0.57	0.56	1.14	1.47	2.82	2.3	hypothetical protein
TGME49_231790	43.83	40.94	45.06	47.03	50.61	47.33	hypothetical protein
TGME49_216490	15.51	14.09	15	22.74	28.56	23.33	hypothetical protein
TGME49_265455	25.86	25.74	28.46	33.99	30.29	35.59	hypothetical protein
TGME49_261600	65.48	70.92	67.34	75.75	70.4	67.86	creatinase domain-containing protein
TGME49_219140	370.79	368.54	372.97	521.37	499.06	619.74	EF-1 guanine nucleotide exchange domain-containing protein
TGME49_203505	0	0	0	0.45	0.43	0	hypothetical protein
TGME49_265542	0.59	0.25	0.51	235.48	220.55	226.18	protein phosphatase 2C domain-containing protein
TGME49_304640	14.93	13.83	14.23	15.05	14.92	13.91	hypothetical protein
TGME49_301120	52.18	46.09	46.13	40.29	41	40.53	acetyl-CoA acetyltransferase
TGME49_224850	195.61	197.88	199.16	202.99	190.83	193.59	polyadenylate binding protein, putative
TGME49_258640	17.27	18.29	16.83	18.62	19.23	19.63	adenylate kinase superfamily protein
TGME49_220212	12.91	9.15	12.29	16	12.41	15.51	pseudouridine synthase
TGME49_265260	45.73	44.78	44.22	38.19	39.47	34.55	hypothetical protein
TGME49_242080	43.57	49.25	43.14	42.76	40.99	37.17	hypothetical protein
TGME49_229390	21.68	22.45	20.94	5.82	7.68	6.71	hypothetical protein
TGME49_226430	275.77	268	265.1	331.33	377.12	361.21	reticulon protein
TGME49_203688	0	0	6.06	13.77	6.8	21.5	hypothetical protein
TGME49_245640	203.03	192.4	187.84	137.57	132.49	147.92	hypothetical protein
TGME49_314810	1858.52	1786.91	1953.15	2738.74	2597.82	2863.82	ribosomal protein RPL7
TGME49_269940	17.31	18.5	19.68	16.29	16.67	15.87	zinc finger motif, C2HC5-type protein
TGME49_232140	0.17	0.33	0.34	53.61	52.13	43.08	hypothetical protein
TGME49_243190	5.01	4.34	4.76	50.56	55.1	51.67	Toxoplasma gondii family A protein
TGME49_264860	14.33	14.48	14.62	12.06	13	11.24	zinc finger, C3HC4 type (RING finger) domain-containing protein
TGME49_232815	32.37	33.56	37.63	37.3	37.12	42.7	Erv1 / Alr family protein
TGME49_287470	52.89	57.62	57.26	246.7	234.82	202.83	hypothetical protein
TGME49_233300	52.29	56.05	55.26	46.94	45.22	45.3	RhoGAP domain-containing protein
TGME49_323020	14.03	16.74	15.45	85.18	78.5	69.49	KRUF family protein
TGME49_290605	28.31	24.64	27.93	16.9	16.72	20.39	hypothetical protein
TGME49_277510	48.08	48.57	49.71	46.33	42.61	41.26	cytoplasmic dynein intermediate chain
TGME49_210678	0.65	0	0.02	118.98	115.58	127.92	OTU family cysteine protease
TGME49_249820	40.32	40.86	39.42	35.75	34.47	30.77	ATP-binding cassette sub-family B member 5
TGME49_271010	0.91	0.93	0.93	37.09	45.23	39.06	hypothetical protein
TGME49_200310	285.36	252.85	288.14	303.33	281.54	329.97	hypothetical protein
TGME49_205390	42.71	40.68	45.62	58.86	58.44	65.7	hypothetical protein
TGME49_242090	428.56	429.41	412.7	296.18	298.97	301.24	zinc finger (CCCH type) motif-containing protein
TGME49_236630	276.98	295.42	276.18	172.19	182.34	185.46	hypothetical protein
TGME49_215100	10.85	9.02	10.29	10.52	10.17	9.61	PP-loop family protein
TGME49_308075	17.15	3.71	17.21	13.98	4.54	12.15	hypothetical protein
TGME49_210360	41.73	41.04	45.14	46.93	50.18	49.02	DEAD (Asp-Glu-Ala-Asp) box polypeptide 41 family protein
TGME49_289222	2.59	2.93	2.89	92.36	99.28	99.12	hypothetical protein
TGME49_209755	1.47	1.35	1.09	84.1	82.19	74.15	hypothetical protein
TGME49_276870	0	0	0.62	146.72	136.48	177.59	hypothetical protein
TGME49_289210	171.42	159.46	156.77	182.69	178.14	198.73	prefoldin subunit protein
TGME49_282020	0	0	0.16	87.54	82.58	93.85	hypothetical protein
TGME49_241130	1.12	1.19	1	28.43	33.11	31.23	hypothetical protein
TGME49_306370	115	117.89	129.55	66.31	75.42	75.62	hypothetical protein
TGME49_311485	0	0	0.92	3.58	5.15	4.37	hypothetical protein
TGME49_202050	0.37	0.72	0.36	1.43	2.28	2.49	hypothetical protein
TGME49_297530	34.03	32.81	31.28	28.94	29.49	29.07	DNA-directed RNA polymerase I RPA2
TGME49_253940	48.04	46.96	49.01	37.79	39.63	37.61	CAM Kinase family, incomplete catalytic triad
TGME49_213810	44.83	40.09	50.05	28.01	29.15	28.04	iron-sulfur cluster protein ISCA
TGME49_242400	0	0	0	0.74	0.59	0.39	calcium-dependent protein kinase CDPK2B
TGME49_313725	0.03	0	0	27.82	29.39	29.39	hypothetical protein
TGME49_295125	1568.4	1527.49	1578.57	1201.96	1160.13	1281.74	rhoptry protein ROP4
TGME49_209150	99.8	94.64	101.64	73.08	73.63	80.31	non-proton pumping type-II NADH dehydrogenase I
TGME49_239590	34.48	31.49	38.54	38	35.42	38.33	WD domain, G-beta repeat-containing protein
TGME49_271880	55.6	55.85	55.33	44.59	47.05	43.26	B-box zinc finger domain-containing protein
TGME49_264745	1.97	1.91	3.95	9.6	2.34	5	hypothetical protein
TGME49_314370	10.27	9.82	10.13	5.74	7.35	6.51	hypothetical protein
TGME49_228310	1.22	0	1.22	3.05	4.44	1.59	hypothetical protein
TGME49_288830	73.86	76.24	71.17	72.19	69.93	74.53	NADH dehydrogenase (NDH2-II)
TGME49_218800	18.73	16.53	17.96	15.12	16.11	14.51	hypothetical protein
TGME49_297960	168.71	167.46	162.84	118.13	116.65	103.63	rhoptry neck protein RON6
TGME49_293510	179.23	197.18	187.81	187.24	180.56	205.98	poly(ADP-ribose) polymerase and DNA-Ligase Zn-finger region domain-containing protein
TGME49_319510	34.54	38.82	42.91	43.23	39.05	34.88	hypothetical protein
TGME49_211385	0.38	0.37	0	152.39	113.21	149.26	hypothetical protein
TGME49_201250	44.23	43.27	44.41	35.45	39.61	35.75	histone lysine methyltransferase, SET, putative
TGME49_290020	26.27	23.74	22.07	25.33	24	21.34	cyclin dependent kinase binding protein
TGME49_216375	15.09	12.47	18.3	17.26	14.76	14.64	hypothetical protein
TGME49_248590	6.7	8.2	6.81	60.74	59.89	66.71	hypothetical protein
TGME49_293000	45.76	46.74	43.76	33.45	34.74	33.51	3'5'-cyclic nucleotide phosphodiesterase domain-containing protein
TGME49_243930	226.25	243.55	222.97	152.02	147.23	143.03	hypothetical protein
TGME49_254180	0	0	0	3.8	2.35	4.37	radial spoke protein 3 protein
TGME49_272030	52.59	52.05	56.35	40.28	38.37	37.4	kelch repeat-containing protein
TGME49_222192	19.97	21.32	21.99	17.69	19.23	19.32	hypothetical protein
TGME49_231020	64.95	63.68	62.01	60.85	53.18	62.4	hypothetical protein
TGME49_221610	52.99	56.48	55.73	42.41	41.09	38.74	ubiquitin carboxyl-terminal hydrolase
TGME49_215040	36.83	36.59	40.74	92.76	91.44	93.91	HEAT repeat-containing protein
TGME49_254160	1.4	1.41	1.18	35	36.23	34.3	hypothetical protein
TGME49_249920	49.86	53.47	55.85	73.74	69.73	93.11	diphthine synthase, putative
TGME49_249780	77.94	74.07	72.7	74.66	75.79	74.5	hypothetical protein
TGME49_301330	29.57	30.77	35.96	21.54	20.18	14.72	hypothetical protein
TGME49_263140	21.73	22.38	21.49	20.9	20.13	19.22	SWI2/SNF2-containing protein RAD26
TGME49_273530	54.04	60.88	46.04	33.86	30.69	33.59	flagellar associated protein
TGME49_200110	0	0	0	146.66	147.55	129.37	hypothetical protein
TGME49_255920	31.26	30.27	28.35	26.82	24.07	26.69	GINS complex subunit Psf3, putative
TGME49_271980	0.08	0.08	0	0.11	0	0.11	SAG-related sequence SRS32
TGME49_292120	76.33	72.41	70.59	73.61	67.8	71.55	membrane occupation and recognition nexus protein MORN2
TGME49_230860	53.01	47.66	53.4	48.89	48.85	45.88	hypothetical protein
TGME49_216920	68.02	67.7	62.03	51.52	51.65	62.12	mediator complex subunit MED8
TGME49_212820	30.78	30.14	30.85	28.33	27.65	28.86	ubiquitin family protein
TGME49_232130	311.27	295.15	291.52	231.96	222.36	238.92	hypothetical protein
TGME49_253990	28.79	29.74	30.55	23.88	24.56	21.79	hypothetical protein
TGME49_249190	37.82	36.06	35.05	63.35	56.27	76.24	AP2 domain transcription factor AP2XII-6
TGME49_281490	49.53	46.23	42.16	45.87	44.72	49.04	glutamine amidotransferase subunit pdxt, putative
TGME49_203560	289	312.4	286.59	159.24	146.07	163.98	hypothetical protein
TGME49_258790	118.26	111.53	113.57	74.57	67.49	81.03	zinc finger, C3HC4 type (RING finger) domain-containing protein
TGME49_289170	9.9	10.56	9.87	54.15	54.13	51.14	adenylate and guanylate cyclase catalytic domain-containing protein
TGME49_223590	251.42	234.51	247.72	227.48	195.59	226.4	proteasome subunit
TGME49_231220	66.08	67.49	75.09	48.22	48.93	49.01	hypothetical protein
TGME49_247305	0	0	0.45	0	0	0	hypothetical protein
TGME49_296340	82.21	67.57	75.57	827.37	885.72	781.46	hypothetical protein
TGME49_278830	228.03	231.15	232	164.1	167.4	157.9	glucose-6-phosphate 1-dehydrogenase
TGME49_289880	78.62	86.41	83.55	62.01	67.41	59.29	hypothetical protein
TGME49_321490	0.17	0.16	0.33	0.86	0.82	1.81	SAG-related sequence SRS12A
TGME49_202870	59.13	56.31	54.31	55.91	54.08	60.31	SAP domain-containing protein
TGME49_307045	0.88	1.43	2.04	23.66	25.88	30.75	Toxoplasma gondii family B protein
TGME49_283730	55.31	49.31	53.99	65.29	65.71	64.26	endomembrane protein 70 subfamily protein
TGME49_262100	120.92	117.59	124.27	111.98	119.19	129.12	tetratricopeptide repeat-containing protein
TGME49_310730	47.88	51.68	48.77	35.31	33.92	39.6	hypothetical protein
TGME49_263610	26.96	26.55	25.67	22.62	24.11	20.36	hypothetical protein
TGME49_209000	16.78	18.07	16.35	14.58	14.43	11.71	HECT-domain (ubiquitin-transferase) domain-containing protein
TGME49_207140	7.99	9.52	7.47	22.48	30.37	30.15	SAG-related sequence SRS49B
TGME49_278300	0	0	0	4.06	3.95	4.23	Toxoplasma gondii family A protein
TGME49_282040	19.87	21.87	21.62	17.97	17.93	16.15	hypothetical protein
TGME49_256840	36.64	34.75	38.67	41.96	44.33	43.79	hypothetical protein
TGME49_232360	42.99	45.57	41.69	33.39	37.95	33.96	exonuclease
TGME49_227150	122.86	122.76	124.74	144.72	145.01	132.41	glutaredoxin, putative
TGME49_322500	43.4	46.49	39.3	161.17	111.63	163.27	hypothetical protein
TGME49_312560	27.36	29.55	29.61	24.77	26.12	22.85	hypothetical protein
TGME49_221580	67.64	67.35	68.9	47.32	50.71	43.93	ribosomal RNA large subunit methyltransferase J protein
TGME49_289820	56.08	57.6	53.91	38.4	35.16	36.53	TBC domain-containing protein
TGME49_202610	109.27	111.33	109.47	73.04	79.34	69.76	protein phosphatase 2C domain-containing protein
TGME49_292130	1545.92	1447.94	1636.24	2062.05	2003.1	2153.83	ribosomal protein RPL13A
TGME49_278450	287	264.96	290.95	215.91	208.91	225.7	hypothetical protein
TGME49_247340	0.5	0.49	0.5	1.29	0.62	0	hypothetical protein
TGME49_270230	21.58	22.67	23.13	16.1	17.49	16.51	hypothetical protein
TGME49_288950	60.68	62.3	61.06	28.36	28.29	28.62	AP2 domain transcription factor AP2IX-4
TGME49_216080	269.13	270.78	258.44	192.36	198.54	212.85	apical complex lysine methyltransferase
TGME49_309580	20.56	19.24	22.57	27.28	26.72	26.25	transporter, major facilitator family protein
TGME49_232955	1.37	1.34	0	0	0	0	hypothetical protein
TGME49_215900	0	0.05	0.11	8.81	9.97	10.4	hypothetical protein
TGME49_209112	9.88	8.24	11.2	15.24	13.82	14.06	hypothetical protein
TGME49_208530	111.98	119.83	117.31	87.29	87.4	90.87	nicotinate phosphoribosyltransferase
TGME49_249535	0	9.22	0	5.57	5.49	5.8	hypothetical protein
TGME49_238030	71.06	71.03	65.79	61.82	65.26	54.93	hypothetical protein
TGME49_275830	10.39	10.81	10.1	10.58	8.85	9.85	hypothetical protein
TGME49_239120	2.37	3.75	2.34	2.3	5.13	5.62	hypothetical protein
TGME49_286420	2787.66	2718.37	2855.04	3079.19	2805.29	2977.79	elongation factor 1-alpha (EF-1-ALPHA), putative
TGME49_297810	626.78	596.78	606.16	623.6	651.12	720.09	hypothetical protein
TGME49_321290	32.26	31.69	31.41	34.36	32.17	31.8	Prp18 domain-containing protein
TGME49_211870	35.1	32.83	36.44	39.94	37.86	39	LSU ribosomal protein L18P, putative
TGME49_203700	83.57	74.27	76.99	65.45	63.49	70.7	SFT2 family protein
TGME49_309390	18.82	19.84	22.26	46.85	46.54	52.52	hypothetical protein
TGME49_214910	13.9	13.32	12.98	13.59	13.84	13.12	hypothetical protein
TGME49_272720	27.87	30.45	30.56	23.71	24.14	21.98	methyltransferase domain-containing protein
TGME49_211280	2.53	2.78	1.95	0.36	0.75	0.83	hypothetical protein
TGME49_268685	28.23	33.98	34.8	41.3	33.82	41.58	mitochondrial large subunit ribosomal protein
TGME49_214150	59.01	71.93	57.43	76.35	66.94	76.41	mitochondrial inner membrane translocase subunit TIM17, putative
TGME49_289640	31.66	31.48	28.28	44.16	37.69	45.54	hypothetical protein
TGME49_249410	40.31	39.69	39.04	50.5	48.61	46.81	hypothetical protein
TGME49_247500	0.16	0	0.32	0.95	0.6	0.22	acyl-CoA dehydrogenase, middle domain-containing protein
TGME49_214320	378.51	386.22	382	509.14	498.78	504.64	facilitative glucose transporter GT1
TGME49_240440	36.93	29	34.57	56.12	51.09	56.85	hypothetical protein
TGME49_310960	123.72	126.49	110.22	120.92	133.6	114.29	vacuolar atp synthase subunit f, putative
TGME49_275380	1.54	2.33	2.03	8.93	6.38	8.41	SAG-related sequence SRS47D
TGME49_235620	55.42	55.51	52.34	71.23	71.44	72.58	deoxyhypusine synthase
TGME49_291050	50.56	50.39	48.95	30.67	28.64	29.78	histone kinase SNF1, putative
TGME49_222975	0.69	1.2	0.81	58.21	60.54	62.64	hypothetical protein
TGME49_209270	12.06	12.81	12.95	9.96	10.97	10.31	hypothetical protein
TGME49_232090	73.12	66.43	72.61	51.56	51.95	52.71	3-hydroxyacyl-CoA dehydrogenase, NAD binding domain-containing protein
TGME49_242680	87.51	69.07	84.31	83.9	93.84	97.3	ribosomal protein RPL24e
TGME49_235970	262.81	248.13	270.41	272.86	252.77	279.63	eukaryotic initiation factor-2 gamma, putative
TGME49_292330	61.24	61.95	60.5	58.15	57.24	55.51	hypothetical protein
TGME49_228270	11.88	11.47	11.81	23.64	21.45	20.33	hypothetical protein
TGME49_228480	21.01	19.67	17.66	141.12	133.16	157.1	hypothetical protein
TGME49_318710	49.64	45.55	44.44	47.33	45.88	49.62	ATP-binding cassette sub-family F member 1
TGME49_256820	16	14.53	14.07	19.58	17.26	17.7	zinc finger (CCCH type) motif-containing protein
TGME49_205558	683.91	723.62	692.52	791.5	738.77	820.37	NAC domain-containing protein
TGME49_271870	18.75	19.52	20.16	16.78	16.82	18.06	zinc carboxypeptidase superfamily protein
TGME49_316690	0	0	0	2.37	5.73	1.24	hypothetical protein
TGME49_216530	24.87	22.64	18.65	15.28	15.79	21.45	ribosome recycling factor protein
TGME49_215230	74.87	75.33	73.55	53.16	54.62	54.63	RNA recognition motif-containing protein
TGME49_223680	162.14	173.86	166.78	149.93	137.68	149.18	ubiquitin family protein
TGME49_249850	1094.62	1038.66	1042.04	892.31	858.66	940.73	GAP40 protein
TGME49_311080	19.86	20.16	21.56	27.69	27.19	25.22	transporter, cation channel family protein
TGME49_307600	0	0	0	0.1	0.29	0.42	RCC1 domain containing protein
TGME49_273200	39	37.09	34.92	21.22	24.45	28.84	hypothetical protein
TGME49_297330	14.28	13.36	13.92	9.13	10.2	7.91	hypothetical protein
TGME49_263470	47.97	53.61	51.06	48.61	41.15	54.73	ubiquitin carboxyl-terminal hydrolase UCHL3
TGME49_252280	21.19	20.71	20.45	23.91	24.83	24.81	hypothetical protein
TGME49_320690	32.37	31.96	33.63	44.08	40.25	47.2	gamma-soluble NSF attachment protein, putative
TGME49_229760	16.08	14.76	13.19	11.82	15.29	11.75	hypothetical protein
TGME49_202240	10.62	9.91	10.82	16.48	16.54	16.13	RAP domain-containing protein
TGME49_268390	20.76	25.7	19.78	21.37	22.62	22.62	hypothetical protein
TGME49_217900	64.09	64	71.11	49.81	60.62	65.3	hypothetical protein
TGME49_277760	71.47	69.99	72.52	70.35	67.95	75.06	adenylosuccinate lyase, putative
TGME49_219828	6.82	0	6.9	12.17	11.95	12.68	HMG (high mobility group) box domain-containing protein
TGME49_201840	132.69	132.93	133.35	115.19	122.6	120.86	aspartyl protease ASP1
TGME49_224510	15.54	15.66	15.36	13.99	14.36	12.64	hypothetical protein
TGME49_257050	34.84	34.51	37.79	33.35	33.48	29.47	3-methyl-2-oxobutanoate hydroxymethyltransferase
TGME49_313110	34.3	34.84	39.54	25.72	26.1	25.8	hypothetical protein
TGME49_247600	54.96	57.17	55.08	41.94	44.36	46.11	hypothetical protein
TGME49_222155	17.03	16.23	16.99	24.29	18.96	19.62	hypothetical protein
TGME49_202200	332.23	322.29	322.52	175.93	162.08	169.73	hypothetical protein
TGME49_316140	75.38	71.16	97.09	95.94	95.16	99.24	hypothetical protein
TGME49_236800	22.29	20.34	24.24	29.14	23.01	30.16	hypothetical protein
TGME49_273110	0	0.43	0.15	3.5	3.52	3.87	SAG-related sequence SRS30D
TGME49_263520	450.02	440.65	432.89	358.05	329.1	350.99	microtubule associated protein SPM1
TGME49_224650	27.97	27.35	27.7	23.98	21.92	24.79	mRNA capping enzyme, beta chain protein
TGME49_292100	0.8	0.78	0.68	2.84	3.27	4.39	2-oxoisovalerate dehydrogenase subunit alpha, putative
TGME49_252360	408.81	403.62	419.14	297.78	281.82	299.5	rhoptry kinase family protein ROP24 (incomplete catalytic triad)
TGME49_313040	41.02	35.01	44.25	115.94	122.15	120.14	hypothetical protein
TGME49_239800	115.36	93.73	99.99	77.39	77.15	86.2	hypothetical protein
TGME49_254630	69.01	69.22	75.54	57.05	47.74	54.35	CMGC kinase
TGME49_256980	54.51	56.58	53.39	52.22	51.35	53.88	glycerol-3-phosphate-acyltransferase
TGME49_235930	530.37	507.04	524.69	455.26	443.17	473.91	domain K- type RNA binding proteins family protein
TGME49_213310	24.07	23.68	25.47	23.77	26.57	24.28	hypothetical protein
TGME49_312670	15.58	14.12	16.33	14.11	13.08	12.94	hypothetical protein
TGME49_314860	53.76	48.83	51.44	46.75	43.11	44.53	zinc knuckle domain-containing protein
TGME49_252220	73.44	77.78	84.08	113.58	120.8	123.27	tetratricopeptide repeat domain containing protein
TGME49_218200	110.07	121.8	115.61	76.69	82.25	73.05	UDP-sugar pyrophospharylase
TGME49_267380	39.72	41.65	37.63	39.47	34.59	40	UDP-galactose transporter subfamily protein
TGME49_225380	15.85	15.57	18.89	16.97	17.17	20.38	hypothetical protein
TGME49_208970	81.7	86.25	82.5	70.98	74.08	73.25	RNA recognition motif-containing protein
TGME49_215470	1510.61	1601.95	1536.52	2096	1954.38	2279.87	ribosomal protein RPL10A
TGME49_295950	49.71	54.54	53.1	187.41	204.24	172.26	KRUF family protein
TGME49_216840	10.64	10.21	10.44	16.34	17.65	14.55	hypothetical protein
TGME49_311400	69.23	64.88	67.4	74.68	70.13	66.01	WD domain, G-beta repeat-containing protein
TGME49_263270	49.36	49.52	51.09	70.66	70.2	74.85	glycerophosphodiester phosphodiesterase family protein
TGME49_255290	13.13	14.76	13.14	57.52	61.5	63.24	hypothetical protein
TGME49_215640	53.98	54.29	54.2	32.53	34.66	32.96	zinc finger, C3HC4 type (RING finger) domain-containing protein
TGME49_309910	34.68	36.28	33.66	25.75	26.08	21.52	hypothetical protein
TGME49_258490	19.85	21.41	20.45	16.35	18.26	17.18	hypothetical protein
TGME49_312622	75.91	70.12	75.01	56.76	61.56	60.73	DUF803 domain-containing protein
TGME49_204045	1.31	1.28	0	0	0	1.7	hypothetical protein
TGME49_259150	0.37	0.78	0.88	96.93	104.79	88.96	hypothetical protein
TGME49_288390	17.73	13.35	16.5	18.17	20.31	20.99	B3GNTL1 protein
TGME49_243200	301.53	296.89	295.66	183.34	180.28	172.11	hypothetical protein
TGME49_210990	0	0	0	47.65	45.55	53.62	hypothetical protein
TGME49_239610	30.17	30.55	30.69	28.67	30.16	30.14	hypothetical protein
TGME49_313000	0.09	0.18	0.09	1.49	0.71	0.91	Toxoplasma gondii family D protein
TGME49_266880	31.36	34.6	30.32	28.55	30.79	28.79	dihydrouridine synthase, putative
TGME49_324800	0	14.28	10.86	3.76	0	5.25	tryptophanyl-tRNA synthetase
TGME49_213610	199.66	201.2	206.77	137.21	150.83	142.61	hypothetical protein
TGME49_227390	17.72	15.8	17.08	23.39	20.18	21.01	hypothetical protein
TGME49_214545	0	0	0	0.21	0.2	0.22	hypothetical protein
TGME49_214180	106.4	105.32	113.52	90.93	89.37	90.32	ENTH domain-containing protein
TGME49_254000	60.12	61.23	57.96	44.26	42.12	41.15	hypothetical protein
TGME49_208380	0.89	1.9	1.4	3.93	3.09	3.39	hypothetical protein
TGME49_211390	15.36	16.91	16.69	21.88	21.41	16.97	hypothetical protein
TGME49_203340	0	0	0.07	11.14	10.93	13.46	metallo-beta-lactamase domain-containing protein
TGME49_306560	28.03	25.81	27.42	31.09	25.58	33.43	hypothetical protein
TGME49_312820	44.67	45.97	46.39	40.86	35.19	37.47	hypothetical protein
TGME49_313020	42.51	46.49	46.48	100.66	102	97.11	STAS domain-containing protein
TGME49_226060	68.06	70.03	69.13	46.08	49.89	47.4	transmembrane amino acid transporter protein
TGME49_231840	52.37	53.96	52.82	38.41	35.94	37.5	hypothetical protein
TGME49_254300	29.74	31.69	31.87	31.24	30.92	27.27	hypothetical protein
TGME49_295100	138.62	132.41	138.23	134.96	139.68	135.09	hypothetical protein
TGME49_202445	0	0	0	1.56	0.75	4.07	hypothetical protein
TGME49_264175	35.92	36.08	42.53	35.1	35.35	26.39	hypothetical protein
TGME49_219530	16.38	11.6	13.25	20.85	12.54	16.97	hypothetical protein
TGME49_233370	6.33	4.62	2.35	6.63	9.77	8.01	hypothetical protein
TGME49_251560	45.26	44.38	45.12	28.15	31.22	29.84	hypothetical protein
TGME49_320530	32.26	26.42	30.84	47.77	44.81	47.81	hypothetical protein
TGME49_205265	3.72	3.99	3.31	39.7	41.03	42.72	transporter, cation channel family protein
TGME49_224675	0	0	0	3.38	1.09	3.53	hypothetical protein
TGME49_254830	6.42	6.21	5.78	179.34	180.1	162.15	hypothetical protein
TGME49_299010	40.64	38.33	37.67	64.15	64.45	67.99	hypothetical protein
TGME49_313200	22.94	19.22	20.37	19.46	20.62	17.51	leucine rich repeat-containing protein
TGME49_225930	284.39	260.9	294.04	396.91	356.65	409.2	triose-phosphate isomerase TPI-I
TGME49_201160	21.83	22.24	20.62	21.5	13.13	9.54	hypothetical protein
TGME49_238400	39.19	39.07	39.02	33.79	33.68	31.1	endonuclease/exonuclease/phosphatase domain-containing protein
TGME49_218400	9.52	9.32	9.93	28.95	27.02	22.54	NEK kinase
TGME49_284540	191.51	157.59	170.3	199.89	195.14	185.99	ATP synthase F1, delta subunit protein
TGME49_230970	201.67	184.11	180.12	158.66	134.91	151.7	hypothetical protein
TGME49_266090	106.49	104.2	108.31	78.07	81.55	73.97	hypothetical protein
TGME49_227850	23.06	25.75	21.41	20.42	20.27	18.73	peptidyl-prolyl cis-trans isomerase, cyclophilin-type domain-containing protein
TGME49_267730	17.07	14.98	16.85	20.46	20.76	17.35	hypothetical protein
TGME49_260210	16.08	17.1	16.92	14.32	13.35	11.75	DnaJ domain-containing protein
TGME49_279450	14.1	15.53	13.92	19.13	16.89	18.4	adenylosuccinate synthetase, putative
TGME49_247670	27.72	26.99	26.16	25.2	17.9	25.96	ribulose-phosphate 3 epimerase family protein
TGME49_218530	108.61	108.17	114.85	131.03	127.99	136.11	proteasome-interacting thioredoxin domain-containing protein
TGME49_291320	26.52	26.07	26.67	27.25	24.99	27.15	hypothetical protein
TGME49_268240	4.41	4.18	4.91	5.24	5.66	4.57	hypothetical protein
TGME49_323100	1104.55	1184.18	1145.49	555.58	584.78	581.85	hypothetical protein
TGME49_286660	0.95	1.08	0.78	23.53	23.26	24.42	kinesin, putative
TGME49_206695	400.22	235.12	280.8	445.94	356.98	336.66	hypothetical protein
TGME49_255400	87.39	84.86	87.86	57	53.54	61.49	hypothetical protein
TGME49_231470	0	0	0	74.64	73.64	75.98	hypothetical protein
TGME49_288210	44.76	44.45	43.38	39.86	36.09	37.38	PUL domain-containing protein
TGME49_224620	48.01	48.43	49.4	24.57	28.69	27.07	hypothetical protein
TGME49_297210	30.9	30.71	30.59	26.58	26.91	23.31	hypothetical protein
TGME49_263340	18.76	20.26	18.29	11.21	10.93	10.99	RNA methyltransferase, TrmH family protein
TGME49_254320	1.35	0.87	1.99	48.15	44.28	47.19	hypothetical protein
TGME49_260300	9.21	9.84	10.75	10.65	10.18	8.62	metal cation transporter, ZIP family protein
TGME49_228400	77.38	74.46	77.85	66.02	68.48	69.37	WD domain, G-beta repeat-containing protein
TGME49_269438	322.56	461.21	592.67	628.06	604.59	757.59	hypothetical protein
TGME49_234505	73.76	81.73	86.7	79.24	74.84	80.97	phenylalanyl-tRNA synthetase alpha chain A, putative
TGME49_221895	0.49	0	0	18.78	16.81	16.37	hypothetical protein
TGME49_289510	22.02	21.7	22.03	22.33	20.01	23.08	hypothetical protein
TGME49_255160	148.87	146.38	136.09	98.69	110.8	94.01	hypothetical protein
TGME49_259980	59.11	57.66	57.58	60.61	55.48	51.18	DnaJ domain-containing protein
TGME49_311740	11.18	12.21	13.48	10.98	10.47	9.76	hypothetical protein
TGME49_239880	0.5	0.76	0.98	39.62	46.1	44.57	hypothetical protein
TGME49_246110	0	0	0	3.02	3.49	2.93	hypothetical protein
TGME49_255190	198.42	209.08	204.8	113.55	105.88	111.77	myosin C
TGME49_223750	46.68	46.16	46.45	27.46	27.85	26.84	hypothetical protein
TGME49_207180	13.91	14.55	13.98	17.07	17.47	16.45	indole-3-glycerol phosphate synthase domain-containing protein
TGME49_203010	52.87	58.72	56.46	28.63	30.64	26	aurora kinase
TGME49_233120	25.15	26.39	26.49	20.35	21.07	18.86	AP2 domain transcription factor AP2VIII-2
TGME49_273390	7.86	8.95	9.07	5.22	4.67	4.14	mitochondrial carrier superfamily protein
TGME49_261570	1670.14	1652.45	1790.34	2347.07	2226.08	2427.68	ribosomal protein RPL7A
TGME49_202810	53.81	61.3	58.65	67.56	60.42	59.91	TIM14
TGME49_246530	22.93	25.08	23.27	23.25	24.07	22.18	phospholipase D active site domain-containing protein
TGME49_295110	3826.25	3603.3	3626.06	2672.96	2543.08	2808.15	rhoptry protein ROP7
TGME49_214620	35.16	36.17	38.53	35.05	35.08	38.75	hypoxia- inducible factor prolyl hydroxylase (phd2), putative
TGME49_293830	0	0	0	2.11	2.73	3	methyltransferase domain-containing protein
TGME49_229005	4.8	7.47	12.41	3.62	1.17	8.83	hypothetical protein
TGME49_205090	0.3	0.2	0.2	1.44	1.62	1.1	Toxoplasma gondii family D protein
TGME49_278940	44.93	48.61	49.72	37.4	39.67	36.23	HECT-domain (ubiquitin-transferase) domain-containing protein
TGME49_235690	579.12	558.22	571.01	402.88	397.19	422.5	hypothetical protein
TGME49_224030	26.01	26.3	28.28	31.12	31.98	30.5	hypothetical protein
TGME49_223470	0.65	1.27	0	0	0	0	hypothetical protein
TGME49_238930	6.86	7	6.61	29.76	36.03	32.05	hypothetical protein
TGME49_314422	17.23	19.87	20.23	18.95	17.56	18.21	rhodanese family domain-containing protein
TGME49_271820	40.79	43.65	43.87	76.13	69.79	74.87	lipoyltransferase and lipoate-protein ligase subfamily protein
TGME49_278815	42.03	40.92	39.51	25.61	25.1	24.79	hypothetical protein
TGME49_314390	27.92	28.73	28.71	24.19	25.13	21.34	hypothetical protein
TGME49_236070	120.33	108.06	114.13	76.58	81.13	86.12	pyrroline-5-carboxylate reductase
TGME49_221440	18.09	16.82	18.11	14.01	14	13.69	RPGR, putative
TGME49_236910	245.21	249.58	263.87	224.79	213.64	254.48	U2 snRNP auxiliary factor, putative
TGME49_273740	0.15	0.29	0.44	36.76	39.08	43.17	acetyl-CoA acyltransferase B, putative
TGME49_201760	178.45	184.78	182.73	99.23	109.45	97.89	hypothetical protein
TGME49_200410	27.51	26.44	27.13	17.86	20.07	18.22	hypothetical protein
TGME49_230705	558.04	505.56	495.8	222.07	227.7	265.18	hypothetical protein
TGME49_202390	119.97	116.79	111.9	73.55	74.1	81.71	S15 sporozoite-expressed protein
TGME49_227600	1645.2	1607.78	1717.25	2630.21	2613.53	3060.62	ribosomal protein RPL34
TGME49_263740	12.97	12.06	12.64	13.41	15.39	15.72	ABC transporter transmembrane region domain-containing protein
TGME49_286140	35.2	37.42	32.7	29.4	28.21	25.81	hypothetical protein
TGME49_213000	20.65	23.65	23.13	28.07	25.88	30.58	replication factor C, subunit 5, putative
TGME49_264610	194.28	188.01	200.12	211.23	209.87	210.54	RNA recognition motif-containing protein
TGME49_311880	118.78	122	124.97	65.53	63.92	67.37	hypothetical protein
TGME49_215150	222.01	209.96	215.87	121.76	122.97	110.59	AP2 domain transcription factor AP2X-9
TGME49_200230	10.16	10.43	11.81	514.47	490.07	533.15	microneme protein MIC17C
TGME49_308000	58.65	54.02	55.8	48.76	51.81	50.37	Gpi16 subunit, GPI transamidase component protein
TGME49_304710	112.16	114.93	114.92	116.69	113.84	112.07	eukaryotic peptide chain release factor, putative
TGME49_314265	21.11	23.42	21.94	17.59	14.53	13.94	hypothetical protein
TGME49_205330	385.6	356.36	371.98	319.81	322.85	338.67	hypothetical protein
TGME49_305080	53.48	48.43	54.31	46.55	41.34	38.91	hypothetical protein
TGME49_297160	46.19	47.26	46.89	50.26	45.76	43.2	hypothetical protein
TGME49_225520	10.98	9.28	6.57	10.49	11.1	9.02	hypothetical protein
TGME49_293690	1132.4	1140.07	1085.4	1232.25	1283.84	1349.48	profilin PRF
TGME49_290310	15.33	14.42	15.62	13.4	12.55	11.72	hypothetical protein
TGME49_235960	18.88	16.96	17.27	18.04	17.5	17.51	hypothetical protein
TGME49_271470	17.77	17.32	17.64	22.56	22.88	20.71	hypothetical protein
TGME49_289960	12.97	12.94	12.64	11.9	11.42	11.57	hypothetical protein
TGME49_233905	37.8	33.15	35.58	33.8	32.76	34.8	histone kinase SNF1, putative
TGME49_278882	1.36	1.56	2.13	14.49	15.68	15.84	GDA1/CD39 (nucleoside phosphatase) family protein
TGME49_201890	0	0.34	0.34	8.47	7.25	6.07	MORN repeat-containing protein
TGME49_267530	12.31	12.85	14.77	12.63	10.49	12.16	hypothetical protein
TGME49_226030	334.65	309.37	332.58	284.09	274.39	318.01	AGC kinase
TGME49_277840	119.91	138.34	137.84	126.67	120.27	128.15	Ras family protein
TGME49_221340	15.81	14.06	16.51	14.84	14.69	13.34	hypothetical protein
TGME49_233470	99.03	90.07	98.31	97.4	92.66	98.5	hypothetical protein
TGME49_263840	39.05	39.07	37.72	25.39	26.62	28.55	hypothetical protein
TGME49_308890	46.61	48.39	47.58	51.69	54.75	50	transcription elongation factor SPT6
TGME49_240920	20.52	21.48	12.2	16.45	18.31	12.39	hypothetical protein
TGME49_211675	0	0.28	0.57	0	0	0	hypothetical protein
TGME49_252860	0	0.31	0.31	2.84	1.55	1.7	hypothetical protein
TGME49_306890	19.57	21.57	20.96	23.49	26.33	23.42	hypothetical protein
TGME49_281950	23.11	24.3	27.56	21.21	19.75	19.93	membrane protein, putative
TGME49_207130	1.56	1.14	1.95	115.6	113.71	122.84	SAG-related sequence SRS49A
TGME49_221630	30.1	32.79	31.71	22.77	23.06	22.19	hypothetical protein
TGME49_247980	20.85	17.18	12.85	19.76	9.61	14.43	hypothetical protein
TGME49_209095	3.34	5.85	5.3	11.9	7.36	7.11	hypothetical protein
TGME49_236200	34.59	38.3	36.56	28.12	31.65	28.27	DNA mismatch repair protein, C-terminal domain-containing protein
TGME49_206610	39.63	42.91	42.11	51.24	49.92	44.45	pyruvate dehydrogenase complex subunit PDH-E2
TGME49_310798	14.15	15.31	7.79	13.44	10.32	7.03	hypothetical protein
TGME49_221210	1453.1	1459.35	1467.74	1744.5	1739.1	1900.98	cyclophilin
TGME49_264710	47.03	41.7	41.21	40.1	44.73	48.45	bucentaur or craniofacial development domain-containing protein
TGME49_253470	174.42	170.11	183.78	153.73	159.84	170.49	alveolin domain containing intermediate filament IMC13
TGME49_304900	106.96	116.96	116.98	92.77	88.84	90.68	hypothetical protein
TGME49_268760	496.92	470.7	487.83	305.08	286.57	304.07	hypothetical protein
TGME49_225850	46.39	46.38	46.55	36.39	37.49	36.66	peptidase, M28 family protein
TGME49_258720	203.56	162.11	261.48	243.33	187.05	214.15	Ubiquitin family protein, putative
TGME49_232400	4.23	2.94	3.88	26.47	32.35	36.39	PAN domain-containing protein
TGME49_220940	17.41	16.58	15.22	17.07	17.18	16.34	ribosomal RNA methyltransferase (FtsJ) family protein
TGME49_286110	0	0	0	1.61	0.96	0.63	hypothetical protein
TGME49_276850	0	0	0	0	0	10.06	hypothetical protein
TGME49_279000	0	0	0	1.38	0	1.44	SAG-related sequence SRS59J
TGME49_313890	9.4	10.29	11.65	54.81	72.87	70.67	hypothetical protein
TGME49_208070	30.01	28.63	27.24	21.65	23.83	20.33	inositol polyphosphate kinase
TGME49_266930	12.09	14.97	13.08	14.71	16.77	17.29	general transcription factor IIH polypeptide 3 GTF2H3
TGME49_273870	85.69	88.52	87.02	74.64	79.46	77.49	SWI2/SNF2 ISWI-like (AT hook)
TGME49_223258	1.82	1.42	0.9	2.85	2.26	3.73	hypothetical protein
TGME49_225500	66.48	64.58	63.07	68.28	69.12	73.65	hypothetical protein
TGME49_267390	111.82	101.77	101.72	130.26	133.43	126.7	DNA-directed RNA polymerase I RPAC1
TGME49_223490	53.79	50.85	48.76	45.8	35.16	41.31	hypothetical protein
TGME49_205625	30.51	30.95	27.51	17.94	16.98	17.18	hypothetical protein
TGME49_270980	26.53	22.85	27.45	21.15	20.01	17.21	phosphoglycerate mutase family protein
TGME49_284010	25.86	21.43	24.92	15.64	15.82	18.68	5'-3' exonuclease, N-terminal resolvase family domain-containing protein
TGME49_300110	32	26.77	30.39	37.69	37.83	40.13	hypothetical protein
TGME49_210380	72.83	68.82	66.27	70.17	68.33	65.72	hypothetical protein
TGME49_253900	117.27	112.33	122.86	123.5	121.81	118.76	parasite porphobilinogen synthase PBGS
TGME49_242290	273.77	273.6	264.94	279.68	268.71	319.45	proteasome subunit alpha1, putative
TGME49_318340	22.92	23.66	24.04	43.55	27.91	41.35	hypothetical protein
TGME49_220350	34.43	32.47	34.62	38.91	35.85	37.17	tRNA ligases class II (D, K and N) domain-containing protein
TGME49_272350	35.37	34.1	35.94	39.87	37.56	43.15	mRNA export protein
TGME49_216250	10.89	10.36	11.82	9.62	9.91	11.03	RecF/RecN/SMC N terminal domain-containing protein
TGME49_254710	53.24	51.86	51.91	29.54	31.97	30.49	serine esterase (DUF676) protein
TGME49_229620	20.81	23.28	23.01	25.31	28.51	23.91	hypothetical protein
TGME49_306310	25.62	25.23	25.06	29.94	28.48	27.28	RecF/RecN/SMC N terminal domain-containing protein
TGME49_205200	39.13	41.07	38.35	24.92	26.92	24.31	hypothetical protein
TGME49_205240	62.02	59.71	62.33	78.62	77.06	75.14	cleft lip and palate transmembrane protein 1 (clptm1) protein
TGME49_200350	82.86	89.68	85.96	29.95	31.97	29.62	subtilisin SUB3
TGME49_212940	9.85	9.06	9.57	9.47	8.58	9.1	hypothetical protein
TGME49_297870	109.07	111.01	111.54	70.28	67.1	71.55	hypothetical protein
TGME49_251470	143.02	137.09	139.39	158.7	123.37	139.44	hypothetical protein
TGME49_295980	75.9	67.04	69.11	57.94	57.15	54.61	hypothetical protein
TGME49_255635	35.98	32.02	34.02	56.27	58.24	61.34	hypothetical protein
TGME49_314260	476.93	446.51	451.06	282.39	301.42	334.84	hypothetical protein
TGME49_253870	8.35	8.46	9.06	8.07	8.51	7.91	hypothetical protein
TGME49_226620	12.2	12.83	11.83	10.58	10.53	9.43	hypothetical protein
TGME49_293250	0.04	0.03	0	59.12	56.79	55.7	hypothetical protein
TGME49_242055	8.35	7.82	8.62	8	8.36	7.61	DEAD/DEAH box helicase domain-containing protein
TGME49_300130	1.26	1.94	2.07	82.55	80.89	86.72	apical membrane antigen 1 domain-containing protein
TGME49_233130	77.61	75.88	79.3	94.92	99.24	96.36	nucleoside transporter protein
TGME49_316610	7.25	8.29	8.02	8.59	9.23	7.95	hypothetical protein
TGME49_246640	0	0	0	8.62	12.12	11.43	hypothetical protein
TGME49_244500	64.85	69.78	71.9	39.82	44.17	38.82	Tubulin-tyrosine ligase family protein
TGME49_213530	0.28	0.18	0.05	39.39	40.09	43.99	hypothetical protein
TGME49_301260	27.74	19.76	26.18	13.78	20.72	18.91	hypothetical protein
TGME49_206460	114.19	106.88	119.97	86.98	91.92	109.5	hypothetical protein
TGME49_219080	35.25	33.25	34.82	37.56	37.74	44.72	edge expressed protein, putative
TGME49_273370	42.35	41.08	42.66	43.85	45.47	40.2	coatomer gamma 2-subunit protein, putative
TGME49_210440	29.69	33.4	29.28	25.53	28.24	22.98	polynucleotide adenylyltransferase
TGME49_236830	26.43	35.21	37.27	44.23	51.95	33.29	hypothetical protein
TGME49_227930	68.01	65.47	66.34	38.79	37.75	36.44	hypothetical protein
TGME49_277730	11.03	7.44	11.81	3.22	2.07	4.48	hypothetical protein
TGME49_229500	121.23	118.25	105.21	94.27	96.13	92.85	hypothetical protein
TGME49_321630	67.8	65.08	70.2	46.52	53.72	54.52	RNA recognition motif-containing protein
TGME49_220570	35.5	42.16	40.44	32.03	34.52	35.07	hypothetical protein
TGME49_313570	29.01	33.78	33.49	27.72	28.86	27.76	regulator of chromosome condensation (RCC1) repeat-containing protein
TGME49_291690	34.1	36.01	31.68	23.49	22.33	22.14	hypothetical protein
TGME49_287980	37.23	39.92	36.48	26.13	27.24	24.45	FHA domain-containing protein
TGME49_272550	43.71	43.91	45.45	40.42	40.86	34.89	hypothetical protein
TGME49_202450	50.49	55.24	61.92	34.5	34.71	42.11	hypothetical protein
TGME49_315715	0	0	0	2.14	6.26	6.7	hypothetical protein
TGME49_226730	179.2	181.44	187.76	169.53	155.58	160.7	aconitate hydratase ACN/IRP
TGME49_220400	5247.95	4819.88	4961.21	4556.48	4854.18	4951.06	actin depolymerizing factor ADF
TGME49_209950	626.48	603.9	627.47	560.72	550.82	573.85	thioredoxin, putative
TGME49_322300	0	0.65	0	39.09	32.71	31.98	hypothetical protein
TGME49_256010	66.79	64.2	74.09	76.82	68.8	74.09	hypothetical protein
TGME49_315910	33.6	34.47	32.56	40.31	44.09	42.9	hypothetical protein
TGME49_309080	15.64	15.23	15.46	7.13	8.2	7.98	hypothetical protein
TGME49_295960	42.28	45.6	36.95	173.3	167.68	163.17	hypothetical protein
TGME49_250020	23.42	21.28	15.63	13.48	9.37	26.13	hypothetical protein
TGME49_222340	0.94	0.92	0.93	23.09	25.04	24.53	NOL1/NOP2/sun family protein
TGME49_239410	63.63	66.69	64.66	51.93	53.28	49.21	hypothetical protein
TGME49_314042	35.1	33	27.23	27.78	25.12	24.22	cytochrome c1 heme lyase, putative
TGME49_258040	9.52	7.42	15.07	5.35	3.93	9.04	hypothetical protein
TGME49_316220	21.62	19.53	19.46	14.89	15.48	19.37	mediator complex subunit MED6
TGME49_299080	31.4	31.97	35.64	33.59	33.29	36.87	VTC domain-containing protein
TGME49_270220	29.54	27.97	28.25	37	38.8	39.02	hypothetical protein
TGME49_224130	2056.31	1964.33	1977.51	1682.71	1606.26	1820.71	hypothetical protein
TGME49_215670	0.12	0.03	0	79.35	73.76	76.95	cAMP-dependent protein kinase
TGME49_264870	85.48	89.54	86.87	54.18	56.65	50.06	Sodium:neurotransmitter symporter family protein
TGME49_207600	26.15	26.69	26.38	36.82	39.33	33.79	tubulin/FtsZ family, GTPase domain-containing protein
TGME49_200260	51.83	60.71	53.84	46.87	102.21	71.11	hypothetical protein
TGME49_318230	286.64	288.21	304.47	458.26	441.77	454.65	phosphoglycerate kinase PGKI
TGME49_315495	15.89	11.2	17.37	10.52	8.08	12.47	hypothetical protein
TGME49_226690	44.45	41.84	43.47	25.06	23.62	24.08	hypothetical protein
TGME49_299168	7.93	9.94	6.86	7.68	10.15	9.23	ATPase, AAA family protein
TGME49_299800	0.22	0	0.43	0.56	0.53	0.59	hypothetical protein
TGME49_239630	21.31	18.87	17.5	26.41	22.23	25.01	cytidine and deoxycytidylate deaminase zinc-binding region domain-containing protein
TGME49_284420	5.62	5.47	3.71	376.97	327.33	337.01	hypothetical protein
TGME49_279560	18.25	17.77	18.26	13.15	12.78	7.84	hypothetical protein
TGME49_236560	47.13	47.43	47.04	32.26	30.33	25.25	hypothetical protein
TGME49_297745	21.62	22.49	23.47	23.18	23.69	22.82	hypothetical protein
TGME49_213430	0.21	0	0	0.82	0.52	0.28	hypothetical protein
TGME49_315170	20.85	20.11	18.93	20.42	20.91	17.33	O-phosphoseryl-tRNA(Sec) selenium transferase
TGME49_201110	25.45	20.13	24.49	33.23	28.16	37.89	hypothetical protein
TGME49_289120	20.43	20.95	22.87	18.47	18.88	18.96	hypothetical protein
TGME49_244910	44.41	44.4	45.8	41.73	42.77	40.52	MIZ/SP-RING zinc finger domain-containing protein
TGME49_223780	33.77	39.21	37.95	24.3	24.76	21.62	hypothetical protein
TGME49_226320	25.51	27.23	26.45	29.5	27.18	27.29	hypothetical protein
TGME49_223510	27.9	30.17	30.33	28.89	28.84	28.95	hypothetical protein
TGME49_255420	171.52	165.18	169.23	149.18	147.93	149.01	hypothetical protein
TGME49_280530	4.03	4.71	3.35	7.37	12.04	10.14	hypothetical protein
TGME49_315600	14.84	16.71	16.8	15.12	15.2	12.47	MCM2/3/5 family protein
TGME49_236900	0	0	0	0	0.51	0	hypothetical protein
TGME49_293870	956.43	859.7	998.32	972.07	883.19	1182.03	thioredoxin, putative
TGME49_293210	17.96	4.66	15.53	14.93	2.89	7.8	hypothetical protein
TGME49_252390	102.81	102.58	112.11	90.12	71.91	73.04	hypothetical protein
TGME49_286630	302.44	282.09	304.59	369.08	347.33	365.08	redoxin domain-containing protein
TGME49_270940	22.57	22.84	23.65	16.18	19.4	16.95	hypothetical protein
TGME49_226300	0.36	0.7	0.71	0.7	1.57	2.21	2,4-dienoyl CoA reductase 2, peroxisomal family protein
TGME49_311390	14.26	11.4	11.92	20.03	21.05	24.47	tRNA (guanine(9)-N(1))-methyltransferase
TGME49_211290	901.43	890.71	894.64	549.91	542.54	568.76	rhoptry protein ROP15
TGME49_305810	40.23	42.32	38.95	40.05	39.68	36.45	hypothetical protein
TGME49_203980	97.16	94.46	90.32	77.81	76.27	65.08	hypothetical protein
TGME49_242700	38.95	39.07	37.16	27.33	29.97	24.81	hypothetical protein
TGME49_313190	57.67	54.55	56.26	58	45.44	43.58	Rab18/RabC-family small GTPase
TGME49_213830	94.13	102	96.5	122.28	139.2	147.93	Ufm1-conjugating enzyme 1, putative
TGME49_222980	0	0	0	31.05	30.92	26.4	hypothetical protein
TGME49_298610	79.63	73.56	75.58	73.16	72.59	65.51	GYF domain-containing protein
TGME49_300055	171.49	169.27	180.7	160.2	148.9	166.29	hypothetical protein
TGME49_286540	3.29	4.48	3.5	1.2	1.8	1.62	hypothetical protein
TGME49_235875	0.68	0	0	22.39	28.18	27.01	hypothetical protein
TGME49_219832	16.69	16.52	17.4	39.17	42.02	43.38	cyclin-dependent kinase regulatory subunit protein
TGME49_250030	15.55	17.75	13.78	17.06	13.96	18.21	hypothetical protein
TGME49_244040	9.05	9.11	10.31	72.64	75.94	74.51	HEAT repeat-containing protein
TGME49_241870	12.59	12.89	14.06	10.94	11.62	12.06	tRNA ligase class I (E and Q), catalytic domain-containing protein
TGME49_245510	41.31	44.97	43.58	33.84	36	31.74	phospholipid-translocating P-type ATPase, flippase subfamily protein
TGME49_212260	110.39	112.22	108.27	104.75	101.69	114.52	Sjogren's syndrome/scleroderma autoantigen 1 (Autoantigen p27) protein
TGME49_231610	0	0	0.15	5.4	4	6.07	ATP:guanido phosphotransferase, C-terminal catalytic domain-containing protein
TGME49_230470	10.77	17.2	16.21	23.31	15.42	21.48	rhoptry kinase family protein ROP46, putative
TGME49_324000	0	0	0	0	0.6	0.58	dynein heavy chain, n-terminal region 2 protein
TGME49_297170	26.5	26.1	30.87	35.54	32.02	33.78	50S ribosomal protein L17, putative
TGME49_288460	38.85	38.7	41.12	40.75	38.88	36.08	hypothetical protein
TGME49_243800	142.54	151.14	155.29	107.64	105.13	99.45	long-chain fatty acid CoA ligase, putative
TGME49_217370	0	0	0	4.36	4.2	4.56	hypothetical protein
TGME49_261490	46	45.3	46.06	40.22	38.28	37.02	hypothetical protein
TGME49_329600	0	0	0	0	3.27	0	hypothetical protein
TGME49_306620	14.42	15.4	12.27	34.73	38.9	34.24	AP2 domain transcription factor AP2IX-9
TGME49_251820	0.25	0.24	0	0.32	0	0	hypothetical protein
TGME49_258240	69.8	75.61	72.98	56.51	64.38	53.53	chromodomain helicase DNA binding protein CHD1/SWI2/SNF2
TGME49_260430	6.46	5.84	6.37	7.61	10.57	9.61	hypothetical protein
TGME49_320620	14.97	15.23	15.93	22.24	25.15	22.59	queuine tRNA ribosyl transferase
TGME49_220585	6.47	5.97	6.13	87.46	85.57	91.18	hypothetical protein
TGME49_254040	1.52	3.7	2.26	2.89	2.78	1.01	hypothetical protein
TGME49_301420	178.47	191.53	195.02	191.5	160.96	179.49	hypothetical protein
TGME49_232020	101.16	107.41	100.74	55.61	64.01	57.84	hypothetical protein
TGME49_220930	110.23	105.65	102.88	76.97	77.15	79.6	hypothetical protein
TGME49_291840	0.38	0.74	1.5	0.49	0.47	0.51	hypothetical protein
TGME49_240270	5.61	43.39	34.3	13.03	32.16	20.35	hypothetical protein
TGME49_252990	45	43.98	44.79	37.23	31.66	38.73	hypothetical protein
TGME49_268610	49.39	57.42	50.21	53.82	50	61.69	hypothetical protein
TGME49_271310	0	0	0.69	0.88	2.56	2.77	hypothetical protein
TGME49_262080	19.75	19.37	22.13	16.96	16.13	16.94	hypothetical protein
TGME49_224200	14	13.39	13.16	13.52	12.1	12.03	tRNA pseudouridine synthase
TGME49_304730	1.98	1.5	1.74	10.32	9.57	10.21	Mob1/phocein family protein
TGME49_260670	57.31	50.9	57	55.94	54.73	56.27	centrin, putative
TGME49_228510	0.06	0	0	1.32	1.11	1.15	hypothetical protein
TGME49_300230	13.01	10.82	13.73	11.72	13.51	14.62	nuclease, putative
TGME49_213760	0.29	0.14	0.28	3.56	4.11	5.11	hypothetical protein
TGME49_230160	3606.57	3742.54	3401.63	1857.93	1729.87	1990.88	hypothetical protein
TGME49_209045	0	1.6	0	0	1.97	2.12	hypothetical protein
TGME49_226220	77.17	75.79	77.78	65.74	60.88	64.23	alveolin domain containing intermediate filament IMC9
TGME49_269417	60.95	35.92	30.51	23.71	42.3	26.8	hypothetical protein
TGME49_276920	29.16	27.36	28.35	56.01	50.28	59.37	protein phosphatase 2C domain-containing protein
TGME49_223120	0	1.34	0	0	0	0	cyclin-dependent kinase regulatory subunit protein
TGME49_327100	11.14	2.25	20.05	0	0	0	U5 small nuclear ribonuclear protein, putative
TGME49_240770	1.99	2.04	2.18	4.91	4.95	5.29	cytochrome b5 family heme/steroid binding domain-containing protein
TGME49_319580	20.81	20.45	20.34	17.99	18.02	15.49	hypothetical protein
TGME49_209920	0.38	0.37	0.21	10.02	9.52	10.42	PAN domain-containing protein
TGME49_319300	68.49	66.63	68.84	57.65	52.62	55.24	hypothetical protein
TGME49_252300	0	0	0	18.28	20.93	21.79	hypothetical protein
TGME49_257490	73.2	61.87	74.65	104.08	90.82	115.35	prefoldin subunit superfamily protein
TGME49_237015	439.71	439.11	444.7	489.06	454.74	548.83	hypothetical protein
TGME49_226450	0.58	0.56	0.34	2.56	2.58	3.94	hypothetical protein
TGME49_219290	36.75	38.18	36.91	36.37	36.97	35.55	F-actin-capping protein subunit beta, putative
TGME49_207350	16.39	7.94	0	38.64	23.75	30.18	hypothetical protein
TGME49_233290	0	0	0	0.52	0	0	hypothetical protein
TGME49_271610	140.63	137.9	138.67	86.24	90.27	91.93	pyrroline-5-carboxylate reductase
TGME49_258670	6.13	6.75	5.93	60.88	64.03	60.76	hypothetical protein
TGME49_271240	36.3	40.25	37.01	30.62	32.44	31.32	hypothetical protein
TGME49_244210	44.39	49.55	47.37	34.43	35.17	33.55	RNA polymerase-associated protein RTF1
TGME49_222110	27.36	34.73	31.21	32.54	32.16	39.36	PUB domain-containing protein
TGME49_299130	8.85	8.6	8.74	8.71	8.85	7.87	hypothetical protein
TGME49_265230	8.71	9.87	9.04	6.25	7.41	6.97	electron transfer flavoprotein-ubiquinone oxidoreductase
TGME49_319680	0	0	0	0.49	0.47	0.51	hypothetical protein
TGME49_249440	81.4	87.57	83.29	50.83	53.51	46.93	hypothetical protein
TGME49_262600	2.87	2.88	2.69	52.04	56.6	45.82	hypothetical protein
TGME49_208570	109.04	115.4	112.38	79.53	88.16	79.58	ubiquitin conjugating enzyme E2, putative
TGME49_211730	49.67	51.05	50.29	43.2	45.78	40.19	histone lysine methyltransferase SET8
TGME49_250910	15.72	15.89	16.7	23.23	27.79	26.46	hypothetical protein
TGME49_240860	99.35	102.75	101.49	101.23	89.9	101.74	acyltransferase domain-containing protein
TGME49_275670	186.35	182.35	183.9	113.97	111.79	108.49	alveolin domain containing intermediate filament IMC15
TGME49_314330	2.64	3.22	2.36	64.1	66.22	60.05	ABC transporter, ATP-binding domain-containing protein
TGME49_273520	239.98	237.88	236.66	259.57	233.97	259.92	PCI domain-containing protein
TGME49_285780	17.25	17.98	17.75	14.6	14.27	12.66	hypothetical protein
TGME49_310830	3.73	2.67	3.1	21.98	21.44	28.36	enoyl-CoA hydratase/isomerase family protein
TGME49_246620	103.57	109.4	109.98	100.81	109.1	81.02	G10 family protein
TGME49_276980	0.58	0.7	0.57	12.27	15.63	13.24	hypothetical protein
TGME49_213360	0	0	0	1.34	1.78	0.84	leucine rich repeat-containing protein
TGME49_238150	288.56	255.67	264.58	366.5	378.21	396.06	hypothetical protein
TGME49_316520	29.17	31.98	34.19	39.08	37.14	35.41	1,4-alpha-glucan-branching enzyme
TGME49_204055	1.02	0.33	1.01	1.32	1.68	1.84	hypothetical protein
TGME49_211230	58.55	53.02	57.8	50.16	45.14	57.43	eukaryotic initiation factor-2B, alpha subunit, putative
TGME49_305590	65.47	64.28	61.91	44.43	40.55	41.64	ABC transporter transmembrane region domain-containing protein
TGME49_314750	43.23	42.46	41.65	57.53	51.55	59.17	hypothetical protein
TGME49_260550	27.21	26.99	26.63	16.41	17.05	15.98	acetyltransferase, GNAT family protein
TGME49_304500	215.44	252.51	201.86	199.34	195	214.47	hypothetical protein
TGME49_215170	106.28	113.21	111.73	66.46	65.32	67.56	serine/threonine-protein phosphatase 2A catalytic subunit beta isoform, putative
TGME49_228160	0.31	0.27	0.49	39.06	38.28	35.52	acid phosphatase
TGME49_319940	22.13	24.03	20.28	22.66	19.01	24.16	hypothetical protein
TGME49_250800	98.18	103.01	98.87	68.34	63.69	60.05	AP2 domain transcription factor AP2XII-8
TGME49_235420	30.23	29.66	28.12	24.29	24.13	20.84	hypothetical protein
TGME49_223485	124.83	137.06	130.69	147.95	137.55	119.43	hypothetical protein
TGME49_321900	1.05	0	0.13	1.04	4.53	3.94	fructose-1,6-bisphosphate aldolase
TGME49_288640	18.1	19.61	18.16	32.93	32.8	32.97	radical SAM domain-containing protein
TGME49_263560	129.08	139.02	135.4	94.85	87.84	106.52	hypothetical protein
TGME49_240340	0.06	0	0.07	120.5	111.17	113.48	Toxoplasma gondii family E protein
TGME49_305980	83.54	80.46	88.36	84.69	78.88	88.68	pyruvate dehydrogenase complex subunit PDH-E3I
TGME49_314740	106.58	105.24	108.42	101.06	98.71	101.24	PSP protein
TGME49_305455	1.63	2.64	1.07	0.69	2	1.45	hypothetical protein
TGME49_202520	63.17	64.17	63.09	41.94	47.39	41.7	hypothetical protein
TGME49_213820	83.97	80.02	82.46	57.25	57.7	59.45	hypothetical protein
TGME49_236860	25.39	28.38	26.33	54.24	55.43	52.48	haloacid dehalogenase family hydrolase domain-containing protein
TGME49_225955	0.24	0	0.24	0.63	0	0	hypothetical protein
TGME49_210235	19.35	20.77	19.99	25.93	18.49	23.08	hypothetical protein
TGME49_314910	55.4	57.24	60.16	60.24	61.38	68.55	starch binding domain-containing protein
TGME49_301150	0	0.5	0	4.3	3.61	4.78	SAG-related sequence SRS19B
TGME49_214760	6.87	6.52	4.13	15.08	10.62	14.88	erythronate-4-phosphate dehydrogenase domain-containing protein
TGME49_257910	0.61	0.48	0.33	42.64	44.77	45.93	hypothetical protein
TGME49_231460	24.99	26.56	25.35	16.07	19.51	16.61	hypothetical protein
TGME49_226250	225.53	218.16	233.46	209.68	205.64	206.43	DEAD (Asp-Glu-Ala-Asp) box polypeptide DDX3X
TGME49_275460	128.85	152.98	137.8	97.5	101.82	94.83	hypothetical protein
TGME49_240810	80.75	79.4	84.71	86.98	88.72	79.3	hypothetical protein
TGME49_287500	125.93	115.89	119.83	140.52	142.65	155.29	T complex chaperonin, putative
TGME49_216580	27.97	26.24	25.27	17.67	19.48	19.69	hypothetical protein
TGME49_238500	0	0	0	1.37	0	0.72	SAG-related sequence SRS22F
TGME49_203810	129.83	120.8	127.12	128.43	128.38	141.59	kelch repeat-containing protein
TGME49_291000	34.43	30.91	33.42	29.74	22.06	31.6	PHD-finger domain-containing protein
TGME49_235440	29.21	18.69	21.57	26.38	32.58	38.59	hypothetical protein
TGME49_267585	114.33	117.85	122.19	88.22	93.69	61.51	hypothetical protein
TGME49_229650	124.71	126.87	125.8	95.1	105.1	97.29	josephin protein
TGME49_225240	83.84	72.7	83.62	100.2	80.58	99.13	50S ribosomal protein L13, putative
TGME49_305498	0	0	0	0	0.73	0	hypothetical protein
TGME49_319570	47.76	48.78	49.42	47.21	47.61	45.99	WD domain, G-beta repeat-containing protein
TGME49_259270	0.24	0.71	0.24	0.32	0.15	0.17	SAG-related sequence SRS26E
TGME49_288530	38.32	39.49	40.14	41.34	39.13	43.11	NOL1/NOP2/sun family protein
TGME49_213392	57.08	58.88	57.11	46.62	49.86	46.43	surface antigen repeat-containing protein
TGME49_203170	119.85	113.58	120.83	102.79	105.08	110.54	OB-fold nucleic acid binding domain-containing protein
TGME49_294690	76.91	76.51	77.01	42.27	40.66	38.32	rhomboid protease ROM5
TGME49_225770	19.41	20.73	20.47	15.31	16.3	15.03	Tyrosine kinase-like (TKL) protein
TGME49_240525	1.37	1.33	1.46	2.62	2.36	2.02	hypothetical protein
TGME49_245740	42.29	53.76	46.01	26.28	32.47	29.05	hypothetical protein
TGME49_267440	56.07	50.86	51.25	44.51	45.91	44.09	RING zinc finger protein
TGME49_264230	2.03	0	6.11	7.42	4.82	2.58	hypothetical protein
TGME49_255910	208.9	206.44	223.32	297.86	280.08	317.4	PfMNL-2 CISD1 family iron-sulfur protein, putative
TGME49_263785	27.44	27.21	26.91	20.03	22.17	20.49	phosphatidate cytidylyltransferase
TGME49_261850	20.35	21.19	22.63	19.29	19.87	16.48	helicase, putative
TGME49_222150	13.6	10.25	13.9	12.42	16.23	17.72	hypothetical protein
TGME49_266330	2.23	1.33	2.02	36.7	32.27	39.57	Toxoplasma gondii family A protein
TGME49_289700	48.63	46.77	55.21	52.05	47.32	54.1	hypothetical protein
TGME49_263135	0	1.91	0	0	0	0	hypothetical protein
TGME49_237290	34.89	34.37	33.46	31.09	29.31	25.76	hypothetical protein
TGME49_217726	33.93	0	17.43	0	18.71	0	hypothetical protein
TGME49_262840	10.33	8.94	17.06	8.07	4.93	4.6	hypothetical protein
TGME49_250740	55.41	57.77	56.93	55.45	63.64	62.37	Yip1 domain-containing protein
TGME49_255460	0.36	0.25	0.29	2.05	2.13	1.55	EGF family domain-containing protein
TGME49_289330	51.37	50.9	52.02	47.26	45.51	43.74	ubiquitin carboxyl-terminal hydrolase family 2 protein
TGME49_313852	2.15	2.09	1.83	79.39	82.89	81.02	hypothetical protein
TGME49_273580	15.93	15.09	14.71	16.07	13.77	14.43	hypothetical protein
TGME49_253350	6.53	6.42	6.3	9.26	7.21	7.58	hypothetical protein
TGME49_220060	3.59	3.49	1.8	13.21	8.58	27.55	hypothetical protein
TGME49_202025	0.17	0.21	0.21	36.94	41.38	41.85	hypothetical protein
TGME49_257925	0	0	0	3.58	3.55	2.93	hypothetical protein
TGME49_220520	39.26	43.95	48.01	21.56	30.75	22.79	hypothetical protein
TGME49_282070	209.91	205.48	205.5	122.97	123.14	117.58	hypothetical protein
TGME49_222430	29.33	30.29	30.8	19.83	19.81	20.8	HECT-domain (ubiquitin-transferase) domain-containing protein
TGME49_240400	13.46	12.62	11.02	14.78	14.28	13.9	hypothetical protein
TGME49_235190	0.05	0	0	57.79	59.07	57.52	hypothetical protein
TGME49_301380	20.28	21.49	22.15	25.21	22	22.65	elongation factor Tu GTP binding domain-containing protein
TGME49_287440	28.49	28.18	28.21	177.26	192.11	155.28	hypothetical protein
TGME49_242435	9.33	10.09	10.06	7.99	8.3	6.85	hypothetical protein
TGME49_240580	27.73	33.22	37.41	93.81	101.12	108.69	hypothetical protein
TGME49_239870	32.31	31.74	34.28	27.99	29.35	27.23	CBS domain-containing protein
TGME49_313470	10.08	9.2	11.18	13.96	15.15	17.04	helix-hairpin-helix motif domain-containing protein
TGME49_263323	38.62	39.44	41.24	52.18	38.97	61.94	tetratricopeptide repeat protein 11, putative
TGME49_258590	25.41	27.13	26.8	30.88	32.25	31.68	hypothetical protein
TGME49_222060	3.59	4.7	4.43	19.31	17.72	18.44	hypothetical protein
TGME49_277270	5844	5918.11	5827.96	3376.36	3427.59	3350.6	NTPase II
TGME49_253790	0.91	1.14	1.19	27.63	30.62	29.19	zinc finger (CCCH type) motif-containing protein
TGME49_277830	11.68	27.63	10.78	6.33	7.13	8.82	hypothetical protein
TGME49_261370	46.27	50.84	52.15	18.96	23.38	19.82	hypothetical protein
TGME49_236930	11.46	10.69	11.58	16.3	16.26	13.75	hypothetical protein
TGME49_202170	10.98	11.97	11.51	8.72	9.23	9.74	hypothetical protein
TGME49_294805	0	3.04	0	1.93	1.87	2.01	hypothetical protein
TGME49_253160	49.95	46	52.4	46.49	52.23	50.23	hypothetical protein
TGME49_214330	20.29	26.72	26.43	23.58	26.49	29.34	DnaJ domain-containing protein
TGME49_210787	7.27	11.5	10.85	16.04	21.03	16.76	Erv1 / Alr family protein
TGME49_265790	334.57	337.24	330.8	224.17	215.62	207.09	hypothetical protein
TGME49_267500	479.77	457.72	471	368.37	356.7	391.21	hypothetical protein
TGME49_268680	147.09	155.49	154.89	86.64	86.36	93.06	hypothetical protein
TGME49_291980	41.32	42.53	41.88	36.07	37.11	31.33	HECT-domain (ubiquitin-transferase) domain-containing protein
TGME49_240790	0	0	0	4.23	4.15	4.41	hypothetical protein
TGME49_297290	0	0	0.29	1.54	1.83	1.61	hypothetical protein
TGME49_314890	14.37	13.76	13.55	13.69	15.08	13.05	ThiF family protein
TGME49_251950	57.53	57.99	60.65	66.53	62.25	62.81	ribosomal protein l7/l12 c-terminal domain-containing protein
TGME49_267308	0.35	0.11	0.57	18.9	19.44	21.55	myosin heavy chain, putative
TGME49_236020	0	0.09	0	0	0	0.13	BT1 family protein
TGME49_270370	137.23	147.08	150.39	126.85	137.45	129.43	clathrin assembly protein AP19, putative
TGME49_229405	0.15	0.15	0.1	10.54	9.44	9.84	3'5'-cyclic nucleotide phosphodiesterase domain-containing protein
TGME49_259620	0	0	0.83	0	1.02	0	hypothetical protein
TGME49_289810	73.13	72.16	77.91	104.74	98.1	109.96	hypothetical protein
TGME49_215500	4.9	4.3	6.68	6.8	6.23	4.97	TPR repeat-containing protein
TGME49_255470	18.18	17.11	15.61	13.56	14.89	14.32	hypothetical protein
TGME49_306020	11.56	12.09	11.61	11.76	11.87	8.83	hypothetical protein
TGME49_230440	43.05	44.44	45.23	41.03	38.9	40.32	CHY zinc finger domain-containing protein
TGME49_210230	44.71	48.77	44.45	32.06	37.32	37.82	hypothetical protein
TGME49_259205	0.35	1.02	0.69	22.49	19.27	19.27	hypothetical protein
TGME49_281960	98.34	100.19	98.77	58.55	59.12	51.82	hypothetical protein
TGME49_211410	29.06	29.8	30.12	34.81	35.4	32.81	translation initiation factor sui1 protein
TGME49_265240	21.92	21.06	22.78	18.06	19.45	18.58	hypothetical protein
TGME49_202230	24.12	23.17	25.32	23.89	23.93	24.09	histone deacetylase HDAC5
TGME49_217420	0.22	0.14	0.07	15.19	14.35	14.09	hypothetical protein
TGME49_257310	51.21	50.21	53.67	38.32	38.82	36.58	hypothetical protein
TGME49_281520	90.71	89.33	88.69	91.08	89.18	95.59	zinc finger, C3HC4 type (RING finger) domain-containing protein
TGME49_316780	0	0	0	107.59	122.89	109.57	hypothetical protein
TGME49_272530	43.87	40.58	40.52	35.84	39.85	43.28	hypothetical protein
TGME49_227030	248.77	229.87	223.5	238.17	212.76	256.63	hypothetical protein
TGME49_207680	140.52	139.28	145.65	143.71	132	166.3	suppressor of kinetochore protein 1, putative
TGME49_252295	9.01	7.74	10.22	23.41	15.12	20.18	hypothetical protein
TGME49_315460	10.66	11.15	10.51	10.81	10.27	10.88	hypothetical protein
TGME49_223095	12.35	13.09	14.42	15.43	15.94	16.26	hypothetical protein
TGME49_265290	2.6	2.87	4.63	5.43	8.2	7.35	hypothetical protein
TGME49_263570	188.49	180.68	182.74	177.39	171.96	197.8	hypothetical protein
TGME49_266830	43.73	45.44	45.34	32.56	31.95	27.22	Sec7 domain-containing protein
TGME49_233160	63.49	64.82	63.43	48.75	48.87	46.4	hypothetical protein
TGME49_309280	14.69	16.4	14.59	13.62	16.21	14.12	zinc finger, C3HC4 type (RING finger) domain-containing protein
TGME49_253060	16.23	15.37	16.73	12.61	12.35	12.2	WD domain, G-beta repeat-containing protein
TGME49_319500	56.74	66.02	61.11	51.88	52.85	49.47	hypothetical protein
TGME49_315820	30.65	29.04	36.33	34.2	32.67	35.53	hypothetical protein
TGME49_284550	0	0	0	7.79	6.99	9.68	EF hand domain-containing protein
TGME49_267510	48.82	49.58	52.37	51.16	42.57	49.63	hypothetical protein
TGME49_269750	37.08	32.58	34.36	42.61	39.01	39.44	CrcB family protein
TGME49_231200	29.1	27.12	30.65	31.44	30.5	27.29	hypothetical protein
TGME49_240300	22.49	26.86	25.63	82.54	83.11	81.84	zinc finger domain, LSD1 subclass domain-containing protein
TGME49_204520	30.53	28.69	31.7	21.51	24.64	18.93	hypothetical protein
TGME49_282220	26.64	24.86	25.74	22.07	24.13	21.98	AP2 domain transcription factor AP2VIIa-9
TGME49_253120	0.07	0.2	0.34	2.97	4.28	5.28	mandelonitrile lyase, putative
TGME49_254485	1.7	1.65	0	0	0	0	hypothetical protein
TGME49_208040	17.18	17.04	16.12	20.9	18.22	21.99	aldo-keto reductase
TGME49_218610	24.22	23.83	25.78	27.36	26.15	25.49	ATPase (DUF699) protein
TGME49_247560	0	0	0	0	0	2.12	dynein light chain protein, putative
TGME49_245550	116.67	116.93	120.91	96.07	74.57	79.34	hypothetical protein
TGME49_246130	274.92	289.03	280.79	253.63	245.39	247.58	serpin (serine proteinase inhibitor) superfamily protein
TGME49_292320	34.91	32.9	33.38	30.41	32.06	29.98	hypothetical protein
TGME49_295460	74.12	50.43	53.59	73.93	77.68	66.57	Got1 family protein
TGME49_233410	25.28	27.4	26.04	25.23	29.07	29.97	Sof1 family domain-containing protein
TGME49_300220	94.16	98.78	105.6	49.35	54.7	51.1	hypothetical protein
TGME49_243620	73.47	74.9	76.7	66.49	63.13	70.85	hypothetical protein
TGME49_234570	0.09	0.27	0	2.5	2.26	2.49	sterol carrier protein-2 HAD-2SCP-2
TGME49_234390	30.03	32.92	32.8	35.03	34.45	29.7	hypothetical protein
TGME49_231890	29.63	30.12	32.68	44.54	37.24	38.73	beta-ketoacyl-acyl carrier protein synthase III, putative
TGME49_311650	25.7	25.31	25.6	26.55	25.07	26.99	leucine rich repeat-containing protein
TGME49_307050	0	0	0	0	28.08	0	hypothetical protein
TGME49_313630	10.22	11.11	10.23	9.93	9.54	7.43	hypothetical protein
TGME49_234250	71.85	71.79	72.36	45.48	47.93	43.82	hypothetical protein
TGME49_310490	2211.06	2110.5	2323.52	2741.6	2523.77	3104.61	ribosomal protein RPL27A
TGME49_231940	69.01	66.61	66.98	71.11	64.84	65.54	ThiF family protein
TGME49_224250	19.22	21.62	22.4	12.1	21.08	9.21	hypothetical protein
TGME49_224040	22.08	17.06	24.28	37.01	35.87	41.22	flagellar associated protein
TGME49_312100	71.94	72.48	71.83	50.29	48.36	44.41	plasma membrane-type Ca(2+)-ATPase A1 PMCAA1
TGME49_244450	1.27	0.77	1.03	4.53	6.16	4.93	protein phosphatase 2C domain-containing protein
TGME49_241890	28.54	17.37	24.17	28.11	26.29	28.6	hypothetical protein
TGME49_258690	90.03	90.21	89.09	75.07	76.67	67.84	5-aminolevulinic acid synthase domain-containing protein
TGME49_282160	91.39	79.28	85.87	96.95	105.7	111.28	hypothetical protein
TGME49_310560	19.14	20.41	21.6	16.46	16.73	15.49	hypothetical protein
TGME49_314295	23.34	24.17	22.43	22.26	22.47	24.33	ribosomal l25 family protein
TGME49_266850	34.17	37.95	33.6	36.82	37.29	37.73	3-demethylubiquinone-9 3-O-methyltransferase
TGME49_246060	11.71	10.71	11.94	13.44	13.38	12.72	DNA-dependent RNA polymerase
TGME49_204000	0.92	2.68	2.11	5.15	6.81	7.87	hypothetical protein
TGME49_313495	13.09	13.17	12.67	14.34	13.68	11.67	hypothetical protein
TGME49_209640	10.99	12.78	13.67	5.97	5.5	7.42	hypothetical protein
TGME49_214410	102.78	111.28	98.06	67.59	78.91	71.99	hypothetical protein
TGME49_286430	34.73	38.35	35.46	20.31	24.87	27.29	hypothetical protein
TGME49_322010	798.04	790.47	804.95	262.66	252.63	261.8	myosin-light-chain kinase
TGME49_282055	376.56	370.12	376.81	246.45	253.43	254.6	protein phosphatase PP2C-hn
TGME49_316760	30.45	28.91	28.03	27.78	27.37	25.56	hypothetical protein
TGME49_208350	65.97	61.49	62.54	50.35	48.62	57.5	hypothetical protein
TGME49_315165	0.68	0	0	0.86	0.83	0.9	hypothetical protein
TGME49_241240	591.43	595.78	567	343.11	352.66	331.05	hypothetical protein
TGME49_282180	309.85	297.94	314.89	298.54	304.14	319.19	hypothetical protein
TGME49_276940	318.42	413.19	208.63	313.07	377.67	488.24	ribosome associated membrane protein RAMP4, putative
TGME49_256760	311.54	310.38	314.49	384.57	379.24	401.16	pyruvate kinase PyK1
TGME49_288600	59.06	55.65	57.33	50.27	49.95	52.29	WD domain, G-beta repeat-containing protein
TGME49_214280	29.22	28.21	31.1	21.04	18.16	21.92	phosphoadenosine phosphosulfate reductase family protein
TGME49_279460	0.86	0.84	0	5.45	3.16	5.69	Toxoplasma gondii family B protein
TGME49_219810	208.56	197.16	205.79	153.61	148.6	155.46	hypothetical protein
TGME49_237220	147.6	137.47	147.24	126.23	131.91	132.62	DNA replication licensing factor Mcm7, putative
TGME49_226380	340.29	380.56	343.35	282.17	287.61	300.97	hypothetical protein
TGME49_221310	2.97	2.22	3.46	33.84	33.82	34.35	aminopeptidase N protein
TGME49_228230	232.39	227.12	217.61	108.86	115.33	108.3	hypothetical protein
TGME49_314720	77.89	90.06	87.66	82.26	89.43	100.8	Sedlin, N-terminal region protein, putative
TGME49_257380	974.95	1027.15	1028.51	770.49	783.6	840.31	hypothetical protein
TGME49_254330	1.24	1.54	1.31	4.1	5.23	4.94	lipase
TGME49_202255	0.7	0.17	0.52	0.91	1.95	1.43	hypothetical protein
TGME49_306692	0	0	0	0	11.39	0	hypothetical protein
TGME49_214750	49.62	48.35	49.92	52.77	47.65	47.42	hypothetical protein
TGME49_318190	14.83	16.69	16.04	14.12	14.15	13.87	phosphoglycerate mutase family protein
TGME49_323600	0.05	0	0.05	7.93	7.66	7.12	OTU family cysteine protease
TGME49_265370	294.19	299.82	309.42	345.29	367.12	441.56	hypothetical protein
TGME49_268000	24.43	24.12	23.31	18.61	19.11	17.07	hypothetical protein
TGME49_251930	46.75	35.63	38.63	71.79	71.15	79.86	enoyl-acyl carrier reductase ENR
TGME49_286170	9.86	15.31	11.59	11.42	12.56	9.42	hypothetical protein
TGME49_209160	143.17	133.14	149.55	131.95	132.27	140.84	myristoyl CoA:protein N-myristoyltransferase
TGME49_221660	34.12	34.6	33.53	32.92	32.81	29.68	DEAD/DEAH box helicase domain-containing protein
TGME49_315280	22.53	20.41	23.04	19.12	19.51	20.09	hypothetical protein
TGME49_258910	0.11	0.06	0.06	21.27	21.37	21.73	hypothetical protein
TGME49_260270	23.47	22.81	23.37	25.57	26.59	24.12	HEAT repeat-containing protein
TGME49_255170	16.25	15.42	14.48	11.36	12.43	12.31	hypothetical protein
TGME49_269800	92.59	93.5	97.7	38.23	40.33	42.19	glutamine-dependent NAD(+) synthetase protein, putative
TGME49_320240	0	0	0	1.07	2.04	0.45	SAG-related sequence SRS15B
TGME49_291030	35.69	38.58	35.47	24.87	23.43	23.68	zinc finger, C3HC4 type (RING finger) domain-containing protein
TGME49_257330	37.02	35.42	34.92	15.94	18.8	18.04	hypothetical protein
TGME49_216810	151.07	151.41	146.62	106.04	100.52	105.23	5'-nucleotidase, C-terminal domain-containing protein
TGME49_243360	1.37	4.01	5.45	152.72	142.82	160.57	hypothetical protein
TGME49_237460	19.96	16.8	18.02	23.54	20.84	23.91	hypothetical protein
TGME49_255300	49	48.84	46.74	27.93	29	26.74	hypothetical protein
TGME49_246210	6.27	12.17	3.17	3.74	7.34	0	hypothetical protein
TGME49_271320	0	0	0.29	15.83	20.83	23.6	hypothetical protein
TGME49_247010	0	0.49	0.33	146.09	137.92	156.16	hypothetical protein
TGME49_318570	93.48	102.58	92.12	78.86	80.31	76.36	SFT2 family protein
TGME49_278975	31.14	32.08	32.84	91.53	92.11	100.16	ICE family protease (caspase) p20 domain-containing protein
TGME49_320760	54.49	51.08	51.08	48.8	48.78	45.07	hypothetical protein
TGME49_301010	44.34	40.36	42.01	27.55	28.13	24.73	serine/threonine protein phosphatase, putative
TGME49_225460	0.54	0	0	0	0	0	hypothetical protein
TGME49_227615	1.48	2.89	0	0	0	0	hypothetical protein
TGME49_230230	30.35	33.34	32.81	32.01	36.99	35.62	hypothetical protein
TGME49_316890	0.15	0.15	0.15	8.86	6.71	10.54	hypothetical protein
TGME49_208050	10.54	10.13	11.13	13.88	13.68	11.47	ABC transporter, putative
TGME49_287200	42.07	34.53	31.84	46.26	41.75	39.5	hypothetical protein
TGME49_309100	23.09	19.98	21.69	101.59	100.1	102.7	hypothetical protein
TGME49_231010	22.77	22.91	22.3	20.33	19.86	18.75	general transcription factor IIE polypeptide 1 GTF2E1
TGME49_301200	0	0	0	4.58	6.79	5.33	hypothetical protein
TGME49_313820	51.74	53.09	50.88	46.43	55.86	47.34	dynactin p25, putative
TGME49_235890	8.79	11.2	10.74	9.47	9.95	10.8	dual-specificity protein phosphatase
TGME49_238470	0	0	0	5.38	3.87	7.73	SAG-related sequence SRS22C
TGME49_277740	143.11	136.11	131.12	85	82.2	82.47	zinc finger, C3HC4 type (RING finger) domain-containing protein
TGME49_237195	7.9	8.52	9.71	4.3	4.85	5.09	hypothetical protein
TGME49_212770	296.22	305.58	301.03	204.55	194.83	193.13	hypothetical protein
TGME49_218830	25.86	25.46	25.79	28.55	28.19	28.24	hypothetical protein
TGME49_311310	132.64	142.63	136.39	91.79	98.12	103.25	protein phosphatase 2B catalytic subunit, calcineurin family phosphatse superfamily protein
TGME49_238895	86.18	84.56	86.89	45.05	46.34	41.23	hypothetical protein
TGME49_255215	10.68	10.39	12.68	139.18	131.73	131.22	hypothetical protein
TGME49_262020	10.88	11.51	14.25	15.38	15.85	15.13	hypothetical protein
TGME49_263230	82.86	76.89	79.87	102.59	93.28	87.31	hypothetical protein
TGME49_248750	5.83	5.09	6.35	47.27	50.04	49.15	hypothetical protein
TGME49_293310	46.84	60.81	64.08	50.08	65.57	62.3	ribosomal protein L20, putative
TGME49_307570	109.43	106.53	109.4	106.42	110.4	104.25	glycerol-3-phosphate dehydrogenase (gpdh), putative
TGME49_213650	65.43	65.95	64.04	39.24	48.67	49.5	ATP-binding domain 1 family protein
TGME49_294710	48.15	47.54	48.69	55.36	53.23	50.01	RNA recognition motif-containing protein
TGME49_255960	22.58	23.3	23.31	23.11	24.27	23.05	hypothetical protein
TGME49_305900	38.4	48.3	41.34	40.45	42.88	44.17	hypothetical protein
TGME49_288845	46.51	29.67	32.12	17.79	26.92	28.87	hypothetical protein
TGME49_214860	7.62	12.98	9.56	18.64	11.36	14.58	hypothetical protein
TGME49_309110	31.56	31.22	29.54	37.8	39.1	37.24	tRNA methyl transferase
TGME49_285650	38.34	38.52	36.35	25.46	24.79	19.93	hypothetical protein
TGME49_290840	28.91	28.14	27.19	35.6	35.7	40.65	serine protease
TGME49_294010	34.04	33.21	36.95	36.29	35.97	37.73	yrdC domain-containing protein
TGME49_260490	10.58	9.13	9.04	9.39	10.01	10.29	hypothetical protein
TGME49_240365	0	0	0	50.78	49.47	52.34	hypothetical protein
TGME49_313055	0	6.09	0	0	0	0	hypothetical protein
TGME49_269180	70.71	71.92	71.79	63.59	62.11	60.79	MIF4G domain-containing protein
TGME49_268710	9.36	9.46	9.88	14.63	16.11	12.92	elongation factor Tu GTP binding domain-containing protein
TGME49_251170	87.25	90.03	83.38	122.09	112.25	115.55	KRUF family protein
TGME49_254800	42.38	26.4	39.06	35.42	38.54	23.91	hypothetical protein
TGME49_233760	50.93	53.74	51.71	45.85	50.47	56.86	hypothetical protein
TGME49_288820	74.82	75.77	76.92	45.44	49.15	44.05	hypothetical protein
TGME49_252490	45.16	32.75	39.88	51.28	42.59	59.02	vacuolar protein sorting 29, putative
TGME49_285820	25.04	25.08	20.6	20	10.51	16.16	hypothetical protein
TGME49_223410	248.31	263.24	268.58	308.4	312.35	342.12	eukaryotic initiation factor-4E, putative
TGME49_310770	100.59	106.44	104.71	89.5	82.89	94.22	hypothetical protein
TGME49_249580	45.13	45.37	45.89	31.4	29.45	28.28	hypothetical protein
TGME49_253520	16.53	16.61	17.51	20.58	21.43	21.1	U3 small nucleolar RNA-associated protein 6 protein
TGME49_289940	18.42	16.29	18.92	30	29.9	30.26	uroporphyrinogen decarboxylase
TGME49_249520	0	0	0	0.65	0	0	hypothetical protein
TGME49_215750	14.44	13.19	16.15	10.26	12.16	13.4	cytidine and deoxycytidylate deaminase zinc-binding region domain-containing protein
TGME49_254600	59.52	79.9	61.04	53.34	39.82	138.74	ubiquitin family protein
TGME49_313050	8.1	8.91	8	67.76	67.4	70.93	oxidoreductase, short chain dehydrogenase/reductase family protein
TGME49_304690	56.46	43.36	46.61	28.2	33.99	39.99	hypothetical protein
TGME49_266100	142.66	140.07	144.51	92.58	86.43	91.26	rhoptry kinase family protein ROP41
TGME49_214530	18.39	20.6	20.52	22.58	22.38	24.45	DnaJ domain-containing protein
TGME49_245460	1345.99	1223.54	1408.01	1841.17	1635.7	1878.72	ribosomal protein RPS8
TGME49_258618	0.74	0	1.46	21.51	31.54	32.26	hypothetical protein
TGME49_203320	19.01	19.62	18.13	18.35	19.3	15.53	zinc finger in N-recognin protein
TGME49_203540	161.48	189.39	185.9	88.1	105.72	87.89	RNA binding protein, putative
TGME49_249720	682	630.87	688.59	926.31	914.32	1044.84	ATP synthase F0 subunit 9, putative
TGME49_216590	102.9	98.69	98.88	84.8	83.67	73.46	HEAT repeat-containing protein
TGME49_217860	0.29	0.33	0.24	51.12	53.36	45.99	hypothetical protein
TGME49_310340	0	0.16	0	131.49	143.75	147.71	hypothetical protein
TGME49_217910	67.48	64.2	71.25	53.6	52.69	46.2	DNA polymerase (pol2) superfamily protein
TGME49_281630	43.1	41.03	42.13	56.68	56.15	54.52	hydroxyacylglutathione hydrolase
TGME49_242250	0	0	0	20.87	22.96	21.14	rhoptry kinase family protein ROP19B
TGME49_228000	104.35	112.05	120.26	116.51	123.47	116.62	splicing factor 3A subunit 2, putative
TGME49_293230	40.31	41.31	38.74	30.76	32.73	30.39	hypothetical protein
TGME49_244105	53.85	50.39	30.51	55.59	53.81	47	hypothetical protein
TGME49_254840	22.9	22.95	24.42	35.3	40.39	42.86	tetratricopeptide repeat-containing protein
TGME49_297140	30.09	38.27	39.6	61.71	38.38	55.56	U6 snRNA-associated sm family protein Lsm2, putative
TGME49_263642	1.17	0	0	1.46	0	0	hypothetical protein
TGME49_273468	0.45	0	0	0	0	0	hypothetical protein
TGME49_265380	26.3	26.72	25.13	35.98	35.8	33.73	tetratricopeptide repeat (TPR)-/ U-box domain-containing protein
TGME49_236620	74.45	80.31	70.89	44.42	41.09	39.07	protein kinase (incomplete catalytic triad)
TGME49_279330	29.45	24.28	26.84	23.43	20.74	25.22	DEAD/DEAH box helicase family protein
TGME49_290200	386.39	400.4	417.97	316.3	299.03	301.54	NAD/NADP octopine/nopaline dehydrogenase, alpha-helical domain-containing protein
TGME49_280660	20.32	21.54	19.1	17.53	18.74	14.7	HECT-domain (ubiquitin-transferase) domain-containing protein
TGME49_229340	11.11	11.73	11.25	11.66	12.07	10.56	hypothetical protein
TGME49_276810	0.63	0.93	0.94	6.99	5.11	3.01	hypothetical protein
TGME49_237840	19.71	19.66	18.47	49.11	53.96	50.09	hypothetical protein
TGME49_312980	0.35	0.57	0.23	0.31	0	0.64	hypothetical protein
TGME49_241710	1.44	1.99	1.18	42.84	34.66	35.83	hypothetical protein
TGME49_269210	21.2	21.09	22.37	12.05	12.97	11.73	hypothetical protein
TGME49_232170	0.15	0	0.07	63.54	60.59	69.58	hypothetical protein
TGME49_229720	3.68	4.17	3.82	8.38	8.68	7.24	hypothetical protein
TGME49_267330	50.86	48.96	51.77	55.74	56.43	58.66	fumarate hydratase
TGME49_200300	0	0	0	0.4	0	0	hypothetical protein
TGME49_242660	114.49	114.18	116.25	88.99	91.01	95.46	vacuolar sorting protein 35, putative
TGME49_212960	47.05	49.73	54.11	42.33	44.77	36.76	hypothetical protein
TGME49_251860	0	0	0	0	0.93	4.03	hypothetical protein
TGME49_232800	46.25	44.36	44.46	42	43.15	39.42	hypothetical protein
TGME49_273100	9.58	10.16	11.64	10.2	9.49	10.8	3'-5' exonuclease domain-containing protein
TGME49_326900	0.26	0	0	0	0	0	hypothetical protein
TGME49_221900	33.56	31.93	28.72	32.62	31.21	35.66	hypothetical protein
TGME49_248430	1.66	2.42	1.23	2.97	2.83	3.39	hypothetical protein
TGME49_258560	22.72	22.67	22.47	29.71	25.93	27.17	hypothetical protein
TGME49_278840	0.78	0.62	0.28	96.84	93.3	88.12	hypothetical protein
TGME49_243690	372.08	339.33	347.4	211.14	217.02	225.64	hypothetical protein
TGME49_295350	825.07	782.8	828.99	1213.04	1163.87	1263.66	nucleoside diphosphate kinase, putative
TGME49_248880	103.49	115.89	114.54	134.27	123.23	150.34	GTPase RAB7
TGME49_260510	33.73	36.96	37.35	37.32	40.64	36.1	ubiquitin thioesterase otubain-like family protein
TGME49_306510	0.91	0.76	0.58	124.49	124.42	127.06	hypothetical protein
TGME49_246535	12.94	14.4	9.27	6.79	8.83	4.72	hypothetical protein
TGME49_202110	0	0.51	0	18.97	15.2	20.57	hypothetical protein
TGME49_267340	60.58	52.62	67.43	39.45	53.93	74.04	hypothetical protein
TGME49_204100	27.12	29.04	27.29	18.01	17.91	16.64	eIF2 kinase IF2K-C
TGME49_304670	36.98	39.85	36.32	51.01	47.4	53.4	leucine rich repeat-containing protein
TGME49_293490	15.7	17.27	19.29	27.35	26.3	24.77	hypothetical protein
TGME49_234165	0.19	0.05	0.09	1.62	2.13	1.76	hypothetical protein
TGME49_280518	226.15	223.88	218.83	173.63	185.79	190.89	hypothetical protein
TGME49_281620	31.82	33.86	31.74	54.62	44.87	54.84	aldo/keto reductase family oxidoreductase
TGME49_258170	148.74	152.42	147.89	123.79	131.84	142	hypothetical protein
TGME49_291090	14.59	14.73	13.97	13.49	13.7	13.03	SWI2/SNF2-containing protein
TGME49_208820	31.05	33.65	31.33	21.44	21	19.81	1-deoxy-D-xylulose-5-phosphate synthase
TGME49_277895	9.57	9.78	10.02	7.94	8.48	6.75	ubiquitin carboxyl-terminal hydrolase
TGME49_259630	718.73	721.71	699.15	580.02	550.74	621.72	hypothetical protein
TGME49_244230	40.73	36.81	30.53	40.26	26.71	41.86	hypothetical protein
TGME49_232690	66.9	69.36	69.86	66.55	63.59	70.55	DP-fucose transporter, putative
TGME49_308840	801.53	751.34	772.13	857.92	808.79	882.87	SAG-related sequence SRS51
TGME49_218560	42.18	44.97	45.09	38.61	42.44	36.34	acetyl-coA carboxylase ACC2
TGME49_297360	26.57	27.22	31.12	26.68	24.51	25.41	hypothetical protein
TGME49_263360	19.63	19.3	19.83	19.94	19.59	19.33	WD domain, G-beta repeat-containing protein
TGME49_258105	14.61	12.19	14.5	7.96	11.92	5.55	hypothetical protein
TGME49_309352	0.15	0.3	0.15	1.4	1.72	1.05	SAG-related sequence SRS55N
TGME49_292375	74.57	74.59	69.08	161.44	156.14	135.87	KRUF family protein
TGME49_289690	1038.54	1043.84	1058.15	1582.85	1493.47	1628.18	glyceraldehyde-3-phosphate dehydrogenase GAPDH1
TGME49_249250	2182.11	1986.89	2146.86	3229.08	2902.14	3245.97	ribosomal protein RPL35A
TGME49_305460	132.61	126.91	133.09	113.43	102.51	119.1	methionine aminopeptidase 2, putative
TGME49_291140	96.02	100.08	95.34	95.45	94.13	84.14	CCR4-Not complex component, Not1 protein
TGME49_274000	18.2	17.57	18.14	17.17	17	15.51	hypothetical protein
TGME49_233830	20.56	20.01	17.68	27.48	28.65	32.39	hypothetical protein
TGME49_260140	39.5	38.8	38.96	31.34	33.06	34.32	phosphomannose isomerase type I protein
TGME49_242810	17.91	17.33	19.72	17.76	16.81	15.43	hypothetical protein
TGME49_217710	0	0	0	2.13	1.35	0.99	DnaJ domain-containing protein
TGME49_275568	41.02	39.93	45.4	35.61	32.29	36.26	GPI transamidase subunit PIG-U protein
TGME49_232780	112.69	114.41	110.55	71.92	66.72	67.6	hypothetical protein
TGME49_305320	18.48	17.77	20.53	23.42	22	20.22	mRNA capping enzyme
TGME49_249800	7.31	5.19	5.91	9.49	9.84	9.23	hypothetical protein
TGME49_266840	37.45	30.38	35.81	30.82	25.58	34.34	hypothetical protein
TGME49_221460	62.17	66.31	67.36	67.3	63.39	63.25	phosphoglycerate mutase family protein
TGME49_264100	0	0	0.63	0	0	0	hypothetical protein
TGME49_291150	1.79	2.25	2.11	8.48	8.63	8.48	hypothetical protein
TGME49_220090	35.98	38.64	35.56	47.04	42.45	50.4	hypothetical protein
TGME49_229930	377.65	371.08	375.5	229.99	225.69	230.26	p25-alpha family protein
TGME49_291800	56.3	63.07	48.65	38.52	35.26	48.12	ADP-ribosylation factor family protein
TGME49_233520	60.11	67.69	65.21	80.08	76.81	71.68	ATP-dependent RNA helicase
TGME49_235170	88.62	88.36	89.83	71.82	69.57	73.68	ATPase, AAA family protein
TGME49_285410	0.35	0	0.21	3.99	3.44	3.99	calmodulin-binding carboxy-terminal kinesin-like family protein, putative
TGME49_267150	1.5	2.11	1.64	2.17	3.1	3.64	SAG-related sequence SRS38C
TGME49_249230	0.14	0.05	0.19	39.18	39.82	38.56	hypothetical protein
TGME49_247370	33.44	34.08	33.87	27.9	30.27	27.46	hypothetical protein
TGME49_318440	109.95	114.59	109.34	61.21	65.3	59.76	helicase associated domain (ha2) protein
TGME49_220140	13.83	12.84	11.77	8.33	11.15	20.93	EF hand domain-containing protein
TGME49_256000	305.65	313.21	318.28	304.88	314.37	314.96	endoplasmic reticulum retention receptor
TGME49_258370	0.08	0.08	0.16	3.48	3.41	3.75	rhoptry kinase family protein ROP28
TGME49_267410	0	0	0	0.55	0.47	0.4	scavenger receptor protein SR1 precursor
TGME49_300060	82.05	91.46	73.1	117	110.98	111.22	signal peptidase subunit protein
TGME49_230910	14.51	17.14	18.44	18.27	19.56	15.26	hypothetical protein
TGME49_249930	1.93	4.13	2.67	1.5	2.86	3.13	hypothetical protein
TGME49_205658	0.08	0	0	2.63	2.3	2.92	F5/8 type C domain-containing protein
TGME49_212840	31.25	32.8	30.93	26.98	25.79	28.92	HIT zinc finger protein
TGME49_230180	340.4	370.9	332.79	139.11	144.82	141.08	hypothetical protein
TGME49_275630	40.26	41.78	42.44	36.18	38.58	31.56	HECT-domain (ubiquitin-transferase) domain-containing protein
TGME49_252410	19.35	20.79	15.89	108.78	122.67	93.29	hypothetical protein
TGME49_269380	1.33	1.45	1.52	17.45	18.97	18.57	hypothetical protein
TGME49_271335	0.36	1.06	0.18	0.71	1.12	0.74	hypothetical protein
TGME49_291620	48.34	46.62	45.45	38.44	36.77	35.35	hypothetical protein
TGME49_220125	0	0.55	0	0	0	0	hypothetical protein
TGME49_240820	33.93	32.25	41.75	43.97	43.4	41.68	hypothetical protein
TGME49_270100	19.7	19.72	22.6	18.74	18.75	18.77	oxidoreductase, aldo/keto reductase family protein
TGME49_264780	30.34	28.67	31.05	23.56	24.33	24.09	UTP-glucose-1-phosphate uridylyltransferase subfamily protein
TGME49_313530	56.45	27.02	57.95	15.69	62.6	48.97	transmembrane protein 167, putative
TGME49_283882	1.69	0.55	1.12	7.32	4.55	4.22	hypothetical protein
TGME49_240850	17.96	18	18.77	15.02	16.41	16.31	WD domain, G-beta repeat-containing protein
TGME49_247380	20.45	19.44	21.25	17.46	16.41	15.79	hypothetical protein
TGME49_225108	23.99	25.26	24.29	24.29	24.18	18.77	SNF7 family protein
TGME49_273320	225.55	236.86	228.01	182.14	188.23	226.91	hypothetical protein
TGME49_256900	15.28	16.03	14.66	12.1	13.93	12.11	DEAD/DEAH box helicase domain-containing protein
TGME49_271182	40.2	39.13	42.3	29.66	31.55	32.38	hypothetical protein
TGME49_320525	14.14	18.9	17.27	29.15	20.62	29.38	hypothetical protein
TGME49_201780	1723.51	1783.46	1662.08	810.47	842.9	818.27	microneme protein MIC2
TGME49_251680	444.95	425.89	495.81	661.03	571.24	691.18	histamine-releasing factor, putative
TGME49_227020	68.57	74.34	73.97	84.44	72.8	89.14	histone deacetylase SIR2
TGME49_224290	109.91	98.86	111.61	72.71	83.13	82.54	DHHC zinc finger domain-containing protein
TGME49_200590	34.27	33.8	38.39	61.5	58.39	60.09	Toxoplasma gondii family C protein
TGME49_321685	0	0	0.33	0.44	0	0	hypothetical protein
TGME49_268260	16.72	16.61	16.56	12.97	13.61	13.4	hypothetical protein
TGME49_235010	0.58	0.56	0	2.25	5.01	1.96	hypothetical protein
TGME49_301390	49.2	47.21	54.03	57.96	58.53	60.35	ribosome biogenesis protein BOP1, putative
TGME49_319730	95.78	97.47	113.25	94.8	91.52	99.06	YOU2 family C2C2 zinc finger protein
TGME49_299990	30.31	33.28	28.75	34.36	27.67	36.29	archease family protein
TGME49_253730	56.83	52.47	55.99	56.89	57.39	52.77	importin-beta N-terminal domain-containing protein
TGME49_288040	48.8	50.57	51.9	49.42	48.26	50.03	hypothetical protein
TGME49_207840	1534.63	1523.65	1537.12	1957.59	1961.36	2176.43	ribosomal protein RPS17
TGME49_216050	28.26	26.81	25.33	30.63	31.07	27.25	tetratricopeptide repeat-containing protein
TGME49_236790	13.28	16.03	14.05	14.33	10.98	13.69	hypothetical protein
TGME49_247930	27.81	31.18	28.1	30.18	31.92	37.62	SNARE domain-containing protein
TGME49_251650	6.07	2.96	6.79	5.78	6.5	5.03	hypothetical protein
TGME49_264760	33.58	34.4	34.53	29.47	29.54	30.1	Oxysterol-binding protein
TGME49_248790	17.17	17.66	15.05	13.84	16.83	14.04	hypothetical protein
TGME49_204270	35.7	38.82	34.27	35.92	35.11	33.5	hypothetical protein
TGME49_260230	18.36	20.97	20.53	18.1	17.58	20.53	hypothetical protein
TGME49_306640	43.46	44.97	41.89	36.16	38.92	41.83	hypothetical protein
TGME49_304870	0	0.72	0	1.94	0	0	hypothetical protein
TGME49_271037	17.2	11.17	6.86	1.43	8.33	5.98	hypothetical protein
TGME49_271350	97.01	91.17	93.33	102.08	90.83	88.74	bifunctional protein FolC subfamily protein
TGME49_242260	19.33	18.81	19.25	28.1	30.84	27.34	hypothetical protein
TGME49_253960	1.66	1.47	1.93	1.38	1.5	1.24	oxidoreductase, short chain dehydrogenase/reductase family protein
TGME49_241155	62.55	73.39	96.36	65.22	73.07	76.29	hypothetical protein
TGME49_249200	257.73	278.22	257.92	189.5	192.2	223.77	Ctr copper transporter family protein
TGME49_215300	48.82	45.57	47.97	62.68	62.83	56.46	hypothetical protein
TGME49_315450	5.99	4.77	5.48	30.78	33.49	35.37	hypothetical protein
TGME49_300285	249.59	207.32	218.65	291.48	278.64	262.46	hypothetical protein
TGME49_258360	281.86	267.83	267.18	195.24	187.79	205.18	hypothetical protein
TGME49_310275	0	0	0.14	0	0.18	0	hypothetical protein
TGME49_213115	8.81	9.82	8.17	10.06	9.85	8.16	hypothetical protein
TGME49_320560	0	0	0	9.49	3.44	3.72	p25-alpha family protein
TGME49_312490	82.39	73.34	79.55	78.22	83.93	80.57	hypothetical protein
TGME49_253680	20.63	16.5	16.82	13.09	14.42	8.8	hypothetical protein
TGME49_229670	1080.26	1095.9	1164.97	1654.76	1571.59	1757.67	ribosomal protein RPS23
TGME49_215520	125.46	125.2	118.78	66.5	67.21	66.75	hypothetical protein
TGME49_209590	0.29	0	0	0	0	0	hypothetical protein
TGME49_321600	45.76	45.88	42.5	28.87	28.59	27.56	hypothetical protein
TGME49_247648	23.18	23.49	21.03	21.38	20.43	18.5	Sybindin family protein
TGME49_239755	0	0	0.19	22.07	26.66	34.38	hypothetical protein
TGME49_286800	16.59	16.59	17.45	18.98	19.73	19.08	hypothetical protein
TGME49_271790	153.14	129.42	132.91	107.29	130.32	141.83	hypothetical protein
TGME49_232960	84.79	84.93	80.83	64.76	72.31	68.15	oxidoreductase, 2OG-Fe(II) oxygenase family protein
TGME49_210390	15.9	18.2	16.11	16.45	16.32	18.7	WD domain, G-beta repeat-containing protein
TGME49_254570	55.09	52.58	53.56	46.28	46.42	47.44	hypothetical protein
TGME49_268650	29.54	29.31	28.41	33.37	34.17	32.58	chaperone clpB protein, putative
TGME49_231605	0	0.15	0	0.59	0.75	0	hypothetical protein
TGME49_248170	2.92	2.44	2.47	43.39	43.19	46.02	hypothetical protein
TGME49_230630	16.37	16.04	17.49	17.62	15.72	17.85	hypothetical protein
TGME49_233950	0.33	0.16	0.16	21	24.83	20.51	hypothetical protein
TGME49_306195	20.73	23.16	26.55	21.54	26.48	22.54	hypothetical protein
TGME49_321800	0.73	0.36	1.08	1.28	2.05	2.01	EGF family domain-containing protein
TGME49_253770	5.45	6.19	3.62	2.29	2.21	9.58	hypothetical protein
TGME49_227320	21.26	23.96	23.01	17.88	14.5	16.51	hypothetical protein
TGME49_288930	38.6	36.07	34.71	27.23	26.86	29.3	hypothetical protein
TGME49_247660	0.12	0	0	0.32	0.45	0.17	thioredoxin domain-containing protein
TGME49_274050	66.18	63.97	56.75	57.09	53.89	57.25	hypothetical protein
TGME49_290040	552.94	578.37	550.86	728.51	651.88	734.61	macrophage migration inhibitory factor, putative
TGME49_254915	22.37	20.5	17.37	21.46	20.56	15.36	hypothetical protein
TGME49_306455	7.16	0	21.92	32.83	32.5	59.81	hypothetical protein
TGME49_309010	16.96	21.59	19.02	19.42	22.6	20.76	elongation factor P, putative
TGME49_320460	14.72	15.02	16.14	14.41	14.79	11.53	ABC transporter transmembrane region domain-containing protein
TGME49_258520	0	0	0	0.63	1.12	0.47	WD domain, G-beta repeat-containing protein
TGME49_209450	48.97	51.61	53.19	38.71	37.86	36.5	TLD protein
TGME49_210975	52.26	56.07	51.18	36.46	42.78	42.1	hypothetical protein
TGME49_288580	41.77	32.77	31.3	54.39	47.57	51.43	RNA methylase, putative
TGME49_205710	98.79	103.75	104.55	108.04	113.5	113.01	lysine-tRNA ligase
TGME49_216370	32.71	35.07	28.7	18.97	23.21	22.56	hypothetical protein
TGME49_203990	419.05	408.93	449.69	345.15	287.12	312.4	rhoptry protein ROP12
TGME49_220240	351.33	355.18	358.13	366.94	376.52	370.74	hypothetical protein
TGME49_265000	13.56	13.39	16.49	10.62	10.17	11.39	phosphotransferase enzyme family protein
TGME49_240590	128.25	129.08	126.94	159.54	164.64	172.76	DNA-directed RNA polymerase II RPB5
TGME49_267480	32.8	32.09	32.04	34.18	33.1	37.55	tRNA (guanine(26)-N(2))-dimethyltransferase, putative
TGME49_225940	127.07	128.59	117.75	134.13	135.78	138.62	hypothetical protein
TGME49_215990	20.16	20.71	21.88	28.94	29.97	30.52	helicase, putative
TGME49_205360	48.08	50.56	52.63	19.03	20.34	19.69	hypothetical protein
TGME49_205040	81.88	81.29	80.82	65.73	66.66	63.7	PGAP1 family protein
TGME49_225840	26.89	29.03	29.74	25.1	23.86	26.06	hypothetical protein
TGME49_248470	1.84	1.5	1.52	1.54	1.92	1.71	subtilisin SUB6
TGME49_309090	39.34	34.77	36.31	25.84	25.42	23.68	hypothetical protein
TGME49_316635	0.75	0.91	0.91	25.06	29.2	26.41	hypothetical protein
TGME49_257290	23.94	25.13	24.67	17	15.01	14.96	RNA 2'-phosphotransferase, Tpt1/KptA family protein
TGME49_273620	46.56	44.27	64.06	40.69	52.54	52.82	hypothetical protein
TGME49_310740	58.88	57.71	53.6	54.82	51.1	52.66	hypothetical protein
TGME49_205700	1795.71	1760.14	1831.76	2203.39	2178.59	2410.77	cyclophilin precursor
TGME49_221560	0.11	0	0.21	0.28	0.66	0.58	hypothetical protein
TGME49_320430	47.54	50.23	50.46	41.97	47.03	41.01	cell-cycle-control protein (translation regulation), putative
TGME49_260660	54.33	57.02	69.31	71.99	68.77	66.28	50S ribosomal protein L23, putative
TGME49_290660	436.41	432.58	437.76	434.19	412.84	431.52	RNA recognition motif-containing protein
TGME49_289030	1.22	0	0	1.53	1.48	4.78	hypothetical protein
TGME49_239080	17.87	17.7	17.31	17.07	16.95	18.06	carrier superfamily protein
TGME49_247230	104.52	118.62	111.31	110.38	106.96	127.37	centrin
TGME49_237120	3.59	8.93	8.07	138.6	129.47	163.63	hypothetical protein
TGME49_305230	9.59	8.97	9.6	10.58	10.48	10.19	hypothetical protein
TGME49_249280	0	0.53	0	44.59	43.59	47.04	hypothetical protein
TGME49_280780	9.84	12.85	10.64	9.95	10.32	12.31	dihydrouridine synthase (dus) protein
TGME49_265080	35.05	37.52	37.15	23.44	24.39	25.44	Tubulin-tyrosine ligase family protein
TGME49_236160	44.69	46.61	47.58	43.69	41.98	44.45	hypothetical protein
TGME49_310455	8.98	8.74	1.8	8.8	4.29	16.07	hypothetical protein
TGME49_275440	6663.76	6534.41	6411.48	5347.18	5457.71	5786.1	dense granule protein GRA6
TGME49_312580	60.98	66.52	62.71	37.4	37.61	36.48	hypothetical protein
TGME49_313385	13.43	19.43	34.26	30.91	61.14	64.35	hypothetical protein
TGME49_254730	9.75	8.92	9.24	9.38	10.64	8.66	POPLD (NUC188) domain-containing protein
TGME49_232270	38.3	37.16	33.87	79.16	77.01	80.27	histidine acid phosphatase superfamily protein
TGME49_212990	56.39	55.97	53.11	39.17	39.14	36.09	hypothetical protein
TGME49_202300	37.7	41.48	43.27	51.61	53.11	57.06	inosine triphosphate pyrophosphatase, putative
TGME49_203120	17.26	17.47	19.74	16.45	16.51	13.94	hypothetical protein
TGME49_203730	30.8	28.4	33.27	26.58	25.88	26.91	hypothetical protein
TGME49_316230	24.86	22.91	23.84	56.23	58.84	57.43	SAC1 phosphoinositide phosphatase, putative
TGME49_213255	3.86	3.77	3.45	53.75	60.93	53.05	hypothetical protein
TGME49_315130	99.85	97.62	93.28	142.88	142.69	153.17	L-isoaspartyl protein carboxyl methyltransferase family protein
TGME49_211080	37.77	42.37	39.98	35.31	38.08	39.07	hypothetical protein
TGME49_311765	24.87	21.53	23.76	22.57	22.87	22.06	hypothetical protein
TGME49_297480	0	0	0	1.75	1.17	1.1	hypothetical protein
TGME49_209720	213.67	201.94	223.72	274.24	245.66	284.31	hypothetical protein
TGME49_226600	59.23	52.94	67.61	67.34	62.37	73.6	syntaxin 5, putative
TGME49_232510	23.44	22.17	24.58	25.73	24.65	25.52	hypothetical protein
TGME49_292290	23.96	22.62	30.99	11.99	14.21	12.53	hypothetical protein
TGME49_239910	21.34	20.29	20.08	77.93	80.29	83.43	cyclin-dependent kinase
TGME49_240970	24	22.3	23.19	35.29	34.22	34.47	hypothetical protein
TGME49_280410	34.51	36.82	35.71	31.25	32.24	30.25	3'5'-cyclic nucleotide phosphodiesterase domain-containing protein
TGME49_320180	5.08	3.24	3.76	28.8	24.47	26.68	SAG-related sequence SRS16C
TGME49_216440	41.27	44.16	38.79	23.01	25.01	26.39	OTU family cysteine protease
TGME49_316270	131.26	124.38	121.3	132.56	125.58	141.81	Rab geranylgeranyl transferase type II beta subunit, putative
TGME49_210412	20.18	32.03	27.79	16.38	17.32	17.72	hypothetical protein
TGME49_262480	1.41	6.86	9.86	10.48	13.57	7.29	dynein light chain roadblock-type 2, putative
TGME49_273065	0	0	0	1.77	0	0.92	hypothetical protein
TGME49_225130	16.2	18.94	17.64	19.02	21.06	18.27	hypothetical protein
TGME49_258020	10.31	9.79	8.75	11.07	11.37	9.85	hypothetical protein
TGME49_271990	29.45	27.38	29.31	21.03	25.47	23.66	hypothetical protein
TGME49_235430	19.3	23.35	27.17	15.55	20.65	12.3	hypothetical protein
TGME49_306470	44.83	40.89	39.28	66.1	65.46	71.51	isoprenylcysteine carboxyl methyltransferase (icmt) family protein
TGME49_238160	0.87	1.87	1.2	439.43	430.36	471.69	hypothetical protein
TGME49_202740	11.46	12.51	11.92	10.68	10.51	9.53	hypothetical protein
TGME49_280730	42.69	40.09	39.76	41.03	39.44	43.16	cytosolic fe-s cluster assembling factor nbp35, putative
TGME49_262000	19.12	17.82	18.46	19.23	18.78	19.11	AP2 domain transcription factor AP2VIIb-2
TGME49_243490	23.85	22.15	22.66	20.42	21.89	22.14	BCS1 family isoform 9, putative
TGME49_218250	61.29	63.71	56.03	57.23	53.45	62.29	TAP42 family protein
TGME49_314240	52.5	56.97	54.36	36.62	39.45	37.59	general transcription factor IIIC polypeptide 3 GTF3C3
TGME49_225410	34.42	32.2	33.27	18.65	31.27	28.83	histone H3 centromeric CENH3
TGME49_269950	287.96	283.54	283.71	219.46	221.65	211.72	hypothetical protein
TGME49_230520	335.12	309.15	336.74	596.91	560.25	610.46	cyclophilin 1, putative
TGME49_231996	1.78	0.58	1.77	5.32	7.3	1.59	hypothetical protein
TGME49_266140	91.57	88.32	92.25	77.36	81.72	89.34	peptidase, M50 family protein
TGME49_262550	16	16.04	12.94	11.11	12.99	10.04	hypothetical protein
TGME49_316390	0	0	0	0	0.66	0.73	hypothetical protein
TGME49_284560	1776.22	1758.02	1843.42	2206.04	2176.34	2312.16	ribosomal protein RPL9
TGME49_268850	914.88	886.82	936.75	1355.54	1276.16	1457.92	enolase 2
TGME49_313418	8.65	8.42	19.58	2.63	17.98	8.23	hypothetical protein
TGME49_282140	50.51	49.66	49	32.54	38.68	34.54	cwf21 protein
TGME49_203240	58.94	61.09	58.8	48.73	46.89	44.25	hypothetical protein
TGME49_232430	67.23	67.67	69.32	64.9	66.59	69.31	hypothetical protein
TGME49_205140	0	0.06	0.06	12.38	14.34	14.51	hypothetical protein
TGME49_295740	0.28	0.16	0.44	45.55	50.14	45.44	hypothetical protein
TGME49_255680	35.91	34.39	41.17	38.75	49.46	49.91	YbaK/proline-tRNA ligase associated domain-containing protein
TGME49_239350	15.44	15.26	14.46	6.84	6.22	6.09	RAP domain-containing protein
TGME49_216420	24.24	35.4	28.9	19.43	20.71	9.62	hypothetical protein
TGME49_288960	0.11	0.11	0.03	9.44	9.23	9.39	hypothetical protein
TGME49_258625	31.65	30.72	33.4	31.65	28.07	28.67	peptidyl-prolyl cis-trans isomerase, FKBP-type domain-containing protein
TGME49_256030	305.64	285.06	273.56	240.21	239.43	252.2	hypothetical protein
TGME49_311140	11.66	11.93	12.11	12.25	11.99	12.6	hypothetical protein
TGME49_304930	1.67	1.36	1.91	97.96	91.12	89.86	hypothetical protein
TGME49_264450	29.91	30.85	32.39	26.88	30.87	29.46	DNA topoisomerase III beta-1, putative
TGME49_259880	117.14	114.51	118.47	69.1	74.59	75.17	hypothetical protein
TGME49_323000	3.29	4.21	3.68	8.35	11.53	7.22	KRUF family protein
TGME49_261018	1.86	2.03	3.21	47.07	40.59	46.43	kelch repeat-containing protein
TGME49_292610	29.97	31.81	30.97	26.06	28.68	26.99	Toxoplasma gondii family C protein
TGME49_312050	128.29	145.25	118.19	115.67	99.81	128.61	small GTPase Rab2, putative
TGME49_309265	37.79	35.14	41.94	52.37	53.34	48.87	oxidoreductase, short chain dehydrogenase/reductase family protein
TGME49_239760	1417.26	1309.49	1376.3	2075.05	2090.34	2233.85	ribosomal protein RPL22
TGME49_258660	1140.38	1126.1	1140.45	842.37	817.29	877.53	rhoptry protein ROP6
TGME49_271430	32.92	34.21	33.91	23.28	24.14	23.57	hypothetical protein
TGME49_226780	18.64	16.78	18.62	18.64	17.75	18.78	zinc finger, C3HC4 type (RING finger) domain-containing protein
TGME49_238530	2.78	0	0	0	6.54	6.96	hypothetical protein
TGME49_280450	13.17	12.68	13.51	11.14	13.86	12.4	hypothetical protein
TGME49_275680	75.42	71.02	72.39	59.65	63.81	56.63	hypothetical protein
TGME49_288700	23.24	24.24	24.03	21.14	21.79	20.98	RecF/RecN/SMC N terminal domain-containing protein
TGME49_295750	0	0.21	0	66.47	55.6	61.91	IgA-specific serine endopeptidase
TGME49_278518	0	0.06	0	0.25	0.08	0.26	N-acetylgalactosaminyl transferase
TGME49_243580	110.03	105.83	108.21	112.93	109.12	109.55	Hit family protein involved in cell-cycle regulation, putative
TGME49_278030	90.84	91.6	90.41	64.03	63.78	56	hypothetical protein
TGME49_235980	33.49	33.89	34.59	33.46	33.05	34.24	ARIADNE family protein
TGME49_263680	53.19	50.16	53.81	59.58	66.75	74.92	hypothetical protein
TGME49_228290	122.4	112.67	120.91	133.45	114.1	130.94	phospholipase/carboxylesterase
TGME49_226550	104.15	103.94	107.83	131.01	119.79	144.27	TBC domain containing protein
TGME49_233460	7245.24	6881.62	7349.15	6700.22	6633.78	7368.42	SAG-related sequence SRS29B
TGME49_235610	12.31	12.55	13.29	15.89	14.79	14.18	ATPase, AAA family protein
TGME49_211340	35.22	37.85	36.76	19.72	23.1	21.02	hypothetical protein
TGME49_243730	1171.79	1157.96	1123.23	531.63	563.58	552.46	rhoptry protein ROP9
TGME49_235380	110.99	110.06	110.09	79.96	75.32	72.77	hypothetical protein
TGME49_203310	6736.74	6931.99	6657.61	5244.5	5258.2	5509.12	dense granule protein GRA7
TGME49_311060	9.6	7.92	9.72	7.93	8.09	6.81	metal-dependent phosphohydrolase HD domain-containing protein
TGME49_262710	292.24	293.86	290.57	345.87	342.53	371.46	Ctr copper transporter family protein
TGME49_301140	0.31	0.91	0.77	10.16	12	16.17	SAG-related sequence SRS19A
TGME49_233695	102.86	94.35	96.08	108.64	105.87	102.48	hypothetical protein
TGME49_314270	11.8	14.31	14.13	12.55	14.43	10.7	peptidyl-tRNA hydrolase domain-containing protein
TGME49_309070	18.3	18.75	18.05	11.5	10.94	12.57	hypothetical protein
TGME49_253410	31.38	33.73	36.13	25.47	23.92	22.91	hypothetical protein
TGME49_286465	0	1.52	0	1.93	0	0	hypothetical protein
TGME49_315730	0	0	0	2.27	2.05	3.09	apical membrane antigen 1 protein
TGME49_218870	30.07	26.86	30.45	27.01	21.8	27.74	TBC domain-containing protein
TGME49_206490	27.84	28.41	26.58	23.91	23.29	25.35	ICE family protease (caspase) p20 domain-containing protein
TGME49_309210	643.98	652.53	635.56	616.83	562.34	655.62	peroxiredoxin 6, putative
TGME49_206340	224.55	209.01	208.06	184.87	180.61	198.93	hypothetical protein
TGME49_244550	23.63	23.88	24.37	28.48	29.88	31.05	hypothetical protein
TGME49_245580	16.08	16.43	16.17	17	15.48	14.7	hypothetical protein
TGME49_240220	34.01	34.2	33.87	72.62	78.45	74.61	hypothetical protein
TGME49_224950	74.66	79.31	76.56	40.21	41.51	41.77	calcium-dependent protein kinase CDPK5
TGME49_287220	55.22	58.06	57.97	36.67	39.53	33.54	hypothetical protein
TGME49_225005	0	0.95	0	0	0	0	hypothetical protein
TGME49_315123	8.59	7.39	7.86	84.43	83.54	83.01	hypothetical protein
TGME49_306190	240.84	224.56	237.43	177.79	181.72	163.78	hypothetical protein
TGME49_315845	0.29	0.28	0.67	49.28	50.48	53.58	kinesin motor domain-containing protein
TGME49_216950	16.67	17.56	18.41	14.16	13.81	12.86	helicase
TGME49_304910	11.67	11.63	11.23	12.23	12.27	12.15	hypothetical protein
TGME49_294898	42.19	42.28	44.4	53.6	48.9	53.24	tetratricopeptide repeat-containing protein
TGME49_247015	41.97	41.24	43.72	38.97	39.69	41.88	hypothetical protein
TGME49_311660	18.09	17.72	19.09	25	22.82	23.3	histone lysine methyltransferase, SET, putative
TGME49_256865	0.51	0.27	0.27	23.71	24.12	24.61	WD repeat domain 35 family protein
TGME49_298620	49.97	59.29	71.89	63.56	73.06	84.41	hypothetical protein
TGME49_223685	39.47	41.39	34.68	52.95	51.97	41.26	hypothetical protein
TGME49_264240	0	0	0	15.58	7.64	8.11	hypothetical protein
TGME49_292340	40.82	43.11	40.08	40.96	42.45	39.37	zinc finger, C3HC4 type (RING finger) domain-containing protein
TGME49_203100	0	0	0	4.8	2.34	2.5	hypothetical protein
TGME49_320600	1055.41	1003.73	1045.33	1516.8	1537.6	1701.16	cold-shock DNA-binding domain-containing protein
TGME49_266785	0.26	0.25	0.26	47.36	42.78	47.66	zinc finger (CCCH type) motif-containing protein
TGME49_213690	53.74	40.85	52.37	70.05	52.17	57.82	ring box protein 1 family protein
TGME49_239830	78.56	82.18	86.25	30.74	33.66	28.88	TBC domain-containing protein
TGME49_227960	121.31	115.7	116.24	117.8	115.89	123.82	PCI domain-containing protein
TGME49_300650	0	0	0	0	0	0.18	ycf24 family protein, putative
TGME49_217930	5.15	4.35	4.07	31.36	32.44	31.89	hypothetical protein
TGME49_240940	22.51	21.91	22.34	31.35	31.98	27.95	hypothetical protein
TGME49_279370	60.94	55.87	62.33	54.54	59.09	56.7	SNARE associated Golgi protein
TGME49_236550	377.47	391.88	425.57	455.53	474.08	450.13	hypothetical protein
TGME49_223668	19.3	19.17	22.15	27.91	24.8	21.9	LYAR-type C2HC zinc finger protein
TGME49_242850	66.42	66.4	66.61	72.63	75.05	68.87	hypothetical protein
TGME49_283780	353.94	365.93	356.38	369.79	380.05	399.24	glucose-6-phosphate isomerase GPI
TGME49_249710	18.84	15.54	20.07	16.12	17.03	15.79	Parkinson disease 7 domain containing 1 family protein
TGME49_259190	20.91	20.3	20.12	15.99	15.27	12.75	hypothetical protein
TGME49_321660	20.68	20.42	18.92	27.4	24.71	25.45	mannosyltransferase, putative
TGME49_268870	74.96	70.02	69.61	58.18	53.36	50.17	tetratricopeptide repeat-containing protein
TGME49_227270	38.74	38.85	38.75	29.16	30.1	32.41	hypothetical protein
TGME49_318160	339.48	336.64	355.77	353.63	324.06	353.83	MSP (Major sperm protein) domain-containing protein
TGME49_276100	25.25	28.49	29.5	28.77	28.76	26.04	hypothetical protein
TGME49_237240	63.54	58.33	70.83	77.8	65.55	75.97	hypothetical protein
TGME49_213746	34	51.61	41.95	47.71	32.09	38.55	hypothetical protein
TGME49_266800	77.25	77.01	70.13	62.16	63.04	73.91	integral membrane protein, putative
TGME49_231600	36.21	37.35	38.72	40.77	35.43	37.02	HEAT repeat-containing protein
TGME49_278900	9.46	10.23	8.95	10.63	8.92	12.05	protein kinase, putative
TGME49_217728	2.31	0	6.99	0	0	2.92	hypothetical protein
TGME49_320080	111.35	118.13	116.09	54.11	64.05	51.16	hypothetical protein
TGME49_227800	42.79	41.02	41.03	35.15	32.63	32.11	EF hand domain-containing protein
TGME49_314267	4.63	7.14	4.97	4.98	3.82	3.65	hypothetical protein
TGME49_328200	0	2.99	0	0	3.64	0	phosphatidylinositol 4-kinase
TGME49_246160	22.32	21.94	20.9	28.59	27.77	21.68	hypothetical protein
TGME49_290850	98.07	98.77	99.89	90.77	86.09	83.12	WD-40 repeat protein
TGME49_248640	69.71	68.28	68.47	66.16	62.62	60.25	regulator of chromosome condensation (RCC1) repeat-containing protein
TGME49_254140	25.75	122.65	26.51	111.88	84.24	116.32	DNA-directed RNA polymerase II RPABC4
TGME49_270350	122.6	123.37	129.92	86.33	89.81	97.27	hypothetical protein
TGME49_264790	10.3	10.68	10.7	9.01	9.95	7.74	hypothetical protein
TGME49_319540	34.36	31.56	32.76	17.83	20.43	19.16	hypothetical protein
TGME49_249590	178.32	183.33	206.22	214.81	207.37	216.82	proteasome subunit alpha type 5-2, putative
TGME49_249560	17.82	18.62	17.49	16.23	18.39	19.2	DNA-directed RNA polymerase alpha chain rpoA
TGME49_216160	1.32	2.13	1.3	134.26	129.84	129.77	hypothetical protein
TGME49_258010	23.76	23.16	23.92	18.74	18.7	20.17	calcium signaling protein kinase RAD53, putative
TGME49_321170	37.77	38.13	32.86	65.12	58.81	61.04	Toxoplasma gondii family C protein
TGME49_298040	25.87	25.52	25.2	23.51	24.48	24.15	hypothetical protein
TGME49_207880	40.56	43.39	39.44	73.59	72.82	71.34	hypothetical protein
TGME49_293252	0.61	0.43	0.37	43.42	45.71	48.19	hypothetical protein
TGME49_278600	21.68	22.03	22.04	24.26	25.32	23.5	hypothetical protein
TGME49_236660	50.96	48.87	50.32	41.11	37.97	39.21	START domain-containing protein
TGME49_289277	0	0.94	0.48	11.16	16.05	20.75	hypothetical protein
TGME49_242640	30.25	31.29	29.25	30.18	29.86	24.6	hypothetical protein
TGME49_274290	7.7	10.71	14.25	35.78	14.66	18.68	Toxoplasma gondii family B protein
TGME49_215055	8.26	5.47	8.17	2.57	3.68	2.69	hypothetical protein
TGME49_204130	479.08	518.15	493.88	231.31	257.22	233.91	perforin-like protein PLP1
TGME49_213100	8.56	10.98	8.7	10.85	7.26	8.34	hypothetical protein
TGME49_242040	4.87	4.27	2.41	4.38	7.8	5.89	hypothetical protein
TGME49_306990	64.09	47.73	55.77	47.84	48.65	45.88	hypothetical protein
TGME49_206520	13.16	13.98	14.21	5.14	6.9	5.38	hypothetical protein
TGME49_280710	292.91	288.97	271.75	322.18	310.09	319.66	20S proteasome subunit beta 7, putative
TGME49_315710	29.47	30.94	34.27	18.36	22.55	21.97	hypothetical protein
TGME49_252230	35.65	35.97	36.63	37.72	36.68	39.75	hypothetical protein
TGME49_312680	28.52	27.66	10.82	33.84	62.32	66.1	60S ribosomal protein L27, putative
TGME49_313100	80.08	80.26	81.15	80.9	75.72	80.1	signal recognition particle SRP54 protein
TGME49_243265	8.66	8.28	8.15	9.02	9.17	7.03	protamine P1 protein
TGME49_306520	77.95	74.68	83.22	64.3	62.47	68.12	tRNA pseudouridine synthase B, putative
TGME49_301270	35.94	37.59	36.13	31.01	31.75	28.77	Tyrosine kinase-like (TKL) protein
TGME49_288945	38.62	38.24	39.47	17.01	17.91	16.74	hypothetical protein
TGME49_268800	0.91	0.79	0.63	10.55	11.61	12.04	hypothetical protein
TGME49_257720	18.59	19.16	20.54	70.69	75.8	69.1	proton ATPase, putative
TGME49_237480	13.79	15.06	12.98	11.42	14.02	10.08	BRCA1 C Terminus (BRCT) domain-containing protein
TGME49_286100	0	0	0	5.98	5.89	6.05	hypothetical protein
TGME49_304470	28.31	29.17	25.03	18.82	18.06	21.97	oxidoreductase, putative
TGME49_254340	7.64	9.09	9.28	13.94	12.42	19.05	hypothetical protein
TGME49_212980	457.78	441.5	453.49	326.04	321.13	332.03	hypothetical protein
TGME49_310140	25.75	20.99	22.95	26.32	25.64	27.47	hypothetical protein
TGME49_203930	279.44	259.1	275.61	170.74	161.66	169.53	hypothetical protein
TGME49_230080	14.94	15.56	14.22	52.07	57.13	52.61	DEAD/DEAH box helicase domain-containing protein
TGME49_279345	0	0	2.7	0	0	0	hypothetical protein
TGME49_278540	194.92	196.87	198.35	174.61	141.05	180.68	hypothetical protein
TGME49_246730	112.02	101.13	115.28	91.01	100.37	107.92	hypothetical protein
TGME49_203060	212.06	217.89	220.04	129.5	135.94	144.63	hypothetical protein
TGME49_269020	21.18	17.72	21.09	28.88	27.59	25.62	hypothetical protein
TGME49_261440	293.02	300.65	302.29	202.93	225.3	218.94	ARM repeats containing protein
TGME49_280522	90.08	91.55	93.12	75.25	74.76	69.87	hypothetical protein
TGME49_205430	0.78	1.21	0.61	6.71	7.74	5.96	isovaleryl-CoA dehydrogenase
TGME49_217410	1.67	1.2	2.07	52.34	59.53	58.8	hypothetical protein
TGME49_202430	71.89	73.76	71.56	150.96	156.25	147.45	hypothetical protein
TGME49_236780	21.79	20.55	20.57	17.36	17.1	18.72	zinc finger, C3HC4 type (RING finger) domain-containing protein
TGME49_293340	202.04	203.45	220.16	215.13	207.51	249.35	ran binding family protein 1, putative
TGME49_221400	142.05	149.3	142.57	100.69	121.07	99.92	hypothetical protein
TGME49_221500	32.87	28.24	30.91	27.87	28.39	29.12	dual specificity phosphatase, catalytic domain-containing protein
TGME49_206670	85.84	89.02	86.91	74.27	75.62	64.85	hypothetical protein
TGME49_214200	25.12	26.15	27.18	23.16	23.34	24.92	WD domain, G-beta repeat-containing protein
TGME49_244406	0	0	0.8	33.2	22.84	21.16	cysteine dioxygenase type i protein
TGME49_288290	30.28	29.6	24.9	29.18	24.4	29.26	hypothetical protein
TGME49_225400	0.17	0.05	0.28	5.58	5.37	6.15	hypothetical protein
TGME49_209985	71.9	71.96	63.44	157.35	161.34	167.45	cAMP-dependent protein kinase
TGME49_201390	1990.87	1956.21	1854.13	1523.17	1477.47	1742.8	hypothetical protein
TGME49_263060	142.85	133.63	136.7	118.08	120.8	119.35	Proteasome/cyclosome repeat-containing protein
TGME49_265140	9.31	8.39	4.77	13.38	11.08	10.26	hypothetical protein
TGME49_271780	29.75	31.15	30.88	24.46	25.45	23.05	Filamin/ABP280 repeat-containing protein
TGME49_294230	453.73	373.68	370.36	482.48	372.79	482.49	hypothetical protein
TGME49_304700	22.12	21.88	23.01	25.46	26.22	25.28	hypothetical protein
TGME49_296121	268.53	265.59	254.59	301.12	293.54	281.15	hypothetical protein
TGME49_310760	44.97	47.54	47.84	47.54	46.27	45.81	protein phosphatase 2C domain-containing protein
TGME49_285860	5.09	4.36	4.62	9.02	6.57	10.55	SAG-related sequence SRS20C
TGME49_203820	128.02	136.12	137.55	87.16	94.71	89.81	hypothetical protein
TGME49_279350	78.64	99.34	86.39	23.53	22.69	20.72	hypothetical protein
TGME49_281510	67.76	70.28	70.58	74.73	70.76	89.13	ribonuclease H1 large subunit, putative
TGME49_248620	36.46	35.15	38.19	30.5	26.08	27.56	hypothetical protein
TGME49_205000	35.58	31.8	39.37	29.37	29.69	30.87	phosphoglycerate mutase family protein
TGME49_271580	1.12	1.09	1.11	15.94	19.42	18.2	Toxoplasma gondii family D protein
TGME49_235390	0.12	0.15	0.04	4.65	5.89	4.71	PAN domain-containing protein
TGME49_233157	43.78	51.34	43.64	39.24	26.86	24.73	hypothetical protein
TGME49_240080	42.98	45.12	46.84	40.57	40.27	39.69	hypothetical protein
TGME49_293500	14.3	14.08	14.95	33.22	33.85	29.61	hypothetical protein
TGME49_211220	26.01	25.67	27.3	20.36	19.35	23.13	hypothetical protein
TGME49_257110	11.14	8.6	11.26	9.89	9.18	10.35	hypothetical protein
TGME49_289610	28.85	23.02	32.32	26.14	25.06	39.43	hypothetical protein
TGME49_225470	84.38	83.49	94.57	81.24	70.39	88.02	peptide methionine sulfoxide reductase
TGME49_253130	120.38	108.17	116.74	72.18	79.99	75.78	transporter, major facilitator family protein
TGME49_294025	32.08	31.78	32.27	33.51	28.49	31.22	hypothetical protein
TGME49_220175	14.28	14.37	12.02	9.73	11.66	12.51	hypothetical protein
TGME49_306334	0.51	0.49	0	4.56	3.75	2.73	hypothetical protein
TGME49_226560	64.75	63.49	70.28	60.53	56.67	67.66	zinc finger (CCCH type) motif-containing protein
TGME49_225720	25.06	26	19.67	25.89	27.03	30.93	hypothetical protein
TGME49_209510	0	0.14	0.07	79.44	76.09	84.31	hypothetical protein
TGME49_254650	108.32	109.57	107.39	92.34	87.63	102.48	zinc finger protein
TGME49_217870	92.19	101.06	100.2	69.22	64.66	62.26	DHHC zinc finger domain-containing protein
TGME49_226720	46.64	47.76	53.02	67.55	73.84	73.26	translin family protein
TGME49_233735	19.06	19.86	20.99	18.81	19.09	16.9	hypothetical protein
TGME49_248680	28.22	29.92	28.83	22.64	22.69	23.52	hypothetical protein
TGME49_220330	17.12	14.68	16.36	67.48	63.27	64.36	hypothetical protein
TGME49_285290	120.95	113.6	119.88	96.31	85.24	87.2	hypothetical protein
TGME49_240890	55.04	57.65	58.32	54.81	57.14	52.12	6-phosphofructokinase
TGME49_319870	609.94	595.72	596.57	598.4	576.8	609.72	ubiquitin-conjugating enzyme subfamily protein
TGME49_230170	77.27	84.39	77.55	52.3	54.84	50.14	hypothetical protein
TGME49_250940	54.65	57.25	55.63	114.99	117.94	117.9	hypothetical protein
TGME49_215885	1.62	0.79	1.86	13.62	9.7	12.84	hypothetical protein
TGME49_273595	21.56	23.08	22.47	23.27	24.57	22.64	hypothetical protein
TGME49_253180	861.72	942.4	891.76	973.22	846.12	864.51	hypothetical protein
TGME49_251490	34.58	33.92	31.61	28.55	29.35	30.63	ACR, COG2135 domain-containing protein
TGME49_225090	37.95	36.69	37.35	34.29	37.01	34.79	hypothetical protein
TGME49_245520	22.59	24.66	21.66	16.38	22.86	21.31	hypothetical protein
TGME49_262700	23.49	23.61	23.49	25.84	25.58	23.28	tetratricopeptide repeat-containing protein
TGME49_257810	0	0	0	1.9	2.28	3.98	hypothetical protein
TGME49_294750	24.13	24.84	25.21	31.98	26.77	32.53	hypothetical protein
TGME49_264420	59.67	70.16	60.56	121.33	141.01	123.03	lipoprotein, putative
TGME49_265160	20.86	20.99	16.57	11.5	8.52	10.17	hypothetical protein
TGME49_248690	8.15	10.68	6.82	6.5	5.04	6.37	hypothetical protein
TGME49_319700	0.94	0.92	0.7	0.92	1.46	0.96	NEK kinase
TGME49_204090	7.14	6.96	3.55	2.25	1.09	2.35	eIF2 kinase IF2K-C
TGME49_220180	10.99	11.32	8.72	9.25	11.5	10.57	hypothetical protein
TGME49_312210	67.06	68.67	67.85	54.32	58.65	56.87	hypothetical protein
TGME49_204472	0	0	0	1.04	0	0	cyclic nucleotide-binding domain-containing protein
TGME49_249425	145.69	153.64	152.92	168.73	184.63	178.78	hypothetical protein
TGME49_288475	2.12	2.33	2.51	21.18	22.34	22	hypothetical protein
TGME49_214230	15.96	15.37	15.23	14.38	14.31	11.84	Dopey, N-terminal domain-containing protein
TGME49_289760	58.39	62.31	60.65	36.89	34.91	38.72	hypothetical protein
TGME49_206290	0.14	0.54	0.27	0.73	1.9	1.33	hypothetical protein
TGME49_233890	32.68	29.42	36.6	27.69	28.58	33.04	hypothetical protein
TGME49_260325	29.02	31.21	32.37	28.38	34.23	29.7	hypothetical protein
TGME49_309790	27.45	26.13	23.26	45.74	39.59	39.69	hypothetical protein
TGME49_253080	43.27	36.76	39.13	39.85	35.11	41.35	hypothetical protein
TGME49_202830	485.26	461.32	470.59	330.17	310.97	340.33	Elicitor-responsive protein, putative
TGME49_226370	43.19	37.61	39.64	27.3	26.63	27.65	dgat2l1-prov protein
TGME49_258860	54.04	55.05	52.21	44.86	45.15	41.04	hypothetical protein
TGME49_285250	344.51	349.65	339.24	201.98	213.48	199.41	hypothetical protein
TGME49_238010	1611.79	1541.03	1581.4	2683.36	2553.65	2947.54	ribosomal protein RPL23A
TGME49_269600	2.71	2.25	2.54	22.16	21.14	22.93	biotin-requiring enzyme domain-containing protein
TGME49_203250	0.46	0.5	1.08	44.43	44.67	44.95	hypothetical protein
TGME49_320588	21.28	21.48	21.91	19.74	21.42	18.63	glycosyl hydrolases family 35 protein
TGME49_202568	81.63	82.9	65.46	86.4	63.11	81.02	hypothetical protein
TGME49_308810	159.78	155.21	153.77	120.84	125.63	125.23	rhoptry neck protein RON9
TGME49_214390	88.91	80.98	67.27	116.82	84.98	149.56	hypothetical protein
TGME49_283480	0	0	0	15.08	13.02	14.85	cell-cycle-associated protein kinase DYRK2, putative
TGME49_252630	168.23	197.03	211.53	243.59	206.56	224.2	hypothetical protein
TGME49_246660	0.09	0.08	0	0.56	0.85	1.05	AP2 domain transcription factor AP2XII-3
TGME49_319312	1.91	1.44	1.98	23.59	29.33	23.23	hypothetical protein
TGME49_218520	1593.77	1602.37	1574.37	884.44	904.28	990.67	microneme protein MIC6
TGME49_240880	0.47	0.32	0.2	18.38	19.8	14.84	hypothetical protein
TGME49_250830	90.17	79.62	91.73	95.54	93.14	91.6	SAC3/GANP family protein
TGME49_238380	215.48	219.03	222.63	137.92	136.82	140.38	hypothetical protein
TGME49_261230	189.54	185.47	188.85	149.68	150.74	140.33	ankyrin repeat-containing protein
TGME49_258890	0	0	0	0.67	0	0	hypothetical protein
TGME49_300190	1025.61	983.55	951.92	2194.88	2113.24	2313.86	ribosomal protein RPL37A
TGME49_218230	30.81	27.64	29.6	37.78	38.95	36.11	histone lysine methyltransferase, SET, putative
TGME49_211330	5.68	6.23	6.63	9.86	9.57	11.09	methionine aminopeptidase
TGME49_265480	60.77	56.55	54.48	49.82	40.95	44.86	hypothetical protein
TGME49_290678	41.86	43.2	40.07	41	40.81	34.06	hypothetical protein
TGME49_238200	3.33	2.62	3.77	73.38	76.56	76.35	alpha/beta hydrolase fold domain-containing protein
TGME49_254350	0	0.28	0	121.91	117.33	133.56	endo-1,3(4)-beta-glucanase
TGME49_203380	52.52	51.73	52.19	52.01	45.19	57.03	DnaJ domain-containing protein
TGME49_315802	7.12	8.03	9.94	406	412.33	408.1	hypothetical protein
TGME49_276230	2.78	4.74	7.59	97.3	86.87	79.53	Toxoplasma gondii family B protein
TGME49_232420	0.27	0.13	0	2.25	3.79	3.63	hypothetical protein
TGME49_229370	32.48	32.48	33.13	23.96	21.98	21.92	AP2 domain transcription factor AP2VIII-1
TGME49_254390	108.67	108.17	111.23	91.94	90.48	86.85	CRAL/TRIO domain-containing protein
TGME49_248480	1812.27	1710.32	1904.48	2449.67	2424.45	2757.01	ribosomal protein RPS9
TGME49_263380	0	0	0	1.31	0.42	0.91	Dullard family phosphatase domain-containing protein
TGME49_219800	195.21	190.49	201.78	218.51	206.76	218.18	vacuolar ATP synthase subunit b, putative
TGME49_314038	26.44	19.95	27.13	21.39	23.31	9.85	hypothetical protein
TGME49_292950	76.36	78.95	79.02	52.5	54.17	49.34	hypothetical protein
TGME49_211380	0	0	0	0.19	0	0.4	hypothetical protein
TGME49_311850	2.89	8.42	0	3.46	6.79	0	hypothetical protein
TGME49_281660	7.48	2.18	2.97	45.55	41.15	43.64	hypothetical protein
TGME49_251770	80.2	81.17	78.64	44.09	43.89	45.04	hypothetical protein
TGME49_285530	12.9	12.68	13.71	17.52	14.97	16.47	ribosomal protein RPL35
TGME49_266390	17.99	16.66	18.32	17.19	17.43	16.73	DNA mismatch repair protein, C-terminal domain-containing protein
TGME49_253560	23.53	22.16	22.41	14.92	14.57	13.42	hypothetical protein
TGME49_237600	51.97	48.98	50.49	44.96	45.39	50.42	Armadillo/beta-catenin family repeat-containing protein
TGME49_213560	0.8	0.71	1.01	10.91	12.46	12.22	hypothetical protein
TGME49_272020	0.46	0	1.35	1.76	0.56	2.45	hypothetical protein
TGME49_305990	65.18	72.44	68.59	46.97	41.16	36.83	hypothetical protein
TGME49_214950	536.93	545.02	447.01	319.79	308.4	386.52	hypothetical protein
TGME49_278500	13.4	14.53	14.79	15.94	14.68	15.34	ribosomal RNA large subunit methyltransferase J protein
TGME49_217630	5.37	5.75	5.04	47.46	46.63	51.24	hypothetical protein
TGME49_226340	65.84	62.29	65.72	49.05	51.34	50.69	hypothetical protein
TGME49_269300	0.23	0.27	0.36	14.76	15.17	15.21	lipase
TGME49_238460	0	0	0	0.69	1.32	2.87	SAG-related sequence SRS22B
TGME49_244090	22.89	21.9	21.46	24.58	22.1	21.97	hypothetical protein
TGME49_267690	18.81	19.08	17.84	26.23	26.2	24.22	hypothetical protein
TGME49_257568	6.74	6.43	7.58	4.58	5.2	5.53	hypothetical protein
TGME49_305790	0.21	0.1	0.18	23.32	23.53	22.28	hypothetical protein
TGME49_222660	55.36	60.31	63.68	44.26	46.04	47.38	leucine rich repeat-containing protein
TGME49_231125	8.34	7.87	9.74	15.1	10.34	19.24	hypothetical protein
TGME49_286000	3.23	2.85	3.19	53.09	53.85	54.98	hypothetical protein
TGME49_249320	26.32	26.58	26.11	24.29	26.95	27.36	flavodoxin domain-containing protein
TGME49_227910	460.8	422.01	453.48	426.34	496.73	544.83	hypothetical protein
TGME49_205230	0	0	2.33	2.81	0	2.92	hypothetical protein
TGME49_256700	4.22	8.34	4.34	43.89	47.95	44.72	hypothetical protein
TGME49_234507	0	0	0	0	0.29	0	hypothetical protein
TGME49_253430	754.5	758.08	755.38	457.04	453.34	466.77	asparagine synthetase, putative
TGME49_277770	14.84	15.1	13.63	28.65	25.37	24.53	hypothetical protein
TGME49_220450	14.48	11.43	13.02	16.73	14.31	15.75	ribonuclease HI protein
TGME49_294902	10.91	9.68	9.61	12.28	10.82	11.33	hypothetical protein
TGME49_224970	44.33	43.81	43.62	36.79	41.58	36.61	nucleolar protein
TGME49_261050	32.43	30.06	31.67	28.01	33.16	35.36	RNB family domain-containing protein
TGME49_322100	10.51	12.77	9.97	227.43	204.87	224.64	myosin-light-chain kinase
TGME49_209250	237.91	235.62	229.73	154.65	149.95	150.75	hypothetical protein
TGME49_221510	310.9	289.8	311.62	307.72	333.43	338.27	hypothetical protein
TGME49_252850	35.59	36.98	35.96	30.64	34.55	34.56	initiation factor, subunit 2 family protein
TGME49_310122	17.11	16.11	16.08	12.38	15.3	11.43	hypothetical protein
TGME49_220300	21.8	22.04	21.05	56.38	57.98	61.79	ribosomal protein L15 protein
TGME49_312640	85.92	78.61	78.81	75.2	68.7	69.33	hypothetical protein
TGME49_237070	47.69	36.75	39.28	158.35	151.58	167.27	hypothetical protein
TGME49_218740	129.11	141.86	141.2	44.62	53.38	53.85	membrane protein, putative
TGME49_246940	423.9	439.37	431.71	288.56	279.66	312.02	hypothetical protein
TGME49_211270	23.25	22.77	23.18	36.6	36.75	31.39	sushi domain (scr repeat) domain-containing protein
TGME49_245990	30.68	33.47	34.01	29.66	31.55	27.63	hypothetical protein
TGME49_261400	210.68	216.71	212.58	212.17	220.56	211.92	hypothetical protein
TGME49_243710	182.49	170.52	184.47	205.47	198.5	203	t-complex protein beta subunit
TGME49_231120	44.54	43.51	45.4	46.76	42.33	50.06	ribosomal protein S11, putative
TGME49_286270	27.24	28.46	27.5	23.18	24.29	19.7	hypothetical protein
TGME49_273510	0	0.07	0	11.03	11.14	11.35	hypothetical protein
TGME49_256788	0.45	0.22	0.22	1.34	0.71	0.78	intraflagellar transport 52 (Protein NGD5) family protein
TGME49_226890	11.83	12.69	14.29	11.86	11.84	11.48	hypothetical protein
TGME49_209610	0	0	0	19.88	21.7	18.84	oocyst wall protein OWP2
TGME49_271570	0	0.39	1.97	1.09	1.06	5.41	Toxoplasma gondii family D protein
TGME49_274080	1.87	2.26	2.29	11.56	13.78	15.9	hypothetical protein
TGME49_215090	48.72	49.67	53.14	51.05	47.84	53.44	ATP binding protein, putative
TGME49_297230	40.85	43.89	40.03	38.91	39.23	40.46	Vps53 family, N-terminal protein
TGME49_244170	21.45	18.37	20.33	17.59	26.09	22.79	hypothetical protein
TGME49_202620	280.1	281.24	283.5	281.48	296.79	317.51	hypothetical protein
TGME49_203860	17.2	15.69	16.27	17.15	15.87	15.98	hypothetical protein
TGME49_215700	11.03	10.79	11.7	10.36	11.01	8.93	phosphatidylinositol 3- and 4-kinase
TGME49_207940	30.15	29.69	29.75	23.36	26.71	28.28	ribosomal protein S9, putative
TGME49_261210	170.65	160.48	162.31	164.43	152.96	170.13	26s proteasome subunit p55, putative
TGME49_236580	262.95	230.92	248.08	310.07	281.57	326.49	Prp31-15.5k-U4 Snrna Complex family protein
TGME49_254135	11.38	10	10.62	15.85	14.44	15.02	hypothetical protein
TGME49_320300	67.39	67.96	73.02	68.66	70.4	69.31	SWI2/SNF2 Brahma-like putative
TGME49_291580	0.88	0.43	1.74	3.39	1.62	2.95	hypothetical protein
TGME49_249380	55.25	52.65	58.37	44.42	42.93	43.85	DHHC zinc finger domain-containing protein
TGME49_220630	42.98	42.42	43.4	138.04	131.22	122.31	hypothetical protein
TGME49_292920	165.35	163.97	173.69	178.45	169.22	184.62	heat shock protein 75, putative
TGME49_280610	78.94	76.14	85	73.4	80.75	75.86	signal recognition particle receptor alpha subunit
TGME49_259860	28.89	28.15	28.13	23.77	26.07	22.81	hypothetical protein
TGME49_239020	12.53	13.77	14.82	104.62	100.53	100.41	ABC transporter transmembrane region domain-containing protein
TGME49_271960	120.78	122.81	119.23	94.24	93.83	102.13	hypothetical protein
TGME49_269315	0	0	0	6.74	5.47	4.94	hypothetical protein
TGME49_325200	0	0	0	3.94	7.54	4.06	pyridoxal-phosphate dependent superfamily protein
TGME49_231800	9.59	8.95	9.54	14.56	17.03	12.87	helicase, putative
TGME49_306630	14.15	14.76	16.77	19.85	21.68	18.97	tRNA methyltransferase complex GCD14 subunit protein
TGME49_297090	0	0.49	0	10.23	9.76	7.25	hypothetical protein
TGME49_273990	14.58	14.27	17.03	16.37	16.32	16.31	CobW/P47K family protein
TGME49_272490	6.71	7.84	8.15	10.24	7.28	9.37	protoporphyrinogen oxidase
TGME49_233330	0	0	0	0.33	0.48	0.35	radial spokehead family protein
TGME49_223140	100.32	97.41	97.49	123.32	111.03	117.94	tRNA binding domain-containing protein
TGME49_311010	244.48	244.71	277.08	184.39	192.6	192.27	hypothetical protein
TGME49_294200	1030.6	1036.55	1044.03	519.6	530.91	556.54	glucose-6-phosphate 1-dehydrogenase
TGME49_290870	75.87	81.83	80.39	50.13	55.12	55.68	patched family protein
TGME49_254380	38.67	48.01	35.55	33.71	37.2	54.01	ribosomal protein L11, putative
TGME49_204070	52.2	58.53	53.53	50.07	50.19	45.36	YT521-B family protein
TGME49_320150	4.85	4.84	3.7	358.46	365.82	377.21	elongation factor Tu GTP binding domain-containing protein
TGME49_226755	16.12	14.11	15.3	37.08	35.29	35	3'5'-cyclic nucleotide phosphodiesterase domain-containing protein
TGME49_305290	148.21	149.15	163.06	130.28	137.78	154.21	vacuolar atp synthase subunit e, putative
TGME49_285700	21.14	17.35	18.45	24.33	24.14	23.66	ubiquitin fusion degradation protein UFD1AP
TGME49_305220	0	0	0	0	4.54	0	C-Myc-binding family protein
TGME49_247280	12.5	12.74	13.48	108.76	109.36	110.42	hypothetical protein
TGME49_286480	189.44	195.13	173.42	132.91	130.06	161.72	hypothetical protein
TGME49_236250	14.99	15.02	16.42	15.64	15.16	17.05	regulator of chromosome condensation (RCC1) repeat-containing protein
TGME49_255410	94.71	84.3	89.28	91.28	85.37	79.22	hypothetical protein
TGME49_316680	38.05	40.54	38.99	28.54	31.83	24.65	RNA pseudouridine synthase superfamily protein
TGME49_231410	279.34	293.01	294.77	274.23	265.52	283.95	hypothetical protein
TGME49_314700	93.44	100.7	97.05	49.38	54.33	53.1	hypothetical protein
TGME49_305050	614.93	643.34	660.11	244.21	248.01	277.9	calmodulin, putative
TGME49_228490	73.5	67.64	70.81	45.97	47.99	49.67	hypothetical protein
TGME49_269840	189.5	191.31	190.22	168.14	172.05	190.64	proteasome regulatory subunit
TGME49_318210	20.17	20.65	21.52	23.67	20.26	19.51	hypothetical protein
TGME49_315270	107.87	103.37	104.87	120.79	120.53	111.43	hypothetical protein
TGME49_238940	35.57	33.09	35.99	101.29	111.17	99.06	GDP mannose 4,6-dehydratase, putative
TGME49_318620	34.82	35.93	35.57	24.62	26.35	27.38	RNA-directed RNA polymerase
TGME49_260800	28.51	26.89	27.02	21.68	22.34	21.48	hypothetical protein
TGME49_308010	53.13	52.84	50.61	40.18	38.61	37.47	hypothetical protein
TGME49_267800	71.71	73.07	72.89	65.14	63.54	63.62	dynamin-related protein DRPA
TGME49_320592	16.29	15.43	14.91	15.16	16.56	14.84	hypothetical protein
TGME49_219780	14.45	16.84	14.58	13.86	27.15	14.44	hypothetical protein
TGME49_278550	12.32	13.02	12.59	14.84	15.24	13.17	elongation factor Tu GTP binding domain-containing protein
TGME49_283550	41.33	43.33	42.19	32.69	34.5	28.13	hypothetical protein
TGME49_237894	0	0	0.16	85.88	82.53	88.04	OTU family cysteine protease
TGME49_268340	33.5	35.15	35.92	23.64	27.98	26.67	glycosyltransferase family 28 C-terminal domain-containing protein
TGME49_306920	61.92	64.59	65.86	45.86	45.07	49.75	hypothetical protein
TGME49_290630	13.5	14.11	13.2	12.14	11.79	11.09	AP2 domain transcription factor AP2IX-7
TGME49_214340	49.92	48.59	52.18	41.71	49.58	52.73	hypothetical protein
TGME49_258940	80.58	68.84	61.17	98.38	77.23	117.61	acylphosphatase family protein
TGME49_219620	28.61	27.55	26.99	22.14	24.58	26.05	hypothetical protein
TGME49_243550	0	0	0	0.27	0.52	0.29	H-SHIPPO 1, putative
TGME49_323700	0.05	0	0.05	7.93	7.66	7.12	OTU family cysteine protease
TGME49_207720	20	21.09	22.29	21.07	21.19	21.72	hypothetical protein
TGME49_244140	8.27	7.2	7.84	11.77	11.39	9.6	hypothetical protein
TGME49_223450	40.79	40.65	38.33	32.86	33.27	28.06	ubiquitin carboxyl-terminal hydrolase
TGME49_290950	108.79	108.35	109.73	91.61	90.21	83.77	clathrin heavy chain, putative
TGME49_210270	44.19	43.31	47.78	27.5	28.33	26.73	hypothetical protein
TGME49_309020	8.43	8.69	9.14	5.36	4.78	6.87	PP-loop family protein
TGME49_278960	50.53	46.75	47.39	59.57	56.82	53.57	hypothetical protein
TGME49_237880	959.5	890.12	926.33	870.94	746.85	814.71	hypothetical protein
TGME49_276190	13.6	9.39	9.41	18.1	14.91	17.36	hypothetical protein
TGME49_276830	5.77	4.99	7	41.7	31.46	30.77	hypothetical protein
TGME49_223870	6.55	6.71	7.47	24.43	26.28	25.49	hypothetical protein
TGME49_265310	145.95	143.63	153.59	154.56	149.07	159.07	heat shock protein 40, putative
TGME49_228250	46.82	45.4	44.73	48.9	51.64	46.16	elongation factor Tu GTP binding domain-containing protein
TGME49_294600	0.1	0.4	0	22.66	25	28.22	Toxoplasma gondii family D protein
TGME49_207100	22.21	21.19	21.57	22.64	21.65	17.69	hypothetical protein
TGME49_295630	118.99	134.91	117.43	98.19	87.03	96.41	hypothetical protein
TGME49_248870	45.51	46.81	48.11	44.09	41.99	43.74	SNARE associated Golgi protein
TGME49_249870	99.86	94.76	97.43	59.01	61.65	51.44	hypothetical protein
TGME49_280810	13.51	14.41	11.77	50.83	43	48.39	hypothetical protein
TGME49_294640	289.31	279.43	304.36	222.09	216.01	217.93	ribonucleoside-diphosphate reductase large chain
TGME49_209470	0	0	0	1.04	1.41	1.24	hypothetical protein
TGME49_244300	17.23	16.86	17.83	12.51	13.51	12.86	hypothetical protein
TGME49_207070	28.88	35.05	39.52	36.46	40.42	43.66	glycosyl transferase, putative
TGME49_252870	4.88	4.61	4.83	30.34	30.63	28.88	hypothetical protein
TGME49_260860	7.13	10.21	6.64	11.36	11.39	13.01	hypothetical protein
TGME49_265500	32.64	31.49	33.27	26.73	27.76	26.47	chloride transporter, chloride channel (ClC) family protein
TGME49_267360	6.01	5.97	5.22	6.61	6.61	6.27	histone deacetylase SIR2-like
TGME49_245730	20.78	21.76	21.88	11.5	13.33	11.01	phosphatidylinositol-4-phosphate 5-Kinase
TGME49_281545	8	9.27	10.01	9.46	8.66	11.71	eukaryotic initiation factor 3, gamma subunit protein
TGME49_261040	0	1.09	0	28.02	30.05	36.91	hypothetical protein
TGME49_203420	18.22	20.24	17.2	26.03	25.53	26	4'-phosphopantetheinyl transferase domain-containing protein
TGME49_235720	11.66	12.29	11.2	11.05	10.53	13.1	hypothetical protein
TGME49_270210	0.96	0.39	0.83	22.64	25.49	22.33	kinesin motor domain-containing protein
TGME49_288870	37.39	34.85	36.02	31.46	37.18	26.42	hypothetical protein
TGME49_278330	0	0	0	0	0.22	0.24	Toxoplasma gondii family A protein
TGME49_251800	25.34	31.1	33.3	28.39	30.08	33.92	hypothetical protein
TGME49_285272	19.08	20.49	20.37	22.21	19.94	18.82	hypothetical protein
TGME49_263085	28.98	27.57	25.36	22.68	20.95	21.73	hypothetical protein
TGME49_200375	1154.32	565.93	958.81	439.31	563.59	498.26	hypothetical protein
TGME49_204390	18.88	20.08	17.95	18.93	20.86	21.25	hypothetical protein
TGME49_265650	67.4	66.77	67.86	52.4	53.34	46.84	protein phosphatase 2C domain-containing protein
TGME49_291670	15.42	16.05	16.75	21.72	22.59	24.32	DEAD/DEAH box helicase domain-containing protein
TGME49_225080	1747.36	1722.42	1861.23	2507.32	2374.7	2684.94	ribosomal protein RPS18
TGME49_316400	3933.43	3842.68	3994.22	3057.59	2948.11	3173.49	alpha tubulin TUBA1
TGME49_269200	45.72	47.6	47.91	56.71	53.01	55.91	crooked neck family 1 protein isoform 2, putative
TGME49_286560	65.34	50.73	72.67	66.2	72.59	97.36	U6 snRNA-associated Sm family protein
TGME49_250955	102.71	107.09	91.17	173.53	175.36	156.78	KRUF family protein
TGME49_305910	27.62	26.37	29.25	23.77	23.49	21.37	hypothetical protein
TGME49_202410	27.66	30.67	31.01	21.37	20.13	18.33	hypothetical protein
TGME49_231900	0.4	0.13	0.53	0.18	1	0.37	acyl-CoA dehydrogenase domain-containing protein
TGME49_279540	1.44	0	0	1.79	3.48	1.87	hypothetical protein
TGME49_309950	24.68	22.39	23.61	20.82	23.76	23.85	NLE (NUC135) domain-containing protein
TGME49_321360	46.65	51.67	56.7	43.86	39.88	45.17	clustered-asparagine-rich protein
TGME49_250920	1.38	1.61	0.55	0.72	1.03	0.75	tetratricopeptide repeat-containing protein
TGME49_290860	73.97	80.08	71.97	55.67	55.15	48.89	amino acid transporter, putative
TGME49_222930	14.21	17.12	15.81	32.56	24.62	30.09	hypothetical protein
TGME49_242240	0	0.11	0.22	103.49	97.3	112.52	rhoptry kinase family protein ROP19A
TGME49_283760	14.08	13.98	13.75	14.32	13.21	15.19	hypothetical protein
TGME49_201630	87.49	79.41	79.38	66.61	66.25	80.09	protein phosphatase 2C domain-containing protein
TGME49_272650	36.02	34.91	37.1	25.23	26.08	23.88	3'5'-cyclic nucleotide phosphodiesterase domain-containing protein
TGME49_260160	9.03	7.32	10.07	5.67	7.76	7.63	hypothetical protein
TGME49_297150	127.27	127.03	137.68	137.01	127.42	139.03	MORN repeat-containing protein
TGME49_253570	34.25	42.57	36.17	29.72	26.74	36.4	hypothetical protein
TGME49_231450	0	0	0.74	0.95	0.91	0	hypothetical protein
TGME49_260380	49.38	52.7	51.79	36.72	39.4	38.06	hypothetical protein
TGME49_213752	18.91	19.87	21.22	20.74	19.04	21.08	herpesviridae ul52/ul70 dna primase
TGME49_262150	38.98	37.49	35.36	32.94	32.23	33.03	kelch repeat and K+ channel tetramerisation domain containing protein
TGME49_237230	537.76	553.11	537.75	294.42	280.39	310.77	hypothetical protein
TGME49_214580	0.13	0.21	0.17	12.89	12.62	12.38	tetratricopeptide repeat-containing protein
TGME49_238420	37.54	35.21	39.29	26.02	27.48	25.51	hypothetical protein
TGME49_293330	13.54	14.58	14.51	12	11.4	11.09	hypothetical protein
TGME49_215550	27.64	27.19	27.45	22.96	21.85	21.38	hypothetical protein
TGME49_312065	47.45	44.94	45.43	33.24	35.2	34.77	hypothetical protein
TGME49_312500	46.26	44.62	46.26	37.94	38.1	35.52	hypothetical protein
TGME49_233230	172.82	176.5	185.54	228.67	209.85	234.36	RNA-binding protein 8A family protein
TGME49_258410	845.58	868.72	911.55	653.58	661.4	680.59	photosensitized INA-labeled protein PHIL1
TGME49_265520	100.41	95.73	100.45	75.35	75.58	77.31	hypothetical protein
TGME49_227090	1.75	1.83	1.73	0.66	0.78	0.34	aspartokinase
TGME49_225102	13.45	9.94	6.43	9.54	8.58	11.86	hypothetical protein
TGME49_259000	27.88	14.62	20.86	36.04	22.98	38.2	hypothetical protein
TGME49_253530	36.63	31.48	34.36	47.23	49.64	62.01	hypothetical protein
TGME49_293410	107.14	102.73	61.04	106.68	132.74	152.61	hypothetical protein
TGME49_263050	1641.79	1615.01	1706.59	1978.76	1957.14	2150.68	ribosomal protein RPL13
TGME49_311840	150.34	158.86	129.45	101.48	133.11	122.63	hypothetical protein
TGME49_271625	23.16	26.38	26.96	28.87	26.86	26.02	serine--tRNA ligase
TGME49_309780	47.98	44.04	41.73	29.89	29.22	40.23	hypothetical protein
TGME49_276880	2.5	1.22	2.5	1.56	4.54	3.25	hypothetical protein
TGME49_268590	108.31	115.23	109.68	79.93	77.16	83.35	rhomboid protease ROM4
TGME49_288340	33.21	34.34	31.7	32.34	32.74	34.03	UBX domain-containing protein
TGME49_242460	23.38	22.17	23.81	19.96	21.29	18.54	mitochondrial carrier superfamily protein
TGME49_246710	46.02	49.51	45.55	37.77	32.38	43.13	hypothetical protein
TGME49_232520	36.3	37.18	41.73	56.42	51.98	62.72	brix domain-containing protein
TGME49_278220	18.09	17.15	16.9	15.29	14.07	18.77	hypothetical protein
TGME49_229140	24.13	23.28	24.04	119.65	118.77	113.24	MaoC family domain-containing protein
TGME49_305240	48.02	45.51	46.48	38.33	42.84	46.07	XPA binding protein 2 family protein
TGME49_274160	39.96	41.41	47.94	27.1	30.38	23.92	hypothetical protein
TGME49_319890	4.42	5.29	4.71	10.99	9.25	7.36	hypothetical protein
TGME49_233040	0	0	0	25.36	23.17	25.71	3'5'-cyclic nucleotide phosphodiesterase domain-containing protein
TGME49_233480	8587.96	8529.49	8424.13	5965.72	5852.5	6315.31	SAG-related sequence SRS29C
TGME49_319370	16.13	15.87	15.63	11.91	11.02	10.79	hypothetical protein
TGME49_201170	864.86	776.58	798.36	472.39	490.21	537.55	hypothetical protein
TGME49_219630	57.55	61.74	60.37	40.5	41.44	41.86	flavodoxin domain-containing protein
TGME49_229150	7.37	8.23	9.23	10.76	10.86	11.88	transporter, major facilitator family protein
TGME49_204160	42.96	44.24	41.42	39.49	38.52	37.17	GYF domain-containing protein
TGME49_269730	139.72	139	136.8	64.35	67.78	60.33	myosin-light-chain kinase
TGME49_278245	0	0	0	6.68	0	3.48	hypothetical protein
TGME49_229000	245.15	237.68	237.15	165.42	180.52	187.81	kelch repeat-containing protein
TGME49_270140	111.42	102.8	112.87	126.57	133.07	129.64	splicing factor DIM1, putative
TGME49_307800	31.15	32.93	33.59	21.28	23.26	20.44	GDA1/CD39 (nucleoside phosphatase) family protein
TGME49_233280	0	0	0	1.54	0.49	0.54	hypothetical protein
TGME49_252070	13.73	13.23	11.56	138.1	131.28	120.13	KRUF family protein
TGME49_212735	27	22.56	25.39	35.93	33.99	31.16	hypothetical protein
TGME49_220270	529.74	523.89	518.63	373.43	371.63	376.07	alveolin domain containing intermediate filament IMC6
TGME49_294705	7.13	10.37	7.22	0	8.31	8.81	hypothetical protein
TGME49_321460	0.83	0.81	0	1.06	1.02	3.31	hypothetical protein
TGME49_226100	2.5	2.31	2.04	70.88	72.98	73.13	haloacid dehalogenase family hydrolase domain-containing protein
TGME49_280370	529.39	534.77	518.99	241.78	251.49	257.34	hypothetical protein
TGME49_244460	71.54	74.73	74.11	67.6	65.8	64.54	hypothetical protein
TGME49_264120	13.56	12.72	12.11	9.62	9.6	8.87	Myb family DNA-binding domain-containing protein
TGME49_230535	0	0	0.18	0	0	0	hypothetical protein
TGME49_288230	14.7	15.5	15.53	19.9	22.04	18.59	hypothetical protein
TGME49_249350	84.69	89.72	95.1	56.38	58.33	53.1	esterase/lipase/thioesterase domain-containing protein
TGME49_315750	291.68	295.6	301.37	198.12	185.12	203.02	hypothetical protein
TGME49_286520	18.5	24.34	20.15	17.79	18.71	16.63	hypothetical protein
TGME49_211150	30.16	29.23	29.03	28.66	28.58	23.93	hypothetical protein
TGME49_218410	998.17	930.29	1044.23	1289.71	1210.1	1358.37	ribosomal protein RPP0
TGME49_280750	135.32	137.24	151.84	93.56	130.5	176.23	rudimentary enhancer, putative
TGME49_310430	111.87	112.87	112.73	125.89	125.24	133.29	Hsp90 domain-containing protein
TGME49_244160	25.13	23.68	23.2	25.92	27.16	28.38	transcription initiation factor TFIID complex subunit TAF12
TGME49_249910	30.79	26.77	27.4	16.51	41.31	34.49	mitochondria-associated granulocyte macrophage CSF signaling molecule, putative
TGME49_242030	23.5	22.84	22.54	24.24	23.99	26.38	hypothetical protein
TGME49_227000	78.07	79.95	77.57	46.53	47.38	45.84	hypothetical protein
TGME49_219570	6.54	2.32	4.13	3.8	4.38	5.56	hypothetical protein
TGME49_223800	21.78	22.07	21.16	21.77	22.11	21.88	hypothetical protein
TGME49_231160	704.98	704.2	702.19	590.6	589.23	622.23	hypothetical protein
TGME49_200360	1190.42	1196.14	1170.51	930.07	917.79	1019.86	hypothetical protein
TGME49_236990	8.02	8.91	8.76	85.71	85.11	84.92	beta-ketoacyl synthase, N-terminal domain-containing protein
TGME49_244610	19.81	19.88	19.88	17.71	18.1	20.22	zinc finger, C3HC4 type (RING finger) domain-containing protein
TGME49_265390	43.25	47.07	50.23	45.86	50.54	51.67	hypothetical protein
TGME49_275450	121.25	124.7	115.1	98.97	104.49	97.78	hypothetical protein
TGME49_310400	41.33	39.3	37.97	60.88	51.58	68.19	glycosyl transferase family 8 protein
TGME49_225360	13.55	13.83	13.66	15.96	16.53	16.11	hypothetical protein
TGME49_305890	0.51	0.8	0.63	52.53	57.27	49.62	hypothetical protein
TGME49_240755	3.27	3.17	3.3	7.79	0	8.11	hypothetical protein
TGME49_228120	56.03	54.71	54.14	47.92	49.86	40.73	hypothetical protein
TGME49_221905	70.26	91.82	81.62	77.51	73.77	61.62	hypothetical protein
TGME49_278130	55.44	56.19	57.04	34.41	31.94	33.09	hypothetical protein
TGME49_313775	16.24	6.92	12.13	8.92	9.86	13.31	hypothetical protein
TGME49_262655	7.64	14.72	0	26.21	34.62	0	hypothetical protein
TGME49_246910	10.08	6.75	5.99	13.05	12.96	17.83	histone lysine methyltransferase, SET, putative
TGME49_262650	20.74	19.53	21.63	16.85	15.43	14.73	WD domain, G-beta repeat-containing protein
TGME49_283810	30.35	33.44	31.98	24	26.48	23.27	hypothetical protein
TGME49_280390	24.3	25.01	24.72	66.98	66.7	61.36	HEAT repeat-containing protein
TGME49_239087	56	40.49	47.24	42.89	34.15	41.45	hypothetical protein
TGME49_220730	56.99	93.7	67.08	110.38	91.27	105.1	hypothetical protein
TGME49_264170	20.12	24.06	24.2	36.09	36.57	29.91	hypothetical protein
TGME49_305630	3.86	4.28	3.02	30.09	31.38	28.11	hypothetical protein
TGME49_309600	182.65	190.83	183.16	124.92	123.02	124.23	hypothetical protein
TGME49_262910	64.4	64.8	66.13	95.46	94.66	98.85	NADH-cytochrome b5 reductase 1, putative
TGME49_218790	28.22	26.39	26.3	31.88	32.94	29.55	elongation factor G C-terminus domain-containing protein
TGME49_311890	114.35	117.27	117.49	100.98	94.18	111.65	hypothetical protein
TGME49_254260	18.77	22.62	21.79	28.19	22.87	28.29	COX19 cytochrome c oxidase assembly family protein
TGME49_215940	42.11	36.39	42.84	46.49	42.22	44.67	Acetyl-coenzyme A transporter, putative
TGME49_286180	18.66	19.49	20.51	19.66	20.4	19.59	tRNA ligases class I (M) protein
TGME49_260000	0	0.02	0.06	65.15	62.99	59.65	hypothetical protein
TGME49_310000	81.51	86.64	87.71	76.69	67.53	73.95	membrane protein, putative
TGME49_215570	40.49	39.05	39.48	25.05	24.84	20.94	AP2 domain transcription factor AP2X-11
TGME49_297690	18.01	19.1	17.76	15.4	15.45	14.43	hypothetical protein
TGME49_294920	37.57	38.65	38.31	41.56	41.12	41.63	general transcription factor IIH polypeptide 2 GTF2H2
TGME49_295400	25.25	24.51	23.65	34.5	30.42	28.46	hypothetical protein
TGME49_283720	20.74	21.33	22.15	17.51	17.43	19.09	phosphotyrosyl phosphate activator (ptpa) protein
TGME49_262900	9.72	11.21	11.6	24.8	22.98	24.61	hypothetical protein
TGME49_281460	0	0.19	0	14.06	13.16	9.9	hypothetical protein
TGME49_310230	123.69	135.02	127.61	99.88	90.12	97.94	hypothetical protein
TGME49_231360	13.48	12.87	13.36	17.43	19.01	17.98	hypothetical protein
TGME49_209880	24.81	26.48	24.59	17.77	16.96	14.73	glutamic acid-rcih protein, putative
TGME49_286020	0.71	1.04	1.05	14.68	13.16	11.52	hypothetical protein
TGME49_237180	291.05	307.55	307.26	249.45	251.29	246.42	hypothetical protein
TGME49_259840	20.86	20.96	21.35	22.06	21.85	19.56	hypothetical protein
TGME49_217665	20.54	13.02	17.98	10.43	14.13	14.77	hypothetical protein
TGME49_243220	52.9	71.43	53.21	30.49	38	21.56	hypothetical protein
TGME49_297220	13.65	14.03	14.32	12.86	12.07	11.94	AMP-binding enzyme domain-containing protein
TGME49_285665	0	0	0	0	1.45	3.12	hypothetical protein
TGME49_221700	60.78	54.59	63.66	57.93	59.82	53.54	hypothetical protein
TGME49_245600	0.14	1.12	0.14	2.64	1.8	1.38	hypothetical protein
TGME49_264850	11.29	12.12	13.48	9.54	9.61	7.88	hypothetical protein
TGME49_246500	74.24	69.95	74.68	71.84	70.77	73.46	surp module domain-containing protein
TGME49_210370	412.78	381.1	381.76	266.28	275.26	271.59	hypothetical protein
TGME49_226440	33.61	35.18	34.15	29.8	29.35	29.01	SWI2/SNF2-containing protein RAD16
TGME49_298070	4.79	11.65	0	2.9	5.67	0	hypothetical protein
TGME49_254620	405.26	468.28	625.9	1189.65	597.98	1074.14	ribosomal protein RPL39
TGME49_247550	325.76	342.62	343.38	374.39	351.51	381.01	heat shock protein HSP60
TGME49_312700	16.02	14.88	15.35	11.11	11.6	10.22	hypothetical protein
TGME49_318650	22.58	21.17	18.67	20.33	16.91	21.65	transhydrogenase
TGME49_257640	11.6	11.1	12.8	8.6	9.48	9	hypothetical protein
TGME49_248100	45.96	41.94	57.35	60.36	63.34	51.47	synaptobrevin protein
TGME49_208300	46.38	60.1	80.49	118.04	130.68	93.88	hypothetical protein
TGME49_226790	19.97	20.76	20	22.71	23.49	24.67	ABC transporter, ATP-binding domain-containing protein
TGME49_235730	30.04	33.01	35.98	37.12	39.23	42.3	hypothetical protein
TGME49_262490	381.7	380.64	368.95	273.34	270.07	260.02	alpha/beta hydrolase, putative
TGME49_263290	71.49	79.54	66.35	84.58	77.56	92	rhomboid protease ROM2
TGME49_289740	80.62	81.68	85.17	74.88	79.14	81.7	hypothetical protein
TGME49_255740	21.92	23.61	22.11	26.44	27.8	26.63	hypothetical protein
TGME49_209460	19.65	19.13	18.1	16.24	14.77	15.11	hypothetical protein
TGME49_289190	8.83	8.05	7.36	10.72	9.12	11.28	tetratricopeptide repeat-containing protein
TGME49_320020	189.45	186.43	204.65	168.03	158.74	151.98	transporter, major facilitator family protein
TGME49_316620	41.41	40.36	40.29	31.22	30.3	31.4	WD domain, G-beta repeat-containing protein
TGME49_297440	0	0	0	3.21	1.39	2.14	hypothetical protein
TGME49_254250	15.62	15.82	15.79	13.4	12.91	13.35	PRELI family protein
TGME49_248260	46.86	45.62	35.83	30.42	35.45	41.19	hypothetical protein
TGME49_262030	11.34	11.35	10	14.94	14.15	14.4	ALG6, ALG8 glycosyltransferase family protein
TGME49_268720	49.64	48.7	47.49	49.97	51.82	53.88	Hrf1 family protein
TGME49_230570	35.31	37.47	38.38	24.75	24.87	20.35	transporter, major facilitator family protein
TGME49_221350	26.7	24.4	27.07	35.34	33.42	39.54	Ctr copper transporter family protein
TGME49_215280	93.19	93.75	97.99	97.1	91.83	93.95	succinate dehydrogenase [ubiquinone] iron-sulfur protein
TGME49_269930	1.62	1.62	1.66	29.85	30.9	26.25	calcium binding egf domain-containing protein
TGME49_316900	64.23	59.73	64.7	64.78	59.11	68.4	Sas10 C-terminal domain-containing protein
TGME49_225953	0	0.63	0	5.8	6.37	6.06	hypothetical protein
TGME49_311490	1.54	1.42	1.84	43.68	42.01	36.12	hypothetical protein
TGME49_248210	0	0	0	1.97	2.25	1.65	hypothetical protein
TGME49_233960	0.02	0.05	0.05	21.9	24.31	23.03	hypothetical protein
TGME49_262990	14.72	15.03	13.19	13.95	13.33	12.93	hypothetical protein
TGME49_222420	4.4	3.8	3.46	43.9	45.87	43.22	hypothetical protein
TGME49_260340	14.94	13.7	11.64	17.14	19.93	27.3	DNL zinc finger protein
TGME49_217810	115.42	123.41	111.94	166.58	142.8	157.08	hypothetical protein
TGME49_274280	13.64	33.09	10.35	125.75	127.42	105.65	hypothetical protein
TGME49_215680	5.96	7.18	6.45	10.68	9.85	7.71	SAG-related sequence SRS18
TGME49_221250	88.07	85.54	83.87	51.49	51.56	50.04	hypothetical protein
TGME49_219470	15	16.43	13.63	16.75	12.27	13.34	hypothetical protein
TGME49_271590	1.79	0	0	149.66	131.64	133.42	Toxoplasma gondii family D protein
TGME49_307080	0	3.04	0	0	0	0	hypothetical protein
TGME49_215955	12.53	0	3.17	7.48	3.67	23.39	hypothetical protein
TGME49_204500	0.98	0.82	0.42	6.05	5.76	7.29	hypothetical protein
TGME49_226515	11.56	12.03	11.54	20.33	23.32	25.47	hypothetical protein
TGME49_244650	179.12	169.97	179.34	202.81	193.88	201.82	eukaryotic initiation factor-5, putative
TGME49_273140	22.09	22.48	22.9	25.05	25.75	26.57	radical SAM methylthiotransferase, MiaB/RimO family protein
TGME49_248250	40.56	61.17	69.25	51.92	41.01	56.72	translation initiation factor IF-2, putative
TGME49_252290	133.93	145.79	146.82	143.23	138.53	125.93	importin alpha, putative
TGME49_284570	45.09	42.87	41.43	42.8	44.78	57.35	hypothetical protein
TGME49_312300	46.8	48.15	45.91	28.51	30.86	23.74	Sec7 domain-containing protein
TGME49_271030	119.58	119.45	115.34	81.18	90.55	74.17	AP2 domain transcription factor AP2VIII-6
TGME49_277055	10.32	4.47	3.43	2.87	5.55	11.97	hypothetical protein
TGME49_273310	109.27	126.59	98.43	60.48	85.95	61.94	hypothetical protein
TGME49_250050	15.93	14.89	15.61	14.14	14.66	14.23	hypothetical protein
TGME49_219485	26.63	27.53	27.74	102.76	106.99	99.92	hypothetical protein
TGME49_216610	0.5	0.6	0.54	46.39	41.8	46.35	ribosomal RNA large subunit methyltransferase J protein
TGME49_237260	94.41	75.79	74.56	89.27	88.86	90.07	Coiled-coil domain containing 124 family protein
TGME49_265150	33	32.99	37.92	59.46	58.32	68.98	hypothetical protein
TGME49_248390	2035.87	1971.94	2185.81	2321.22	2430.05	2866.46	ribosomal protein RPL26
TGME49_207750	28.87	33.81	33.31	29.42	31.94	28.62	hypothetical protein
TGME49_313860	38.8	38.65	36.55	24.85	26.8	22.99	regulator of chromosome condensation (RCC1) repeat-containing protein
TGME49_294570	0.31	0.12	0.24	150.29	141.31	150.22	rhodanese family domain-containing protein
TGME49_222130	77.02	86.27	96.01	85.31	80.63	99.84	hypothetical protein
TGME49_300320	14.16	10.56	12.45	10.65	12.27	11.4	dimethyladenosine transferase
TGME49_218770	11.39	11.61	10.63	11.09	10.55	9.72	carrier superfamily protein
TGME49_308990	24.07	28.02	29.21	22.59	23.56	17.33	transporter, solute:sodium symporter (SSS) family protein
TGME49_255430	27.28	24.37	28.37	31.05	30.11	32.15	Rad9 protein
TGME49_254880	237.73	224.38	240.54	124.84	122.65	130.43	Alpha-galactosidase
TGME49_305000	0	0	0	0	0.94	0	hypothetical protein
TGME49_246170	42.58	41.87	42.27	41.48	41.02	35.81	ARID/BRIGHT DNA binding domain-containing protein
TGME49_224800	48.98	47.91	50.53	43.6	48.18	46.62	hypothetical protein
TGME49_321370	27.55	28	25.69	24.57	24.95	23.15	hypothetical protein
TGME49_312400	15.51	12	14.78	18.37	19.3	17.41	exosomal 3'-5' exoribonuclease complex subunit, putative
TGME49_238210	0	0.19	0.2	38.6	38.04	37.13	EGF family domain-containing protein
TGME49_289110	14.19	13.82	15.5	13.83	12.82	13.83	hypothetical protein
TGME49_232530	19.38	20.01	18.88	14.67	14.43	12.57	hypothetical protein
TGME49_304480	0	0.2	0.21	0	0	0	3-oxo-5-alpha-steroid 4-dehydrogenase
TGME49_310610	71.87	66.66	69.13	92.06	71.63	86.51	hypothetical protein
TGME49_232300	1060.18	979.85	1037.65	1574.8	1545.63	1739.98	ribosomal protein RPS3
TGME49_240070	62.3	62.19	61.32	70.44	67.19	67.87	RNA recognition motif-containing protein
TGME49_264770	118.49	101.08	110.42	102.54	105.96	107.35	hypothetical protein
TGME49_313380	998.37	962.51	992.44	740.7	724.74	818.22	hypothetical protein
TGME49_286928	33.3	33.41	30.53	48.32	46.03	53.6	hypothetical protein
TGME49_207150	24.58	27.17	22.48	43.97	47.49	54.05	SAG-related sequence SRS49C
TGME49_250680	14.58	14.48	14.14	16.12	16.55	13.26	TBC domain-containing kinase (incomplete catalytic triad)
TGME49_267460	8.75	8.93	7.85	9.34	9.07	8.26	AP2 domain transcription factor AP2IX-1
TGME49_212300	319.18	342.78	329.64	197.28	202.28	208.15	hypothetical protein
TGME49_280440	56.17	56.91	48.25	72.21	57.54	68.43	ubiquitin conjugating enzyme E2, putative
TGME49_277970	33.49	41.55	43.82	49.72	40.62	49.81	dolichol-phosphate-mannose synthase family protein
TGME49_297840	67.93	75.53	77.81	87.92	85.84	91.25	DNA primase, large subunit
TGME49_218540	68.73	59.38	62.6	53.89	50.94	56.21	peptidase S15, putative
TGME49_224980	50.04	44.8	48.22	42.22	40.53	37.77	hypothetical protein
TGME49_275490	25.86	24.63	24.92	24.03	24.27	21.52	hypothetical protein
TGME49_313950	3.18	2.79	2.57	60.6	60.94	62.15	GMC oxidoreductase
TGME49_268970	12.92	13.36	13.96	4.21	9.28	7.71	hypothetical protein
TGME49_327200	0	0	0.48	0	0	0.71	rhoptry neck protein, putative
TGME49_230850	195.88	190.82	181.85	124.52	124.96	137.11	hypothetical protein
TGME49_325800	0.55	0.54	0.18	0	0	5.09	EGF family domain-containing protein
TGME49_272640	66.42	70.93	66.82	36.19	35.43	39.38	eukaryotic initiation factor-2B, epsilon subunit, putative
TGME49_234260	6.94	2.25	9.32	2.81	5.48	2.92	hypothetical protein
TGME49_214300	39.22	41.72	41.5	33.74	32.25	32.2	hypothetical protein
TGME49_213680	15.7	16.72	16.17	9.61	9.57	11.14	MmgE/PrpD family protein
TGME49_203362	27.96	26.85	27.28	31.65	32.18	36.21	hypothetical protein
TGME49_217920	0	0.13	0	1.22	0.33	1.46	hypothetical protein
TGME49_219670	0.1	0	0.19	38.71	41.14	39.61	zinc finger (CCCH type) motif-containing protein
TGME49_290260	38.1	44.09	45.25	44.18	39.18	37.09	thioredoxin family Trp26 protein
TGME49_223690	171.64	162.18	186.06	170.88	170.38	207.62	hypothetical protein
TGME49_254555	51.42	53.45	50.57	39.32	39.01	37.17	histone lysine acetyltransferase GCN5-A
TGME49_234510	100.95	90.92	93.35	117.77	132.19	121.16	ankyrin repeat-containing protein
TGME49_253320	24.07	23.22	22.79	24.19	19.4	21.5	hypothetical protein
TGME49_232035	0	0	0	0	0	1.41	hypothetical protein
TGME49_269420	295.72	311.95	291.77	168.29	182.8	150.49	hypothetical protein
TGME49_205060	31.57	34.75	35.6	30.17	30.41	26.62	hypothetical protein
TGME49_316200	43.89	43.23	44.84	35.04	40.96	36.55	phosphoglycerate mutase family protein
TGME49_286730	88.98	88.82	88.77	91.53	84.32	97.81	SRP19 protein
TGME49_313440	2.24	1.53	1.77	18.4	17.55	19.87	hypothetical protein
TGME49_224050	66.77	64.24	65.67	53.58	54.45	56.44	AP2 domain transcription factor AP2X-4
TGME49_306040	61.98	60.7	64.3	47.45	45.93	47.34	CHY zinc finger protein
TGME49_262980	41.14	44.67	46.64	52.05	53.94	48.03	hypothetical protein
TGME49_237810	0.95	0	3.15	129.01	143.12	104.24	hypothetical protein
TGME49_204480	153.09	147.96	152.37	148.12	144.79	143.97	thioredoxin domain-containing protein
TGME49_261480	65.25	66.29	65.66	63.53	70.45	69.07	phosphatidyl serine synthase
TGME49_230205	3.56	3.46	0	4.23	0	0	hypothetical protein
TGME49_242610	11.26	10.29	14.75	12.4	10.8	15.17	WD domain, G-beta repeat-containing protein
TGME49_262680	17.44	19.51	16.55	23.38	25.81	26.73	hypothetical protein
TGME49_315540	0	0	0	0.24	0.23	0	calcium binding egf domain-containing protein
TGME49_202630	63.85	61.38	61.79	58.53	63.53	58.63	ATP-dependent metallopeptidase HflB subfamily protein
TGME49_289770	151.92	156.7	153.35	138.44	137.53	136.7	mu1 adaptin
TGME49_285445	0.55	0.62	0.79	59.63	61.24	58.15	hypothetical protein
TGME49_295910	98.95	100.79	98.82	108.44	101.66	124.25	ATP-dependent Clp protease adaptor protein ClpS protein
TGME49_326000	0	0	0	5.7	0	0	RNA binding protein, putative
TGME49_273430	14.54	14.22	14.7	17.73	19.65	17.08	SAM-dependent methyltransferase
TGME49_239670	0	0.05	0	1.32	2.86	1.77	hypothetical protein
TGME49_203370	48.31	40.61	41.14	46.88	44.74	41.98	hypothetical protein
TGME49_269960	28.92	25.57	23.68	26.75	26.25	29.22	14-3-3 superfamily protein
TGME49_257040	92.21	108.48	100.93	126.57	127.45	132.96	TB2/DP1, HVA22 family protein
TGME49_264730	37.51	48.7	42.63	42.8	38.07	45.9	hypothetical protein
TGME49_310802	48.24	49.4	47.84	43.01	39.44	43.56	CRAL/TRIO domain-containing protein
TGME49_218188	3.69	4.62	4.73	31.72	35.4	32.09	hypothetical protein
TGME49_209060	29.8	29.55	28.78	41.76	44.15	41.1	thrombospondin type 1 domain-containing protein
TGME49_241300	104.35	111.22	106.07	104.33	112.13	110.34	hypothetical protein
TGME49_260470	98.79	105.52	104.59	64.36	63.98	64.51	heat shock protein DNAJ pfj4, putative
TGME49_244335	1.9	1.64	1.67	12.85	15.12	14.76	hypothetical protein
TGME49_220025	0	0.06	0	0	0	0	hypothetical protein
TGME49_205530	2.63	5.13	6.11	136.25	120.87	138.9	hypothetical protein
TGME49_216650	312.33	325.34	329.86	296.95	285.35	320.93	S15 sporozoite-expressed protein
TGME49_205580	67.4	67.48	67.1	65.14	60.65	64.43	nuclear factor NF4
TGME49_292250	0	0	0	4.16	7.51	8.7	SAG-related sequence SRS36A
TGME49_318760	59.88	48.23	55.32	42.9	37.7	51.37	hypothetical protein
TGME49_205720	18.8	24.87	19.97	27.07	26.23	32.94	Adenosine/AMP deaminase domain-containing protein
TGME49_295450	201.94	218.12	224.38	187.63	179.02	209.51	sjoegren syndrome nuclear autoantigen 1 family protein
TGME49_217170	1.12	2.73	0.56	5.74	13.78	3.75	hypothetical protein
TGME49_305770	23.53	25.58	27.87	26.83	27.33	29.53	ABC transporter, ATP-binding domain-containing protein
TGME49_216940	0	0	0	0	0.47	0	hypothetical protein
TGME49_309140	67.95	73.19	72.12	141.07	141.49	145.07	transducin beta-like protein TBL1
TGME49_209710	47.99	49.62	54.66	76.02	80.98	87.66	ribosomal protein RPL28
TGME49_261260	40.82	40.51	42.62	40.63	37.54	46.06	histone lysine demethylase JMJD6a
TGME49_203280	35.94	41.21	34.61	34.13	23.04	39.01	hypothetical protein
TGME49_208450	523.45	582.76	529.15	257.14	244.94	295.29	protease inhibitor PI2
TGME49_266900	71.94	73.49	66.72	77.54	81.4	89.58	cyclin, N-terminal domain-containing protein
TGME49_201660	0.1	0.1	0.1	23.66	18.61	21.02	hypothetical protein
TGME49_254850	0.49	0.24	0.49	5.66	6.16	5.08	myosin heavy chain, putative
TGME49_297460	47.55	44.54	43.65	30.8	28.63	33.57	hypothetical protein
TGME49_267610	119.87	103.13	108.53	78.94	89.18	82.49	hypothetical protein
TGME49_219270	1068.33	1026.16	1006.25	878.81	835.27	876.46	multi-pass transmembrane protein
TGME49_273380	16.71	17.7	18.26	14.24	16.82	14.15	ion channel protein
TGME49_289800	105.83	104.7	109.77	133.31	121.51	122.7	hypothetical protein
TGME49_246490	253.95	263.11	248.01	121.02	104.89	110.75	hypothetical protein
TGME49_261475	13.55	17.05	15.69	19.68	21.27	20.59	hypothetical protein
TGME49_209200	75.55	75.18	76.1	48.18	49.18	44.72	hypothetical protein
TGME49_225020	67.99	70.8	70.06	49.56	48.27	52.69	hypothetical protein
TGME49_277990	46.72	46.97	47.61	35.69	41.98	39.46	OTU family cysteine protease
TGME49_274020	0	0	0	1.22	1.94	0.64	kinesin motor domain-containing protein
TGME49_215030	20.27	20.5	20.17	21.87	22.03	20.16	hypothetical protein
TGME49_267160	3.01	3.34	4.97	8.57	8.54	7.55	SAG-related sequence SRS38D
TGME49_259660	120	135.46	133.2	138.65	136.45	159.35	orotate phosphoribosyltransferase
TGME49_230660	0	0	0	1.08	0	0.38	hypothetical protein
TGME49_221480	168.4	179.75	171.49	89.92	83.06	98.81	hypothetical protein
TGME49_217520	200.63	225.54	189.79	127.5	136.02	140.62	hypothetical protein
TGME49_242800	89.25	99.33	102.87	116.5	103.71	125.47	ribosome biogenesis protein NSA2, putative
TGME49_211300	32.17	32.32	37.39	41.51	35.68	36.84	DUF74 family protein, putative
TGME49_214780	14.55	11.93	21.22	30.66	28.86	23.8	hydrolase, NUDIX family protein
TGME49_202420	61	57.27	56.26	47.51	52.08	54.15	hypothetical protein
TGME49_231070	121.66	122.77	117.79	66.46	65.54	61.9	protein kinase
TGME49_285870	1030.4	987.03	1032.53	477.48	469.58	520.07	SAG-related sequence SRS20A
TGME49_240550	35.71	34.24	24.41	66.67	0	27.75	copper chaperone COX17-1, putative
TGME49_210345	16.72	16.11	15.41	11.92	13.22	10.45	hypothetical protein
TGME49_232610	37.1	35.47	36.68	42.5	43.06	42.25	histone acetyltransferase subunit nua4 protein
TGME49_286550	33.3	35.33	33.31	41.07	36.06	32.36	hypothetical protein
TGME49_314820	271.41	226.95	313.77	336.91	280.58	292.02	atp synthase F1, epsilon subunit, putative
TGME49_293430	432.7	389.68	393.18	207.1	208.39	219.94	hypothetical protein
TGME49_272380	191.19	201.55	192.34	138.01	143.12	153.88	hypothetical protein
TGME49_318390	64.58	63.82	61.06	48.04	51.54	44.15	hypothetical protein
TGME49_261580	49.39	66.69	61.56	56.16	53.03	54.24	histone H2AX
TGME49_219230	38.42	37.95	36.1	48.64	48.95	50.35	AMP-binding enzyme domain-containing protein
TGME49_283900	28.65	28.74	30.13	24.15	23.61	24.32	ATPase, AAA family protein
TGME49_207950	99.84	119.23	97.24	116.52	121.22	124.95	hypothetical protein
TGME49_316670	0.79	1.54	1.3	114.34	120.1	125.14	Toxoplasma gondii family D protein
[truncated: 5,971 more rows]

## Sheet: DGE
Gene ID	Pru FPKM	PruΔap2X-1 FPKM	log2(PruΔap2X-1/Pru)	Qvalue(Pru-vs-PruΔap2X-1)	Pvalue(Pru-vs-PruΔap2X-1)	Pru-Rep1- FPKM	Pru-Rep2- FPKM	Pru-Rep3- FPKM	PruΔap2X-1-Rep1-FPKM	PruΔap2X-1-Rep2-FPKM	PruΔap2X-1-Rep3-FPKM	Description
TGME49_200110	0	141.193	9.21861	6.97575e-14	1.34927e-14	0	0	0	146.66	147.55	129.37	hypothetical protein
TGME49_200130	1.763	174.91	6.68491	6.44412e-70	3.55086e-71	1.34	1.96	1.99	179.54	169.57	175.62	Toxoplasma gondii family C protein
TGME49_200230	10.8	512.563	5.60808	0	0	10.16	10.43	11.81	514.47	490.07	533.15	microneme protein MIC17C
TGME49_200240	76.286	482.34	2.70637	0	0	79.7	73.34	75.82	495.73	459.13	492.16	microneme protein MIC17B
TGME49_200270	82.973	225.476	1.48749	3.44693e-81	1.69167e-82	84.89	80.64	83.39	228.25	226.97	221.21	PAN/Apple domain-containing protein
TGME49_200295	0	23.22	8.60158	4.98999e-12	1.04911e-12	0	0	0	22.14	26.67	20.85	hypothetical protein
TGME49_200320	12.363	25.683	1.1056	2.0031e-06	6.11717e-07	12	11.43	13.66	27.78	25.87	23.4	hypoxanthine-xanthine-guanine phosphoribosyl transferase HXGPRT
TGME49_200480	0	12.1	6.73241	4.85857e-07	1.41909e-07	0	0	0	10.9	10.49	14.91	Toxoplasma gondii family B protein
TGME49_201640	0.013	167.433	13.5112	1.90654e-29	2.15375e-30	0	0	0.04	163.57	167.89	170.84	hypothetical protein
TGME49_201650	0.03	159.273	12.377	8.90658e-33	9.16706e-34	0	0.09	0	159.85	165.32	152.65	hypothetical protein
TGME49_201660	0.1	21.096	7.81146	2.02865e-19	3.08104e-20	0.1	0.1	0.1	23.66	18.61	21.02	hypothetical protein
TGME49_201690	5.83	70.66	3.63462	6.78174e-218	1.33643e-219	5.8	6.03	5.66	70.45	68.92	72.61	BT1 family protein
TGME49_201785	1.573	8.42	2.52135	0.0309347	0.0163779	1.2	2.33	1.19	2.99	14.47	7.8	hypothetical protein
TGME49_201820	11.633	23.826	1.06806	1.94973e-35	1.86971e-36	11.24	11.86	11.8	25.43	25.08	20.97	hypothetical protein
TGME49_201850	12.283	50.813	2.08861	2.94977e-50	2.13263e-51	11.02	12.3	13.53	49.53	50.5	52.41	WD domain, G-beta repeat-containing protein
TGME49_201890	0.226	7.263	5.05689	1.8373e-05	6.14815e-06	0	0.34	0.34	8.47	7.25	6.07	MORN repeat-containing protein
TGME49_202020	1.8	144.823	6.36463	1.06224e-273	1.39997e-275	1.8	1.68	1.92	134.44	147.76	152.27	DnAK-TPR
TGME49_202025	0.196	40.056	7.6813	7.9694e-83	3.85116e-84	0.17	0.21	0.21	36.94	41.38	41.85	hypothetical protein
TGME49_202030	23.5	193.926	3.07829	0	0	24	23.57	22.93	190.03	199.07	192.68	hypothetical protein
TGME49_202090	0	52.99	9.35786	2.59894e-14	4.92255e-15	0	0	0	50.71	51.47	56.79	hypothetical protein
TGME49_202100	0	25.87	7.14115	5.67386e-08	1.54043e-08	0	0	0	33.74	15.68	28.19	hypothetical protein
TGME49_202110	0.17	18.246	6.77865	5.22881e-10	1.23452e-10	0	0.51	0	18.97	15.2	20.57	hypothetical protein
TGME49_202140	0.716	27.68	5.30433	7.94118e-57	5.27286e-58	0.57	0.92	0.66	29.48	24.13	29.43	enoyl-CoA hydratase/isomerase family protein
TGME49_202280	2.393	84.52	5.17376	0	0	2.23	2.69	2.26	84.39	82.34	86.83	WD domain, G-beta repeat-containing protein
TGME49_202400	0.016	78.863	12.1863	4.03221e-24	5.28889e-25	0	0.05	0	78.64	76	81.95	calcium binding egf domain-containing protein
TGME49_202430	72.403	151.553	1.10461	2.42233e-54	1.65401e-55	71.89	73.76	71.56	150.96	156.25	147.45	hypothetical protein
TGME49_202445	0	2.126	4.323	0.0197634	0.0100616	0	0	0	1.56	0.75	4.07	hypothetical protein
TGME49_202580	22.096	67.543	1.64719	6.01907e-96	2.63669e-97	20.62	22.21	23.46	68.42	68.33	65.88	ATPase, AAA family protein
TGME49_202930	4.34	13.413	1.67387	4.95157e-07	1.44812e-07	4.08	4.67	4.27	14.36	12.81	13.07	hypothetical protein
TGME49_202970	3.893	286.083	6.23252	0	0	3.49	3.91	4.28	286.45	287.18	284.62	hypothetical protein
TGME49_202975	0.043	11.973	8.00004	1.18052e-10	2.68199e-11	0	0	0.13	11.37	11.16	13.39	hypothetical protein
TGME49_202990	0.093	75.493	9.62975	2.55887e-15	4.60257e-16	0.28	0	0	76.74	73.97	75.77	hypothetical protein
TGME49_203000	0	35.31	11.5828	8.22748e-22	1.15972e-22	0	0	0	35.47	34.12	36.34	hypothetical protein
TGME49_203020	17.733	74.66	2.10834	8.70829e-165	2.38284e-166	16.98	17.72	18.5	72.73	75.99	75.26	ribosome biogenesis GTPase Der protein
TGME49_203090	0.136	1.843	3.77215	5.19899e-05	1.8311e-05	0	0.1	0.31	1.65	1.57	2.31	hypothetical protein
TGME49_203110	0.5	2.33	2.26805	0.000324107	0.000124484	0.47	0.34	0.69	2.43	2.17	2.39	citrate synthase, putative
TGME49_203135	0.12	19.3	7.3506	2.21116e-175	5.55081e-177	0.16	0.09	0.11	17.98	21.11	18.81	dynein heavy chain family protein
TGME49_203200	0.196	137.15	9.48503	3.29953e-156	9.56687e-158	0.21	0.24	0.14	140.5	138.18	132.77	hypothetical protein
TGME49_203250	0.68	44.683	6.07225	5.82957e-123	2.08539e-124	0.46	0.5	1.08	44.43	44.67	44.95	hypothetical protein
TGME49_203330	0.14	1.983	3.85486	0.000317679	0.000121763	0.14	0.14	0.14	2.62	1.96	1.37	hypothetical protein
TGME49_203340	0.023	11.843	8.96795	2.49665e-13	4.96071e-14	0	0	0.07	11.14	10.93	13.46	metallo-beta-lactamase domain-containing protein
TGME49_203500	0.13	109.103	9.7598	2.08206e-30	2.29192e-31	0.13	0	0.26	116.71	101.14	109.46	alanine dehydrogenase/pyridine nucleotide transhydrogenase domain-containing protein
TGME49_203570	0.156	9.35	5.9539	2.86461e-14	5.43295e-15	0.24	0.11	0.12	10.31	7.91	9.83	acyltransferase domain-containing protein
TGME49_203682	1.016	5.483	2.51288	0.0178172	0.00897011	3.05	0	0	5.45	4.49	6.51	hypothetical protein
TGME49_203685	0	7.61	5.00287	0.00183477	0.00077633	0	0	0	5.24	8.48	9.11	hypothetical protein
TGME49_203720	31.753	203.3	2.74542	1.01152e-70	5.49752e-72	31.61	32.86	30.79	199.76	198.35	211.79	vitamin k epoxide reductase family protein
TGME49_203770	1.096	10.72	3.33393	3.88249e-08	1.04043e-08	0.67	1.63	0.99	9.54	10.37	12.25	hypothetical protein
TGME49_203800	0.173	25.19	7.21952	4.40863e-77	2.23005e-78	0.21	0.17	0.14	22.49	26.44	26.64	hypothetical protein
TGME49_204000	1.903	6.61	1.84309	0.00141084	0.000589873	0.92	2.68	2.11	5.15	6.81	7.87	hypothetical protein
TGME49_204010	2.65	10.52	2.04903	6.44256e-05	2.29254e-05	3.06	2.24	2.65	12.36	10.41	8.79	hypothetical protein
TGME49_204290	0.46	21.34	5.57212	1.87297e-59	1.20602e-60	0.27	0.45	0.66	21.5	21.93	20.59	hypothetical protein
TGME49_204300	0.196	33.386	7.45489	5.17644e-45	4.06734e-46	0.3	0.14	0.15	30.16	36.17	33.83	hypothetical protein
TGME49_204360	2.443	34.553	3.85496	6.68048e-169	1.76089e-170	2.06	2.66	2.61	32.77	34.49	36.4	subtilisin SUB4
TGME49_204420	2.43	36.01	3.92717	3.32911e-66	1.90545e-67	2.74	2.2	2.35	35.99	31.58	40.46	oocyst wall protein OWP1
TGME49_204440	4.07	37.75	3.24752	1.28792e-217	2.55417e-219	4.25	4.08	3.88	37.99	38.98	36.28	cyclic nucleotide-binding domain-containing protein
TGME49_204460	0.176	37.03	7.74204	4.17966e-25	5.31967e-26	0	0.13	0.4	36.39	35.31	39.39	hydroxymethylglutaryl-CoA lyase, putative
TGME49_204468	0	1.9	5.28697	0.000676465	0.000271537	0	0	0	1.45	3.11	1.14	hypothetical protein
TGME49_204500	0.74	6.366	3.1463	1.2755e-10	2.90418e-11	0.98	0.82	0.42	6.05	5.76	7.29	hypothetical protein
TGME49_204560	0.006	22.093	11.876	2.98833e-30	3.31203e-31	0.01	0.01	0	21	22.73	22.55	type I fatty acid synthase, putative
TGME49_204870	0.056	1.79	4.99331	2.90014e-05	9.94499e-06	0	0	0.17	1.27	2.41	1.69	hypothetical protein
TGME49_205050	17.616	45.636	1.40682	1.06476e-62	6.48187e-64	16.51	18.52	17.82	43.71	46.12	47.08	hypothetical protein
TGME49_205090	0.233	1.386	2.63079	0.00131731	0.000548123	0.3	0.2	0.2	1.44	1.62	1.1	Toxoplasma gondii family D protein
TGME49_205120	5.81	12.463	1.13745	8.11048e-18	1.31323e-18	6.2	5.49	5.74	12.65	13.83	10.91	hypothetical protein
TGME49_205140	0.04	13.743	8.42092	1.82721e-15	3.2659e-16	0	0.06	0.06	12.38	14.34	14.51	hypothetical protein
TGME49_205210	1.72	32.773	4.32561	2.79388e-15	5.03578e-16	2.59	0	2.57	30.59	28.08	39.65	hypothetical protein
TGME49_205265	3.673	41.15	3.51726	0	0	3.72	3.99	3.31	39.7	41.03	42.72	transporter, cation channel family protein
TGME49_205430	0.866	6.803	3.01105	5.15892e-10	1.21737e-10	0.78	1.21	0.61	6.71	7.74	5.96	isovaleryl-CoA dehydrogenase
TGME49_205480	10.783	20.58	1.00275	0.0115344	0.00555799	12.19	8.63	11.53	13.48	24.52	23.74	IMC subcompartment protein ISP4
TGME49_205520	2.973	125.47	5.43342	0	0	2.91	3.39	2.62	125.97	127.31	123.13	hypothetical protein
TGME49_205530	4.623	132.006	4.92164	1.31985e-33	1.32697e-34	2.63	5.13	6.11	136.25	120.87	138.9	hypothetical protein
TGME49_205562	12.663	31.9	1.36585	6.0744e-88	2.7753e-89	12.64	12.89	12.46	32.41	34.42	28.87	hypothetical protein
TGME49_205590	0.313	1.423	2.20308	0.00960783	0.00456936	0.11	0.41	0.42	1.39	0.4	2.48	hypothetical protein
TGME49_205658	0.026	2.616	6.66531	1.0997e-09	2.64194e-10	0.08	0	0	2.63	2.3	2.92	F5/8 type C domain-containing protein
TGME49_206290	0.316	1.32	2.09161	0.0261592	0.0136394	0.14	0.54	0.27	0.73	1.9	1.33	hypothetical protein
TGME49_206400	6.283	23.43	1.93464	1.27654e-25	1.59107e-26	5.42	7.66	5.77	21.28	22.36	26.65	FAD binding domain of DNA photolyase domain-containing protein
TGME49_206550	0.16	46.693	8.22022	0	0	0.14	0.18	0.16	44.51	50.76	44.81	hypothetical protein
TGME49_206570	0.076	4.923	6.04737	2.46325e-11	5.39521e-12	0.08	0.15	0	4.06	5.5	5.21	kinesin, putative
TGME49_206620	0.02	3.993	7.66755	9.53916e-10	2.28571e-10	0.06	0	0	4.4	2.9	4.68	hypothetical protein
TGME49_206650	0.976	41.156	5.4304	3.74229e-224	6.85796e-226	0.83	1.25	0.85	42.07	40.79	40.61	zinc finger, c2h2 type domain-containing protein
TGME49_206660	0.106	1.506	3.84009	0.00397504	0.00177323	0.16	0	0.16	1.93	1.02	1.57	hypothetical protein
TGME49_207005	0.786	7.313	3.2823	6.81321e-10	1.61543e-10	1.14	0.52	0.7	7.98	6.75	7.21	SAG-related sequence SRS48Q
TGME49_207010	0.806	38.406	5.61153	3.72327e-40	3.20126e-41	1.05	1.02	0.35	40.74	31.83	42.65	SAG-related sequence SRS48K
TGME49_207015	0.943	35.106	5.28008	1.11963e-68	6.25372e-70	0.76	0.98	1.09	35.74	32.61	36.97	hypothetical protein
TGME49_207040	15.19	100.833	2.7643	2.86326e-267	3.88142e-269	14.34	14.69	16.54	98.45	95.85	108.2	hypothetical protein
TGME49_207050	0.1	182.123	10.9112	1.19885e-25	1.49123e-26	0.15	0	0.15	192.34	182.41	171.62	hypothetical protein
TGME49_207130	1.55	117.383	6.37727	8.06066e-97	3.50068e-98	1.56	1.14	1.95	115.6	113.71	122.84	SAG-related sequence SRS49A
TGME49_207140	8.326	27.666	1.7814	5.55394e-17	9.30652e-18	7.99	9.52	7.47	22.48	30.37	30.15	SAG-related sequence SRS49B
TGME49_207150	24.743	48.503	1.03628	5.15963e-06	1.63331e-06	24.58	27.17	22.48	43.97	47.49	54.05	SAG-related sequence SRS49C
TGME49_207160	1.82	187.133	6.72509	3.21337e-134	1.04464e-135	0.9	1.91	2.65	178.68	189.98	192.74	SAG-related sequence SRS49D
TGME49_207210	2.893	831.98	8.32562	4.15508e-29	4.75641e-30	4.33	0	4.35	791.66	788.41	915.87	hypothetical protein
TGME49_207350	8.11	30.856	2.10621	0.038756	0.0210781	16.39	7.94	0	38.64	23.75	30.18	hypothetical protein
TGME49_207410	0.876	8.983	3.39538	7.60776e-24	1.00838e-24	0.86	0.67	1.1	9.8	8.89	8.26	tetratricopeptide repeat-containing protein
TGME49_207470	5.48	12.613	1.23844	2.68433e-10	6.23323e-11	4.8	5.74	5.9	11.25	12.38	14.21	hypothetical protein
TGME49_207480	15.673	55.513	1.85711	6.2819e-221	1.19062e-222	15.5	15.68	15.84	56.93	57.67	51.94	GCC2 and GCC3 domain-containing protein
TGME49_207610	0.09	10.023	6.83819	9.15564e-15	1.68932e-15	0.09	0.18	0	9.42	9.41	11.24	rhoptry kinase family protein ROP36 (incomplete catalytic triad)
TGME49_207650	0.766	58.176	6.30489	1.18681e-23	1.58052e-24	1.54	0.38	0.38	66.58	54.98	52.97	OTU family cysteine protease
TGME49_207665	8.79	30.753	1.84268	5.28757e-52	3.69672e-53	8.91	8.87	8.59	29.86	30.77	31.63	kinesin motor domain-containing protein
TGME49_207700	2.33	17.016	2.90447	3.72116e-36	3.50304e-37	2.05	2.36	2.58	15.4	16.97	18.68	rhoptry kinase family protein ROP22 (incomplete catalytic triad)
TGME49_207730	0.013	0.443	4.92725	0.000663364	0.000266195	0	0	0.04	0.28	0.47	0.58	hypothetical protein
TGME49_207740	0.023	2.896	6.83745	9.5737e-08	2.64487e-08	0	0.07	0	2.98	2.19	3.52	hypothetical protein
TGME49_207865	0.843	23.5	4.83399	1.05993e-100	4.45684e-102	0.82	0.88	0.83	19.07	28.44	22.99	GCC2 and GCC3 domain-containing protein
TGME49_207875	1.67	38.23	4.55229	1.58573e-175	3.96084e-177	1.65	1.89	1.47	36.34	43.02	35.33	GCC2 and GCC3 domain-containing protein
TGME49_207960	40.05	89.05	1.18676	3.05452e-45	2.38473e-46	40.4	40.28	39.47	88.5	78.95	99.7	hypothetical protein
TGME49_207965	0.026	3.386	7.01225	3.50472e-08	9.36118e-09	0	0	0.08	3.79	3.13	3.24	hypothetical protein
TGME49_208020	1.336	62.61	5.58227	0	0	1.35	1.57	1.09	63.66	66.87	57.3	AP2 domain transcription factor AP2Ib-1
TGME49_208300	62.323	114.2	1.03285	0.00289715	0.00126039	46.38	60.1	80.49	118.04	130.68	93.88	hypothetical protein
TGME49_208380	1.396	3.47	1.35287	0.0170623	0.00854721	0.89	1.9	1.4	3.93	3.09	3.39	hypothetical protein
TGME49_208730	19.006	235.693	3.66775	0	0	20.36	18.84	17.82	228.89	240.91	237.28	microneme protein, putative
TGME49_208810	0.203	49.023	7.94444	9.4381e-52	6.61034e-53	0.16	0.3	0.15	49.92	46.69	50.46	hypothetical protein
TGME49_208850	6.77	112.34	4.11453	1.86827e-49	1.36714e-50	4.02	7.83	8.46	128.33	94.03	114.66	SAG-related sequence SRS11
TGME49_209040	0.08	7.006	6.51072	3.53484e-09	8.83822e-10	0.12	0.12	0	5.02	7.62	8.38	hypothetical protein
TGME49_209180	0.736	49.236	6.10096	1.24154e-56	8.30599e-58	0.98	0.68	0.55	51.86	49.03	46.82	PAN domain-containing protein
TGME49_209470	0	1.23	5.94308	2.96412e-05	1.01756e-05	0	0	0	1.04	1.41	1.24	hypothetical protein
TGME49_209480	0.233	3.68	4.03074	4.17577e-07	1.21284e-07	0.28	0.14	0.28	3.31	3.5	4.23	hypothetical protein
TGME49_209485	0.253	11.213	5.49504	6.13193e-20	9.12824e-21	0.33	0.32	0.11	9.43	11.6	12.61	hypothetical protein
TGME49_209510	0.07	79.946	10.1239	1.03552e-32	1.0697e-33	0	0.14	0.07	79.44	76.09	84.31	hypothetical protein
TGME49_209560	0.163	17.57	6.77528	5.7834e-19	8.89251e-20	0	0.24	0.25	17.21	17.31	18.19	hypothetical protein
TGME49_209610	0	20.14	9.7668	1.38513e-15	2.45836e-16	0	0	0	19.88	21.7	18.84	oocyst wall protein OWP2
TGME49_209755	1.303	80.146	5.97778	7.14762e-293	8.43324e-295	1.47	1.35	1.09	84.1	82.19	74.15	hypothetical protein
TGME49_209770	9.2	34.706	1.95008	1.21671e-94	5.37568e-96	8.84	8.68	10.08	35.81	34.77	33.54	helicase, putative
TGME49_209810	0.906	293.653	8.37141	8.18087e-100	3.47073e-101	0.4	1.93	0.39	293.11	285.08	302.77	hypothetical protein
TGME49_209920	0.32	9.986	5.00591	1.91112e-39	1.65997e-40	0.38	0.37	0.21	10.02	9.52	10.42	PAN domain-containing protein
TGME49_209985	69.1	162.046	1.26837	1.56457e-65	9.11209e-67	71.9	71.96	63.44	157.35	161.34	167.45	cAMP-dependent protein kinase
TGME49_210095	1.58	25.976	4.09142	7.93053e-37	7.37608e-38	1.27	2.02	1.45	21.15	28.3	28.48	hypothetical protein
TGME49_210210	0.006	2.356	8.32657	1.61759e-11	3.51049e-12	0	0	0.02	2.71	2.31	2.05	hypothetical protein
TGME49_210320	2.776	27.106	3.3458	6.03239e-32	6.3451e-33	3.51	2.95	1.87	27.44	26.58	27.3	SAG-related sequence SRS37A
TGME49_210330	1.03	22.496	4.52261	5.4518e-27	6.60347e-28	1.04	1.3	0.75	23.05	24.86	19.58	SAG-related sequence SRS37B
TGME49_210400	0.113	25.516	7.84915	1.23498e-56	8.24663e-58	0.23	0.11	0	25.69	25.22	25.64	hypothetical protein
TGME49_210450	6.606	44.726	2.80115	2.52054e-54	1.72423e-55	6.49	6.93	6.4	45.64	44.65	43.89	hypothetical protein
TGME49_210460	0	29.85	11.1131	5.17956e-20	7.6845e-21	0	0	0	29.22	36.34	23.99	hypothetical protein
TGME49_210470	0	27.323	10.7832	6.96628e-19	1.07987e-19	0	0	0	27.05	32.62	22.3	hypothetical protein
TGME49_210478	0.19	46.703	7.98111	9.77293e-194	2.20802e-195	0.2	0.23	0.14	48.97	50.63	40.51	hypothetical protein
TGME49_210482	0.24	112.706	8.90799	1.07947e-65	6.23267e-67	0.18	0.27	0.27	111.99	113.13	113	hypothetical protein
TGME49_210600	0.226	231.243	10.0805	1.3533e-145	4.16165e-147	0.15	0.43	0.1	245.9	229.66	218.17	KRUF family protein
TGME49_210678	0.223	120.826	9.23648	2.49343e-12	5.16714e-13	0.65	0	0.02	118.98	115.58	127.92	OTU family cysteine protease
TGME49_210682	0	295.38	4.10403	0.0310817	0.0164635	0	0	0	248.27	379.7	258.17	hypothetical protein
TGME49_210950	0.16	26.416	7.39037	5.24503e-39	4.60182e-40	0.07	0.2	0.21	26.2	25.61	27.44	oocyst wall protein
TGME49_210990	0	48.94	10.9145	2.09105e-19	3.18107e-20	0	0	0	47.65	45.55	53.62	hypothetical protein
TGME49_211000	2.443	136.083	5.8391	4.44052e-205	9.36372e-207	2.4	1.91	3.02	136.7	130.06	141.49	hypothetical protein
TGME49_211050	0.093	6.65	6.2291	8.77816e-16	1.54364e-16	0.07	0.07	0.14	6.44	7.33	6.18	ATPase, AAA family protein
TGME49_211320	0.42	13.966	5.09581	6.17804e-19	9.53808e-20	0.32	0.31	0.63	12.1	14.3	15.5	hypothetical protein
TGME49_211360	0.143	17.193	6.93225	6.55112e-34	6.54536e-35	0.06	0.12	0.25	16.05	18.3	17.23	hypothetical protein
TGME49_211370	0	7.84	9.71319	2.04834e-15	3.66885e-16	0	0	0	7.41	8.49	7.62	tetratricopeptide repeat-containing protein
TGME49_211385	0.25	138.286	9.17712	2.95987e-18	4.71454e-19	0.38	0.37	0	152.39	113.21	149.26	hypothetical protein
TGME49_211430	0.163	7.38	5.51071	1.88954e-17	3.1093e-18	0.08	0.16	0.25	8.27	6.71	7.16	leucine rich repeat-containing protein
TGME49_211910	0.053	1.696	5.05905	1.75758e-05	5.86376e-06	0.08	0.08	0	1.56	1.68	1.85	kinesin-related protein 3A, putative
TGME49_211920	0	14.533	7.71039	1.47462e-09	3.57595e-10	0	0	0	14.39	14.55	14.66	hypothetical protein
TGME49_212030	0.08	15.823	7.68963	6.66726e-13	1.35153e-13	0.12	0.12	0	13.49	17.94	16.04	hypothetical protein
TGME49_212045	0.06	0.683	3.52947	0.0119135	0.00576608	0	0	0.18	0.85	0.69	0.51	hypothetical protein
TGME49_212060	0	2.07	4.10981	0.0321937	0.0171414	0	0	0	0.88	2.56	2.77	hypothetical protein
TGME49_212075	0	1.03	5.55898	0.000213541	8.03561e-05	0	0	0	1.45	0.46	1.18	hypothetical protein
TGME49_212100	10.393	23.936	1.23909	8.7509e-27	1.06654e-27	11.52	9.74	9.92	26.02	23.51	22.28	ThiF family protein
TGME49_212180	3.863	32.36	3.1139	3.52537e-35	3.4028e-36	3.54	3.08	4.97	33.03	36.34	27.71	hypothetical protein
TGME49_212275	1.493	18.5	3.68241	1.66833e-13	3.29604e-14	2.27	1.89	0.32	13.84	18.84	22.82	hypothetical protein
TGME49_212410	7.64	97.326	3.70659	4.53381e-248	6.88579e-250	7.77	7.99	7.16	101.77	98.85	91.36	dense granule protein GRA11
TGME49_212420	8.933	65.433	2.94341	9.53706e-26	1.18151e-26	8.58	8.77	9.45	69.3	70.7	56.3	hypothetical protein
TGME49_212740	0.123	4.396	5.45059	5.95256e-09	1.50775e-09	0.22	0.15	0	3.65	3.51	6.03	aromatic amino acid hydrolase AAH2
TGME49_212810	2.206	56.133	4.70363	0	0	2.17	2.12	2.33	55.15	60.39	52.86	hypothetical protein
TGME49_212970	6.433	40.896	2.70147	4.17213e-161	1.19398e-162	6.93	6.29	6.08	40.19	38.13	44.37	protein kinase (incomplete catalytic triad)
TGME49_213060	17.386	37.306	1.13341	4.23205e-68	2.37445e-69	16.78	18.6	16.78	37.24	37.32	37.36	WD domain, G-beta repeat-containing protein
TGME49_213255	3.693	55.91	3.95331	0	0	3.86	3.77	3.45	53.75	60.93	53.05	hypothetical protein
TGME49_213290	0.27	8.683	5.02973	1.87997e-18	2.97794e-19	0.1	0.3	0.41	8.69	8.4	8.96	hypothetical protein
TGME49_213340	0.09	1.62	4.18214	1.09326e-07	3.03265e-08	0.11	0.11	0.05	1.46	2.02	1.38	GMC oxidoreductase
TGME49_213360	0	1.32	5.1985	0.000884581	0.000360072	0	0	0	1.34	1.78	0.84	leucine rich repeat-containing protein
TGME49_213445	8.59	69.356	3.04793	3.02515e-241	4.93624e-243	8.56	8.19	9.02	68.84	68.95	70.28	hypothetical protein
TGME49_213460	3.006	221.236	6.23552	0	0	2.96	2.78	3.28	217.8	226.96	218.95	hypothetical protein
TGME49_213480	1.436	44.586	4.99048	8.96131e-180	2.18212e-181	1.31	1.47	1.53	44.13	47.02	42.61	hypothetical protein
TGME49_213530	0.17	41.156	7.93876	2.24472e-70	1.22844e-71	0.28	0.18	0.05	39.39	40.09	43.99	hypothetical protein
TGME49_213560	0.84	11.863	3.85699	1.072e-37	9.76866e-39	0.8	0.71	1.01	10.91	12.46	12.22	hypothetical protein
TGME49_213635	0.653	95.19	7.22155	0	0	0.61	0.71	0.64	95.78	99.68	90.11	hypothetical protein
TGME49_213700	2.39	43.523	4.21968	1.47994e-147	4.49536e-149	2.17	2.61	2.39	44.5	43.33	42.74	hypothetical protein
TGME49_213720	0.066	0.45	2.76386	0.0298341	0.0157353	0.07	0.13	0	0.54	0.43	0.38	hypothetical protein
TGME49_213760	0.236	4.26	4.21178	7.60174e-08	2.08196e-08	0.29	0.14	0.28	3.56	4.11	5.11	hypothetical protein
TGME49_213780	8.366	57.143	2.80933	1.89364e-110	7.39203e-112	9.43	7.87	7.8	56.96	54.95	59.52	radical SAM domain-containing protein
TGME49_213850	0.263	1.503	2.54469	0.0315117	0.016715	0.6	0.19	0	1.56	0.5	2.45	MORN repeat-containing protein
TGME49_213860	0	6.04	7.01855	1.18561e-07	3.2918e-08	0	0	0	4.85	8.92	4.35	hypothetical protein
TGME49_214190	4.166	36.7	3.18335	2.14833e-45	1.66646e-46	4.79	4.16	3.55	37.28	38.7	34.12	SAG-related sequence SRS46
TGME49_214430	10.58	21.806	1.07966	7.10216e-10	1.6884e-10	9.86	12.27	9.61	23.84	18.97	22.61	hypothetical protein
TGME49_214510	0.313	24.753	6.33167	8.23319e-62	5.05338e-63	0.24	0.35	0.35	24.26	24.18	25.82	hypothetical protein
TGME49_214570	0	0.303	4.27588	0.0248491	0.0129033	0	0	0	0.12	0.67	0.12	hypothetical protein
TGME49_214580	0.17	12.63	6.25706	1.60165e-45	1.23838e-46	0.13	0.21	0.17	12.89	12.62	12.38	tetratricopeptide repeat-containing protein
TGME49_214760	5.84	13.526	1.25013	7.21295e-06	2.30774e-06	6.87	6.52	4.13	15.08	10.62	14.88	erythronate-4-phosphate dehydrogenase domain-containing protein
TGME49_215040	38.053	92.703	1.31814	2.00151e-107	8.01408e-109	36.83	36.59	40.74	92.76	91.44	93.91	HEAT repeat-containing protein
TGME49_215180	0.273	1.74	2.71528	0.00242685	0.00104421	0.55	0	0.27	1.26	1.89	2.07	hypothetical protein
TGME49_215185	0	18.136	8.54135	7.20049e-12	1.52108e-12	0	0	0	17.64	17.18	19.59	hypothetical protein
TGME49_215195	0.15	78.993	9.0623	5.40237e-68	3.03786e-69	0.17	0.22	0.06	75.98	80.32	80.68	tetratricopeptide repeat-containing protein
TGME49_215320	0	1.07	5.10405	0.00122487	0.000506276	0	0	0	0.92	1.32	0.97	hypothetical protein
TGME49_215328	0	4.603	8.31366	3.30258e-11	7.28334e-12	0	0	0	3.96	4.69	5.16	hypothetical protein
TGME49_215340	0.203	67.253	8.39723	2.6224e-72	1.40551e-73	0.19	0.36	0.06	67.19	65.57	69	AP2 domain transcription factor AP2X-10
TGME49_215343	0.26	32.453	6.98546	8.89627e-63	5.40454e-64	0.06	0.36	0.36	30.92	31.53	34.91	hypothetical protein
TGME49_215540	0.58	37.026	6.06142	7.39159e-15	1.35734e-15	0.44	0.43	0.87	37.84	32.47	40.77	hypothetical protein
TGME49_215670	0.05	76.686	10.6738	9.40557e-60	6.00908e-61	0.12	0.03	0	79.35	73.76	76.95	cAMP-dependent protein kinase
TGME49_215885	1.423	12.053	3.11921	2.55769e-10	5.92631e-11	1.62	0.79	1.86	13.62	9.7	12.84	hypothetical protein
TGME49_215895	4.54	25.98	2.55051	7.59242e-73	4.05018e-74	4.86	4.46	4.3	26.36	23.06	28.52	AP2 domain-containing protein
TGME49_215900	0.053	9.726	7.56655	3.22988e-18	5.15272e-19	0	0.05	0.11	8.81	9.97	10.4	hypothetical protein
TGME49_215960	12.9	79.36	2.69752	3.44042e-21	4.93154e-22	11.62	15.55	11.53	87.6	66.62	83.86	hypothetical protein
TGME49_216053	0	2.873	6.04184	2.36372e-05	8.01061e-06	0	0	0	2.92	4.34	1.36	hypothetical protein
TGME49_216140	1.69	363.266	7.78418	4.21997e-288	5.03197e-290	1.85	1.6	1.62	353.75	341.39	394.66	tetratricopeptide repeat-containing protein
TGME49_216150	0	8.396	8.6663	3.16859e-12	6.60603e-13	0	0	0	7.51	9.18	8.5	peptidase family M3 protein
TGME49_216160	1.583	131.29	6.41177	1.86289e-128	6.4536e-130	1.32	2.13	1.3	134.26	129.84	129.77	hypothetical protein
TGME49_216200	1.106	7.19	2.76013	3.37724e-05	1.16489e-05	1.68	0.65	0.99	6.51	8.71	6.35	hypothetical protein
TGME49_216285	2.536	110.12	5.4747	4.37155e-181	1.05352e-182	1.85	3.07	2.69	114.45	102.65	113.26	hypothetical protein
TGME49_216290	1.533	47.463	4.98626	0	0	1.51	1.69	1.4	46.12	52.28	43.99	hypothetical protein
TGME49_216335	1.46	76.036	5.7383	0	0	1.4	1.47	1.51	80.46	83.28	64.37	hypothetical protein
TGME49_216610	0.546	44.846	6.38728	3.83262e-163	1.06796e-164	0.5	0.6	0.54	46.39	41.8	46.35	ribosomal RNA large subunit methyltransferase J protein
TGME49_216640	7.26	178.526	4.6582	0	0	7.76	6.67	7.35	172.08	164.82	198.68	GHMP kinase, putative
TGME49_217170	1.47	7.756	2.47103	0.0034031	0.001501	1.12	2.73	0.56	5.74	13.78	3.75	hypothetical protein
TGME49_217178	0.546	8.23	3.96324	7.15945e-08	1.95364e-08	0.28	0.54	0.82	9.72	8.94	6.03	hypothetical protein
TGME49_217370	0	4.373	5.2093	0.000782106	0.000316298	0	0	0	4.36	4.2	4.56	hypothetical protein
TGME49_217380	0	0.87	6.58679	1.04363e-06	3.11634e-07	0	0	0	0.94	0.83	0.84	hypothetical protein
TGME49_217390	0.023	0.486	4.24489	0.00660649	0.00305489	0	0	0.07	0.39	0.56	0.51	hypothetical protein
TGME49_217410	1.646	56.89	5.14774	3.15825e-173	8.12653e-175	1.67	1.2	2.07	52.34	59.53	58.8	hypothetical protein
TGME49_217420	0.143	14.543	6.68787	4.22141e-27	5.07077e-28	0.22	0.14	0.07	15.19	14.35	14.09	hypothetical protein
TGME49_217470	10.503	23	1.16531	1.15761e-32	1.19873e-33	10.46	10.94	10.11	23.61	23.66	21.73	hypothetical protein
TGME49_217610	37.333	77.92	1.09442	9.7265e-44	7.88668e-45	36.86	40.99	34.15	76.41	73.54	83.81	hypothetical protein
TGME49_217630	5.386	48.443	3.20316	8.92338e-169	2.37449e-170	5.37	5.75	5.04	47.46	46.63	51.24	hypothetical protein
TGME49_217710	0	1.49	5.54607	0.00020615	7.74452e-05	0	0	0	2.13	1.35	0.99	DnaJ domain-containing protein
TGME49_217800	0.013	31.006	10.9791	1.01831e-19	1.52613e-20	0	0	0.04	30.7	32.56	29.76	hypothetical protein
TGME49_217855	0	106.143	9.48814	1.04093e-14	1.92717e-15	0	0	0	110.06	96.78	111.59	hypothetical protein
TGME49_217860	0.286	50.156	7.49087	2.89493e-282	3.59732e-284	0.29	0.33	0.24	51.12	53.36	45.99	hypothetical protein
TGME49_217920	0.043	1.003	4.44238	0.00413226	0.00185062	0	0.13	0	1.22	0.33	1.46	hypothetical protein
TGME49_217930	4.523	31.896	2.86248	3.26997e-37	3.00852e-38	5.15	4.35	4.07	31.36	32.44	31.89	hypothetical protein
TGME49_217940	1.053	43.433	5.43536	1.05485e-150	3.13793e-152	0.58	1.17	1.41	43.46	42.24	44.6	hypothetical protein
TGME49_217961	1.38	89.86	6.06175	2.33672e-209	4.83944e-211	0.85	1.8	1.49	92.46	92.12	85	hypothetical protein
TGME49_218130	0.373	10.293	4.83538	6.36522e-09	1.61467e-09	0.28	0.28	0.56	11.78	9.85	9.25	hypothetical protein
TGME49_218188	4.346	33.07	2.96321	4.61036e-101	1.92701e-102	3.69	4.62	4.73	31.72	35.4	32.09	hypothetical protein
TGME49_218210	0.223	117.936	9.06827	1.12112e-109	4.40456e-111	0.26	0.31	0.1	117.84	119.01	116.96	Chromosome-associated kinesin KLP1, putative
TGME49_218215	0.033	37.483	10.1103	8.01931e-17	1.3488e-17	0.1	0	0	35.45	36.91	40.09	hypothetical protein
TGME49_218290	0.053	46.883	9.85037	6.15234e-41	5.17393e-42	0	0.12	0.04	48.14	46.02	46.49	WD domain, G-beta repeat-containing protein
TGME49_218340	3.223	33.003	3.39251	4.98684e-140	1.58988e-141	3.18	2.92	3.57	31.7	36.12	31.19	hypothetical protein
TGME49_218390	36.243	125.473	1.84271	1.83656e-46	1.39004e-47	38.27	34.83	35.63	111.57	136.78	128.07	hypothetical protein
TGME49_218400	9.59	26.17	1.48246	5.1872e-62	3.1773e-63	9.52	9.32	9.93	28.95	27.02	22.54	NEK kinase
TGME49_218450	0	22.38	10.3936	1.32709e-17	2.17045e-18	0	0	0	19.87	25.82	21.45	hypothetical protein
TGME49_218460	0	15.133	7.16385	4.12665e-08	1.10897e-08	0	0	0	14.78	12.72	17.9	hypothetical protein
TGME49_218470	0.726	56.45	6.3114	3.35474e-134	1.09481e-135	0.55	0.42	1.21	55.61	55.16	58.58	protein disulfide-isomerase, putative
TGME49_218500	0.286	40.596	7.16069	3.71388e-135	1.20269e-136	0.29	0.25	0.32	41.1	41.74	38.95	hypothetical protein
TGME49_218750	3.026	57.23	4.28437	5.66992e-65	3.31641e-66	3	2.92	3.16	60.77	54.95	55.97	hypothetical protein
TGME49_218890	0.596	72.443	6.95271	1.78177e-153	5.23326e-155	0.77	0.48	0.54	70.83	69.52	76.98	hypothetical protein
TGME49_218900	0	3.14	8.25206	4.94515e-11	1.10028e-11	0	0	0	3.21	3.49	2.72	hypothetical protein
TGME49_218910	2.576	180.363	6.16467	0	0	2.64	2.79	2.3	182.31	174.08	184.7	hypothetical protein
TGME49_219090	6.903	16.82	1.35531	0.00392007	0.00174723	8.02	8.41	4.28	17.33	16.66	16.47	hypothetical protein
TGME49_219110	2.84	29.256	3.40488	5.40834e-38	4.85372e-39	2.59	2.69	3.24	28.2	28.16	31.41	hypothetical protein
TGME49_219218	0.956	45.99	5.61959	2.89072e-250	4.31776e-252	0.75	1.16	0.96	46.05	47.14	44.78	hypothetical protein
TGME49_219222	0	5.343	5.76365	6.90762e-05	2.4641e-05	0	0	0	5.08	4.88	6.07	hypothetical protein
TGME49_219240	15.156	33.996	1.21638	2.21448e-08	5.85254e-09	15.43	12.29	17.75	30.58	34.07	37.34	Peptidyl-tRNA hydrolase PTH2 domain-containing protein
TGME49_219370	1.73	42.1	4.64757	6.99559e-60	4.4606e-61	2.01	1.96	1.22	39.58	44.23	42.49	hypothetical protein
TGME49_219450	0.086	47.103	9.11558	2.98936e-119	1.09564e-120	0.08	0.09	0.09	47.29	47.02	47	WD domain, G-beta repeat-containing protein
TGME49_219485	27.3	103.223	1.95211	2.13567e-256	3.02913e-258	26.63	27.53	27.74	102.76	106.99	99.92	hypothetical protein
TGME49_219610	0	3.72	5.67656	0.000150408	5.55226e-05	0	0	0	4.33	5.7	1.13	hypothetical protein
TGME49_219650	0.806	52.313	6.05551	0	0	0.63	0.89	0.9	52.3	54.66	49.98	transporter, small conductance mechanosensitive ion channel (MscS) family protein
TGME49_219660	0.156	14.766	6.60653	2.16159e-184	5.1279e-186	0.16	0.14	0.17	15.34	15.98	12.98	hypothetical protein
TGME49_219670	0.096	39.82	8.74973	1.75266e-24	2.2681e-25	0.1	0	0.19	38.71	41.14	39.61	zinc finger (CCCH type) motif-containing protein
TGME49_219742	0.226	1.233	2.50318	0.0154272	0.00765841	0.14	0.4	0.14	1.43	1.71	0.56	hypothetical protein
TGME49_219832	16.87	41.523	1.3345	8.518e-57	5.67724e-58	16.69	16.52	17.4	39.17	42.02	43.38	cyclin-dependent kinase regulatory subunit protein
TGME49_220060	2.96	16.446	2.59552	0.0105023	0.00502246	3.59	3.49	1.8	13.21	8.58	27.55	hypothetical protein
TGME49_220070	0	16.623	6.94866	1.40853e-07	3.92486e-08	0	0	0	16.86	14.35	18.66	hypothetical protein
TGME49_220080	0.153	19.516	7.07231	6.21003e-11	1.38979e-11	0.46	0	0	18.06	20.34	20.15	Toxoplasma gondii family C protein
TGME49_220290	9.36	60.51	2.72687	7.4161e-223	1.36835e-224	9.58	9.3	9.2	62.3	65.71	53.52	hypothetical protein
TGME49_220300	21.63	58.716	1.47394	1.92474e-91	8.64889e-93	21.8	22.04	21.05	56.38	57.98	61.79	ribosomal protein L15 protein
TGME49_220330	16.053	65.036	2.05768	2.33845e-74	1.22397e-75	17.12	14.68	16.36	67.48	63.27	64.36	hypothetical protein
TGME49_220340	4.01	45.356	3.53259	2.17318e-259	3.02778e-261	3.82	4.61	3.6	46.34	46.95	42.78	hypothetical protein
TGME49_220540	33.4	85.76	1.40674	1.38593e-25	1.73263e-26	30.58	31.86	37.76	87.9	77.05	92.33	hypothetical protein
TGME49_220560	0.096	72.746	9.60315	5.81453e-20	8.64845e-21	0.15	0	0.14	63.21	71.65	83.38	hypothetical protein
TGME49_220585	6.19	88.07	3.864	0	0	6.47	5.97	6.13	87.46	85.57	91.18	hypothetical protein
TGME49_220630	42.933	130.523	1.64084	3.53736e-126	1.2432e-127	42.98	42.42	43.4	138.04	131.22	122.31	hypothetical protein
TGME49_220640	17.996	159.233	3.19216	1.37288e-219	2.65374e-221	18.32	18.4	17.27	162.99	157.72	156.99	hypothetical protein
TGME49_220650	4.48	204.323	5.60222	5.35401e-164	1.47173e-165	4.75	4.2	4.49	215.17	212.06	185.74	hypothetical protein
TGME49_220840	0	0.84	5.55033	0.000183819	6.85947e-05	0	0	0	0.93	0.76	0.83	threonine synthase
TGME49_221220	1.016	18.026	4.18057	3.33454e-146	1.02125e-147	1.08	0.94	1.03	17.48	19.09	17.51	hypothetical protein
TGME49_221265	0.056	0.483	3.15963	0.0360718	0.0194644	0	0	0.17	0.55	0.21	0.69	hypothetical protein
TGME49_221310	2.883	34.003	3.59626	4.35456e-140	1.38283e-141	2.97	2.22	3.46	33.84	33.82	34.35	aminopeptidase N protein
TGME49_221420	0.19	27.696	7.22174	1.74428e-52	1.21292e-53	0.23	0.11	0.23	27.47	28.2	27.42	Chromosome-associated kinesin KLP1, putative
TGME49_221550	0.123	61.783	8.98017	5.66593e-34	5.64673e-35	0.19	0.09	0.09	59.68	65.8	59.87	CMGC kinase, MAPK family, MEK kinase-related (incomplete catalytic triad)
TGME49_221665	0.526	7.013	3.76752	1.07678e-23	1.4313e-24	0.28	0.75	0.55	7.05	6.61	7.38	hypothetical protein
TGME49_221685	0.316	1.89	2.63578	0.00883813	0.00418111	0.76	0.19	0	1.74	2.37	1.56	hypothetical protein
TGME49_221830	1.106	29.763	4.78363	4.43625e-228	7.85127e-230	1.15	1.07	1.1	29.21	28.95	31.13	subtilisin SUB12
TGME49_221840	0.74	201.013	8.13407	3.69232e-107	1.48305e-108	0.84	0.41	0.97	199.18	197.81	206.05	hypothetical protein
TGME49_221880	8.163	75.19	3.2404	2.33348e-183	5.56496e-185	7.8	7.99	8.7	74.21	82.04	69.32	hypothetical protein
TGME49_221890	3.36	49.933	3.93167	2.03568e-122	7.3077e-124	3.86	3.34	2.88	52.97	51.02	45.81	WD domain, G-beta repeat-containing protein
TGME49_221895	0.163	17.32	6.71421	1.71411e-07	4.83014e-08	0.49	0	0	18.78	16.81	16.37	hypothetical protein
TGME49_222060	4.24	18.49	2.15745	3.37038e-45	2.63555e-46	3.59	4.7	4.43	19.31	17.72	18.44	hypothetical protein
TGME49_222090	46.486	86.536	1.00292	0.000167905	6.2298e-05	57.39	36.5	45.57	84.82	89.28	85.51	hypothetical protein
TGME49_222188	0.886	6.15	2.8298	1.37099e-10	3.1302e-11	0.49	1.2	0.97	4.99	6.89	6.57	hypothetical protein
TGME49_222260	4.076	79.726	4.47685	7.22991e-06	2.31589e-06	4.1	3.97	4.16	67.61	76	95.57	hypothetical protein
TGME49_222340	0.93	24.22	4.74304	1.16301e-61	7.15296e-63	0.94	0.92	0.93	23.09	25.04	24.53	NOL1/NOP2/sun family protein
TGME49_222370	20.233	109.316	2.46869	1.54857e-198	3.40153e-200	17.9	22.15	20.65	109.38	111.37	107.2	SAG-related sequence SRS13
TGME49_222385	0.203	19.78	6.6542	1.1629e-09	2.79815e-10	0	0	0.61	19.64	19.15	20.55	hypothetical protein
TGME49_222420	3.886	44.33	3.55126	2.75784e-95	1.21155e-96	4.4	3.8	3.46	43.9	45.87	43.22	hypothetical protein
TGME49_222700	0.083	12.43	7.21457	1.58677e-16	2.70072e-17	0.17	0.08	0	11.98	13.24	12.07	hypothetical protein
TGME49_222935	0.066	2.756	5.29223	0.000172133	6.39963e-05	0	0	0.2	1.34	3.57	3.36	hypothetical protein
TGME49_222940	6.11	18.326	1.62325	1.15206e-15	2.03602e-16	6.72	5.95	5.66	18.21	17.03	19.74	hypothetical protein
TGME49_222975	0.9	60.463	6.10795	1.3671e-70	7.44722e-72	0.69	1.2	0.81	58.21	60.54	62.64	hypothetical protein
TGME49_222980	0	29.456	10.6848	1.31462e-18	2.06096e-19	0	0	0	31.05	30.92	26.4	hypothetical protein
TGME49_223060	5.533	31.986	2.56479	6.52139e-189	1.48976e-190	4.87	5.75	5.98	32.97	34.11	28.88	MORN repeat-containing protein
TGME49_223430	6.816	104.81	3.98022	3.69485e-262	5.10146e-264	7.45	6.04	6.96	110.71	100.14	103.58	hypothetical protein
TGME49_223480	4.443	28.076	2.69225	2.2042e-221	4.15e-223	4.22	4.24	4.87	28.06	30.84	25.33	sushi domain (scr repeat) domain-containing protein
TGME49_223550	8.263	32.16	2.00326	4.68334e-28	5.51396e-29	8.32	7.95	8.52	31	34.5	30.98	hypothetical protein
TGME49_223560	22.743	59.233	1.42219	7.39944e-34	7.40223e-35	21.56	22.61	24.06	61.23	61.32	55.15	hypothetical protein
TGME49_223700	0.063	0.286	2.17975	0.0279226	0.0146535	0.07	0.06	0.06	0.13	0.37	0.36	F5/8 type C domain-containing protein
TGME49_223725	1.803	59.046	5.0647	0	0	1.61	1.84	1.96	60.38	62.89	53.87	hypothetical protein
TGME49_223830	0.06	0.663	3.54283	0.0110568	0.00530374	0	0.09	0.09	0.58	0.44	0.97	fasciclin domain-containing protein
TGME49_223870	6.91	25.4	1.91456	2.75886e-44	2.20584e-45	6.55	6.71	7.47	24.43	26.28	25.49	hypothetical protein
TGME49_223900	14.466	68.096	2.26961	6.38651e-149	1.91587e-150	14.23	15.72	13.45	68.08	68.96	67.25	hypothetical protein
TGME49_224010	0.126	62.153	8.95201	5.23433e-50	3.79747e-51	0.13	0.19	0.06	58.06	62.5	65.9	hypothetical protein
TGME49_224080	0.123	52.776	8.77731	3.30913e-117	1.22945e-118	0.15	0.05	0.17	54.67	54.66	49	Kazal-type serine protease inhibitor domain-containing protein
TGME49_224140	0.173	19.073	6.8115	1.24976e-50	8.97279e-52	0.29	0.09	0.14	18.75	19.56	18.91	hypothetical protein
TGME49_224170	42.46	143.093	1.80031	3.92224e-64	2.31386e-65	45.4	38.43	43.55	138.16	149.19	141.93	SAG-related sequence SRS60A
TGME49_224180	0.66	124.89	7.5956	3.07445e-278	3.89758e-280	0.84	0.47	0.67	124.43	120.21	130.03	hypothetical protein
TGME49_224675	0	2.666	4.12134	0.0313803	0.0166391	0	0	0	3.38	1.09	3.53	hypothetical protein
TGME49_224680	0.24	7.943	5.0966	5.77811e-19	8.87713e-20	0.18	0.18	0.36	7.11	7.78	8.94	hypothetical protein
TGME49_224710	5.216	44.71	3.13542	6.87924e-73	3.6611e-74	4.39	5.65	5.61	42.64	41.32	50.17	hypothetical protein
TGME49_224750	0.37	11.273	4.95375	1.42324e-15	2.52778e-16	0.16	0.47	0.48	11.66	9.29	12.87	SAG-related sequence SRS40F
TGME49_224760	1.313	25.183	4.30308	1.27352e-36	1.18608e-37	1.44	1.24	1.26	23.15	26.42	25.98	SAG-related sequence SRS40E
TGME49_224770	0.16	65.56	8.70753	3.11979e-24	4.06078e-25	0	0.32	0.16	65.96	61	69.72	SAG-related sequence SRS40D
TGME49_224810	8.62	40.05	2.24989	4.37454e-162	1.22994e-163	9.35	8.3	8.21	39.86	39.96	40.33	hypothetical protein
TGME49_224830	6.756	13.226	1.00143	2.98019e-11	6.54991e-12	5.49	7.18	7.6	12.11	12.68	14.89	hypothetical protein
TGME49_224932	1.153	38.076	5.11246	2.23347e-12	4.61439e-13	0	2.06	1.4	41.25	34.54	38.44	hypothetical protein
TGME49_224940	11.286	30.393	1.46473	1.19962e-37	1.09617e-38	10.76	11.54	11.56	30.76	30.59	29.83	hypothetical protein
TGME49_225028	0.266	3.113	3.57572	4.3194e-16	7.48725e-17	0.45	0.04	0.31	3.14	3.16	3.04	myosin heavy chain, putative
TGME49_225070	0.526	3.123	2.6137	2.61779e-05	8.92423e-06	0.27	0.78	0.53	2.61	3.48	3.28	hypothetical protein
TGME49_225105	11.646	59.486	2.38779	2.79321e-152	8.23905e-154	12.37	10.88	11.69	60.24	57.63	60.59	hypothetical protein
TGME49_225140	0.036	1.723	5.42573	9.57517e-05	3.4668e-05	0	0.11	0	0.91	2.18	2.08	BT1 family protein
TGME49_225170	4.91	25.6	2.50701	0.000218486	8.22717e-05	4.03	1.31	9.39	31.66	24.27	20.87	hypothetical protein
TGME49_225280	0.81	22.943	4.85987	3.52988e-232	6.02565e-234	0.85	0.86	0.72	23.11	22.71	23.01	hypothetical protein
TGME49_225290	1.27	60.34	5.60728	5.43965e-122	1.96639e-123	1.32	1.37	1.12	58.49	56.83	65.7	GDA1/CD39 (nucleoside phosphatase) family protein
TGME49_225370	0.193	26.096	7.10874	1.49975e-50	1.07865e-51	0.18	0.17	0.23	24.91	28.02	25.36	hypothetical protein
TGME49_225400	0.166	5.7	5.13956	1.14021e-21	1.61292e-22	0.17	0.05	0.28	5.58	5.37	6.15	hypothetical protein
TGME49_225413	0.77	3.776	2.33045	0.00280749	0.0012175	0.52	1.02	0.77	4.07	1.94	5.32	hypothetical protein
TGME49_225570	0.053	4.15	6.38561	7.73991e-09	1.97408e-09	0	0.08	0.08	3.15	4.73	4.57	hypothetical protein
TGME49_225590	0	2.276	6.06632	1.79955e-05	6.00829e-06	0	0	0	2.25	1.43	3.15	hypothetical protein
TGME49_225950	0.203	24.24	6.92901	6.55112e-34	6.539e-35	0.09	0.35	0.17	25.79	23.09	23.84	hypothetical protein
TGME49_225953	0.21	6.076	4.79825	0.00100513	0.000411665	0	0.63	0	5.8	6.37	6.06	hypothetical protein
TGME49_226100	2.283	72.33	5.02091	5.46088e-231	9.45904e-233	2.5	2.31	2.04	70.88	72.98	73.13	haloacid dehalogenase family hydrolase domain-containing protein
TGME49_226110	0.263	78.29	8.26313	7.9029e-70	4.3646e-71	0.24	0.08	0.47	81.87	74.58	78.42	Copper-exporting ATPase
TGME49_226245	0.173	5.54	5.0347	2.2209e-05	7.5043e-06	0	0	0.52	4.48	4.93	7.21	hypothetical protein
TGME49_226450	0.493	3.026	2.65509	7.45653e-06	2.39036e-06	0.58	0.56	0.34	2.56	2.58	3.94	hypothetical protein
TGME49_226490	0.143	1.706	3.52359	0.0477424	0.026433	0	0	0.43	2.24	0.54	2.34	hypothetical protein
TGME49_226515	11.71	23.04	1.01513	7.73902e-09	1.97288e-09	11.56	12.03	11.54	20.33	23.32	25.47	hypothetical protein
TGME49_226610	0.44	2.02	2.22686	3.33449e-05	1.14888e-05	0.3	0.58	0.44	2.06	2.15	1.85	hypothetical protein
TGME49_226670	23.59	91.696	1.99798	1.17175e-73	6.17717e-75	21.23	24.19	25.35	81.09	96.38	97.62	hypothetical protein
TGME49_226755	15.176	35.79	1.2709	4.04663e-85	1.90471e-86	16.12	14.11	15.3	37.08	35.29	35	3'5'-cyclic nucleotide phosphodiesterase domain-containing protein
TGME49_226880	0	42.73	8.26821	4.67238e-11	1.03746e-11	0	0	0	52.15	36.5	39.54	hypothetical protein
TGME49_227100	1.993	96.39	5.7198	4.76579e-10	1.12221e-10	2.03	3.95	0	84.06	91.67	113.44	hypothetical protein
TGME49_227350	10.073	95.506	3.27857	0	0	10.21	9.78	10.23	96.05	99.33	91.14	hypothetical protein
TGME49_227370	0.106	33.6	8.30353	1.37884e-56	9.25919e-58	0.12	0.2	0	31.78	32.1	36.92	hydrolase CocE/NonD family protein
TGME49_227430	29.836	71.103	1.28979	4.50363e-47	3.3691e-48	30.08	30.68	28.75	67.31	72.85	73.15	transmembrane amino acid transporter protein
TGME49_227630	7.21	47.763	2.88547	0.000268679	0.000102082	3.13	12.17	6.33	33.67	55.04	54.58	hypothetical protein
TGME49_227660	10.91	26.15	1.29846	6.05918e-26	7.46084e-27	11.31	9.75	11.67	25.07	27.4	25.98	DNA methyltransferase 2, putative
TGME49_227980	18.41	54.693	1.60718	3.18588e-60	2.01542e-61	18.26	19.77	17.2	57.63	55.46	50.99	hypothetical protein
TGME49_228050	0.273	1.78	2.73091	0.00041181	0.000160392	0.31	0.1	0.41	2.74	1.17	1.43	hypothetical protein
TGME49_228065	7.293	158.02	4.61588	5.43903e-08	1.47189e-08	5.61	16.27	0	143.34	154.35	176.37	hypothetical protein
TGME49_228160	0.356	37.62	6.73778	4.89521e-151	1.45007e-152	0.31	0.27	0.49	39.06	38.28	35.52	acid phosphatase
TGME49_228220	0.096	32.883	8.43352	1.65287e-15	2.94806e-16	0	0.29	0	30.34	35.93	32.38	MYND finger domain-containing protein
TGME49_228240	1.336	46.023	5.13909	4.80871e-246	7.48438e-248	1.34	1.48	1.19	46.87	46.25	44.95	hypothetical protein
TGME49_228410	0.413	9.166	4.49536	1.1104e-43	9.03149e-45	0.42	0.5	0.32	9.71	8	9.79	Tubulin-tyrosine ligase family protein
TGME49_228430	0	0.653	4.89405	0.00274667	0.00118941	0	0	0	0.65	0.46	0.85	hypothetical protein
TGME49_228480	19.446	143.793	2.97008	3.41286e-37	3.14426e-38	21.01	19.67	17.66	141.12	133.16	157.1	hypothetical protein
TGME49_228500	0	1.926	5.62434	0.000148255	5.46909e-05	0	0	0	2.89	1.38	1.51	3'5'-cyclic nucleotide phosphodiesterase domain-containing protein
TGME49_228510	0.02	1.193	5.95451	7.70714e-06	2.4765e-06	0.06	0	0	1.32	1.11	1.15	hypothetical protein
TGME49_228620	0.336	2.01	2.61304	0.0201784	0.0102956	0.26	0.5	0.25	1.01	2.56	2.46	hypothetical protein
TGME49_228680	0.253	32.96	7.06447	3.62321e-45	2.83781e-46	0.26	0.33	0.17	33.45	32.98	32.45	mitochondrial carrier superfamily protein
TGME49_228990	4.503	11.486	1.3904	5.90892e-06	1.8794e-06	3.56	4.68	5.27	9.98	10.62	13.86	zinc finger (CCCH type) motif-containing protein
TGME49_229140	23.816	117.22	2.34555	1.64426e-83	7.90452e-85	24.13	23.28	24.04	119.65	118.77	113.24	MaoC family domain-containing protein
TGME49_229405	0.133	9.94	6.24165	1.346e-30	1.46984e-31	0.15	0.15	0.1	10.54	9.44	9.84	3'5'-cyclic nucleotide phosphodiesterase domain-containing protein
TGME49_229660	1.463	5.89	2.08314	0.0266632	0.013929	1.11	1.08	2.2	0.71	9.54	7.42	hypothetical protein
TGME49_229720	3.89	8.1	1.09277	2.17688e-17	3.59033e-18	3.68	4.17	3.82	8.38	8.68	7.24	hypothetical protein
TGME49_229910	2.56	10.253	2.06164	0.000644595	0.000258259	1.95	3.32	2.41	14.39	7.2	9.17	EF hand domain-containing protein
TGME49_229915	0	0.9	5.02221	0.00225781	0.000967228	0	0	0	1.02	0.19	1.49	hypothetical protein
TGME49_230020	0	1.863	7.05505	8.1527e-08	2.23491e-08	0	0	0	2.39	1.68	1.52	kinesin motor domain-containing protein
TGME49_230080	14.906	53.936	1.88805	1.91709e-173	4.90882e-175	14.94	15.56	14.22	52.07	57.13	52.61	DEAD/DEAH box helicase domain-containing protein
TGME49_230130	1.19	35.19	4.98732	1.69879e-09	4.13024e-10	2.68	0	0.89	32.66	29.37	43.54	hypothetical protein
TGME49_230200	0.23	1.366	2.59906	0.00176132	0.000743925	0.2	0.29	0.2	1.18	1	1.92	hypothetical protein
TGME49_230460	3.633	87.406	4.62475	1.58251e-254	2.26441e-256	4.08	2.93	3.89	84.24	84.99	92.99	Dpy-30 motif protein
TGME49_230598	0.926	15.67	4.14794	0.00888685	0.00420528	2.78	0	0	20.03	13.07	13.91	hypothetical protein
TGME49_230602	0.17	20.806	6.96426	2.75409e-15	4.96062e-16	0.17	0.17	0.17	23.86	21.43	17.13	hypothetical protein
TGME49_230605	0	14.84	9.48248	1.0772e-14	1.99702e-15	0	0	0	13.97	14.47	16.08	hypothetical protein
TGME49_230663	0	15.376	10.476	6.75756e-18	1.09162e-18	0	0	0	16.62	13.44	16.07	hypothetical protein
TGME49_230830	0.766	27.023	5.16835	0	0	0.69	0.86	0.75	27.45	27.54	26.08	ATPase family associated with various cellular activities (AAA) domain-containing protein
TGME49_230905	2.116	31.693	3.9333	1.18985e-138	3.80837e-140	1.72	2.7	1.93	31.79	30.26	33.03	hydrolase, alpha/beta fold family protein
TGME49_231060	0.426	6.883	4.05299	3.10439e-13	6.20332e-14	0.26	0.76	0.26	6.61	6.94	7.1	subtilisin SUB9
TGME49_231090	0.106	4.79	5.53206	2.28087e-09	5.60555e-10	0.22	0.1	0	4.37	4.69	5.31	hypothetical protein
TGME49_231390	0	6.316	7.38812	1.05315e-08	2.71648e-09	0	0	0	5.86	6.66	6.43	hypothetical protein
TGME49_231400	0.08	5.126	6.03869	6.78597e-08	1.84661e-08	0.12	0	0.12	5.27	5.93	4.18	tubulin/FtsZ family, GTPase domain-containing protein
TGME49_231470	0	74.753	11.9651	3.08454e-23	4.16201e-24	0	0	0	74.64	73.64	75.98	hypothetical protein
TGME49_231610	0.05	5.156	6.61159	3.07502e-07	8.85027e-08	0	0	0.15	5.4	4	6.07	ATP:guanido phosphotransferase, C-terminal catalytic domain-containing protein
TGME49_231620	0.556	6.313	3.55108	5.16614e-06	1.63602e-06	0.28	0.83	0.56	6.26	8.44	4.24	hypothetical protein
TGME49_231815	7.033	32.603	2.24542	3.57428e-244	5.69767e-246	6.97	7.03	7.1	32.79	33.61	31.41	hypothetical protein
TGME49_231860	0.083	2.23	4.65662	0.00174363	0.000735578	0	0.25	0	1.68	2.89	2.12	hypothetical protein
TGME49_232100	12.8	71.523	2.51679	6.50205e-226	1.17522e-227	13.31	12.92	12.17	72.43	75.51	66.63	RAP domain-containing protein
TGME49_232110	0	12.363	7.00597	1.06481e-07	2.94971e-08	0	0	0	9.93	11.58	15.58	hypothetical protein
TGME49_232140	0.28	49.606	7.51138	4.609e-29	5.28181e-30	0.17	0.33	0.34	53.61	52.13	43.08	hypothetical protein
TGME49_232170	0.073	64.57	9.82197	8.49746e-31	9.24727e-32	0.15	0	0.07	63.54	60.59	69.58	hypothetical protein
TGME49_232270	36.443	78.813	1.14801	8.56137e-51	6.12524e-52	38.3	37.16	33.87	79.16	77.01	80.27	histidine acid phosphatase superfamily protein
TGME49_232400	3.683	31.736	3.14826	1.25641e-41	1.04556e-42	4.23	2.94	3.88	26.47	32.35	36.39	PAN domain-containing protein
TGME49_232420	0.133	3.223	4.66404	2.31053e-06	7.09372e-07	0.27	0.13	0	2.25	3.79	3.63	hypothetical protein
TGME49_233040	0	24.746	12.2088	3.70319e-24	4.83874e-25	0	0	0	25.36	23.17	25.71	3'5'-cyclic nucleotide phosphodiesterase domain-containing protein
TGME49_233050	0.033	51.643	10.516	4.41974e-18	7.07869e-19	0	0.1	0	52.68	60.46	41.79	hypothetical protein
TGME49_233065	0.086	92.27	10.0985	5.97855e-43	4.90771e-44	0.2	0.06	0	93.91	97.62	85.28	3'5'-cyclic nucleotide phosphodiesterase domain-containing protein
TGME49_233153	0.276	5.4	4.30556	4.65112e-14	8.89708e-15	0.28	0.18	0.37	5.46	5.67	5.07	hypothetical protein
TGME49_233180	0.223	7.163	5.05484	1.39997e-18	2.20003e-19	0.25	0.25	0.17	7.06	8.08	6.35	hypothetical protein
TGME49_233210	0.866	23.673	4.80916	2.32661e-131	7.82642e-133	0.89	1.05	0.66	24.04	24.45	22.53	hypothetical protein
TGME49_233270	0	2.826	6.76094	4.00851e-07	1.16175e-07	0	0	0	2.51	2.94	3.03	MORN repeat-containing protein
TGME49_233280	0	0.856	5.2093	0.000985987	0.000403578	0	0	0	1.54	0.49	0.54	hypothetical protein
TGME49_233320	0.743	19.926	4.77693	3.45354e-82	1.6819e-83	0.77	0.7	0.76	19.1	19.05	21.63	hypothetical protein
TGME49_233330	0	0.386	4.10403	0.0310817	0.0164635	0	0	0	0.33	0.48	0.35	radial spokehead family protein
TGME49_233360	3.173	12.92	2.09455	0.000441711	0.000172593	2.41	2.93	4.18	9.99	11.08	17.69	hypothetical protein
TGME49_233920	2.326	60.516	4.7376	2.10764e-197	4.68248e-199	2.57	2.44	1.97	59.18	61	61.37	zinc finger, C3HC4 type (RING finger) domain-containing protein
TGME49_233950	0.216	22.113	6.70025	1.22731e-35	1.16769e-36	0.33	0.16	0.16	21	24.83	20.51	hypothetical protein
TGME49_233960	0.04	23.08	9.34384	2.02507e-63	1.19974e-64	0.02	0.05	0.05	21.9	24.31	23.03	hypothetical protein
TGME49_234060	0	11.9	7.6228	3.0946e-09	7.69086e-10	0	0	0	16.44	9.76	9.5	hypothetical protein
TGME49_234165	0.11	1.836	4.10826	6.90241e-10	1.63831e-10	0.19	0.05	0.09	1.62	2.13	1.76	hypothetical protein
TGME49_234370	6.93	38.266	2.53391	3.36087e-12	7.01957e-13	7.82	8.79	4.18	33.83	39.17	41.8	SAG-related sequence SRS42
TGME49_234440	14.47	36.33	1.36966	6.2003e-19	9.58023e-20	14.76	13.78	14.87	35.58	35.96	37.45	aminotransferase, putative
TGME49_234570	0.12	2.416	4.3756	4.4791e-07	1.30376e-07	0.09	0.27	0	2.5	2.26	2.49	sterol carrier protein-2 HAD-2SCP-2
TGME49_235010	0.38	3.073	3.07295	0.00351005	0.00155082	0.58	0.56	0	2.25	5.01	1.96	hypothetical protein
TGME49_235183	0.07	21.533	8.26183	3.54856e-56	2.39184e-57	0.05	0.03	0.13	20.73	22.08	21.79	PAN domain-containing protein
TGME49_235187	0.056	27.813	8.99428	8.79061e-59	5.70446e-60	0.05	0.05	0.07	27.22	28.51	27.71	hypothetical protein
TGME49_235190	0.016	58.126	11.5927	6.57569e-22	9.25236e-23	0.05	0	0	57.79	59.07	57.52	hypothetical protein
TGME49_235200	0.046	76.596	10.826	1.80329e-61	1.11588e-62	0.06	0.08	0	78.49	76.32	74.98	PAN domain-containing protein
TGME49_235315	0.043	51.98	10.5487	2.19541e-58	1.43017e-59	0.04	0	0.09	52.77	51.38	51.79	PAN domain-containing protein
TGME49_235390	0.103	5.083	5.65441	3.76921e-24	4.92973e-25	0.12	0.15	0.04	4.65	5.89	4.71	PAN domain-containing protein
TGME49_235500	15.843	78.696	2.35028	1.03753e-126	3.63336e-128	16.37	15.01	16.15	79.21	78.34	78.54	hypothetical protein
TGME49_235515	0.936	7.183	2.97255	1.48772e-30	1.62646e-31	0.87	0.99	0.95	6.86	7.91	6.78	MORN repeat-containing protein
TGME49_235580	0.08	19.756	8.022	1.54304e-20	2.24281e-21	0.08	0	0.16	19.69	20.8	18.78	hypothetical protein
TGME49_235600	0.286	4.363	3.97455	0.0024082	0.00103528	0	0.43	0.43	4.52	3.25	5.32	SAG-related sequence SRS45
TGME49_235630	10.853	141.626	3.76493	1.73744e-81	8.4833e-83	10.2	9.55	12.81	141.25	145.38	138.25	hypothetical protein
TGME49_235635	6.526	57.083	3.17016	4.94947e-85	2.33589e-86	6.57	6	7.01	61.48	56.03	53.74	hypothetical protein
TGME49_235640	12.72	60.91	2.29507	3.25174e-130	1.10201e-131	13.42	11.99	12.75	60.32	59.24	63.17	formyl transferase domain-containing protein
TGME49_235650	0.276	248.483	9.85562	1.31885e-80	6.55535e-82	0.21	0.41	0.21	249.86	234.83	260.76	carrier superfamily protein
TGME49_235860	1.05	29.546	4.84995	8.28251e-141	2.6094e-142	1.08	1.3	0.77	29.89	28.99	29.76	subtilisin SUB11
TGME49_235870	1.566	35.856	4.57222	1.10816e-24	1.42571e-25	1.36	1.32	2.02	38.25	35.73	33.59	hypothetical protein
TGME49_235875	0.226	25.86	6.8307	9.37079e-08	2.58764e-08	0.68	0	0	22.39	28.18	27.01	hypothetical protein
TGME49_235920	0.48	32.013	6.08365	0	0	0.47	0.53	0.44	31.03	32.85	32.16	dynein, axonemal, heavy chain 2 family protein
TGME49_235940	0.373	31.386	6.37572	1.10029e-06	3.29381e-07	0	1.12	0	30.08	41.64	22.44	hypothetical protein
TGME49_235950	0.05	60.503	10.2785	1.42135e-44	1.12573e-45	0.04	0.07	0.04	59.92	61.08	60.51	subtilisin SUB8
TGME49_236120	1.083	44.336	5.39363	7.13072e-37	6.62324e-38	0	1.38	1.87	42.76	41.96	48.29	hypothetical protein
TGME49_236140	11.273	40.006	1.86317	1.85776e-74	9.70036e-76	12.57	10.83	10.42	38.4	42.3	39.32	hypothetical protein
TGME49_236290	0.596	10.266	4.14498	1.71255e-11	3.72519e-12	0.68	0.66	0.45	11.25	9.32	10.23	hypothetical protein
TGME49_236400	5.513	46.303	3.11356	3.99345e-53	2.76188e-54	5.83	5.14	5.57	46.06	43.89	48.96	hypothetical protein
TGME49_236860	26.7	54.05	1.0503	1.96702e-60	1.23695e-61	25.39	28.38	26.33	54.24	55.43	52.48	haloacid dehalogenase family hydrolase domain-containing protein
TGME49_236975	0	1.483	6.39962	3.56085e-06	1.11246e-06	0	0	0	1.04	1.11	2.3	Toxoplasma gondii family D protein
TGME49_236980	2.356	35.526	3.94737	4.24685e-232	7.30286e-234	2.11	2.76	2.2	36.48	35.3	34.8	AMP-binding enzyme domain-containing protein
TGME49_236990	8.563	85.246	3.3486	0	0	8.02	8.91	8.76	85.71	85.11	84.92	beta-ketoacyl synthase, N-terminal domain-containing protein
TGME49_237010	25.883	55.846	1.1451	5.7465e-27	6.97485e-28	25.39	25.83	26.43	50.81	52.47	64.26	hypothetical protein
TGME49_237045	0.066	28.943	8.77866	2.58549e-40	2.21975e-41	0.08	0.08	0.04	28.84	29.14	28.85	hypothetical protein
TGME49_237060	0	53.793	7.36669	1.29025e-08	3.34911e-09	0	0	0	67.19	49.15	45.04	hypothetical protein
TGME49_237070	41.24	159.066	1.99838	7.61812e-63	4.58981e-64	47.69	36.75	39.28	158.35	151.58	167.27	hypothetical protein
TGME49_237120	6.863	143.9	4.52907	4.81312e-47	3.60667e-48	3.59	8.93	8.07	138.6	129.47	163.63	hypothetical protein
TGME49_237425	6.766	14.91	1.17369	4.84094e-32	5.07974e-33	6.38	6.89	7.03	14.67	17.41	12.65	AP2 domain transcription factor AP2X-6
TGME49_237490	0.803	20.503	4.71386	1.42716e-15	2.53775e-16	0.31	1.8	0.3	20.31	18.27	22.93	centrin family protein
TGME49_237510	22.7	61.786	1.47811	6.08625e-88	2.78835e-89	22.69	24.32	21.09	60.55	66.5	58.31	hypothetical protein
TGME49_237585	0.136	5.946	5.47557	7.27019e-28	8.61436e-29	0.12	0.08	0.21	5.41	6.02	6.41	hypothetical protein
TGME49_237800	0.213	172.406	9.71826	1.74779e-49	1.27679e-50	0.26	0.25	0.13	178.9	173.95	164.37	dense granule protein GRA11
TGME49_237810	1.366	125.456	6.74567	1.41986e-31	1.50772e-32	0.95	0	3.15	129.01	143.12	104.24	hypothetical protein
TGME49_237840	19.28	51.053	1.44041	3.5988e-64	2.11853e-65	19.71	19.66	18.47	49.11	53.96	50.09	hypothetical protein
TGME49_237860	5.89	69.58	3.59658	0	0	5.68	5.39	6.6	69.72	74.13	64.89	protein kinase domain-containing protein
TGME49_237893	0	55.7	9.80593	1.06258e-15	1.87522e-16	0	0	0	62.53	50.46	54.11	hypothetical protein
TGME49_237894	0.053	85.483	10.3049	2.40491e-17	3.9785e-18	0	0	0.16	85.88	82.53	88.04	OTU family cysteine protease
TGME49_237900	0.033	7.57	8.43969	1.39988e-11	3.02571e-12	0.05	0	0.05	7.93	7.66	7.12	OTU family cysteine protease
TGME49_238160	1.313	447.16	8.44919	7.51374e-165	2.04655e-166	0.87	1.87	1.2	439.43	430.36	471.69	hypothetical protein
TGME49_238200	3.24	75.43	4.57828	6.05835e-217	1.20909e-218	3.33	2.62	3.77	73.38	76.56	76.35	alpha/beta hydrolase fold domain-containing protein
TGME49_238210	0.13	37.923	8.21476	9.64004e-15	1.7799e-15	0	0.19	0.2	38.6	38.04	37.13	EGF family domain-containing protein
TGME49_238220	0.136	34.686	8.00614	5.33835e-14	1.02653e-14	0	0.41	0	31.14	36	36.92	EGF family domain-containing protein
TGME49_238440	1.12	19.94	4.22529	1.98195e-10	4.55497e-11	1.93	0.47	0.96	24.17	14.26	21.39	SAG-related sequence SRS22A
TGME49_238460	0	1.626	4.12146	0.0321632	0.0171131	0	0	0	0.69	1.32	2.87	SAG-related sequence SRS22B
TGME49_238470	0	5.66	5.95435	3.02084e-05	1.03741e-05	0	0	0	5.38	3.87	7.73	SAG-related sequence SRS22C
TGME49_238480	0	1.733	4.30757	0.0196007	0.00995657	0	0	0	0.64	1.86	2.7	SAG-related sequence SRS22D
TGME49_238850	1.3	8.493	2.76899	0.000627479	0.000251165	0.57	2.21	1.12	5.8	9.06	10.62	SAG-related sequence SRS22I
TGME49_238915	0.033	13.97	8.76119	1.03741e-16	1.75136e-17	0.05	0.05	0	12.44	14.51	14.96	hypothetical protein
TGME49_238930	6.823	32.613	2.2917	6.37659e-112	2.45715e-113	6.86	7	6.61	29.76	36.03	32.05	hypothetical protein
TGME49_238940	34.883	103.84	1.61867	2.87863e-50	2.07759e-51	35.57	33.09	35.99	101.29	111.17	99.06	GDP mannose 4,6-dehydratase, putative
TGME49_238970	0.466	94.866	7.69602	0	0	0.49	0.5	0.41	95.83	99.3	89.47	hypothetical protein
TGME49_238980	0.193	45.02	7.90269	6.37318e-107	2.57583e-108	0.24	0.03	0.31	44.54	45.44	45.08	hypothetical protein
TGME49_239020	13.706	101.853	2.92739	0	0	12.53	13.77	14.82	104.62	100.53	100.41	ABC transporter transmembrane region domain-containing protein
TGME49_239090	2.3	5.72	1.36205	0.0105241	0.00503551	2.9	3.05	0.95	6.9	5.99	4.27	SAG-related sequence SRS23
TGME49_239365	0.59	37.373	6.01598	1.21739e-87	5.62319e-89	0.62	0.47	0.68	38.48	34.86	38.78	hypothetical protein
TGME49_239475	1.57	60.093	5.29103	0	0	1.5	1.7	1.51	58.19	60.39	61.7	hypothetical protein
TGME49_239510	2.763	109.393	5.35062	4.53919e-107	1.82889e-108	3.32	2.66	2.31	113.02	101.91	113.25	hypothetical protein
TGME49_239520	0	5.8	8.68226	3.15034e-12	6.56008e-13	0	0	0	5.32	4.76	7.32	hypothetical protein
TGME49_239570	0.273	4.826	4.17295	1.10136e-11	2.35424e-12	0.21	0.2	0.41	4.92	4.55	5.01	hypothetical protein
TGME49_239580	5.41	35.213	2.73558	4.16639e-213	8.41958e-215	5.36	5.11	5.76	33.23	36.79	35.62	hypothetical protein
TGME49_239650	0	9.633	8.47956	1.09206e-11	2.33298e-12	0	0	0	9	10.48	9.42	hypothetical protein
TGME49_239670	0.016	1.983	6.68894	2.46342e-07	7.0251e-08	0	0.05	0	1.32	2.86	1.77	hypothetical protein
TGME49_239755	0.063	27.703	8.67866	1.87228e-12	3.84702e-13	0	0	0.19	22.07	26.66	34.38	hypothetical protein
TGME49_239810	14.01	29.61	1.11366	2.00792e-38	1.78437e-39	13.59	14.16	14.28	28.96	30.76	29.11	hypothetical protein
TGME49_239855	1.193	6.34	2.44964	4.253e-15	7.70845e-16	1.74	0.77	1.07	5.69	6.58	6.75	Ras-associated protein Rap1 isoform 1 family protein
TGME49_239880	0.746	43.43	5.89532	1.41136e-167	3.7733e-169	0.5	0.76	0.98	39.62	46.1	44.57	hypothetical protein
TGME49_239910	20.57	80.55	2.00209	9.93335e-247	1.53358e-248	21.34	20.29	20.08	77.93	80.29	83.43	cyclin-dependent kinase
TGME49_240200	0	1.603	5.7064	0.000105877	3.84064e-05	0	0	0	1.58	0.86	2.37	hypothetical protein
TGME49_240220	34.026	75.226	1.17882	5.79366e-76	2.9961e-77	34.01	34.2	33.87	72.62	78.45	74.61	hypothetical protein
TGME49_240230	0	20.773	8.67304	3.15961e-12	6.58335e-13	0	0	0	18.1	24.49	19.73	hypothetical protein
TGME49_240240	1.016	20.72	4.38525	9.01884e-88	4.14321e-89	1	1.12	0.93	20.21	21.36	20.59	subtilisin SUB5
TGME49_240285	0.426	46.743	6.82815	7.10593e-33	7.27807e-34	0.74	0.18	0.36	44.9	47.82	47.51	hypothetical protein
TGME49_240290	1.393	4.98	1.89238	0.0117583	0.00568362	0.77	1.5	1.91	5.48	4.77	4.69	hypothetical protein
TGME49_240295	0.08	1.916	4.50836	0.00283275	0.00122953	0	0.24	0	1.6	2.14	2.01	hypothetical protein
TGME49_240300	24.993	82.496	1.7569	3.20648e-114	1.21948e-115	22.49	26.86	25.63	82.54	83.11	81.84	zinc finger domain, LSD1 subclass domain-containing protein
TGME49_240310	0.443	53.966	6.99332	7.86166e-175	1.98342e-176	0.46	0.45	0.42	53.89	53.48	54.53	Toxoplasma gondii family E protein
TGME49_240325	0	34.88	12.4506	4.18624e-25	5.33329e-26	0	0	0	35.29	34.9	34.45	Toxoplasma gondii family E protein
TGME49_240330	0	59.873	13.2272	3.08042e-28	3.61129e-29	0	0	0	61.12	58.94	59.56	Toxoplasma gondii family E protein
TGME49_240340	0.043	115.05	11.7376	8.73952e-44	7.05349e-45	0.06	0	0.07	120.5	111.17	113.48	Toxoplasma gondii family E protein
TGME49_240350	0	45.68	12.8429	1.1585e-26	1.41632e-27	0	0	0	46.28	46.5	44.26	Toxoplasma gondii family E protein
TGME49_240360	0.066	39.79	9.9238	3.27442e-16	5.64711e-17	0.08	0.12	0	44.95	38	36.42	Toxoplasma gondii family E protein
TGME49_240365	0	50.863	9.01628	2.81571e-13	5.6088e-14	0	0	0	50.78	49.47	52.34	hypothetical protein
TGME49_240370	0.756	52.933	6.18023	1.55306e-219	3.02152e-221	0.68	0.77	0.82	53.57	51.52	53.71	Toxoplasma gondii family E protein
TGME49_240390	0.073	38.21	9.03959	5.30163e-84	2.54201e-85	0.05	0.04	0.13	39.78	38.85	36	calcium-dependent protein kinase
TGME49_240470	0.2	19.49	6.63966	5.30274e-18	8.51953e-19	0.15	0.15	0.3	22.4	20.57	15.5	hypothetical protein
TGME49_240580	32.786	101.206	1.67473	1.80614e-34	1.77508e-35	27.73	33.22	37.41	93.81	101.12	108.69	hypothetical protein
TGME49_240770	2.07	5.05	1.32579	0.000169415	6.29006e-05	1.99	2.04	2.18	4.91	4.95	5.29	cytochrome b5 family heme/steroid binding domain-containing protein
TGME49_240800	0.1	1.3	3.67024	0.0322309	0.0171652	0.3	0	0	1.54	0.74	1.62	MORN repeat-containing protein
TGME49_240880	0.33	17.673	5.78494	5.09747e-46	3.90292e-47	0.47	0.32	0.2	18.38	19.8	14.84	hypothetical protein
TGME49_240930	1.04	5.966	2.55863	2.80407e-07	8.0423e-08	1	1.13	0.99	4.56	5.38	7.96	MoaC family protein
TGME49_241130	1.103	30.923	4.84112	2.52673e-267	3.39349e-269	1.12	1.19	1	28.43	33.11	31.23	hypothetical protein
TGME49_241710	1.536	37.776	4.65449	4.46818e-67	2.53498e-68	1.44	1.99	1.18	42.84	34.66	35.83	hypothetical protein
TGME49_242110	0.246	219.15	10.0453	2.97646e-63	1.76712e-64	0.5	0	0.24	213.63	218.82	225	rhoptry kinase family protein ROP38
TGME49_242240	0.11	104.436	10.0586	2.82311e-32	2.95174e-33	0	0.11	0.22	103.49	97.3	112.52	rhoptry kinase family protein ROP19A
TGME49_242250	0	21.656	10.0448	1.75114e-16	2.98707e-17	0	0	0	20.87	22.96	21.14	rhoptry kinase family protein ROP19B
TGME49_242310	0.19	5.06	4.67046	0.00171859	0.000724581	0	0.57	0	6.01	2.89	6.28	hypothetical protein
TGME49_242340	89.336	177.106	1.07098	4.02401e-11	8.90969e-12	73.16	92.14	102.71	194.35	161.21	175.76	ribosomal protein RPS29
TGME49_242350	0	5.916	7.34802	1.35623e-08	3.5289e-09	0	0	0	5.37	5.63	6.75	tetratricopeptide repeat-containing protein
TGME49_242360	0.026	3.686	7.12842	1.96823e-08	5.18307e-09	0.08	0	0	3.92	4.3	2.84	tetratricopeptide repeat-containing protein
TGME49_242400	0	0.573	5.104	0.00126013	0.000522113	0	0	0	0.74	0.59	0.39	calcium-dependent protein kinase CDPK2B
TGME49_242740	0	1.516	4.45377	0.0141881	0.00699523	0	0	0	0.51	2.96	1.08	hypothetical protein
TGME49_242750	0.126	47.943	8.61564	1.17796e-222	2.18826e-224	0.11	0.18	0.09	47.29	49.22	47.32	hypothetical protein
TGME49_242760	0.06	3.55	5.82983	1.37595e-05	4.54044e-06	0.18	0	0	3.8	3.62	3.23	hypothetical protein
TGME49_242900	0	6	8.93803	4.81314e-13	9.70845e-14	0	0	0	5.97	5.94	6.09	Toxoplasma gondii family A protein
TGME49_243100	0	2.893	6.51402	1.5689e-06	4.75574e-07	0	0	0	3.07	2.47	3.14	Toxoplasma gondii family A protein
TGME49_243110	0	2.13	6.3946	3.08941e-06	9.61685e-07	0	0	0	1.87	1.78	2.74	hypothetical protein
TGME49_243120	0	1.323	5.61825	0.000148934	5.49599e-05	0	0	0	1.8	1.33	0.84	Toxoplasma gondii family A protein
TGME49_243130	0.046	0.983	4.33326	0.00507418	0.00229984	0.14	0	0	0.93	1.24	0.78	Toxoplasma gondii family A protein
TGME49_243150	0	0.86	5.20393	0.000869862	0.000353753	0	0	0	0.52	1.15	0.91	Toxoplasma gondii family A protein
TGME49_243160	0	0.686	4.76193	0.00519766	0.00236234	0	0	0	0.19	0.89	0.98	Toxoplasma gondii family A protein
TGME49_243170	0.133	5.13	5.30174	1.59261e-08	4.16392e-09	0.14	0.26	0	5.85	4.72	4.82	Toxoplasma gondii family A protein
TGME49_243180	0	1.78	6.25403	6.15247e-06	1.95995e-06	0	0	0	1.9	1.81	1.63	Toxoplasma gondii family A protein
TGME49_243190	4.703	52.443	3.52444	8.38674e-63	5.08447e-64	5.01	4.34	4.76	50.56	55.1	51.67	Toxoplasma gondii family A protein
TGME49_243330	0.23	83.563	8.55106	1.75676e-240	2.91067e-242	0.19	0.25	0.25	84.77	80.11	85.81	hypothetical protein
TGME49_243360	3.61	152.036	5.47077	1.27229e-43	1.03802e-44	1.37	4.01	5.45	152.72	142.82	160.57	hypothetical protein
TGME49_243370	0.233	81.566	8.40809	9.45574e-12	2.01292e-12	0	0.7	0	82.74	73.56	88.4	hypothetical protein
TGME49_243382	1.913	10.296	2.4683	4.62125e-15	8.3933e-16	2.02	1.6	2.12	10.07	9.75	11.07	hypothetical protein
TGME49_243470	1.503	107.62	6.19598	1.30767e-304	1.47722e-306	1.75	1.65	1.11	107.21	105.14	110.51	hypothetical protein
TGME49_243482	0.13	26.083	7.68714	1.20761e-106	4.91106e-108	0.13	0.13	0.13	26.31	25.5	26.44	dynein heavy chain, putative
TGME49_243500	0	49.446	10.5959	2.53734e-18	4.03198e-19	0	0	0	51.33	48.23	48.78	CAM kinase, SNF1/AMK1 family ToxPK1
TGME49_243635	1.723	62.15	5.20324	0	0	1.76	1.73	1.68	61.51	62.7	62.24	hypothetical protein
TGME49_243655	0	3.926	8.25631	4.98534e-11	1.11008e-11	0	0	0	3.14	4.16	4.48	GMC oxidoreductase
TGME49_243700	2.26	9.246	2.09256	0.00083811	0.000340525	3.84	0.83	2.11	5.5	8.43	13.81	hypothetical protein
TGME49_243720	9.676	28.566	1.61252	2.54215e-10	5.88392e-11	12.5	8.77	7.76	29.03	26.29	30.38	peroxisomal biogenesis factor PEX11
TGME49_243940	5.623	29.996	2.52223	6.31345e-05	2.2405e-05	9.18	6.38	1.31	17.92	36.36	35.71	hypothetical protein
TGME49_244030	0.16	2.84	4.19985	4.27144e-09	1.07282e-09	0.32	0.16	0	2.73	2.6	3.19	inner membrane complex protein IMC3
TGME49_244040	9.49	74.363	3.00474	8.83689e-265	1.20901e-266	9.05	9.11	10.31	72.64	75.94	74.51	HEAT repeat-containing protein
TGME49_244180	11.54	52.343	2.21827	3.1694e-90	1.43214e-91	12.31	11.16	11.15	54.4	50.66	51.97	microneme-like protein
TGME49_244260	15.166	97.993	2.76445	7.65926e-29	8.83502e-30	12.51	17.31	15.68	88.91	92.82	112.25	hypothetical protein
TGME49_244335	1.736	14.243	3.07517	9.40829e-29	1.09116e-29	1.9	1.64	1.67	12.85	15.12	14.76	hypothetical protein
TGME49_244406	0.266	25.733	6.6623	1.29414e-09	3.13179e-10	0	0	0.8	33.2	22.84	21.16	cysteine dioxygenase type i protein
TGME49_244408	5.07	22.716	2.30383	0.00486798	0.00220211	7.62	1.85	5.74	20.97	20.45	26.73	hypothetical protein
TGME49_244412	13.113	208.603	4.02765	0	0	12.67	12.6	14.07	205.73	215.15	204.93	hypothetical protein
TGME49_244450	1.023	5.206	2.38781	3.61688e-19	5.52497e-20	1.27	0.77	1.03	4.53	6.16	4.93	protein phosphatase 2C domain-containing protein
TGME49_244590	0.106	0.73	2.84777	0.0237187	0.0122687	0.11	0.1	0.11	0.42	1.19	0.58	katanin-like family protein
TGME49_244620	0	1.423	4.99355	0.00192573	0.000816993	0	0	0	1.33	1.9	1.04	NEK kinase
TGME49_244726	1.453	27.263	4.26559	1.15291e-186	2.7061e-188	1.49	1.31	1.56	27.16	28.93	25.7	hypothetical protein
TGME49_244728	2.466	39.323	4.03004	9.10468e-141	2.87985e-142	2.67	2.75	1.98	41.44	43.1	33.43	IQ calmodulin-binding motif domain-containing protein
TGME49_244732	4.48	106.01	4.60093	0	0	5.19	4.29	3.96	103.07	107.11	107.85	hypothetical protein
TGME49_244920	5.113	31.836	2.71434	9.21291e-10	2.20291e-10	6.35	5.49	3.5	31.39	28.5	35.62	Toxoplasma gondii family B protein
TGME49_245600	0.466	1.94	2.07529	0.010886	0.00521686	0.14	1.12	0.14	2.64	1.8	1.38	hypothetical protein
TGME49_245746	1.59	18.536	3.57975	1.65514e-68	9.26563e-70	1.79	1.51	1.47	17.52	18.59	19.5	hypothetical protein
TGME49_245748	4.443	30.533	2.82112	5.47816e-44	4.41444e-45	4.73	4.6	4	31.44	30.94	29.22	hypothetical protein
TGME49_245752	4.18	36.203	3.14835	1.34163e-203	2.86278e-205	4.44	3.95	4.15	35.36	35.69	37.56	WD domain, G-beta repeat-containing protein
TGME49_245760	1.84	22.183	3.69054	1.05122e-06	3.14167e-07	2.78	0.9	1.84	26.8	20.27	19.48	hypothetical protein
TGME49_245770	24.353	86.696	1.86875	1.19318e-91	5.34664e-93	25.11	26.08	21.87	86.97	91.53	81.59	hypothetical protein
TGME49_245980	14.43	56.57	2.01188	2.30716e-79	1.15257e-80	13.06	16.28	13.95	56.35	57.95	55.41	hypothetical protein
TGME49_246010	7.743	22.063	1.54815	3.91857e-33	4.00366e-34	7.72	6.96	8.55	22.41	23.85	19.93	hypothetical protein
TGME49_246110	0	3.146	6.75822	4.0768e-07	1.18256e-07	0	0	0	3.02	3.49	2.93	hypothetical protein
TGME49_246140	18.363	38.456	1.10257	2.09852e-31	2.24155e-32	18.08	17.05	19.96	38.77	40.24	36.36	hypothetical protein
TGME49_246640	0	10.723	7.10763	5.75949e-08	1.5644e-08	0	0	0	8.62	12.12	11.43	hypothetical protein
TGME49_246660	0.056	0.82	3.90514	0.00314859	0.00137966	0.09	0.08	0	0.56	0.85	1.05	AP2 domain transcription factor AP2XII-3
TGME49_246760	2.33	45.876	4.33574	0	0	2.37	2.26	2.36	44.79	46.14	46.7	hypothetical protein
TGME49_246763	1.833	31.433	4.38737	7.12004e-07	2.10375e-07	1.85	2.48	1.17	33.45	16.96	43.89	hypothetical protein
TGME49_246995	8.976	26.02	1.56981	4.12487e-55	2.79582e-56	8.34	8.67	9.92	26.27	26.07	25.72	hypothetical protein
TGME49_247010	0.273	146.723	9.09358	2.96262e-43	2.42454e-44	0	0.49	0.33	146.09	137.92	156.16	hypothetical protein
TGME49_247270	3.566	47.806	3.77908	2.69061e-218	5.26843e-220	3.66	3.68	3.36	45.17	51	47.25	hypothetical protein
TGME49_247280	12.906	109.513	3.1172	0	0	12.5	12.74	13.48	108.76	109.36	110.42	hypothetical protein
TGME49_247540	4.02	67.2	4.09742	1.77905e-249	2.67962e-251	3.7	4.55	3.81	66.59	68.57	66.44	ATP-binding cassette G family transporter ABCG107
TGME49_247630	13.686	29.123	1.15796	0.000625224	0.000250184	12.45	9.09	19.52	36.58	22.97	27.82	membrane protein, putative
TGME49_247850	0.156	3.22	4.4034	1.11076e-08	2.87206e-09	0.19	0.19	0.09	2.62	3.91	3.13	hypothetical protein
TGME49_247940	0	0.443	4.89751	0.0029008	0.00126271	0	0	0	0.55	0.21	0.57	hypothetical protein
TGME49_247970	0.82	11.203	3.80741	4.94846e-60	3.13665e-61	0.93	0.7	0.83	11.64	10.48	11.49	hypothetical protein
TGME49_248170	2.61	44.2	4.11808	2.36039e-179	5.77728e-181	2.92	2.44	2.47	43.39	43.19	46.02	hypothetical protein
TGME49_248210	0	1.956	5.20397	0.000811703	0.000329286	0	0	0	1.97	2.25	1.65	hypothetical protein
TGME49_248225	0	1.3	5.8277	5.10082e-05	1.79396e-05	0	0	0	1.35	1.13	1.42	PF2 arrest specific protein 8/11, putative
TGME49_248240	1.896	79.686	5.42654	0	0	2.14	1.92	1.63	76.7	78.55	83.81	leucine rich repeat-containing protein
TGME49_248330	2.126	33.953	4.04947	2.77705e-33	2.81992e-34	3.22	1.34	1.82	27.5	36.5	37.86	zinc finger, C3HC4 type (RING finger) domain-containing protein
TGME49_248590	7.236	62.446	3.143	3.66907e-165	9.94753e-167	6.7	8.2	6.81	60.74	59.89	66.71	hypothetical protein
TGME49_248730	0.323	48.176	7.25142	1.70695e-47	1.26623e-48	0.33	0.32	0.32	52.52	42.73	49.28	hypothetical protein
TGME49_248750	5.756	48.82	3.11991	1.67122e-172	4.3422e-174	5.83	5.09	6.35	47.27	50.04	49.15	hypothetical protein
TGME49_248760	0	97.833	12.4568	4.00126e-25	5.08255e-26	0	0	0	93.85	99.08	100.57	subtilisin SUB7
TGME49_248820	0.326	4.96	3.95748	8.82632e-07	2.6212e-07	0.2	0.58	0.2	4.43	4.72	5.73	hypothetical protein
TGME49_248900	7.19	61.833	3.13966	1.0402e-194	2.32404e-196	8.2	7.3	6.07	61.04	61.5	62.96	hypothetical protein
TGME49_248970	0.12	1.3	3.4535	0.0141746	0.00698678	0	0.18	0.18	1.21	0.92	1.77	leucine rich repeat-containing protein
TGME49_249040	1.376	92.62	6.18674	8.91707e-100	3.79426e-101	1.38	1.24	1.51	94.87	97.97	85.02	hypothetical protein
TGME49_249150	0.416	47.07	6.86705	2.39359e-206	4.98727e-208	0.41	0.44	0.4	46.61	50.55	44.05	PAN domain-containing protein
TGME49_249230	0.126	39.186	8.33398	3.096e-57	2.04794e-58	0.14	0.05	0.19	39.18	39.82	38.56	hypothetical protein
TGME49_249280	0.176	45.073	8.02206	4.57864e-14	8.74119e-15	0	0.53	0	44.59	43.59	47.04	hypothetical protein
TGME49_249290	0.423	19.246	5.53733	1.91336e-44	1.52295e-45	0.48	0.39	0.4	18.92	16.79	22.03	hypothetical protein
TGME49_249660	3.923	80.586	4.39648	3.13154e-194	7.03585e-196	4.01	4.23	3.53	77.62	77.84	86.3	hypothetical protein
TGME49_249750	0	4.033	5.99502	2.55122e-05	8.67805e-06	0	0	0	5.16	4.49	2.45	hypothetical protein
TGME49_249840	4.35	46.196	3.44112	0	0	4.39	4.36	4.3	45.51	48.02	45.06	dynein heavy chain 2, putative
TGME49_250220	14.646	42.04	1.56352	1.50049e-23	2.00203e-24	13.97	12.97	17	42.62	39.99	43.51	hypothetical protein
TGME49_250360	9.503	102.24	3.4639	2.78502e-259	3.91518e-261	10.62	8.78	9.11	103.6	100.03	103.09	alpha/beta hydrolase fold domain-containing protein
TGME49_250500	5.34	31.696	2.62979	1.3188e-39	1.14052e-40	5.75	4.76	5.51	34.1	34.52	26.47	hypothetical protein
TGME49_250670	8.616	42.946	2.35831	2.36512e-89	1.07465e-90	9.03	8.49	8.33	43.4	45.42	40.02	hypothetical protein
TGME49_250720	1.273	25.83	4.38173	1.86016e-59	1.19543e-60	1.04	0.83	1.95	26.65	22.54	28.3	hypothetical protein
TGME49_250940	55.843	116.943	1.10332	1.56608e-54	1.06738e-55	54.65	57.25	55.63	114.99	117.94	117.9	hypothetical protein
TGME49_251420	0	3.723	5.11894	0.00162732	0.00068406	0	0	0	0.79	3.79	6.59	hypothetical protein
TGME49_251430	0.87	4.473	2.39749	9.06864e-08	2.49737e-08	0.66	1.08	0.87	5.21	4.27	3.94	hypothetical protein
TGME49_251570	7.453	35.733	2.29643	8.51882e-115	3.21848e-116	7.88	6.79	7.69	35.06	36.5	35.64	CAAX amino terminal protease family protein
TGME49_251580	1.873	10.683	2.55586	1.51135e-11	3.27235e-12	2.2	1.61	1.81	10.29	10.49	11.27	hypothetical protein
TGME49_251900	0	5.033	4.10981	0.0321937	0.0171414	0	0	0	2.14	6.26	6.7	hypothetical protein
TGME49_251958	6.09	23.223	1.96445	9.17061e-28	1.08892e-28	5.27	7.1	5.9	22.03	21.36	26.28	SAG-related sequence SRS59B
TGME49_251962	0.033	6.686	7.57112	1.61295e-09	3.91546e-10	0	0.1	0	5.38	6.59	8.09	SAG-related sequence SRS59K
TGME49_252065	15.25	187.686	3.65965	0	0	15.62	17.54	12.59	195.89	185.83	181.34	KRUF family protein
TGME49_252070	12.84	129.836	3.37485	3.10084e-274	4.0478e-276	13.73	13.23	11.56	138.1	131.28	120.13	KRUF family protein
TGME49_252080	7.053	151.646	4.52746	6.69796e-35	6.50712e-36	9.14	4.94	7.08	150.41	171.39	133.14	hypothetical protein
TGME49_252255	0.276	1.86	2.76887	0.0116922	0.0056443	0.21	0.62	0	1.39	1.86	2.33	hypothetical protein
TGME49_252260	6.92	153.193	4.50409	1.06696e-268	1.41957e-270	5.52	8.38	6.86	148.37	149.96	161.25	hypothetical protein
TGME49_252295	8.99	19.57	1.16972	3.23607e-05	1.11457e-05	9.01	7.74	10.22	23.41	15.12	20.18	hypothetical protein
TGME49_252300	0	20.333	9.59628	4.82407e-15	8.76774e-16	0	0	0	18.28	20.93	21.79	hypothetical protein
TGME49_252330	0.053	10.51	7.51636	2.09551e-09	5.13421e-10	0	0.16	0	10.93	11.45	9.15	hypothetical protein
TGME49_252350	0.39	44.703	6.87309	1.02863e-69	5.69381e-71	0.4	0.54	0.23	43.68	46.87	43.56	hypothetical protein
TGME49_252370	0.15	26.186	7.45148	1.62332e-99	6.94805e-101	0.1	0.2	0.15	27.33	25.21	26.02	AP2 domain transcription factor AP2III-1
TGME49_252395	0.926	83.093	6.51962	0	0	0.84	0.87	1.07	82.39	84.83	82.06	hypothetical protein
TGME49_252400	10.476	72.71	2.83163	7.96082e-127	2.77784e-128	8.92	11.25	11.26	78.95	77.66	61.52	HIT zinc finger protein
TGME49_252410	18.676	108.246	2.61173	2.44942e-29	2.78238e-30	19.35	20.79	15.89	108.78	122.67	93.29	hypothetical protein
TGME49_252420	16.496	191.79	3.57482	0	0	17.72	17.05	14.72	189.79	181.6	203.98	histone arginine methyltransferase PRMT3
TGME49_252640	0.136	10.84	6.36109	1.04609e-34	1.02154e-35	0.14	0.22	0.05	8.15	12.07	12.3	P-type ATPase PMA1
TGME49_252860	0.206	2.03	3.35332	0.0190881	0.00966982	0	0.31	0.31	2.84	1.55	1.7	hypothetical protein
TGME49_252870	4.773	29.95	2.68403	3.65972e-163	1.01518e-164	4.88	4.61	4.83	30.34	30.63	28.88	hypothetical protein
TGME49_252890	0	16.193	6.91386	1.69289e-07	4.76611e-08	0	0	0	16.86	17.21	14.51	hypothetical protein
TGME49_253030	15.606	58.836	1.94908	4.83804e-122	1.74284e-123	15.18	15.89	15.75	54.84	65.46	56.21	glycosyl hydrolase, family 31 protein
TGME49_253110	0	0.53	4.61626	0.00722621	0.00336957	0	0	0	0.64	0.61	0.34	kinesin motor domain-containing protein
TGME49_253120	0.203	4.176	4.39645	2.91772e-14	5.53733e-15	0.07	0.2	0.34	2.97	4.28	5.28	mandelonitrile lyase, putative
TGME49_253150	0.17	77.843	8.8861	3.30306e-105	1.35157e-106	0.16	0.08	0.27	78.1	77.59	77.84	hypothetical protein
TGME49_253330	69.5	257.666	1.93248	6.87054e-119	2.52676e-120	71.26	67.72	69.52	244.68	243.06	285.26	Rhoptry kinase family protein, truncated (incomplete catalytic triad)
TGME49_253340	0.443	16.523	5.287	1.75953e-08	4.61359e-09	0.45	0	0.88	17.25	14.88	17.44	hypothetical protein
TGME49_253550	0	0.62	4.29739	0.0184575	0.0093272	0	0	0	0.7	0.67	0.49	WD repeat-containing protein 92, putative
TGME49_253580	1.58	46.216	4.90549	1.45446e-227	2.59236e-229	1.94	1.51	1.29	47.56	44.44	46.65	CMGC kinase, CDK family
TGME49_253660	0	26.45	7.86047	6.23057e-10	1.47494e-10	0	0	0	23.49	23.41	32.45	hypothetical protein
TGME49_253710	26.933	118.746	2.17466	3.52278e-205	7.38425e-207	24.66	27.39	28.75	119.78	115.03	121.43	hypothetical protein
TGME49_253790	1.08	29.146	4.79021	5.38937e-162	1.52204e-163	0.91	1.14	1.19	27.63	30.62	29.19	zinc finger (CCCH type) motif-containing protein
TGME49_253920	1.846	23.003	3.67685	2.10741e-81	1.03162e-82	1.99	1.58	1.97	22.56	23.93	22.52	hypothetical protein
TGME49_253925	1.55	14.67	3.29143	6.35505e-15	1.16221e-15	1.07	1.04	2.54	16.19	17.3	10.52	zonadhesin family protein
TGME49_254020	0.03	0.746	4.49716	0.00321635	0.00141056	0	0.09	0	0.76	1.08	0.4	dynein intermediate chain, putative
TGME49_254150	15.78	40.6	1.39864	9.5002e-36	9.00295e-37	15.44	16.98	14.92	43.3	37.71	40.79	hypothetical protein
TGME49_254160	1.33	35.176	4.75528	0	0	1.4	1.41	1.18	35	36.23	34.3	hypothetical protein
TGME49_254180	0	3.506	7.09047	6.98495e-08	1.90515e-08	0	0	0	3.8	2.35	4.37	radial spoke protein 3 protein
TGME49_254190	0.106	14.473	7.02518	3.23117e-08	8.59807e-09	0	0	0.32	15.2	14.53	13.69	calcium signaling protein kinase MARK, putative
TGME49_254310	0.15	35.37	7.94511	8.97817e-14	1.74785e-14	0.23	0	0.22	39.61	36.1	30.4	hypothetical protein
TGME49_254320	1.403	46.54	5.09132	4.64106e-84	2.21946e-85	1.35	0.87	1.99	48.15	44.28	47.19	hypothetical protein
TGME49_254330	1.363	4.756	1.83737	8.79005e-14	1.71013e-14	1.24	1.54	1.31	4.1	5.23	4.94	lipase
TGME49_254350	0.093	124.266	10.3931	2.45698e-23	3.29982e-24	0	0.28	0	121.91	117.33	133.56	endo-1,3(4)-beta-glucanase
TGME49_254360	0	14.153	7.54719	4.05149e-09	1.01707e-09	0	0	0	13.44	15.55	13.47	hypothetical protein
TGME49_254430	1.81	20.083	3.50813	2.78425e-51	1.97452e-52	1.64	2.26	1.53	20.32	21.14	18.79	microneme protein, putative
TGME49_254620	499.813	953.923	1.24274	0.002179	0.000931279	405.26	468.28	625.9	1189.65	597.98	1074.14	ribosomal protein RPL39
TGME49_254625	0.376	4.213	3.51957	2.87364e-07	8.25266e-08	0.14	0.14	0.85	4.68	2.67	5.29	hypothetical protein
TGME49_254750	0	2.1	6.91956	1.65779e-07	4.65896e-08	0	0	0	2.05	1.83	2.42	c3orf15 protein
TGME49_254790	0.34	33.156	6.6398	4.0713e-130	1.38487e-131	0.37	0.45	0.2	31.36	33.07	35.04	hypothetical protein
TGME49_254810	8.206	18.06	1.17247	1.89112e-28	2.20516e-29	8.33	8.11	8.18	17.86	19.41	16.91	hypothetical protein
TGME49_254830	6.136	173.863	4.85926	0	0	6.42	6.21	5.78	179.34	180.1	162.15	hypothetical protein
TGME49_254835	11.526	274.546	4.6104	0	0	12.22	11.14	11.22	264.72	274.58	284.34	hypothetical protein
TGME49_254850	0.406	5.633	3.83308	1.53926e-11	3.3347e-12	0.49	0.24	0.49	5.66	6.16	5.08	myosin heavy chain, putative
TGME49_254890	3.846	11.13	1.57451	2.58466e-05	8.80479e-06	2.81	4.56	4.17	12.79	7.85	12.75	hypothetical protein
TGME49_254960	3.086	77.146	4.67626	0	0	2.92	3.84	2.5	79.72	75.2	76.52	hypothetical protein
TGME49_255060	2.686	32.953	3.71463	3.18079e-47	2.37152e-48	2.74	2.1	3.22	30.77	31.39	36.7	cytochrome b(N-terminal)/b6/petB subfamily protein
TGME49_255210	2.043	33.72	4.08113	7.2582e-115	2.7331e-116	2.13	1.83	2.17	33.33	32.57	35.26	ATPase, AAA family protein
TGME49_255215	11.25	134.043	3.63545	5.65181e-71	3.06462e-72	10.68	10.39	12.68	139.18	131.73	131.22	hypothetical protein
TGME49_255290	13.676	60.753	2.1846	7.34398e-156	2.13858e-157	13.13	14.76	13.14	57.52	61.5	63.24	hypothetical protein
TGME49_255460	0.3	1.91	2.71927	4.9807e-12	1.04528e-12	0.36	0.25	0.29	2.05	2.13	1.55	EGF family domain-containing protein
TGME49_255480	0.23	14.406	6.01952	5.97286e-18	9.63317e-19	0.55	0	0.14	14.13	12.59	16.5	thioredoxin domain-containing protein
TGME49_255690	25.343	54.286	1.13829	8.07722e-25	1.03411e-25	23.51	24.4	28.12	54.71	54.96	53.19	2-C-methyl-D-erythritol 2,4-cyclodiphosphate synthase domain-containing protein
TGME49_255710	0.363	13.263	5.23777	7.1382e-18	1.15491e-18	0	0.31	0.78	13.75	12.51	13.53	ULK kinase
TGME49_255730	0.426	8.95	4.43297	1.35064e-22	1.85804e-23	0.55	0.27	0.46	9.91	7.58	9.36	hypothetical protein
TGME49_256020	0.023	3.36	7.03562	3.23176e-08	8.6037e-09	0.07	0	0	2.93	4.08	3.07	EFHC1, putative
TGME49_256040	0.016	0.703	5.25289	0.000193412	7.23685e-05	0	0	0.05	0.98	0.4	0.73	PA14 domain-containing protein
TGME49_256100	11.7	27.823	1.28279	3.42207e-51	2.43114e-52	11.27	11.42	12.41	27.87	27.42	28.18	tetratricopeptide repeat-containing protein
TGME49_256220	21.18	68.976	1.74903	5.29813e-37	4.90777e-38	20.57	21.71	21.26	71.9	72.35	62.68	hypothetical protein
TGME49_256650	8.116	37.733	2.27265	2.38803e-31	2.55978e-32	6.75	8.85	8.75	37.55	40.52	35.13	hypothetical protein
TGME49_256700	5.633	45.52	3.06283	2.43026e-23	3.26089e-24	4.22	8.34	4.34	43.89	47.95	44.72	hypothetical protein
TGME49_256792	1.753	100.043	5.88585	5.17392e-58	3.38348e-59	1.78	2.31	1.17	90.59	106.7	102.84	hypothetical protein
TGME49_256800	3.643	178.643	5.65141	0	0	4.28	3.84	2.81	173.3	171.26	191.37	hypothetical protein
TGME49_256850	0.073	2.35	5.057	1.92312e-05	6.45948e-06	0	0	0.22	1.88	2.75	2.42	hypothetical protein
TGME49_256865	0.35	24.146	6.16133	1.80155e-96	7.84658e-98	0.51	0.27	0.27	23.71	24.12	24.61	WD repeat domain 35 family protein
TGME49_257000	1.886	112.63	5.93477	2.72917e-284	3.35708e-286	1.79	1.62	2.25	111.51	107.83	118.55	hypothetical protein
TGME49_257010	0.203	1.26	2.66287	1.4737e-05	4.87594e-06	0.16	0.3	0.15	1.29	1.42	1.07	sporozoite developmental protein
TGME49_257130	0.326	34.623	6.76261	2.2786e-67	1.28702e-68	0.2	0.32	0.46	35.37	33.37	35.13	zinc finger (CCCH type) motif-containing protein
TGME49_257610	1.273	13.72	3.46968	1.05272e-76	5.35144e-78	1.53	1.02	1.27	13.93	15.41	11.82	hypothetical protein
TGME49_257625	11.696	44.113	1.95181	8.37519e-75	4.36263e-76	12.96	10.96	11.17	43.97	44.56	43.81	tetrahydrofolate dehydrogenase/cyclohydrolase, NAD(P)-binding domain-containing protein
TGME49_257670	5.06	16.896	1.77301	8.2783e-63	5.00833e-64	4.73	5.47	4.98	15.11	19.4	16.18	hypothetical protein
TGME49_257690	1.15	94.27	6.3928	1.14105e-112	4.38259e-114	0.97	1.41	1.07	92.83	95.27	94.71	hypothetical protein
TGME49_257700	16.156	49.68	1.65735	4.09737e-67	2.31946e-68	17.75	15.36	15.36	49.84	53.61	45.59	hypothetical protein
TGME49_257710	40.006	92.103	1.2405	9.92106e-52	6.96105e-53	40.14	38.53	41.35	90.51	90.26	95.54	actin-like protein ALP 5
TGME49_257720	19.43	71.863	1.92072	3.85106e-187	8.94247e-189	18.59	19.16	20.54	70.69	75.8	69.1	proton ATPase, putative
TGME49_257810	0	2.72	5.39702	0.000390476	0.000151593	0	0	0	1.9	2.28	3.98	hypothetical protein
TGME49_257910	0.473	44.446	6.59578	1.38679e-108	5.48309e-110	0.61	0.48	0.33	42.64	44.77	45.93	hypothetical protein
TGME49_257925	0	3.353	7.32109	1.59428e-08	4.1703e-09	0	0	0	3.58	3.55	2.93	hypothetical protein
TGME49_257945	8.283	29.566	1.86882	1.65254e-121	5.99452e-123	8.76	8.32	7.77	29.87	29.79	29.04	3'5'-cyclic nucleotide phosphodiesterase domain-containing protein
TGME49_257970	1.883	18.953	3.37267	3.19704e-24	4.16935e-25	1.61	2.27	1.77	19.41	20.06	17.39	hypothetical protein
TGME49_258120	0.06	17.936	8.26128	7.36554e-15	1.35163e-15	0.09	0.09	0	14.81	18.86	20.14	Pex2 / Pex12 amino terminal region protein
TGME49_258200	0.423	14.013	5.08341	2.16324e-58	1.4065e-59	0.3	0.43	0.54	14.56	13.59	13.89	hypothetical protein
TGME49_258220	1.776	30.213	4.1392	5.92647e-30	6.64283e-31	1.41	1.14	2.78	34.42	28.48	27.74	hypothetical protein
TGME49_258370	0.106	3.546	5.10312	4.03381e-10	9.46808e-11	0.08	0.08	0.16	3.48	3.41	3.75	rhoptry kinase family protein ROP28
TGME49_258508	0.06	142.466	11.2126	4.63749e-27	5.58804e-28	0	0.18	0	139.37	141.19	146.84	3'5'-cyclic nucleotide phosphodiesterase domain-containing protein
TGME49_258512	0.11	48.79	8.82767	5.56681e-17	9.33508e-18	0	0.33	0	50.45	47.23	48.69	hypothetical protein
TGME49_258520	0	0.74	5.93312	3.65363e-05	1.26435e-05	0	0	0	0.63	1.12	0.47	WD domain, G-beta repeat-containing protein
TGME49_258530	0	0.32	4.1155	0.0302448	0.0159747	0	0	0	0.27	0.26	0.43	flagellar associated protein
TGME49_258550	2.343	57.946	4.67892	1.89574e-52	1.32062e-53	3.18	1.67	2.18	59.86	54.99	58.99	SAG-related sequence SRS28
TGME49_258570	0.08	102.74	10.4019	2.36844e-23	3.17497e-24	0.12	0.12	0	96.6	96.35	115.27	hypothetical protein
TGME49_258618	0.733	28.436	5.36676	1.0408e-08	2.68332e-09	0.74	0	1.46	21.51	31.54	32.26	hypothetical protein
TGME49_258622	0.546	42.823	6.3393	1.5869e-35	1.51579e-36	0.74	0.54	0.36	43.22	43.02	42.23	hypothetical protein
TGME49_258670	6.27	61.89	3.33579	0	0	6.13	6.75	5.93	60.88	64.03	60.76	hypothetical protein
TGME49_258840	0.95	2.613	1.49225	0.00257996	0.00111366	0.8	1.36	0.69	2.75	2.62	2.47	hypothetical protein
TGME49_258880	1.99	4.426	1.20083	0.0347687	0.0186521	1.4	2.5	2.07	3.34	5.5	4.44	axonemal dynein light chain p33, putative
TGME49_258910	0.076	21.456	8.18341	3.59279e-28	4.22098e-29	0.11	0.06	0.06	21.27	21.37	21.73	hypothetical protein
TGME49_259020	0.35	89.73	8.0448	1.16528e-20	1.68641e-21	0	0.7	0.35	86.87	87.07	95.25	bradyzoite antigen BAG1
TGME49_259030	0	4.86	5.94145	3.13216e-05	1.078e-05	0	0	0	3.51	6.17	4.9	hypothetical protein
TGME49_259150	0.676	96.893	7.1925	0	0	0.37	0.78	0.88	96.93	104.79	88.96	hypothetical protein
TGME49_259155	0.613	105.61	7.45973	1.66551e-232	2.82219e-234	0.35	0.8	0.69	104.82	105.88	106.13	hypothetical protein
TGME49_259180	0	3.996	7.57456	3.89784e-09	9.77029e-10	0	0	0	3.28	3.37	5.34	CBS family protein
TGME49_259205	0.686	20.343	4.93042	1.23897e-25	1.54268e-26	0.35	1.02	0.69	22.49	19.27	19.27	hypothetical protein
TGME49_259280	0	9.33	6.05126	2.04151e-05	6.87764e-06	0	0	0	5.19	13.03	9.77	hypothetical protein
TGME49_259670	1.77	14.58	3.07707	2.08388e-60	1.31305e-61	2.1	1.67	1.54	14.45	14.83	14.46	von Willebrand factor type A domain-containing protein
TGME49_259890	0.93	7.313	3.01957	4.91035e-24	6.45304e-25	0.86	0.66	1.27	6.75	8.63	6.56	Kazal-type serine protease inhibitor domain-containing protein
TGME49_259900	0.053	30.943	9.29234	9.72701e-19	1.52126e-19	0.08	0	0.08	28.99	34.86	28.98	hypothetical protein
TGME49_259960	0.126	17.736	7.15686	2.85173e-21	4.07339e-22	0.19	0.19	0	17.89	15.93	19.39	Nucleoside-diphosphatase
TGME49_259965	0	0.736	5.75267	7.78169e-05	2.79348e-05	0	0	0	0.71	0.97	0.53	Bardet-Biedl syndrome 5, putative
TGME49_260000	0.026	62.596	11.287	1.21283e-53	8.34228e-55	0	0.02	0.06	65.15	62.99	59.65	hypothetical protein
TGME49_260030	9.673	19.296	1.03353	1.10705e-12	2.25801e-13	9.05	9	10.97	16.78	21.05	20.06	atypical MEK-related kinase (incomplete catalytic triad)
TGME49_260190	12.766	82.95	2.7389	1.50207e-108	5.9766e-110	12.13	13.44	12.73	79.77	80.26	88.82	microneme protein MIC13
TGME49_260410	23.23	130.13	2.52101	6.80715e-251	9.91126e-253	22.35	22.91	24.43	128.68	125.94	135.77	hypothetical protein
TGME49_260480	9.46	101.723	3.46092	0	0	9.19	9.44	9.75	99.2	103.85	102.12	leucine rich repeat-containing protein
TGME49_260530	0	2.306	6.42939	2.60261e-06	8.04272e-07	0	0	0	2.97	2.08	1.87	Sel1 repeat-containing protein
TGME49_260830	1.86	52.69	4.8569	2.30468e-245	3.6449e-247	1.7	1.99	1.89	53.05	51.57	53.45	hypothetical protein
TGME49_261018	2.366	44.696	4.28582	3.46002e-44	2.77513e-45	1.86	2.03	3.21	47.07	40.59	46.43	kelch repeat-containing protein
TGME49_261022	4.376	23.573	2.46347	9.90359e-162	2.82178e-163	4.31	4.31	4.51	21.72	26.78	22.22	dynein heavy chain family protein
TGME49_261040	0.363	31.66	6.47645	3.96069e-13	7.9343e-14	0	1.09	0	28.02	30.05	36.91	hypothetical protein
TGME49_261240	3.256	11.036	1.85918	0.026917	0.0140784	2.2	4.28	3.29	12.39	10.66	10.06	histone H3
TGME49_261560	1.36	2.756	1.05295	0.0224691	0.0115767	1.13	2.11	0.84	2.59	2.58	3.1	Tat binding protein 1(TBP-1)-interacting protein TBPIP
TGME49_261650	3.733	103.663	4.82984	0	0	3.8	3.79	3.61	101.11	103.87	106.01	hypothetical protein
TGME49_262160	0.99	3.9	2.03149	0.0196762	0.0100048	0.38	1.47	1.12	4.87	3.26	3.57	hypothetical protein
TGME49_262440	0.12	4.866	5.38515	8.03977e-09	2.05359e-09	0	0.24	0.12	5.23	4.22	5.15	hypothetical protein
TGME49_262590	0.77	18.25	4.61575	4.3736e-13	8.7999e-14	0.67	0.98	0.66	14.31	18.66	21.78	hypothetical protein
TGME49_262600	2.813	51.486	4.23	2.14315e-210	4.38475e-212	2.87	2.88	2.69	52.04	56.6	45.82	hypothetical protein
TGME49_262860	44.863	103.883	1.28193	9.17601e-14	1.78867e-14	45.39	43.1	46.1	101.85	112.29	97.51	ADP-ribosylation factor family protein 1, putative
TGME49_262870	23.823	94.373	2.05375	2.8237e-25	3.56551e-26	22.5	22.43	26.54	89.93	95.55	97.64	hypothetical protein
TGME49_262880	30.196	67.023	1.18326	1.82097e-78	9.14259e-80	28.46	31.59	30.54	66.77	70.32	63.98	hypothetical protein
TGME49_262890	0	4.09	7.79025	9.23577e-10	2.2107e-10	0	0	0	4.25	4.43	3.59	hypothetical protein
TGME49_262900	10.843	24.13	1.18601	9.16463e-44	7.40808e-45	9.72	11.21	11.6	24.8	22.98	24.61	hypothetical protein
TGME49_263100	7.086	39.01	2.49666	1.61443e-110	6.28182e-112	7.43	6.2	7.63	39.67	39.14	38.22	hypothetical protein
TGME49_263410	0.163	0.996	2.63888	1.88525e-05	6.32045e-06	0.08	0.2	0.21	1.09	1.04	0.86	scavenger receptor cysteine-rich domain-containing protein
TGME49_264070	0.623	8.893	3.87221	1.98062e-57	1.30019e-58	0.77	0.48	0.62	9.05	8.29	9.34	F5/8 type C domain-containing protein
TGME49_264140	23.66	53.593	1.21185	2.12945e-114	8.07198e-116	23.46	23.73	23.79	53.3	56.11	51.37	hypothetical protein
TGME49_264150	2.663	6.2	1.26508	0.00681923	0.00316026	2.98	2.07	2.94	3.87	6.33	8.4	hypothetical protein
TGME49_264178	0.02	0.723	5.14372	0.000273608	0.000104058	0	0	0.06	0.86	0.74	0.57	flagellar associated protein
TGME49_264240	0	10.443	4.3024	0.0187738	0.00950353	0	0	0	15.58	7.64	8.11	hypothetical protein
TGME49_264420	63.463	128.456	1.05077	1.72438e-44	1.37006e-45	59.67	70.16	60.56	121.33	141.01	123.03	lipoprotein, putative
TGME49_264430	10.686	33.153	1.66715	7.23657e-77	3.6696e-78	9.32	11.62	11.12	31.91	36.86	30.69	hypothetical protein
TGME49_264485	4.93	41.93	3.12156	1.94051e-293	2.26519e-295	4.82	4.65	5.32	44.28	43.73	37.78	AP2 domain transcription factor AP2IX-3
TGME49_264660	27.463	174.373	2.69937	0	0	26.89	29.05	26.45	166.8	184.11	172.21	SAG-related sequence SRS44
TGME49_265030	2.21	22.53	3.38911	3.6351e-36	3.41746e-37	2.6	1.73	2.3	20.78	21.49	25.32	hypothetical protein
TGME49_265050	0.113	23.033	7.70066	3.65047e-48	2.68962e-49	0.09	0.08	0.17	20.87	22.41	25.82	hypothetical protein
TGME49_265100	3.18	94.946	5.01294	1.05138e-17	1.70897e-18	4.79	1.17	3.58	65.7	110.01	109.13	hypothetical protein
TGME49_265120	0.28	15.29	5.80185	2.24482e-59	1.45109e-60	0.22	0.22	0.4	15.82	15.65	14.4	rhoptry neck protein, putative
TGME49_265130	0	4.806	6.24871	7.22899e-06	2.31469e-06	0	0	0	6.1	5.38	2.94	hypothetical protein
TGME49_265205	0.27	33.446	6.97939	2.65896e-109	1.04797e-110	0.22	0.17	0.42	33.73	31.68	34.93	WD domain, G-beta repeat-containing protein
TGME49_265290	3.366	6.993	1.09957	0.00438075	0.00196741	2.6	2.87	4.63	5.43	8.2	7.35	hypothetical protein
TGME49_265320	1.536	3.1	1.05686	0.0183986	0.00928823	1.41	1.59	1.61	3.13	3.79	2.38	hypothetical protein
TGME49_265430	1.926	37.976	4.33871	1.09813e-80	5.4307e-82	1.99	2.24	1.55	35.89	38.31	39.73	hypothetical protein
TGME49_265538	0.2	9.476	5.61246	8.75522e-07	2.59788e-07	0	0	0.6	8.31	10.59	9.53	hypothetical protein
TGME49_265542	0.45	227.403	9.15833	7.79085e-112	3.0119e-113	0.59	0.25	0.51	235.48	220.55	226.18	protein phosphatase 2C domain-containing protein
TGME49_265830	15.436	68.8	2.1924	6.31702e-118	2.33905e-119	15.89	15.75	14.67	71.2	67.78	67.42	phosphodiesterase/alkaline phosphatase D family protein
TGME49_266035	0.826	73.473	6.51909	7.83069e-46	6.02512e-47	0.91	0.67	0.9	78.24	71.8	70.38	hypothetical protein
TGME49_266040	0	2.79	6.20794	9.23151e-06	2.99297e-06	0	0	0	4.19	2.13	2.05	regulator of chromosome condensation (RCC1) repeat-containing protein
TGME49_266065	0.263	9.06	5.16866	1.00246e-05	3.2652e-06	0.4	0	0.39	8.23	10.34	8.61	hypothetical protein
TGME49_266150	0.02	26.253	10.2972	1.96578e-17	3.2397e-18	0	0.06	0	26.92	26.56	25.28	hypothetical protein
TGME49_266270	0.513	8.696	4.12127	6.62689e-19	1.02477e-19	0.56	0.65	0.33	9.33	7.91	8.85	short-chain-acyl-CoA dehydrogenase
TGME49_266330	1.86	36.18	4.37158	2.17198e-53	1.49942e-54	2.23	1.33	2.02	36.7	32.27	39.57	Toxoplasma gondii family A protein
TGME49_266335	1.04	14.083	3.96713	1.25781e-05	4.13322e-06	0.28	0.69	2.15	11.9	15.96	14.39	Toxoplasma gondii family A protein
TGME49_266340	1.36	19.946	3.9983	1.8939e-24	2.45325e-25	1.13	1.33	1.62	21.8	19.1	18.94	Toxoplasma gondii family A protein
TGME49_266500	20.24	76.096	1.95779	5.95713e-38	5.3612e-39	21.5	20.2	19.02	78.3	70.07	79.92	hypothetical protein
TGME49_266610	0.143	3.38	4.61721	5.85991e-08	1.59314e-08	0.11	0	0.32	2.81	3.21	4.12	Kazal-type serine protease inhibitor domain-containing protein
TGME49_266650	0.043	1.196	4.74436	0.00136127	0.000568292	0.13	0	0	1.18	0.64	1.77	hypothetical protein
TGME49_266670	0.963	33.646	5.15401	2.22392e-253	3.21012e-255	0.83	1.12	0.94	31.86	34.63	34.45	hypothetical protein
TGME49_266700	0.236	18.54	6.3535	8.7512e-09	2.24409e-09	0.36	0	0.35	17.56	16.79	21.27	hypothetical protein
TGME49_266740	0.213	26.293	6.96853	4.44439e-39	3.88821e-40	0.08	0.4	0.16	25.87	27.05	25.96	RNA recognition motif-containing protein
TGME49_266770	0.54	3.073	2.5433	9.25529e-06	3.00184e-06	0.47	0.57	0.58	3.39	2.93	2.9	cpw-wpc domain-containing protein
TGME49_266785	0.256	45.933	7.50939	1.72252e-133	5.68622e-135	0.26	0.25	0.26	47.36	42.78	47.66	zinc finger (CCCH type) motif-containing protein
TGME49_266860	0.483	2.48	2.40199	0.00261866	0.00113167	0.55	0.54	0.36	2.87	1.82	2.75	BTB/POZ domain-containing protein
TGME49_266910	28.636	96.593	1.79831	1.77696e-46	1.3427e-47	29.88	27.52	28.51	86.79	94.52	108.47	cell-cycle-associated protein kinase GSK, putative
TGME49_267030	0.58	51.96	6.52919	0	0	0.57	0.63	0.54	51.43	56.51	47.94	ribonuclease type III Dicer
TGME49_267040	38.13	74.663	1.01112	8.53184e-23	1.16728e-23	41.03	35.5	37.86	72.85	80.06	71.08	hypothetical protein
TGME49_267130	10.593	33.696	1.7096	2.6961e-20	3.956e-21	10.47	11.3	10.01	27.96	33.35	39.78	SAG-related sequence SRS38A
TGME49_267140	21.366	62.86	1.601	2.53552e-30	2.8038e-31	25.69	17.78	20.63	58.68	60.59	69.31	SAG-related sequence SRS38B
TGME49_267160	3.773	8.22	1.18849	0.000506295	0.000199671	3.01	3.34	4.97	8.57	8.54	7.55	SAG-related sequence SRS38D
TGME49_267308	0.343	19.963	5.89336	5.5531e-30	6.20342e-31	0.35	0.11	0.57	18.9	19.44	21.55	myosin heavy chain, putative
TGME49_267410	0	0.473	5.99977	2.25051e-05	7.61e-06	0	0	0	0.55	0.47	0.4	scavenger receptor protein SR1 precursor
TGME49_267470	1.34	7.786	2.61008	0.000720866	0.000290084	1.02	0.99	2.01	5.86	10	7.5	cold-shock DNA-binding domain-containing protein
TGME49_267670	14.94	45.733	1.64934	4.60294e-62	2.81365e-63	14.82	15.7	14.3	46.3	44.82	46.08	hypothetical protein
TGME49_267875	0.583	20.533	5.16632	8.59055e-54	5.88733e-55	0.31	0.6	0.84	19.42	20.68	21.5	NBP2b protein, putative
TGME49_267980	10.163	20.746	1.07489	3.60484e-07	1.04385e-07	11.05	9.74	9.7	21.05	22.02	19.17	hypothetical protein
TGME49_267990	0	28.12	6.00438	2.16622e-05	7.31407e-06	0	0	0	28.97	25.2	30.19	hypothetical protein
TGME49_268020	0.97	46.326	5.60931	0	0	0.94	0.96	1.01	45.75	48.84	44.39	transporter, major facilitator family protein
TGME49_268035	2.97	71.426	4.62057	0	0	3.06	2.86	2.99	71.78	71.75	70.75	hypothetical protein
TGME49_268190	0.063	1.403	4.43497	0.00370004	0.00164126	0	0	0.19	1.47	0.94	1.8	hypothetical protein
TGME49_268210	28.55	194.476	2.8059	1.56849e-230	2.73654e-232	26.7	30.34	28.61	186.81	188.31	208.31	AGC kinase
TGME49_268225	0.32	29.676	6.57565	3.19342e-63	1.89994e-64	0.26	0.44	0.26	30.96	28.94	29.13	hypothetical protein
TGME49_268230	1.143	23.023	4.3757	5.42981e-25	6.94486e-26	1.3	0.63	1.5	22.07	22.12	24.88	hypothetical protein
TGME49_268270	0	2.966	5.39696	0.000378763	0.000146666	0	0	0	3.11	1.99	3.8	hypothetical protein
TGME49_268300	26.01	61.806	1.43239	0.0196753	0.0100019	37.29	18.08	22.66	61.83	86.79	36.8	hypothetical protein
TGME49_268310	0.293	14.976	5.72526	4.92183e-31	5.31289e-32	0.27	0.26	0.35	16.09	14.42	14.42	oocyst wall protein OWP3
TGME49_268360	3.353	13.963	2.09517	2.47937e-16	4.25728e-17	3.02	3.56	3.48	12.68	13.17	16.04	hypothetical protein
TGME49_268800	0.776	11.4	3.91816	9.57881e-30	1.07607e-30	0.91	0.79	0.63	10.55	11.61	12.04	hypothetical protein
TGME49_268820	0.14	48.206	8.4465	1.91336e-44	1.52502e-45	0.14	0.14	0.14	47.44	46.62	50.56	hypothetical protein
TGME49_268835	0.206	22.41	6.71661	1.71872e-07	4.84529e-08	0	0.62	0	25.03	19.41	22.79	hypothetical protein
TGME49_268860	0.18	124.02	9.45703	1.38445e-37	1.2668e-38	0.14	0.13	0.27	114.03	116.96	141.07	enolase 1
TGME49_268930	0.483	1.586	1.76163	0.0129519	0.00632071	0.31	0.31	0.83	0.96	2.22	1.58	hypothetical protein
TGME49_268985	12.956	39.706	1.78734	0.0210346	0.0107721	17.82	13.83	7.22	29.61	49.85	39.66	hypothetical protein
TGME49_269035	0.813	19.776	4.6452	4.71583e-46	3.6048e-47	0.85	0.65	0.94	18.41	21.65	19.27	nucleoside diphosphate kinase
TGME49_269050	7.24	68.803	3.291	3.68435e-90	1.66945e-91	9.3	7.47	4.95	66.87	69.73	69.81	hypothetical protein
TGME49_269075	1.006	26.823	4.76667	4.6486e-128	1.61624e-129	1.05	1.14	0.83	27.77	30.3	22.4	hypothetical protein
TGME49_269085	0	94.263	9.90616	4.88764e-16	8.49678e-17	0	0	0	94.3	89.88	98.61	hypothetical protein
TGME49_269100	0	1.21	6.4317	2.82585e-06	8.7716e-07	0	0	0	1.76	0.89	0.98	hypothetical protein
TGME49_269110	0	0.736	4.89749	0.00284317	0.00123476	0	0	0	0.55	0.52	1.14	ornithine aminotransferase, mitochondrial precursor, putative
TGME49_269120	0	4.053	7.00285	1.00915e-07	2.7892e-08	0	0	0	4.21	3.79	4.16	oxidoreductase, putative
TGME49_269160	0.176	2.736	4.00461	5.72069e-07	1.68023e-07	0.21	0	0.32	2.79	2.65	2.77	outer dynein arm docking complex protein ODA1, putative
TGME49_269240	11.02	30.996	1.52938	9.81469e-20	1.46721e-20	12.45	9.09	11.52	33.89	24.22	34.88	actin-like family protein
TGME49_269270	0.153	5.89	5.29652	2.99369e-23	4.03568e-24	0.16	0.3	0	5.58	5.89	6.2	leucine rich repeat-containing protein
TGME49_269300	0.286	15.046	5.74832	2.57308e-58	1.67943e-59	0.23	0.27	0.36	14.76	15.17	15.21	lipase
TGME49_269310	1.886	21.673	3.55773	6.9102e-85	3.26992e-86	1.6	1.99	2.07	21.22	22.64	21.16	hypothetical protein
TGME49_269315	0	5.716	6.97248	1.24577e-07	3.4635e-08	0	0	0	6.74	5.47	4.94	hypothetical protein
TGME49_269350	0.053	41.773	9.592	2.31766e-76	1.19272e-77	0.02	0.06	0.08	40.6	42.66	42.06	hypothetical protein
TGME49_269365	0	1.793	7.67408	1.87373e-09	4.57437e-10	0	0	0	1.82	1.92	1.64	hypothetical protein
TGME49_269380	1.433	18.33	3.71141	1.25322e-76	6.41789e-78	1.33	1.45	1.52	17.45	18.97	18.57	hypothetical protein
TGME49_269400	0.413	6.82	4.08807	1.92266e-13	3.80815e-14	0.38	0.49	0.37	5.41	7.33	7.72	oxidoreductase, short chain dehydrogenase/reductase family protein
TGME49_269582	1.113	10.573	3.30436	1.29214e-06	3.89409e-07	0.85	1.65	0.84	10.91	9.4	11.41	hypothetical protein
TGME49_269600	2.5	22.076	3.18009	2.18078e-69	1.21261e-70	2.71	2.25	2.54	22.16	21.14	22.93	biotin-requiring enzyme domain-containing protein
TGME49_269680	0.176	0.99	2.52723	0.00141893	0.00059379	0.07	0.13	0.33	0.88	1.26	0.83	acyl-CoA carboxyltransferase beta chain, putative
TGME49_269850	0.25	2.063	3.10581	0.0094987	0.00451149	0.25	0	0.5	2.61	1.87	1.71	protein c21orf59, putative
TGME49_269930	1.633	29	4.18426	0	0	1.62	1.62	1.66	29.85	30.9	26.25	calcium binding egf domain-containing protein
TGME49_270210	0.726	23.486	5.05958	5.0501e-115	1.88895e-116	0.96	0.39	0.83	22.64	25.49	22.33	kinesin motor domain-containing protein
TGME49_270260	3.346	7.86	1.2764	9.37673e-05	3.39314e-05	3.49	3.68	2.87	7.4	9.22	6.96	hypothetical protein
TGME49_270340	3.066	8	1.41665	4.21769e-16	7.30036e-17	3.45	2.66	3.09	8.12	7.32	8.56	BTB/POZ domain-containing protein
TGME49_270450	11.53	32.796	1.54242	1.21372e-65	7.02304e-67	11.48	11.72	11.39	34.15	32.72	31.52	MCM2/3/5 family protein
TGME49_270580	0.18	12.82	6.21496	2.77708e-72	1.49189e-73	0.21	0.1	0.23	11.28	15.93	11.25	HECT-domain (ubiquitin-transferase) domain-containing protein
TGME49_270595	0.71	40.516	5.86525	0	0	0.65	0.76	0.72	42.68	43.7	35.17	UBA/TS-N domain-containing protein
TGME49_270670	5.26	33.696	2.71249	3.1294e-130	1.05662e-131	4.84	5.9	5.04	35.96	33.09	32.04	hypothetical protein
TGME49_270680	3.573	15.8	2.20288	1.95561e-08	5.14737e-09	5.26	2.71	2.75	15.63	18.77	13	hypothetical protein
TGME49_270850	0.923	21.306	4.56337	1.27614e-45	9.83494e-47	0.8	0.98	0.99	21.4	17.36	25.16	glycosyl hydrolases family 17 protein
TGME49_270950	0.783	8.923	3.55179	4.25581e-12	8.9208e-13	0.55	0.71	1.09	9.33	8.43	9.01	hypothetical protein
TGME49_271010	0.923	40.46	5.4939	2.00672e-274	2.59436e-276	0.91	0.93	0.93	37.09	45.23	39.06	hypothetical protein
TGME49_271015	0.146	22.966	7.58005	2.11834e-09	5.19547e-10	0	0	0.44	26.75	12.15	30	hypothetical protein
TGME49_271025	1.373	26.333	4.30997	2.86374e-28	3.35367e-29	1.1	0.85	2.17	25.98	26.13	26.89	hypothetical protein
TGME49_271080	1.643	3.416	1.0986	0.0170267	0.0085251	1.75	1.58	1.6	4.4	2.95	2.9	hypothetical protein
TGME49_271110	15.543	46.06	1.60027	7.99844e-104	3.29295e-105	15.98	16.03	14.62	44.15	47.49	46.54	hypothetical protein
TGME49_271210	0.03	1.173	5.20693	0.000230275	8.67977e-05	0.09	0	0	0.84	0.92	1.76	4-alpha-glucanotransferase
TGME49_271320	0.096	20.086	7.75539	5.05083e-19	7.7471e-20	0	0	0.29	15.83	20.83	23.6	hypothetical protein
TGME49_271580	1.106	17.853	4.0671	3.40391e-12	7.11801e-13	1.12	1.09	1.11	15.94	19.42	18.2	Toxoplasma gondii family D protein
TGME49_271590	0.596	138.24	7.92733	1.26433e-32	1.31242e-33	1.79	0	0	149.66	131.64	133.42	Toxoplasma gondii family D protein
TGME49_271892	0.22	3.14	3.86726	0.000324107	0.00012447	0	0.44	0.22	3.8	1.95	3.67	hypothetical protein
TGME49_272200	0.346	7.506	4.45926	1.61233e-24	2.08447e-25	0.28	0.34	0.42	7.43	6.53	8.56	AGC kinase
TGME49_272240	0.15	16.486	6.84571	7.57957e-24	1.0037e-24	0.18	0.09	0.18	17.79	14.02	17.65	Toxoplasma gondii family D protein
TGME49_272260	0	19.413	11.1133	4.08504e-20	6.02989e-21	0	0	0	19.35	19.44	19.45	Dpy-30 motif protein
TGME49_272265	0.106	104.986	9.90225	3.66092e-16	6.32746e-17	0	0	0.32	99.98	105.12	109.86	hypothetical protein
TGME49_272270	24.103	47.576	1.01587	2.06248e-39	1.79402e-40	24.21	23.87	24.23	47.38	48.33	47.02	radical SAM domain-containing protein
TGME49_272280	0	10.24	9.59245	4.89839e-15	8.90896e-16	0	0	0	10.9	9.43	10.39	PP2C, putative
TGME49_272285	1.05	63.426	5.96516	8.51324e-57	5.66338e-58	1.31	0.73	1.11	66.56	57.62	66.1	tetratricopeptide repeat-containing protein
TGME49_272390	20.183	54.193	1.46011	1.14532e-76	5.83657e-78	21.43	18.44	20.68	52.84	54.8	54.94	hypothetical protein
TGME49_272430	0.523	51.253	6.65321	1.46148e-106	5.96187e-108	0.51	0.31	0.75	49.96	50.01	53.79	MAC/Perforin domain-containing protein
TGME49_272540	0.18	48.9	8.0966	2.98899e-125	1.05423e-126	0.23	0.17	0.14	48.28	46.98	51.44	protein kinase (incomplete catalytic triad)
TGME49_272590	0.353	11.336	5.05401	1.56422e-44	1.24085e-45	0.43	0.47	0.16	11.1	11.87	11.04	hypothetical protein
TGME49_272620	0.34	1.896	2.51287	0.000327647	0.000125927	0.41	0.1	0.51	1.63	2.07	1.99	hypothetical protein
TGME49_272730	11.136	139.37	3.68057	0	0	11.24	10.79	11.38	142.05	135.95	140.11	hypothetical protein
TGME49_273080	1.196	3.656	1.65945	0.0145797	0.00720166	0.97	1.42	1.2	2.85	5.14	2.98	hypothetical protein
TGME49_273110	0.193	3.63	4.2531	1.27358e-06	3.83016e-07	0	0.43	0.15	3.5	3.52	3.87	SAG-related sequence SRS30D
TGME49_273120	7.593	24.996	1.76154	3.33534e-17	5.54704e-18	7.24	8.22	7.32	23.83	25.27	25.89	SAG-related sequence SRS30C
TGME49_273280	9.773	34.803	1.87164	2.42623e-36	2.27792e-37	10.46	9.09	9.77	33.26	34.02	37.13	hypothetical protein
TGME49_273472	0.103	14.253	7.02907	3.25617e-08	8.67685e-09	0	0.31	0	15.73	11.87	15.16	hypothetical protein
TGME49_273478	0.006	11.99	10.4157	8.58474e-18	1.39218e-18	0	0.02	0	10.35	12.4	13.22	dynein heavy chain, n-terminal region 2 protein
TGME49_273510	0.023	11.173	8.75319	9.98669e-13	2.03444e-13	0	0.07	0	11.03	11.14	11.35	hypothetical protein
TGME49_273740	0.293	39.67	7.1174	5.89524e-31	6.39324e-32	0.15	0.29	0.44	36.76	39.08	43.17	acetyl-CoA acyltransferase B, putative
TGME49_273750	0.336	8.026	4.61974	1.21694e-09	2.93886e-10	0	0.2	0.81	7.72	6.6	9.76	hypothetical protein
TGME49_273980	5.46	39.97	2.92885	4.57447e-20	6.76494e-21	5.27	7.9	3.21	37.65	45.06	37.2	hypothetical protein
TGME49_274020	0	1.266	5.53513	0.000238671	9.0082e-05	0	0	0	1.22	1.94	0.64	kinesin motor domain-containing protein
TGME49_274030	0	21.363	6.19984	8.96044e-06	2.90059e-06	0	0	0	19.27	29.19	15.63	hypothetical protein
TGME49_274040	0.03	22.046	9.60944	1.62835e-29	1.83744e-30	0.09	0	0	22.59	22.15	21.4	hypothetical protein
TGME49_274080	2.14	13.746	2.71948	2.65082e-28	3.09767e-29	1.87	2.26	2.29	11.56	13.78	15.9	hypothetical protein
TGME49_274140	0.253	10.016	5.32869	1.28006e-30	1.39622e-31	0.26	0.5	0	8.91	9.59	11.55	hypothetical protein
TGME49_274170	0.186	2.573	3.81255	0.000387414	0.000150258	0.19	0.37	0	2.99	2.38	2.35	protein kinase (incomplete catalytic triad)
TGME49_274280	19.026	119.606	2.81414	2.63407e-08	6.98605e-09	13.64	33.09	10.35	125.75	127.42	105.65	hypothetical protein
TGME49_274290	10.886	23.04	1.18447	0.0325697	0.0173702	7.7	10.71	14.25	35.78	14.66	18.68	Toxoplasma gondii family B protein
TGME49_275360	0.55	39.723	6.2133	1.90724e-37	1.74756e-38	0.5	0.65	0.5	42.19	36.24	40.74	SAG-related sequence SRS47B
TGME49_275380	1.966	7.906	2.04607	2.44091e-07	6.95477e-08	1.54	2.33	2.03	8.93	6.38	8.41	SAG-related sequence SRS47D
TGME49_275600	0	1.253	6.00751	2.31708e-05	7.84671e-06	0	0	0	1.58	0.82	1.36	diacylglycerol acyltransferase
TGME49_275660	0.413	1.633	2.02624	0.0149109	0.00738153	0.83	0.27	0.14	1.27	1.73	1.9	hypothetical protein
TGME49_275710	0.063	15.343	7.9401	8.76392e-14	1.70284e-14	0.1	0.09	0	16.21	14.45	15.37	hypothetical protein
TGME49_275760	0.076	46.443	9.16253	6.83045e-14	1.32031e-14	0	0.23	0	42.45	43.43	53.45	hypothetical protein
TGME49_275780	14.99	43.596	1.57445	1.30409e-60	8.15157e-62	13.97	16.47	14.53	43.11	43.14	44.54	hypothetical protein
TGME49_275790	0.06	181.293	11.5742	8.78721e-29	1.01692e-29	0.09	0	0.09	176.19	179.13	188.56	EGF family domain-containing protein
TGME49_275795	0	52.513	8.01703	2.16868e-10	4.99501e-11	0	0	0	53.76	49.21	54.57	hypothetical protein
TGME49_275798	0.083	78.586	9.90248	2.98423e-21	4.2664e-22	0.13	0.12	0	79.69	76.33	79.74	microneme protein, putative
TGME49_275850	0.29	52.676	7.5322	6.14673e-35	5.96388e-36	0.15	0.43	0.29	56.62	51.88	49.53	dense granule protein GRA12
TGME49_275870	4.71	47.3	3.37607	1.12059e-43	9.12848e-45	5.62	3.42	5.09	48.74	42.14	51.02	tubulin/FtsZ family, GTPase domain-containing protein
TGME49_276155	3.77	48.17	3.71106	2.43275e-162	6.80938e-164	3.49	3.82	4	47.01	48.96	48.54	hypothetical protein
TGME49_276230	5.036	87.9	4.20291	4.61229e-30	5.14085e-31	2.78	4.74	7.59	97.3	86.87	79.53	Toxoplasma gondii family B protein
TGME49_276810	0.833	5.036	2.64854	0.0006129	0.00024456	0.63	0.93	0.94	6.99	5.11	3.01	hypothetical protein
TGME49_276830	5.92	34.643	2.62493	5.12313e-11	1.1414e-11	5.77	4.99	7	41.7	31.46	30.77	hypothetical protein
TGME49_276860	0.113	226.646	11.0143	1.28621e-38	1.13816e-39	0.23	0.11	0	222.64	216.53	240.77	hypothetical protein
TGME49_276870	0.206	153.596	9.51074	6.33393e-15	1.15755e-15	0	0	0.62	146.72	136.48	177.59	hypothetical protein
TGME49_276920	28.29	55.22	1.00201	3.57173e-21	5.12425e-22	29.16	27.36	28.35	56.01	50.28	59.37	protein phosphatase 2C domain-containing protein
TGME49_276960	1.476	32.603	4.49668	9.65112e-234	1.62326e-235	1.4	1.45	1.58	32.16	32.01	33.64	tetratricopeptide repeat-containing protein
TGME49_276980	0.616	13.713	4.5155	3.91253e-22	5.47568e-23	0.58	0.7	0.57	12.27	15.63	13.24	hypothetical protein
TGME49_277060	0.05	2.34	5.48059	1.48855e-14	2.78204e-15	0.03	0.06	0.06	2.06	2.36	2.6	hypothetical protein
TGME49_277150	14.84	97.733	2.75429	3.69771e-185	8.72561e-187	14.49	16.96	13.07	95.78	96.72	100.7	XPG N-terminal domain-containing protein
TGME49_277220	20.033	49.303	1.3372	4.67593e-38	4.19055e-39	20.33	18.95	20.82	50.11	49.7	48.1	hypothetical protein
TGME49_277230	21.976	45.08	1.07656	5.696e-17	9.55887e-18	21.72	21.28	22.93	45.27	42.58	47.39	hypothetical protein
TGME49_277572	0.033	3.13	6.52936	4.92014e-07	1.43769e-07	0	0	0.1	2.19	3.56	3.64	Toxoplasma gondii family D protein
TGME49_277930	23.216	78.75	1.79541	6.13462e-183	1.47071e-184	22.19	23.65	23.81	78.02	79.02	79.21	hypothetical protein
TGME49_277950	4.513	70.786	4.00679	8.49265e-297	9.80701e-299	4.85	4.09	4.6	68.72	71.87	71.77	lipase
TGME49_278060	16.673	70.236	2.10831	8.68245e-169	2.29948e-170	16.08	16.68	17.26	68.86	68.3	73.55	Mre11 DNA-binding domain-containing protein
TGME49_278070	0.183	34.363	7.90371	2.09804e-10	4.82706e-11	0.55	0	0	34.45	31.72	36.92	Toxoplasma gondii family A protein
TGME49_278080	0.356	105.833	8.26907	5.33793e-63	3.19592e-64	0.6	0	0.47	98.48	109.88	109.14	Toxoplasma gondii family A protein
TGME49_278090	1.12	10.816	3.30618	1.13436e-18	1.77694e-19	0.51	1.23	1.62	12.91	9.14	10.4	Toxoplasma gondii family A protein
TGME49_278100	13.103	47.896	1.91354	6.67019e-32	7.02434e-33	13.06	10.89	15.36	48.86	44.05	50.78	Toxoplasma gondii family A protein
TGME49_278110	0.986	15.846	4.03945	3.34735e-180	8.10893e-182	0.93	0.9	1.13	15	16.88	15.66	1,3-beta-glucan synthase component protein
TGME49_278120	0.103	1.13	3.48827	0.000286761	0.000109421	0.08	0.15	0.08	1.44	0.98	0.97	SCP family extracellular subfamily protein
TGME49_278180	0	7.256	8.04237	1.96384e-10	4.5109e-11	0	0	0	8.77	6.6	6.4	hypothetical protein
TGME49_278240	1.266	11.87	3.26295	1.17774e-60	7.33226e-62	1.24	1.25	1.31	12.35	12.15	11.11	Zn-finger in Ran binding protein and others domain-containing protein
TGME49_278310	0	5.093	5.38988	0.000371841	0.000143752	0	0	0	4.48	5.18	5.62	hypothetical protein
TGME49_278320	0	1.546	5.55454	0.000184747	6.90104e-05	0	0	0	1.66	1.13	1.85	Toxoplasma gondii family A protein
TGME49_278340	0.466	1.883	2.02757	0.000452345	0.000177032	0.34	0.65	0.41	1.65	2.09	1.91	Toxoplasma gondii family A protein
TGME49_278350	0.183	2.636	3.86589	2.51065e-07	7.16609e-08	0.28	0.18	0.09	3.07	1.63	3.21	Toxoplasma gondii family A protein
TGME49_278360	0.03	0.513	4.01791	0.0184017	0.00929209	0	0	0.09	0.73	0.81	0	Toxoplasma gondii family A protein
TGME49_278365	1.393	73.226	5.7587	3.49503e-70	1.91707e-71	1.84	1.61	0.73	71.31	70.7	77.67	Toxoplasma gondii family A protein
TGME49_278370	0.54	26.253	5.70165	2.81188e-33	2.85883e-34	0.16	0.32	1.14	28.09	22.7	27.97	Toxoplasma gondii family A protein
TGME49_278380	0	1.01	5.10982	0.00135356	0.000564734	0	0	0	0.43	1.24	1.36	Toxoplasma gondii family A protein
TGME49_278390	4.44	20.12	2.25893	2.95301e-17	4.89265e-18	4.85	4.36	4.11	17.81	16.92	25.63	Toxoplasma gondii family A protein
TGME49_278400	0	5.97	6.10977	1.2947e-05	4.25932e-06	0	0	0	5.11	6.12	6.68	Toxoplasma gondii family A protein
TGME49_278410	0	8.87	8.29245	4.33868e-11	9.61731e-12	0	0	0	11.51	6.78	8.32	Toxoplasma gondii family A protein
TGME49_278420	0	1.33	5.38987	0.000378403	0.000146478	0	0	0	1.64	1.12	1.23	Toxoplasma gondii family A protein
TGME49_278580	3.616	35.1	3.30924	1.39338e-120	5.07194e-122	2.95	4.38	3.52	33.83	32.34	39.13	hypothetical protein
TGME49_278680	0.166	2.52	3.96437	0.00243294	0.00104714	0.25	0	0.25	2.31	2.83	2.42	hypothetical protein
TGME49_278710	0.72	1.643	1.22306	0.0203134	0.0103718	0.62	1.2	0.34	1.62	1.8	1.51	hypothetical protein
TGME49_278840	0.56	92.753	7.40442	1.74772e-129	5.98881e-131	0.78	0.62	0.28	96.84	93.3	88.12	hypothetical protein
TGME49_278860	0.053	8.56	7.31536	6.44617e-09	1.63683e-09	0.16	0	0	8.18	9.15	8.35	hypothetical protein
TGME49_278882	1.683	15.336	3.22208	6.9703e-41	5.87055e-42	1.36	1.56	2.13	14.49	15.68	15.84	GDA1/CD39 (nucleoside phosphatase) family protein
TGME49_278910	0.81	8.403	3.41286	5.28721e-19	8.11631e-20	0.79	0.96	0.68	7.33	7.1	10.78	O-acetylserine (thiol) lyase 2, putative
TGME49_278930	0.046	13.196	8.14135	4.94515e-11	1.10051e-11	0.14	0	0	12.08	13.19	14.32	Tubulin-tyrosine ligase family protein
TGME49_278975	32.02	94.6	1.59617	3.40186e-133	1.12726e-134	31.14	32.08	32.84	91.53	92.11	100.16	ICE family protease (caspase) p20 domain-containing protein
TGME49_279460	0.566	4.766	3.1498	0.0327668	0.0174836	0.86	0.84	0	5.45	3.16	5.69	Toxoplasma gondii family B protein
TGME49_280390	24.676	65.013	1.43029	9.32798e-143	2.90365e-144	24.3	25.01	24.72	66.98	66.7	61.36	HEAT repeat-containing protein
TGME49_280420	0.09	14.903	7.41077	3.34756e-39	2.92024e-40	0.08	0.04	0.15	15.24	13.94	15.53	HEAT repeat-containing protein
TGME49_280470	14.3	45.726	1.71139	1.56402e-80	7.7936e-82	13.27	14.45	15.18	45.71	45.16	46.31	AP2 domain transcription factor AP2VIIa-1
TGME49_280500	25.633	126.92	2.34166	9.20889e-287	1.10964e-288	26.5	26.12	24.28	124.55	125.49	130.72	inorganic anion transporter, sulfate permease (SulP) family protein
TGME49_280530	4.03	9.85	1.33255	2.93525e-05	1.00728e-05	4.03	4.71	3.35	7.37	12.04	10.14	hypothetical protein
TGME49_280570	16.896	2914.76	7.50508	0	0	17.28	13.22	20.19	2791.37	2811.8	3141.1	SAG-related sequence SRS35A
TGME49_280580	74.98	157.343	1.13733	3.44209e-15	6.22574e-16	84.62	73.11	67.21	160.66	142.6	168.77	SAG-related sequence SRS35B
TGME49_280605	0.376	18.59	5.65514	6.09083e-67	3.46322e-68	0.2	0.44	0.49	18.03	17.56	20.18	hypothetical protein
TGME49_280725	0.096	2.21	4.55679	4.52867e-06	1.42505e-06	0.29	0	0	2.3	2.19	2.14	hypothetical protein
TGME49_280810	13.23	47.406	1.89275	6.84749e-19	1.0606e-19	13.51	14.41	11.77	50.83	43	48.39	hypothetical protein
TGME49_281360	0	4.48	6.43756	2.70216e-06	8.37409e-07	0	0	0	3.17	4.06	6.21	hypothetical protein
TGME49_281460	0.063	12.373	7.52569	2.06357e-09	5.0508e-10	0	0.19	0	14.06	13.16	9.9	hypothetical protein
TGME49_281470	0.25	94.84	8.60334	4.09964e-46	3.12349e-47	0.38	0.37	0	93.13	90.06	101.33	hypothetical protein
TGME49_281555	0	6.486	7.45873	8.9491e-09	2.29709e-09	0	0	0	4.35	5.71	9.4	hypothetical protein
TGME49_281590	1.39	297.656	7.836	1.35844e-25	1.69485e-26	2.11	2.06	0	295.18	254.94	342.85	hypothetical protein
TGME49_281660	4.21	43.446	3.45363	4.28113e-14	8.16246e-15	7.48	2.18	2.97	45.55	41.15	43.64	hypothetical protein
TGME49_281675	5.586	33.123	2.60033	9.74823e-157	2.81422e-158	5	6.15	5.61	33.78	34.15	31.44	protein kinase, putative
TGME49_281970	0.056	1.663	4.80721	0.00102498	0.000420309	0.17	0	0	1.8	1.07	2.12	adenylate kinase superfamily protein
TGME49_282020	0.053	87.99	10.637	1.48965e-18	2.3447e-19	0	0	0.16	87.54	82.58	93.85	hypothetical protein
TGME49_282030	0.04	24.406	9.28049	1.72511e-27	2.05489e-28	0.04	0.04	0.04	21.83	25.67	25.72	hypothetical protein
TGME49_282200	0.51	445.54	9.79208	1.09954e-250	1.62854e-252	0.3	0.7	0.53	433.29	425.85	477.48	ATPase, AAA family protein
TGME49_282230	0.323	37.23	6.88529	1.09953e-51	7.74236e-53	0.36	0.43	0.18	34.29	38.06	39.34	sulfate adenylyltransferase/adenylylsulfate kinase
TGME49_283450	1.2	13.636	3.55048	8.52612e-12	1.80753e-12	0.28	1.65	1.67	15.74	13.29	11.88	Toxoplasma gondii family B protein
TGME49_283480	0	14.316	10.5814	2.90226e-18	4.61913e-19	0	0	0	15.08	13.02	14.85	cell-cycle-associated protein kinase DYRK2, putative
TGME49_283765	0.056	10.703	7.4864	2.48472e-09	6.1315e-10	0.17	0	0	11.36	11.47	9.28	B9 domain-containing protein
TGME49_283840	1.066	69.06	6.05608	0	0	1.09	1.06	1.05	69.43	70.7	67.05	GATA zinc finger domain-containing protein
TGME49_283882	1.12	5.363	2.31598	0.000510954	0.000202021	1.69	0.55	1.12	7.32	4.55	4.22	hypothetical protein
TGME49_284310	1.586	122.91	6.33482	2.32874e-45	1.80933e-46	0.8	1.57	2.39	122.93	146.49	99.31	hypothetical protein
TGME49_284420	4.933	347.103	6.19886	6.14165e-114	2.34349e-115	5.62	5.47	3.71	376.97	327.33	337.01	hypothetical protein
TGME49_284550	0	8.153	6.94947	1.41885e-07	3.95897e-08	0	0	0	7.79	6.99	9.68	EF hand domain-containing protein
TGME49_284598	8.316	101.75	3.64923	1.61782e-235	2.70077e-237	8.43	8.86	7.66	101.71	97.03	106.51	haloacid dehalogenase family hydrolase domain-containing protein
TGME49_284602	0.05	4.79	6.52771	4.53397e-07	1.32144e-07	0	0.15	0	5.14	4.89	4.34	E1-E2 ATPase subfamily protein
TGME49_284610	0	0.64	4.63239	0.00691393	0.0032092	0	0	0	0.76	0.36	0.8	hypothetical protein
TGME49_285160	0	0.956	4.8702	0.0033887	0.00149343	0	0	0	0.73	1.63	0.51	cyclin-dependent kinase family 5 protein
TGME49_285400	1.46	16.783	3.56423	6.84603e-35	6.65956e-36	1.73	1.05	1.6	15.82	15.45	19.08	hypothetical protein
TGME49_285410	0.186	3.806	4.38702	4.26655e-13	8.57915e-14	0.35	0	0.21	3.99	3.44	3.99	calmodulin-binding carboxy-terminal kinesin-like family protein, putative
TGME49_285445	0.653	59.673	6.5423	0	0	0.55	0.62	0.79	59.63	61.24	58.15	hypothetical protein
TGME49_285470	0.923	109.09	6.91879	0	0	0.97	0.74	1.06	109.44	111.37	106.46	patched family protein
TGME49_285490	76.123	176.376	1.24691	1.93238e-110	7.56748e-112	77.53	73.32	77.52	172.84	173.19	183.1	helix-hairpin-helix motif domain-containing protein
TGME49_285690	0.036	22.926	9.17299	6.06984e-14	1.17024e-14	0	0	0.11	22.35	22.56	23.87	notch (dsl) domain-containing protein
TGME49_285770	0.976	2.746	1.52888	0.000183416	6.84212e-05	0.94	1.13	0.86	2.09	3.07	3.08	hypothetical protein
TGME49_285800	12.296	33.43	1.47697	7.59585e-59	4.91961e-60	12.49	13.24	11.16	33.11	35.95	31.23	hypothetical protein
TGME49_285880	61.61	121.463	1.14907	0.00248443	0.00107055	49.01	69.76	66.06	93.46	145.17	125.76	hypothetical protein
TGME49_286000	3.09	53.973	4.16352	1.21396e-155	3.55029e-157	3.23	2.85	3.19	53.09	53.85	54.98	hypothetical protein
TGME49_286010	24.38	146.596	2.62574	3.15737e-222	5.90495e-224	25.78	24.02	23.34	144.83	145.08	149.88	hypothetical protein
TGME49_286020	0.933	13.12	3.8686	1.12042e-09	2.69452e-10	0.71	1.04	1.05	14.68	13.16	11.52	hypothetical protein
TGME49_286040	0.25	48.51	7.64442	5.5565e-30	6.21418e-31	0	0.15	0.6	39.43	51.13	54.97	hypothetical protein
TGME49_286060	0.063	23.08	8.45783	6.76355e-12	1.42793e-12	0	0.19	0	23.46	23.31	22.47	tricarboxylate carrier protein
TGME49_286100	0	5.973	7.79338	8.81122e-10	2.10465e-10	0	0	0	5.98	5.89	6.05	hypothetical protein
TGME49_286110	0	1.066	5.29731	0.000615205	0.000245789	0	0	0	1.61	0.96	0.63	hypothetical protein
TGME49_286220	12.49	49.3	2.02042	6.02537e-46	4.62093e-47	12.89	13.09	11.49	49.28	47.6	51.02	GDP-L-fucose synthetase
TGME49_286660	0.936	23.736	4.70044	1.24322e-65	7.20933e-67	0.95	1.08	0.78	23.53	23.26	24.42	kinesin, putative
TGME49_286670	1.65	522.773	8.34273	0	0	1.46	1.87	1.62	514.86	515.85	537.61	hypothetical protein
TGME49_286740	12.493	36.16	1.56884	2.65551e-42	2.19654e-43	12.4	13.06	12.02	33.95	36.98	37.55	microneme-like protein
TGME49_286770	93.16	178.716	1.02318	2.29566e-10	5.29323e-11	110.53	83.62	85.33	166.16	168.98	201.01	hypothetical protein
TGME49_286778	0	1.486	4.0981	0.0339736	0.0181744	0	0	0	0.64	2.47	1.35	hypothetical protein
TGME49_286782	0.026	28.813	10.1974	1.69489e-22	2.34438e-23	0.04	0.04	0	28.01	30.09	28.34	MAM domain-containing protein
TGME49_286932	1.7	46.393	4.80547	0	0	1.67	1.58	1.85	41.74	52.68	44.76	ATPase family associated with various cellular activities (AAA) domain-containing protein
TGME49_287235	27.723	130.353	2.33283	9.85154e-21	1.42326e-21	24.78	28.33	30.06	113.36	142.4	135.3	hypothetical protein
TGME49_287240	28.386	156.476	2.54117	6.85756e-38	6.18015e-39	25.79	30.84	28.53	149.65	148.69	171.09	hypothetical protein
TGME49_287250	4.593	52.413	3.56933	1.87821e-32	1.96142e-33	5.28	4.4	4.1	48.69	54.04	54.51	hypothetical protein
TGME49_287430	70.636	557.14	3.02437	0	0	71.85	66.83	73.23	594.63	561.52	515.27	hypothetical protein
TGME49_287440	28.293	174.883	2.6898	3.52366e-65	2.05661e-66	28.49	28.18	28.21	177.26	192.11	155.28	hypothetical protein
TGME49_287450	68.216	246.726	1.93539	1.54733e-38	1.37118e-39	71.46	71.01	62.18	277.79	242.41	219.98	hypothetical protein
TGME49_287460	127.793	1150.22	3.27908	8.60259e-164	2.37551e-165	116.27	113.22	153.89	1160.72	1245.3	1044.63	hypothetical protein
TGME49_287470	55.923	228.116	2.07411	1.59797e-113	6.11748e-115	52.89	57.62	57.26	246.7	234.82	202.83	hypothetical protein
TGME49_287510	1.37	5.55	2.1096	1.17368e-05	3.84939e-06	1.23	0.98	1.9	4.2	5.57	6.88	aromatic amino acid hydrolase AAH1
TGME49_288050	0.433	2.253	2.40983	5.24398e-11	1.16964e-11	0.33	0.55	0.42	1.43	2.47	2.86	intraflagellar transport protein 172, putative
TGME49_288220	1.2	56.07	5.58704	3.33103e-57	2.20759e-58	1.28	1.42	0.9	58.15	55.18	54.88	hypothetical protein
TGME49_288475	2.32	21.84	3.2676	1.37477e-165	3.71e-167	2.12	2.33	2.51	21.18	22.34	22	hypothetical protein
TGME49_288730	7.95	47.5	2.61539	4.34979e-133	1.44683e-134	8.54	7.49	7.82	48.64	51.1	42.76	hypothetical protein
TGME49_288960	0.083	9.353	6.84255	1.23851e-82	6.01609e-84	0.11	0.11	0.03	9.44	9.23	9.39	hypothetical protein
TGME49_288970	0	23.306	6.43747	2.52326e-06	7.79433e-07	0	0	0	19.76	19.23	30.93	hypothetical protein
TGME49_289020	0.04	3.013	6.19095	2.64592e-06	8.1832e-07	0	0.12	0	2.68	3.89	2.47	hypothetical protein
TGME49_289170	10.11	53.14	2.42948	1.02418e-132	3.43237e-134	9.9	10.56	9.87	54.15	54.13	51.14	adenylate and guanylate cyclase catalytic domain-containing protein
TGME49_289216	0.246	4.33	4.18919	9.24496e-08	2.54941e-08	0.3	0.29	0.15	5.04	3.69	4.26	hypothetical protein
TGME49_289222	2.803	96.92	5.14825	6.57383e-220	1.26245e-221	2.59	2.93	2.89	92.36	99.28	99.12	hypothetical protein
TGME49_289240	0.416	42.463	6.70238	3.6889e-91	1.66225e-92	0.24	0.35	0.66	39.7	43.7	43.99	DnaJ domain-containing protein
TGME49_289260	1.243	34.99	4.84993	1.43904e-56	9.68148e-58	0.65	1.27	1.81	37.94	31.24	35.79	hypothetical protein
TGME49_289270	0.723	39.566	5.84214	1.38584e-13	2.72228e-14	0.55	0.53	1.09	39.29	30.99	48.42	hypothetical protein
TGME49_289277	0.473	15.986	5.12993	7.89699e-08	2.16382e-08	0	0.94	0.48	11.16	16.05	20.75	hypothetical protein
TGME49_289280	0.073	28.19	8.64825	1.66398e-31	1.76903e-32	0.11	0.11	0	28.53	28.95	27.09	hypothetical protein
TGME49_289840	0.08	60.456	9.60439	1.03225e-57	6.76334e-59	0.04	0.08	0.12	60.43	63.25	57.69	hypothetical protein
TGME49_289850	0.296	92.9	8.33464	5.95e-99	2.55416e-100	0.32	0.06	0.51	92.01	91.13	95.56	hypothetical protein
TGME49_289930	0.03	1.046	5.03486	0.000452112	0.000176884	0	0.09	0	1.46	1.04	0.64	phosphoenolpyruvate carboxykinase, putative
TGME49_290585	0.24	105.776	8.82631	9.4677e-41	8.02146e-42	0.29	0.43	0	104.91	102.98	109.44	hypothetical protein
TGME49_290590	0.146	77.733	9.05278	6.65105e-68	3.74837e-69	0.11	0.11	0.22	78.63	76.93	77.64	hypothetical protein
TGME49_290970	42.916	318.57	2.93031	0	0	46.64	42.69	39.42	305.23	322.94	327.54	8-amino-7-oxononanoate synthase
TGME49_291040	1.226	302.766	7.98664	6.3997e-115	2.4018e-116	0.42	1.62	1.64	284.39	299.29	324.62	lactate dehydrogenase LDH2
TGME49_291070	7.096	20.61	1.58789	2.63238e-08	6.97827e-09	8.09	7.87	5.33	22.4	20.38	19.05	hypothetical protein
TGME49_291075	4.9	94.553	4.30556	0	0	4.9	4.27	5.53	95.74	95.26	92.66	hypothetical protein
TGME49_291130	0.23	7.043	4.96597	3.1514e-26	3.86855e-27	0.29	0.11	0.29	6.99	7.3	6.84	hypothetical protein
TGME49_291150	2.05	8.53	2.09389	1.16094e-21	1.64517e-22	1.79	2.25	2.11	8.48	8.63	8.48	hypothetical protein
TGME49_291340	0.06	17.763	8.23094	2.55858e-35	2.4632e-36	0.07	0.04	0.07	17.27	18.24	17.78	hypothetical protein
TGME49_291630	40.123	87.233	1.17413	2.86784e-15	5.1727e-16	41.42	37.32	41.63	81.47	83.4	96.83	hypothetical protein
TGME49_291830	0.346	6.843	4.34949	3.23157e-17	5.36634e-18	0.1	0.56	0.38	7.12	7.13	6.28	DNA double-strand break repair rad50 ATPase, putative
TGME49_292100	0.753	3.5	2.25447	8.84356e-06	2.85942e-06	0.8	0.78	0.68	2.84	3.27	4.39	2-oxoisovalerate dehydrogenase subunit alpha, putative
TGME49_292250	0	6.79	6.76283	4.66136e-07	1.35973e-07	0	0	0	4.16	7.51	8.7	SAG-related sequence SRS36A
TGME49_292260	1.656	14.443	3.16755	8.19799e-18	1.32843e-18	1.26	1.93	1.78	11.97	15.88	15.48	SAG-related sequence SRS36B
TGME49_292270	0	186.01	12.3155	1.4642e-24	1.89113e-25	0	0	0	185.78	171.39	200.86	SAG-related sequence SRS36C
TGME49_292280	0.336	137.433	8.92688	1.13129e-41	9.38599e-43	0.35	0.66	0	132.58	134.08	145.64	SAG-related sequence SRS36D
TGME49_292350	0.42	9.806	4.61186	0.000184429	6.88456e-05	0.64	0.62	0	14.72	7.86	6.84	hypothetical protein
TGME49_292375	72.746	151.15	1.09134	1.01589e-50	7.28094e-52	74.57	74.59	69.08	161.44	156.14	135.87	KRUF family protein
TGME49_292390	2.633	148.156	5.87298	0	0	2.54	2.7	2.66	157.49	147.48	139.5	KRUF family protein
TGME49_292960	56.22	209.28	1.93363	6.47256e-178	1.59234e-179	58.78	53.86	56.02	214.93	199.2	213.71	hypothetical protein
TGME49_293020	0.87	88.223	6.70196	5.83924e-125	2.06686e-126	1	0.62	0.99	83.86	89.75	91.06	hypothetical protein
TGME49_293030	0.82	63.863	6.31691	0	0	0.87	0.84	0.75	66.17	68.33	57.09	hypothetical protein
TGME49_293200	4.02	37.44	3.35312	2.74939e-05	9.39009e-06	8.11	3.95	0	32.14	33.77	46.41	hypothetical protein
TGME49_293250	0.023	57.203	11.278	2.29783e-27	2.74286e-28	0.04	0.03	0	59.12	56.79	55.7	hypothetical protein
TGME49_293252	0.47	45.773	6.63862	3.5335e-174	9.0034e-176	0.61	0.43	0.37	43.42	45.71	48.19	hypothetical protein
TGME49_293258	0.956	48.413	5.69569	6.88472e-247	1.05427e-248	0.98	0.73	1.16	47.07	46.95	51.22	hypothetical protein
TGME49_293290	2.87	13.256	2.25985	1.11197e-08	2.87741e-09	3.27	2.65	2.69	13.09	15.2	11.48	hypothetical protein
TGME49_293368	0	4.453	7.59039	3.18293e-09	7.91837e-10	0	0	0	4.27	3.9	5.19	TIP49 C-terminus family protein
TGME49_293460	7.65	22.19	1.56788	1.08112e-43	8.7798e-45	7.17	7.53	8.25	21.84	19.91	24.82	ATP-dependent DNA ligase domain-containing protein
TGME49_293480	32.81	181.02	2.49775	0	0	31.74	33.09	33.6	180.05	176.34	186.67	MoeA N-terminal region (domain I and II) domain-containing protein
TGME49_293500	14.443	32.226	1.19267	1.05675e-46	7.9319e-48	14.3	14.08	14.95	33.22	33.85	29.61	hypothetical protein
TGME49_293560	0.156	58.523	8.60276	6.3956e-150	1.91057e-151	0.26	0.14	0.07	58.14	57.64	59.79	hypothetical protein
TGME49_293620	0.133	94.593	9.49345	1.37245e-65	7.97595e-67	0.23	0	0.17	93.94	90.74	99.1	hypothetical protein
TGME49_293780	52.77	168.2	1.71943	2.80105e-57	1.84932e-58	56.45	45.2	56.66	155.46	164.1	185.04	hypothetical protein
TGME49_293790	3.186	208.22	6.07533	2.4092e-137	7.77162e-139	2.6	3.22	3.74	189.78	213.05	221.83	hypothetical protein
TGME49_293800	0	60.1	9.44183	1.42618e-14	2.6619e-15	0	0	0	61.92	56.95	61.43	transmembrane protein 65, putative
TGME49_293830	0	2.613	7.00286	1.05185e-07	2.91249e-08	0	0	0	2.11	2.73	3	methyltransferase domain-containing protein
TGME49_293840	1.183	127.476	6.78325	0	0	1.03	1.13	1.39	129	130.24	123.19	hypothetical protein
TGME49_293850	0	20.19	9.70679	2.3898e-15	4.29246e-16	0	0	0	17.68	18.02	24.87	hypothetical protein
TGME49_294210	0	0.273	4.30243	0.0182334	0.00919564	0	0	0	0.21	0.29	0.32	hypothetical protein
TGME49_294240	0.046	13.62	8.29266	6.23345e-29	7.18251e-30	0	0.07	0.07	13.1	13.62	14.14	hypothetical protein
TGME49_294260	0.043	7.973	7.53044	1.8812e-09	4.59497e-10	0.13	0	0	7.87	7.64	8.41	NEK kinase
TGME49_294320	0.26	12.83	5.6308	3.83866e-41	3.20892e-42	0.17	0.5	0.11	12.4	12.94	13.15	Oxysterol-binding protein
TGME49_294330	26.163	56.063	1.1339	2.68629e-52	1.8747e-53	25.35	26.2	26.94	55.4	56.35	56.44	EGF family domain-containing protein
TGME49_294380	10.613	21.403	1.04608	3.17172e-30	3.51926e-31	10.99	10.17	10.68	21.97	21.46	20.78	PP-loop domain-containing protein
TGME49_294400	5.61	64.593	3.55917	0	0	5.56	5.75	5.52	67.27	66.61	59.9	hypothetical protein
TGME49_294410	0.353	119.873	8.45205	1.22329e-87	5.66581e-89	0.62	0.26	0.18	118.12	119.65	121.85	hypothetical protein
TGME49_294570	0.223	147.273	9.41069	2.14195e-100	9.06035e-102	0.31	0.12	0.24	150.29	141.31	150.22	rhodanese family domain-containing protein
TGME49_294585	0.163	16.136	6.69172	2.49054e-31	2.67592e-32	0.35	0	0.14	14.49	16.55	17.37	hypothetical protein
TGME49_294600	0.166	25.293	7.26798	3.9736e-27	4.76313e-28	0.1	0.4	0	22.66	25	28.22	Toxoplasma gondii family D protein
TGME49_294650	0.686	32.946	5.61693	1.14588e-201	2.47385e-203	0.72	0.76	0.58	31.68	36.61	30.55	hypothetical protein
TGME49_294651	1.773	86.056	5.63563	0	0	2	1.67	1.65	81.81	89.53	86.83	hypothetical protein
TGME49_294660	0.186	24.646	7.01029	3.70068e-08	9.8985e-09	0	0	0.56	19.58	28.57	25.79	hypothetical protein
TGME49_294820	0.196	18.9	6.62012	0	0	0.14	0.23	0.22	17.99	19.64	19.07	type I fatty acid synthase, putative
TGME49_294880	19.173	40.063	1.09941	1.36617e-28	1.58961e-29	20.84	18.6	18.08	40.92	39.69	39.58	8-oxoguanine DNA glycosylase, N-terminal domain-containing protein
TGME49_295015	0.88	10.216	3.58227	9.05515e-10	2.16405e-10	1.07	1.04	0.53	10.79	9.3	10.56	patched family protein
TGME49_295020	0.74	36.976	5.68084	1.05564e-186	2.46453e-188	0.77	0.72	0.73	39.4	34.04	37.49	Sterol-sensing domain of SREBP cleavage-activation domain-containing protein
TGME49_295040	65.026	152.21	1.26304	6.80494e-81	3.35677e-82	65.02	64.04	66.02	157.86	158.93	139.84	HEAT repeat-containing protein
TGME49_295050	27.63	119.98	2.1531	9.10358e-229	1.59972e-230	28.36	26.39	28.14	117.04	127.94	114.96	tRNA ligase class II core domain (G, H, P, S and T) domain-containing protein
TGME49_295390	0.98	4.036	2.08298	0.000372125	0.000143908	0.35	1.2	1.39	4.82	4.16	3.13	hypothetical protein
TGME49_295430	3.403	50.616	3.93493	5.74388e-65	3.36688e-66	1.9	4.21	4.1	52.34	51.8	47.71	hypothetical protein
TGME49_295440	9.986	188.343	4.27972	1.01854e-250	1.49579e-252	10.12	9.24	10.6	189.19	187.14	188.7	hypothetical protein
TGME49_295640	0.05	1.996	5.34408	1.30486e-08	3.39031e-09	0.15	0	0	2.15	2.29	1.55	peptidase family M13 protein
TGME49_295662	0.303	3.516	3.57321	0.00016204	6.00403e-05	0.23	0.45	0.23	3.02	3.74	3.79	hypothetical protein
TGME49_295720	23.933	49.163	1.07434	1.5734e-30	1.72211e-31	24.09	23.07	24.64	44.65	50.61	52.23	sulfite oxidase, putative
TGME49_295740	0.293	47.043	7.35432	1.55125e-167	4.16678e-169	0.28	0.16	0.44	45.55	50.14	45.44	hypothetical protein
TGME49_295750	0.07	61.326	9.6918	1.69116e-15	3.01979e-16	0	0.21	0	66.47	55.6	61.91	IgA-specific serine endopeptidase
TGME49_295920	0.066	1.073	4.03541	0.00014264	5.24605e-05	0.07	0	0.13	1.51	0.59	1.12	hypothetical protein
TGME49_295935	74.08	147.35	1.02783	1.1031e-68	6.14757e-70	75.8	72.89	73.55	149.95	150.02	142.08	KRUF family protein
TGME49_295950	52.45	187.97	1.87996	2.21567e-124	7.8982e-126	49.71	54.54	53.1	187.41	204.24	172.26	KRUF family protein
TGME49_295960	41.61	168.05	2.05791	1.1259e-99	4.80489e-101	42.28	45.6	36.95	173.3	167.68	163.17	hypothetical protein
TGME49_295995	0.086	1.383	3.94214	0.0174892	0.00878959	0.26	0	0	1.02	0.65	2.48	hypothetical protein
TGME49_296020	1.76	41.193	4.63685	2.13365e-13	4.22873e-14	2.28	0.74	2.26	39.48	40.83	43.27	hypothetical protein
TGME49_296231	24.07	138.24	2.55831	2.04361e-210	4.15544e-212	20.63	25.95	25.63	142.06	139.62	133.04	hypothetical protein
TGME49_296340	75.116	831.516	3.5348	2.31727e-284	2.82132e-286	82.21	67.57	75.57	827.37	885.72	781.46	hypothetical protein
TGME49_297090	0.163	9.08	5.81531	2.7116e-07	7.76391e-08	0	0.49	0	10.23	9.76	7.25	hypothetical protein
TGME49_297280	0.143	334.073	11.1443	2.75886e-20	4.05154e-21	0.43	0	0	324.12	312.66	365.44	hypothetical protein
TGME49_297290	0.096	1.66	4.03805	0.0120481	0.0058418	0	0	0.29	1.54	1.83	1.61	hypothetical protein
TGME49_297310	0.126	1.23	3.34314	0.0195899	0.00994615	0.19	0	0.19	1.49	1.42	0.78	hypothetical protein
TGME49_297380	0	1.136	5.36932	0.000742642	0.000299406	0	0	0	0.21	2.34	0.86	hypothetical protein
TGME49_297410	1.11	31.953	4.88003	5.7816e-66	3.32368e-67	0.82	1.6	0.91	33.06	30.3	32.5	hypothetical protein
TGME49_297440	0	2.246	5.82951	5.73035e-05	2.02688e-05	0	0	0	3.21	1.39	2.14	hypothetical protein
TGME49_297450	0.266	4.036	3.97975	4.66551e-10	1.09684e-10	0.4	0.1	0.3	2.75	4.98	4.38	hypothetical protein
TGME49_297480	0	1.34	5.82422	5.43672e-05	1.91688e-05	0	0	0	1.75	1.17	1.1	hypothetical protein
TGME49_297488	0.426	75.306	7.48395	2.73977e-09	6.79526e-10	0	0	1.28	86.03	85.01	54.88	hypothetical protein
TGME49_297492	0.49	43.176	6.50051	2.57883e-25	3.24984e-26	0.25	0.73	0.49	38.34	48.68	42.51	hypothetical protein
TGME49_297495	0.683	14.943	4.51447	1.44493e-07	4.03898e-08	1.04	0.5	0.51	17.29	10.85	16.69	hypothetical protein
TGME49_297647	0.473	82.486	7.48237	2.76279e-34	2.72915e-35	0	0.23	1.19	86.57	70.93	89.96	hypothetical protein
TGME49_297660	1.54	51.41	5.13763	3.98257e-17	6.64844e-18	0.67	1.3	2.65	50.14	49.89	54.2	hypothetical protein
TGME49_297670	0.063	3.92	5.86502	1.17467e-05	3.85414e-06	0	0	0.19	4.34	3.41	4.01	hypothetical protein
TGME49_297710	18.55	102.313	2.5017	2.01031e-115	7.49418e-117	18.65	15.82	21.18	95.61	96.93	114.4	hypothetical protein
TGME49_297820	0	2.47	6.91206	2.10197e-07	5.96003e-08	0	0	0	3.5	2.32	1.59	sperm associated antigen 6, putative
TGME49_297910	7.926	66.706	3.11424	3.46937e-78	1.75058e-79	7.38	9.27	7.13	73.46	63.65	63.01	hypothetical protein
TGME49_297920	0.33	5.63	4.12798	1.34014e-08	3.48367e-09	0	0.16	0.83	4.61	5.85	6.43	hypothetical protein
TGME49_298590	0	77.253	10.6686	1.43726e-18	2.26044e-19	0	0	0	77.03	74.16	80.57	hypothetical protein
TGME49_298820	0	32.07	8.24793	5.27397e-11	1.177e-11	0	0	0	35.79	25.43	34.99	hypothetical protein
TGME49_298960	1.94	42.303	4.49522	2.1824e-37	2.00242e-38	1.54	2	2.28	46.02	44.24	36.65	Toxoplasma gondii family C protein
TGME49_299020	0.316	39.633	6.99881	5.0112e-147	1.52846e-148	0.37	0.33	0.25	39.39	38	41.51	AP2 domain transcription factor AP2III-4
TGME49_299220	0	73.693	10.6443	1.73923e-18	2.74845e-19	0	0	0	71.87	71.85	77.36	hypothetical protein
TGME49_299230	0.176	30.226	7.46306	3.9299e-34	3.90671e-35	0.18	0.09	0.26	27.52	28.61	34.55	F-box domain-containing protein
TGME49_300130	1.756	83.386	5.60196	1.16981e-141	3.6708e-143	1.26	1.94	2.07	82.55	80.89	86.72	apical membrane antigen 1 domain-containing protein
TGME49_300190	987.026	2207.33	1.3411	2.52074e-40	2.161e-41	1025.61	983.55	951.92	2194.88	2113.24	2313.86	ribosomal protein RPL37A
TGME49_300370	0.14	3.256	4.50614	0.00294954	0.00128614	0	0	0.42	4.36	3.13	2.28	hypothetical protein
TGME49_300980	0	18.096	7.1729	5.4418e-08	1.47332e-08	0	0	0	15.68	10.66	27.95	hypothetical protein
TGME49_300990	0.1	173.04	10.6973	9.2206e-19	1.43974e-19	0	0	0.3	167.04	173.96	178.12	Toxoplasma gondii family C protein
TGME49_301000	2.016	10.913	2.47161	5.48415e-16	9.5544e-17	1.82	2.99	1.24	9.38	11.05	12.31	methyltransferase
TGME49_301140	0.663	12.776	4.30269	4.80283e-19	7.34862e-20	0.31	0.91	0.77	10.16	12	16.17	SAG-related sequence SRS19A
TGME49_301150	0.166	4.23	4.77005	1.05921e-06	3.1682e-07	0	0.5	0	4.3	3.61	4.78	SAG-related sequence SRS19B
TGME49_301160	13.136	66.19	2.37759	5.81515e-63	3.48895e-64	13.1	11.48	14.83	68.24	63.31	67.02	SAG-related sequence SRS19C
TGME49_301170	0.216	221.056	10.0458	1.47699e-42	1.21615e-43	0.33	0.16	0.16	224.77	208.32	230.08	SAG-related sequence SRS19D
TGME49_301180	20.17	169.673	3.11372	1.1646e-158	3.34747e-160	24.69	18.34	17.48	164.54	159.03	185.45	SAG-related sequence SRS19F
TGME49_301200	0	5.566	7.34192	1.48478e-08	3.8671e-09	0	0	0	4.58	6.79	5.33	hypothetical protein
TGME49_301210	21.78	72.243	1.76446	4.85508e-133	1.621e-134	21.48	21.15	22.71	74.63	71.27	70.83	NAD(P) transhydrogenase subunit beta, putative
TGME49_301240	0.816	68.013	6.41465	2.13546e-120	7.7999e-122	0.56	0.7	1.19	66.07	71.32	66.65	hypothetical protein
TGME49_301280	1.86	11.1	2.62686	1.73465e-05	5.78072e-06	0.44	3.84	1.3	10.17	11.9	11.23	hypothetical protein
TGME49_301300	23.34	55.776	1.30282	3.10075e-20	4.56531e-21	24.67	21.71	23.64	59.58	58.36	49.39	hypothetical protein
TGME49_301360	0.366	2.09	2.54363	0.000331796	0.000127687	0.11	0.66	0.33	1.62	2.8	1.85	hypothetical protein
TGME49_301480	15.656	35.173	1.20225	4.76099e-41	3.99787e-42	15.53	16.36	15.08	35.89	36.87	32.76	hypothetical protein
TGME49_301690	4.783	50.303	3.43642	9.51884e-66	5.48406e-67	4.58	5.89	3.88	52.72	51.04	47.15	hypothetical protein
TGME49_301890	75.266	288.16	2.01214	4.33894e-45	3.40383e-46	60.88	81.01	83.91	248.86	294.23	321.39	Toxoplasma gondii family B protein
TGME49_304730	1.74	10.033	2.57327	2.24495e-09	5.51445e-10	1.98	1.5	1.74	10.32	9.57	10.21	Mob1/phocein family protein
TGME49_304920	1.563	80.053	5.73504	7.59557e-40	6.54971e-41	1.1	1.42	2.17	77.94	88.57	73.65	hypothetical protein
TGME49_304930	1.646	92.98	5.85829	1.53098e-225	2.7864e-227	1.67	1.36	1.91	97.96	91.12	89.86	hypothetical protein
TGME49_305100	0.04	21.626	9.10784	4.78533e-18	7.67622e-19	0	0.06	0.06	20.51	21.55	22.82	hypothetical protein
TGME49_305280	0	12.176	9.24096	6.08243e-14	1.17343e-14	0	0	0	12.24	13.35	10.94	hypothetical protein
TGME49_305580	0.08	1.25	3.91577	0.0174554	0.00877041	0	0	0.24	0.95	1.81	0.99	ankyrin repeat-containing protein
TGME49_305610	5.946	41.846	2.85432	8.11931e-63	4.90195e-64	5.24	5.83	6.77	43.04	38.63	43.87	hypothetical protein
TGME49_305630	3.72	29.86	3.03742	1.75763e-174	4.45639e-176	3.86	4.28	3.02	30.09	31.38	28.11	hypothetical protein
TGME49_305790	0.163	23.043	7.15753	4.25596e-96	1.85901e-97	0.21	0.1	0.18	23.32	23.53	22.28	hypothetical protein
TGME49_305890	0.646	53.14	6.39372	0	0	0.51	0.8	0.63	52.53	57.27	49.62	hypothetical protein
TGME49_306230	0.046	49.793	10.1384	8.44628e-33	8.68269e-34	0.05	0	0.09	52.37	47.02	49.99	hypothetical protein
TGME49_306235	0	0.296	4.1155	0.0302448	0.0159747	0	0	0	0.25	0.24	0.4	hypothetical protein
TGME49_306240	0.186	65.263	8.50092	1.10859e-37	1.01161e-38	0.34	0.11	0.11	64.45	60.62	70.72	hypothetical protein
TGME49_306334	0.333	3.68	3.52672	0.0112176	0.00538845	0.51	0.49	0	4.56	3.75	2.73	hypothetical protein
TGME49_306338	1.59	52	5.06401	0	0	1.63	1.52	1.62	47.77	55.48	52.75	dynein gamma chain, flagellar outer arm, putative
TGME49_306455	9.693	41.713	2.36014	0.0492943	0.0274098	7.16	0	21.92	32.83	32.5	59.81	hypothetical protein
TGME49_306500	0.12	31.1	8.09718	2.60597e-60	1.64529e-61	0.16	0.08	0.12	32.48	31.73	29.09	hypothetical protein
TGME49_306510	0.75	125.323	7.42163	9.70955e-189	2.23026e-190	0.91	0.76	0.58	124.49	124.42	127.06	hypothetical protein
TGME49_306570	0.05	33.87	9.34935	6.04689e-28	7.13452e-29	0.05	0.05	0.05	34.2	34.86	32.55	hypothetical protein
TGME49_306580	0.046	0.726	3.92233	0.0167328	0.00836953	0	0.14	0	0.55	0.87	0.76	hypothetical protein
TGME49_306620	14.03	35.956	1.3919	1.56545e-45	1.20843e-46	14.42	15.4	12.27	34.73	38.9	34.24	AP2 domain transcription factor AP2IX-9
TGME49_306680	11.596	37.416	1.74498	2.61022e-12	5.4157e-13	13.79	8.39	12.61	35.22	34.11	42.92	hypothetical protein
TGME49_306700	4.916	27.04	2.52135	5.77279e-12	1.21658e-12	3.42	4.57	6.76	24.75	31.62	24.75	hypothetical protein
TGME49_306710	1.906	30.39	4.13369	0.0100535	0.00479268	0	0	5.72	32.58	45.02	13.57	hypothetical protein
TGME49_306860	0.823	9.936	3.69606	0.00636677	0.00293285	0	1.22	1.25	9.35	9.07	11.39	hypothetical protein
TGME49_307030	19.363	42.003	1.16067	9.66895e-13	1.96607e-13	19.42	20.5	18.17	42.87	39.1	44.04	Purine nucleoside phosphorylase
TGME49_307045	1.45	26.763	4.25374	1.15413e-21	1.63406e-22	0.88	1.43	2.04	23.66	25.88	30.75	Toxoplasma gondii family B protein
TGME49_307460	3.503	35.96	3.41824	2.79373e-20	4.10976e-21	3.27	3.19	4.05	30.06	35.34	42.48	Toxoplasma gondii family B protein
TGME49_307470	2.766	24.68	3.22421	5.08329e-10	1.19761e-10	1.2	3.52	3.58	23.06	23.65	27.33	hypothetical protein
TGME49_307480	3.056	18.653	2.67623	6.09768e-07	1.79249e-07	3.48	3.39	2.3	24.49	12.84	18.63	Toxoplasma gondii family B protein
TGME49_307590	0.763	4.356	2.5453	4.08447e-13	8.19765e-14	0.63	0.67	0.99	4.71	4.55	3.81	hypothetical protein
TGME49_307600	0	0.27	4.30757	0.0196007	0.00995657	0	0	0	0.1	0.29	0.42	RCC1 domain containing protein
TGME49_307780	0.25	36.536	7.22089	4.48727e-47	3.35123e-48	0.42	0.25	0.08	32.83	39.37	37.41	hypothetical protein
TGME49_307790	1.613	118.973	6.23732	0	0	1.15	1.82	1.87	115.74	116.55	124.63	hypothetical protein
TGME49_308096	2.07	7.513	1.90432	1.18646e-09	2.8593e-10	1.83	2.23	2.15	7.53	7.92	7.09	rhoptry kinase family protein (incomplete catalytic triad)
TGME49_308880	13.826	136.54	3.33746	0	0	14.64	13.49	13.35	133.47	139.82	136.33	ImpB/MucB/SamB family protein
TGME49_308960	2.25	30.723	3.80403	2.16128e-124	7.67719e-126	2.21	2.51	2.03	31.89	27.8	32.48	ATPase, AAA family protein
TGME49_308965	5.04	19.083	1.95356	1.64565e-73	8.71382e-75	4.51	5.87	4.74	18.88	19.95	18.42	hypothetical protein
TGME49_309030	0.173	29.85	7.45081	1.39214e-61	8.59713e-63	0.24	0.14	0.14	30.2	30.45	28.9	hypothetical protein
TGME49_309100	21.586	101.463	2.26712	3.86154e-243	6.25253e-245	23.09	19.98	21.69	101.59	100.1	102.7	hypothetical protein
TGME49_309140	71.086	142.543	1.03943	1.81125e-60	1.13672e-61	67.95	73.19	72.12	141.07	141.49	145.07	transducin beta-like protein TBL1
TGME49_309150	15.39	31.376	1.14749	0.0237172	0.0122649	19.73	12.35	14.09	31.43	39.01	23.69	hypothetical protein
TGME49_309352	0.2	1.39	2.83032	0.00814935	0.00382253	0.15	0.3	0.15	1.4	1.72	1.05	SAG-related sequence SRS55N
TGME49_309390	20.306	48.636	1.29872	7.14834e-26	8.83785e-27	18.82	19.84	22.26	46.85	46.54	52.52	hypothetical protein
TGME49_309410	22.73	99.773	2.16905	5.52385e-199	1.20641e-200	23.07	21.58	23.54	96.62	100.9	101.8	AP2 domain transcription factor AP2XI-1
TGME49_309530	0	36.683	8.33462	2.98466e-11	6.56348e-12	0	0	0	29.36	40.35	40.34	hypothetical protein
TGME49_309540	0	24.366	9.13229	1.28029e-13	2.51172e-14	0	0	0	25.41	25.47	22.22	hypothetical protein
TGME49_309840	1.38	23.383	4.126	2.42712e-31	2.60473e-32	1.01	0.65	2.48	24.48	19.58	26.09	hypothetical protein
TGME49_309860	7.413	20.166	1.48281	4.5312e-15	8.21839e-16	6.79	7.08	8.37	21.4	19.01	20.09	hypothetical protein
TGME49_309980	14.596	33.716	1.24045	3.22053e-76	1.6614e-77	14.28	14.46	15.05	31.61	36.66	32.88	dynein heavy chain family protein
TGME49_310160	0.32	96.966	8.29409	1.85627e-118	6.85003e-120	0.51	0.28	0.17	98.81	94.61	97.48	argonaute AGO
TGME49_310260	1	101.583	6.7055	2.25718e-97	9.74609e-99	1.06	1.16	0.78	91.75	95.23	117.77	hypothetical protein
TGME49_310330	37.273	107.39	1.56345	8.17652e-85	3.87941e-86	35.69	39.34	36.79	109.84	105.01	107.32	hypothetical protein
TGME49_310340	0.053	140.983	11.2939	8.04785e-21	1.16167e-21	0	0.16	0	131.49	143.75	147.71	hypothetical protein
TGME49_310520	3.96	31.733	3.03606	1.3692e-171	3.57466e-173	3.67	3.98	4.23	31.88	32.71	30.61	3'5'-cyclic nucleotide phosphodiesterase domain-containing protein
TGME49_310580	0.186	17.74	6.58153	3.16546e-34	3.13487e-35	0.07	0.35	0.14	17.77	15.55	19.9	1,3(4)-beta-glucanase
TGME49_310680	1.126	200.543	7.51856	4.28871e-145	1.32424e-146	1.58	1.15	0.65	200.55	192.37	208.71	aminotransferase, class I/II superfamily protein
TGME49_310830	3.166	23.926	2.96147	8.58635e-25	1.10037e-25	3.73	2.67	3.1	21.98	21.44	28.36	enoyl-CoA hydratase/isomerase family protein
TGME49_311335	0.18	20.433	6.88872	4.09097e-38	3.66118e-39	0.34	0	0.2	19.91	20.35	21.04	dual specificity phosphatase, catalytic domain-containing protein
TGME49_311370	0.066	37.53	9.22304	1.68008e-18	2.65076e-19	0	0.1	0.1	36.85	38.1	37.64	methylmalonate-semialdehyde dehydrogenase [acylating], putative
TGME49_311380	2.31	13.98	2.63264	2.92856e-87	1.36007e-88	2.37	2.12	2.44	12.84	15.31	13.79	hypothetical protein
TGME49_311460	24.52	136.543	2.55379	9.80533e-38	8.92289e-39	22.39	23.08	28.09	134.21	141.24	134.18	hypothetical protein
TGME49_311485	0.306	4.366	3.90214	0.00330655	0.00145468	0	0	0.92	3.58	5.15	4.37	hypothetical protein
TGME49_311490	1.6	40.603	4.70367	3.46142e-190	7.86389e-192	1.54	1.42	1.84	43.68	42.01	36.12	hypothetical protein
TGME49_311625	18.146	78.73	2.15	8.65838e-278	1.10852e-279	17.84	18.37	18.23	78.39	84.12	73.68	WD domain, G-beta repeat-containing protein
TGME49_311640	8.29	189.73	4.58267	1.1735e-76	5.99489e-78	7.86	7.14	9.87	165.32	183.17	220.7	hypothetical protein
TGME49_311700	0.16	8.5	5.76609	4.47223e-08	1.20521e-08	0	0.4	0.08	7.48	8.12	9.9	hypothetical protein
TGME49_311755	0.386	8.843	4.54811	2.59004e-09	6.40765e-10	0	0.93	0.23	10.51	8.26	7.76	plasma membrane protein 62D16
TGME49_312240	0.98	34.41	5.17106	1.50342e-215	3.0193e-217	1.18	1.15	0.61	35.32	36.67	31.24	hypothetical protein
TGME49_312245	2.34	47.146	4.38374	1.03581e-35	9.82894e-37	2.47	2.41	2.14	47.7	46.34	47.4	hypothetical protein
TGME49_312330	14	27.866	1.02719	2.07963e-38	1.85071e-39	13.98	14.08	13.94	27.82	28.83	26.95	hypothetical protein
TGME49_312435	0.113	8.25	6.20613	5.09001e-12	1.07077e-12	0	0.23	0.11	8.84	8.41	7.5	hypothetical protein
TGME49_312440	0	2.336	6.659	7.50798e-07	2.2212e-07	0	0	0	1.71	2.61	2.69	hypothetical protein
TGME49_312510	0.546	91.506	7.41748	2.17747e-187	5.02894e-189	0.43	0.65	0.56	91.64	86.78	96.1	Ku70/Ku80 beta-barrel domain-containing protein
TGME49_312680	22.333	54.086	1.4434	0.0249586	0.0129664	28.52	27.66	10.82	33.84	62.32	66.1	60S ribosomal protein L27, putative
TGME49_312690	0.836	6.43	3.02391	0.00351561	0.00155372	0.63	0.62	1.26	4.84	8.54	5.91	hypothetical protein
TGME49_312875	11.78	84.32	2.87278	0	0	11.71	12.15	11.48	83.4	90.23	79.33	hypothetical protein
TGME49_312905	20.063	141.75	2.85354	0	0	19.49	21.6	19.1	143.9	146.5	134.85	hypothetical protein
TGME49_312930	0.05	1.706	5.04894	0.00047095	0.000184845	0	0	0.15	2.54	0.74	1.84	cystathione gamma lyase, putative
TGME49_312970	0.136	28.586	7.73751	5.62837e-49	4.12573e-50	0.21	0.1	0.1	28.2	28.1	29.46	hypothetical protein
TGME49_313000	0.12	1.036	3.0905	0.00268567	0.00116232	0.09	0.18	0.09	1.49	0.71	0.91	Toxoplasma gondii family D protein
TGME49_313020	45.16	99.923	1.18079	1.02185e-71	5.51521e-73	42.51	46.49	46.48	100.66	102	97.11	STAS domain-containing protein
TGME49_313040	40.093	119.41	1.61928	1.76534e-53	1.21648e-54	41.02	35.01	44.25	115.94	122.15	120.14	hypothetical protein
TGME49_313050	8.336	68.696	3.08488	5.28369e-79	2.64615e-80	8.1	8.91	8	67.76	67.4	70.93	oxidoreductase, short chain dehydrogenase/reductase family protein
TGME49_313210	1.046	44.386	5.43572	0	0	0.93	1.09	1.12	46.01	44.95	42.2	hypothetical protein
TGME49_313220	0.216	72.67	8.43319	3.33249e-129	1.14611e-130	0.22	0.21	0.22	69.66	70.94	77.41	hypothetical protein
TGME49_313318	0.23	6.536	4.79103	0.00108548	0.000446346	0	0.69	0	6.28	8.64	4.69	hypothetical protein
TGME49_313440	1.846	18.606	3.37832	2.0388e-19	3.09902e-20	2.24	1.53	1.77	18.4	17.55	19.87	hypothetical protein
TGME49_313520	6.076	15.26	1.38517	0.000320749	0.000123074	8.1	4.66	5.47	18.09	12.75	14.94	hypothetical protein
TGME49_313660	5.106	27.97	2.4891	2.5223e-57	1.66211e-58	4.81	5.77	4.74	28.99	27.76	27.16	hypothetical protein
TGME49_313725	0.01	28.866	11.4054	3.15824e-21	4.51914e-22	0.03	0	0	27.82	29.39	29.39	hypothetical protein
TGME49_313840	1.23	10.96	3.25379	0.00520223	0.00236572	0	2.44	1.25	10.91	10.58	11.39	hypothetical protein
TGME49_313848	0.823	71.946	6.48579	2.84512e-84	1.35703e-85	0.84	0.81	0.82	65.6	72.39	77.85	hypothetical protein
TGME49_313852	2.023	81.1	5.35757	0	0	2.15	2.09	1.83	79.39	82.89	81.02	hypothetical protein
TGME49_313890	10.446	66.116	2.73288	4.98628e-22	6.99094e-23	9.4	10.29	11.65	54.81	72.87	70.67	hypothetical protein
TGME49_313940	0.28	2.13	2.97916	0.00133798	0.000557101	0.34	0	0.5	2.21	2.1	2.08	hypothetical protein
TGME49_313950	2.846	61.23	4.46267	2.79221e-201	6.06316e-203	3.18	2.79	2.57	60.6	60.94	62.15	GMC oxidoreductase
TGME49_314055	0.163	25.536	7.31532	7.19323e-33	7.37651e-34	0.17	0.32	0	25.44	24.19	26.98	splicing factor, putative
TGME49_314250	19.963	62.323	1.71885	6.77301e-11	1.51834e-11	17.63	22.66	19.6	60.98	61.31	64.68	bradyzoite rhoptry protein BRP1
TGME49_314330	2.74	63.456	4.56472	0	0	2.64	3.22	2.36	64.1	66.22	60.05	ABC transporter, ATP-binding domain-containing protein
TGME49_314340	5.87	26.31	2.197	6.49948e-105	2.66767e-106	6.21	5.76	5.64	26.24	26.02	26.67	Sodium:neurotransmitter symporter family protein
TGME49_314350	3.153	52.45	4.11813	6.23972e-28	7.36987e-29	4.78	3.39	1.29	62.14	47.19	48.02	hypothetical protein
TGME49_314358	3.02	32.876	3.47763	1.59941e-245	2.50942e-247	3.01	3.23	2.82	33.5	34.08	31.05	hypothetical protein
TGME49_314362	0.776	47.533	5.96994	1.30979e-203	2.77839e-205	0.7	0.79	0.84	49.02	44.63	48.95	hypothetical protein
TGME49_314485	0	2.886	5.54401	0.000193656	7.24842e-05	0	0	0	2.75	3.51	2.4	hypothetical protein
TGME49_314670	0.976	5.256	2.47713	7.29591e-07	2.15663e-07	1.4	0.76	0.77	5.69	5.61	4.47	hypothetical protein
TGME49_315100	1.18	39.22	5.0841	4.47528e-203	9.60553e-205	1.17	1.25	1.12	41.23	36.28	40.15	hypothetical protein
TGME49_315123	7.946	83.66	3.43209	0	0	8.59	7.39	7.86	84.43	83.54	83.01	hypothetical protein
TGME49_315127	0.286	82.656	8.21868	1.45897e-100	6.15306e-102	0.46	0.34	0.06	83.74	92.32	71.91	hypothetical protein
TGME49_315240	0.346	9.82	4.87947	5.51038e-15	1.00289e-15	0.45	0.44	0.15	10.34	11.15	7.97	hypothetical protein
TGME49_315260	1.393	5.86	2.11623	3.00861e-06	9.35023e-07	1.14	1.75	1.29	5.32	6.69	5.57	alanine dehydrogenase
TGME49_315400	0.87	2.04	1.26604	0.0397494	0.0216534	0.48	1.18	0.95	1.9	2.56	1.66	SAG-related sequence SRS53D
TGME49_315410	1.046	4.796	2.23997	0.000184604	6.89339e-05	1.69	0.82	0.63	4.13	4.2	6.06	SAG-related sequence SRS53F
TGME49_315450	5.413	33.213	2.65671	8.73813e-54	5.99944e-55	5.99	4.77	5.48	30.78	33.49	35.37	hypothetical protein
TGME49_315480	0.256	73.223	8.18311	9.33192e-102	3.88879e-103	0.05	0.46	0.26	75.4	70.28	73.99	acyl-CoA dehydrogenase, middle domain-containing protein
TGME49_315520	2.003	69.943	5.17069	5.91858e-73	3.14241e-74	2.66	2.22	1.13	68.83	63.24	77.76	calcium binding egf domain-containing protein
TGME49_315550	0	1.31	5.00287	0.00183477	0.00077633	0	0	0	0.91	1.44	1.58	calcium binding egf domain-containing protein
TGME49_315560	0.356	2.836	3.02886	1.59384e-13	3.14486e-14	0.36	0.35	0.36	2.07	3.15	3.29	ATP-binding cassette G family transporter ABCG77
TGME49_315630	3.403	13.296	2.08413	0.0150412	0.00745171	5.12	1.25	3.84	14.34	13.91	11.64	hypothetical protein
TGME49_315715	0	5.033	4.10981	0.0321937	0.0171414	0	0	0	2.14	6.26	6.7	hypothetical protein
TGME49_315730	0	2.47	7.32914	1.59575e-08	4.17615e-09	0	0	0	2.27	2.05	3.09	apical membrane antigen 1 protein
TGME49_315740	13.44	48.926	1.90466	4.00985e-34	3.99122e-35	11.45	13.53	15.34	46.75	45.95	54.08	SAG-related sequence SRS54
TGME49_315798	1.963	111.103	5.85773	8.2375e-210	1.69568e-211	2.13	2.16	1.6	103.71	112.45	117.15	hypothetical protein
TGME49_315802	8.363	408.81	5.649	0	0	7.12	8.03	9.94	406	412.33	408.1	hypothetical protein
TGME49_315830	1.04	146.836	7.17807	4.00898e-227	7.19573e-229	1.1	1.07	0.95	141.12	147.08	152.31	hypothetical protein
TGME49_315845	0.413	51.113	6.99069	5.05488e-63	3.02011e-64	0.29	0.28	0.67	49.28	50.48	53.58	kinesin motor domain-containing protein
TGME49_315900	1.266	43.556	5.14109	1.04722e-172	2.70776e-174	1.36	0.95	1.49	41.72	44.32	44.63	hypothetical protein
TGME49_315962	0.373	70.306	7.59365	4.26736e-98	1.83721e-99	0.53	0.39	0.2	70.09	67.71	73.12	hypothetical protein
TGME49_315970	0.223	81.05	8.52197	5.79919e-60	3.68318e-61	0.17	0.42	0.08	81.8	79.71	81.64	hypothetical protein
TGME49_316130	1.183	9.05	2.97268	2.00514e-20	2.92705e-21	1.14	1.29	1.12	9.04	8.25	9.86	hypothetical protein
TGME49_316190	0.096	2.696	4.7405	0.00133798	0.000557224	0	0	0.29	1.91	2.19	3.99	superoxide dismutase SOD3
TGME49_316230	23.87	57.5	1.30392	2.18642e-59	1.4106e-60	24.86	22.91	23.84	56.23	58.84	57.43	SAC1 phosphoinositide phosphatase, putative
TGME49_316320	0	0.423	5.11267	0.00122781	0.000507647	0	0	0	0.27	0.43	0.57	ABC transporter transmembrane region domain-containing protein
TGME49_316370	0.09	5.523	6.02352	1.14444e-14	2.12598e-15	0.07	0.13	0.07	5.29	5.11	6.17	hypothetical protein
TGME49_316380	0.026	59.17	11.0777	4.57447e-20	6.76954e-21	0	0.08	0	58.96	60.41	58.14	hypothetical protein
TGME49_316560	0.27	15.113	5.85729	7.01212e-26	8.66063e-27	0.41	0.1	0.3	12.5	13.91	18.93	Toxoplasma gondii family D protein
TGME49_316580	2.443	18.443	3.03041	0.000886581	0.000360998	2.96	2.89	1.48	16.49	17.81	21.03	hypothetical protein
TGME49_316635	0.856	26.89	5.00664	2.20097e-279	2.76261e-281	0.75	0.91	0.91	25.06	29.2	26.41	hypothetical protein
TGME49_316670	1.21	119.86	6.66568	4.73771e-176	1.17744e-177	0.79	1.54	1.3	114.34	120.1	125.14	Toxoplasma gondii family D protein
TGME49_316690	0	3.113	4.28168	0.0219479	0.0112618	0	0	0	2.37	5.73	1.24	hypothetical protein
TGME49_316780	0	113.35	13.6433	5.80268e-30	6.49678e-31	0	0	0	107.59	122.89	109.57	hypothetical protein
TGME49_316890	0.15	8.703	5.87576	1.27464e-10	2.90062e-11	0.15	0.15	0.15	8.86	6.71	10.54	hypothetical protein
TGME49_318120	1.773	27.78	4.06699	4.73401e-50	3.42855e-51	1.72	1.39	2.21	26.59	30.38	26.37	hypothetical protein
TGME49_318130	0.75	37.623	5.72534	7.15763e-134	2.35383e-135	0.82	0.72	0.71	39.59	39.89	33.39	Toxoplasma gondii family E protein
TGME49_318180	0	8.933	5.3727	0.000509595	0.000201327	0	0	0	9.56	13.91	3.33	hypothetical protein
TGME49_318220	0.14	2.09	3.95744	9.46415e-07	2.81774e-07	0.25	0	0.17	2.09	1.77	2.41	hypothetical protein
TGME49_318240	0.226	90.386	8.66138	3.95372e-298	4.51599e-300	0.21	0.25	0.22	90.4	90.96	89.8	Tubulin-tyrosine ligase family protein
TGME49_318525	27.53	161.3	2.58378	0	0	27.26	28.67	26.66	158.76	163.16	161.98	hypothetical protein
TGME49_318540	0	0.44	4.89751	0.0029008	0.00126271	0	0	0	0.54	0.21	0.57	calcium binding egf domain-containing protein
TGME49_318610	2.09	41.493	4.34611	7.78186e-221	1.48468e-222	2.01	2.28	1.98	42.44	42.96	39.08	AP2 domain transcription factor AP2IV-3
TGME49_318675	0.463	29.836	6.04574	7.67538e-102	3.18884e-103	0.42	0.46	0.51	28.8	28.94	31.77	3'5'-cyclic nucleotide phosphodiesterase domain-containing protein
TGME49_319308	3.5	76.88	4.49005	0	0	3.34	3.55	3.61	76.44	81.74	72.46	hypothetical protein
TGME49_319312	1.776	25.383	3.87341	2.97044e-144	9.20922e-146	1.91	1.44	1.98	23.59	29.33	23.23	hypothetical protein
TGME49_319360	2.086	43.373	4.42036	1.10049e-59	7.04467e-61	1.95	1.9	2.41	42.83	39.79	47.5	SAG-related sequence SRS17A
TGME49_319380	0.853	41.57	5.64152	0	0	0.57	0.96	1.03	41.72	43.28	39.71	hypothetical protein
TGME49_319390	0	5.676	9.1898	8.61512e-14	1.67285e-14	0	0	0	6.27	5.41	5.35	hypothetical protein
TGME49_319520	1.453	65.95	5.54124	0	0	1.51	1.36	1.49	66.61	68.29	62.95	hypothetical protein
TGME49_319630	0.526	4.833	3.25296	4.96413e-05	1.74215e-05	0.8	0.26	0.52	4.13	4.6	5.77	hypothetical protein
TGME49_319658	13.983	30.243	1.15121	5.58981e-20	8.30017e-21	14.22	12.55	15.18	30.41	30.99	29.33	CBF/Mak21 family protein
TGME49_319970	0.156	11.943	6.29871	1.24172e-23	1.65522e-24	0.16	0.23	0.08	13.43	10.61	11.79	subtilisin SUB10
TGME49_319992	0	4.52	6.11122	1.3358e-05	4.40126e-06	0	0	0	3.38	4.62	5.56	hypothetical protein
TGME49_320150	4.463	367.163	6.39693	0	0	4.85	4.84	3.7	358.46	365.82	377.21	elongation factor Tu GTP binding domain-containing protein
TGME49_320170	1.433	6.616	2.24643	2.58737e-07	7.39804e-08	1.45	0.94	1.91	6.11	6.02	7.72	SAG-related sequence SRS16E
TGME49_320180	4.026	26.65	2.76965	6.77092e-32	7.13891e-33	5.08	3.24	3.76	28.8	24.47	26.68	SAG-related sequence SRS16C
TGME49_320190	2.92	208.556	6.19882	1.42929e-197	3.15746e-199	2.86	3.71	2.19	209.05	208.39	208.23	SAG-related sequence SRS16B
TGME49_320200	5.523	35.133	2.71248	1.40211e-40	1.19497e-41	5.91	4.51	6.15	32.33	35.95	37.12	SAG-related sequence SRS16A
TGME49_320230	1.293	15.196	3.59849	3.58708e-22	5.00669e-23	1.57	1.53	0.78	12.52	17.39	15.68	SAG-related sequence SRS15C
TGME49_320240	0	1.186	5.3701	0.00054042	0.000214214	0	0	0	1.07	2.04	0.45	SAG-related sequence SRS15B
TGME49_320250	0.16	2.473	3.99123	0.000143795	5.29552e-05	0.16	0.16	0.16	1.9	2.42	3.1	SAG-related sequence SRS15A
TGME49_320260	14.756	46.57	1.69433	2.13452e-69	1.18421e-70	15.14	14.32	14.81	47.78	45.95	45.98	hypothetical protein
TGME49_320270	0.226	63.386	8.13473	5.55347e-61	3.44347e-62	0.23	0.3	0.15	65.79	63.63	60.74	hypothetical protein
TGME49_320290	0	7.396	8.57351	6.36069e-12	1.34128e-12	0	0	0	7.46	5.87	8.86	hypothetical protein
TGME49_320500	0.02	2.346	6.9323	1.81133e-10	4.15376e-11	0	0.03	0.03	2.05	2.77	2.22	patched family protein
TGME49_320540	0.146	73.03	9.00687	6.16517e-26	7.60683e-27	0	0	0.44	75.2	69.21	74.68	hypothetical protein
TGME49_320560	0	5.55	5.10976	0.00138331	0.000578016	0	0	0	9.49	3.44	3.72	p25-alpha family protein
TGME49_320680	2.77	26.356	3.28338	8.45193e-138	2.71582e-139	2.48	3.14	2.69	27.3	27.23	24.54	AP2 domain transcription factor AP2IV-2
TGME49_320715	0	23.81	10.4875	5.94415e-18	9.57241e-19	0	0	0	24.46	24.32	22.65	hypothetical protein
TGME49_320730	0	1.003	5.30745	0.000549021	0.00021783	0	0	0	0.75	0.89	1.37	homoserine O-acetyltransferase, putative
TGME49_320740	67.73	161.903	1.30075	1.69375e-35	1.62211e-36	64.2	67.61	71.38	145.43	151.43	188.85	hypothetical protein
TGME49_321390	1.673	36.006	4.46974	6.9939e-50	5.09158e-51	1.64	2.08	1.3	36.2	35.5	36.32	hypothetical protein
TGME49_321470	0.053	3.146	5.85629	1.31427e-05	4.32701e-06	0.16	0	0	3.52	3.75	2.17	SAG-related sequence SRS12D
TGME49_321480	10.27	108.086	3.43762	3.97906e-134	1.30355e-135	9.91	9.81	11.09	112.99	102.91	108.36	SAG-related sequence SRS12B
TGME49_321490	0.22	1.163	2.45466	0.0340875	0.0182482	0.17	0.16	0.33	0.86	0.82	1.81	SAG-related sequence SRS12A
TGME49_321550	45.55	92.673	1.07038	1.55225e-19	2.33801e-20	39.42	49.17	48.06	91.73	98.67	87.62	hypothetical protein
TGME49_321700	0.18	4.746	4.76217	8.5451e-05	3.07825e-05	0.26	0.28	0	6.28	4.46	3.5	hypothetical protein
TGME49_321710	0.46	16.18	5.36566	1.89738e-16	3.24129e-17	0.2	0.78	0.4	16.62	16.51	15.41	hypothetical protein
TGME49_321900	0.393	3.17	3.49429	0.00330219	0.00145194	1.05	0	0.13	1.04	4.53	3.94	fructose-1,6-bisphosphate aldolase
TGME49_322020	0	15.46	6.88987	1.96727e-07	5.5682e-08	0	0	0	14.2	13.64	18.54	hypothetical protein
TGME49_322100	11.083	218.98	4.34788	0	0	10.51	12.77	9.97	227.43	204.87	224.64	myosin-light-chain kinase
TGME49_322130	0	15.46	6.88987	1.96727e-07	5.5682e-08	0	0	0	14.2	13.64	18.54	hypothetical protein
TGME49_322200	4.736	98.896	4.57041	0.000251276	9.51549e-05	0	6.9	7.31	42.85	141.2	112.64	apocytochrome b, putative
TGME49_322300	0.216	34.593	7.27004	8.44097e-09	2.16242e-09	0	0.65	0	39.09	32.71	31.98	hypothetical protein
TGME49_322400	4.65	14.436	1.741	0.0257199	0.0133943	5.12	4.99	3.84	9.56	15.46	18.29	hypothetical protein
TGME49_322500	43.063	145.356	1.89394	1.56829e-11	3.39957e-12	43.4	46.49	39.3	161.17	111.63	163.27	hypothetical protein
TGME49_323000	3.726	9.033	1.31721	2.96678e-09	7.36575e-10	3.29	4.21	3.68	8.35	11.53	7.22	KRUF family protein
TGME49_323010	109.516	223.636	1.08258	7.51457e-34	7.52683e-35	105.8	111.31	111.44	227.04	223.45	220.42	hypothetical protein
TGME49_323020	15.406	77.723	2.37515	5.8324e-108	2.32798e-109	14.03	16.74	15.45	85.18	78.5	69.49	KRUF family protein
TGME49_323200	0.296	27.073	6.63718	5.88178e-35	5.69943e-36	0	0.41	0.48	24.43	27.22	29.57	OTU family cysteine protease
TGME49_323310	14.83	119.62	3.05874	1.29616e-147	3.92087e-149	14.96	14.14	15.39	121.51	117.31	120.04	hypothetical protein
TGME49_323320	9.58	83.416	3.2478	1.78245e-13	3.52373e-14	12.17	5.92	10.65	82.64	93.14	74.47	hypothetical protein
TGME49_323400	16.436	108.893	2.78779	5.18439e-53	3.59204e-54	13.44	20.24	15.63	101.73	94.32	130.63	cytochrome c oxidase subunit iii subfamily protein
TGME49_323500	0.036	0.96	4.67262	0.00182974	0.000773741	0.11	0	0	1.28	0.41	1.19	hypothetical protein
TGME49_323600	0.033	7.57	8.43969	1.39988e-11	3.02571e-12	0.05	0	0.05	7.93	7.66	7.12	OTU family cysteine protease
TGME49_323700	0.033	7.57	8.43969	1.39988e-11	3.02571e-12	0.05	0	0.05	7.93	7.66	7.12	OTU family cysteine protease
TGME49_323800	0.033	7.57	8.43969	1.39988e-11	3.02571e-12	0.05	0	0.05	7.93	7.66	7.12	OTU family cysteine protease
TGME49_324900	6.646	13.47	1.07806	0.00346991	0.00153178	5.06	8.88	6	13.61	9.34	17.46	hypothetical protein
TGME49_325200	0	5.18	6.4621	2.41933e-06	7.45663e-07	0	0	0	3.94	7.54	4.06	pyridoxal-phosphate dependent superfamily protein
TGME49_329800	29.12	165.83	2.54764	5.8741e-244	9.4375e-246	30.75	27.06	29.55	165.29	171.29	160.91	hypothetical protein
TGME49_330000	2.833	64.13	4.564	4.92621e-75	2.55987e-76	3.78	2.79	1.93	57.39	59.29	75.71	cytochrome b
TGME49_200250	458.836	182.983	-1.2829	6.19107e-92	2.76644e-93	470.71	459.02	446.78	182.84	179.22
TGME49_200350	86.166	30.513	-1.46166	6.0811e-81	2.99208e-82	82.86	89.68	85.96	29.95	31.97
TGME49_200385	84.64	38.216	-1.11311	2.56245e-14	4.85022e-15	73.65	89.49	90.78	35.98	43.54
TGME49_201240	26.083	9.976	-1.34842	4.69518e-20	6.95408e-21	25.6	26.59	26.06	10.47	9.85
TGME49_201260	221.163	95.333	-1.17684	1.26771e-85	5.93516e-87	216.64	222.58	224.27	97.53	95.74
TGME49_201520	338.283	123.473	-1.41062	2.39135e-85	1.12259e-86	340.84	338.89	335.12	130.8	127.42
TGME49_201780	1723.02	823.88	-1.0283	6.30871e-102	2.61312e-103	1723.51	1783.46	1662.08	810.47	842.9
TGME49_202960	16.77	3.373	-2.27154	6.6519e-10	1.57635e-10	14.12	21.77	14.42	4.29	2.63
TGME49_204050	1445.09	530.456	-1.40943	2.20978e-142	6.90642e-144	1423.64	1521.88	1389.76	526.19	557.66
TGME49_204130	497.036	240.813	-1.01061	5.33281e-70	2.93181e-71	479.08	518.15	493.88	231.31	257.22
TGME49_204530	2922.2	1399.56	-1.00136	4.03794e-87	1.88035e-88	2859.87	2937.79	2968.93	1353.75	1381.43
TGME49_205360	50.423	19.686	-1.32372	1.10147e-92	4.89418e-94	48.08	50.56	52.63	19.03	20.34
TGME49_205410	6.653	3.203	-1.01292	2.44003e-05	8.27535e-06	6.33	6.29	7.34	3.54	3.45
TGME49_206520	13.783	5.806	-1.18484	0.0052463	0.00238707	13.16	13.98	14.21	5.14	6.9
TGME49_209490	69.836	30.38	-1.16197	1.61776e-22	2.23566e-23	70.08	78.85	60.58	27.95	32
TGME49_211280	2.42	0.646	-1.86743	1.29747e-05	4.27006e-06	2.53	2.78	1.95	0.36	0.75
TGME49_212280	17.743	7.736	-1.13478	0.00156664	0.00065737	14.55	17.27	21.41	6.88	10.09
TGME49_213050	411.243	63.703	-2.62681	6.01197e-111	2.33174e-112	393.81	426.5	413.42	71.42	58.2
TGME49_214835	30.4	10.726	-1.38012	0.0145797	0.00720293	27.5	33.47	30.23	11.94	14.9
TGME49_215055	7.3	2.98	-1.23336	0.0253471	0.0131842	8.26	5.47	8.17	2.57	3.68
TGME49_215140	1.953	0.566	-1.74823	0.0466504	0.025764	1.86	2.17	1.83	0.73	0.46
TGME49_215360	55.786	17.636	-1.61883	1.0753e-29	1.20932e-30	57.18	56.77	53.41	16.75	18.18
TGME49_215970	48.316	12.556	-1.86474	3.75286e-08	1.00428e-08	47.26	52.88	44.81	17.94	10.36
TGME49_216280	2.703	0.72	-1.86927	1.90123e-05	6.38117e-06	3.11	2.58	2.42	0.87	0.74
TGME49_217915	4.16	1.593	-1.34518	0.00702028	0.00326473	3.66	5.05	3.77	1.99	1.33
TGME49_218740	137.39	50.616	-1.37355	5.97286e-18	9.63364e-19	129.11	141.86	141.2	44.62	53.38
TGME49_222440	18.7	6.06	-1.55846	0.000119953	4.38137e-05	15.51	20.55	20.04	7.21	6.91
TGME49_223985	39.026	18.383	-1.05165	1.51042e-47	1.11855e-48	38.48	39.48	39.12	18.36	20.27
TGME49_225790	117.776	30.346	-1.88864	2.72403e-23	3.66532e-24	135.56	114.67	103.1	33.22	31.25
TGME49_226540	51.663	8.04	-2.64613	6.81271e-63	4.096e-64	49.69	54.95	50.35	8.05	7.81
TGME49_227090	1.77	0.593	-1.5279	0.0350443	0.018822	1.75	1.83	1.73	0.66	0.78
TGME49_227335	55.116	18.373	-1.45441	0.00124078	0.000513474	57.74	56.22	51.39	21.74	23.07
TGME49_227570	107.446	36.963	-1.49953	1.17276e-61	7.22761e-63	104.1	108.33	109.91	34.38	39.45
TGME49_227900	25.986	0.346	-6.17376	2.35046e-74	1.2332e-75	25.81	25.95	26.2	0.42	0.45
TGME49_228640	24.41	11.006	-1.05967	0.0224153	0.0115439	29.29	23.27	20.67	16.61	11.3
TGME49_229390	21.69	6.736	-1.65025	1.11563e-32	1.15386e-33	21.68	22.45	20.94	5.82	7.68
TGME49_230180	348.03	141.67	-1.25813	1.59038e-84	7.56563e-86	340.4	370.9	332.79	139.11	144.82
TGME49_230705	519.8	238.316	-1.076	5.17004e-43	4.23752e-44	558.04	505.56	495.8	222.07	227.7
TGME49_231780	8.17	0.563	-3.83553	1.40558e-13	2.76458e-14	8.47	6.66	9.38	0.76	0.14
TGME49_231920	64.593	28.78	-1.12413	4.96059e-13	1.00121e-13	66.49	60.46	66.83	30.93	21.77
TGME49_233450	888.036	325.746	-1.40577	6.23804e-129	2.15321e-130	892.71	933.6	837.8	332.68	323.78
TGME49_235460	11.316	4.116	-1.38024	0.0158891	0.00790964	10.26	11.49	12.2	5.92	5.05
TGME49_237090	205.486	87.213	-1.2026	6.88265e-97	2.98044e-98	205.58	207.96	202.92	91	90.53
TGME49_239350	15.053	6.383	-1.20485	1.15805e-38	1.02185e-39	15.44	15.26	14.46	6.84	6.22
TGME49_239830	82.33	31.093	-1.37048	3.0453e-95	1.34166e-96	78.56	82.18	86.25	30.74	33.66
TGME49_242118	515.17	173.59	-1.52965	6.71342e-162	1.9044e-163	508.92	522.98	513.61	172.58	179.16
TGME49_243420	10.76	3.753	-1.43538	0.0265334	0.0138578	7.13	11	14.15	3.04	5.84
TGME49_243730	1150.99	549.223	-1.02332	9.25837e-88	4.26487e-89	1171.79	1157.96	1123.23	531.63	563.58
TGME49_244280	2230.55	717.786	-1.52682	4.96554e-89	2.26245e-90	2236.04	2153.83	2301.78	670.7	689.37
TGME49_244400	32.56	14.966	-1.0834	1.09989e-16	1.86099e-17	31.72	33.27	32.69	15.95	14.58
TGME49_244850	12.063	2.083	-2.50241	1.34136e-32	1.39406e-33	11.7	11.71	12.78	2.44	1.71
TGME49_246490	255.023	112.22	-1.13719	8.75607e-41	7.40755e-42	253.95	263.11	248.01	121.02	104.89
TGME49_247530	432.703	172.976	-1.26269	2.39623e-51	1.69634e-52	438.8	430.72	428.59	177.28	180.25
TGME49_247730	40.91	19.136	-1.06127	1.46758e-39	1.27103e-40	38.99	42.09	41.65	19.13	20.18
TGME49_249030	100.02	48.253	-1.01243	1.21039e-30	1.31871e-31	97.78	106.12	96.16	48.31	49.86
TGME49_249300	282.923	131.37	-1.06105	7.97103e-45	6.27318e-46	282.4	276.43	289.94	129.35	126.95
TGME49_250115	201.48	52.4	-1.90702	6.92862e-178	1.71324e-179	196.78	212.15	195.51	54.38	53.2
TGME49_253300	40.733	18.763	-1.07757	5.60335e-16	9.77615e-17	39.25	42.7	40.25	15.78	21.43
TGME49_254603	62.69	27.05	-1.16988	1.28288e-14	2.38799e-15	62.82	60.27	64.98	25.76	23.16
TGME49_257755	46.74	21.94	-1.01465	0.000798221	0.000323216	53.67	41.8	44.75	18.19	21.02
TGME49_260540	162.46	72.616	-1.12492	1.72886e-70	9.4396e-72	159.59	163.89	163.9	72.34	73.49
TGME49_260580	91.036	35.263	-1.33309	7.97153e-83	3.8622e-84	86.83	92.16	94.12	36.27	37.4
TGME49_261300	33.616	10.286	-1.61033	0.000255986	9.70029e-05	31.6	27.35	41.9	8.86	13.9
TGME49_261370	49.753	20.72	-1.22833	2.48076e-47	1.84337e-48	46.27	50.84	52.15	18.96	23.38
TGME49_261740	8546.46	2710.92	-1.54993	1.07932e-148	3.25136e-150	8795.77	8441.76	8401.84	2650.89	2543.85
TGME49_262050	824.586	100.606	-2.99709	0	0	838.09	841.65	794.02	97.06	101.93
TGME49_262400	202.833	80.02	-1.30743	3.47399e-92	1.54797e-93	193.79	215.89	198.82	77.18	85.84
TGME49_262933	54.313	22.643	-1.22641	9.75004e-32	1.03289e-32	56.25	54.19	52.5	20.33	22.49
TGME49_262970	173.826	74.29	-1.18933	1.01214e-60	6.28857e-62	174.44	181.15	165.89	70.61	82.03
TGME49_266435	37.12	17.986	-1.01202	1.45284e-52	1.00844e-53	35.21	37.62	38.53	16.83	19.46
TGME49_266640	286.586	104.996	-1.412	9.03491e-130	3.08459e-131	283.3	296.32	280.14	104.54	105.79
TGME49_266820	32.416	14.28	-1.0847	0.00974008	0.00463714	33.35	32.48	31.42	17.72	18.18
TGME49_268980	452.946	206.003	-1.07084	1.77546e-33	1.79618e-34	447.77	463.77	447.3	204.43	196.22
TGME49_269730	138.506	64.153	-1.07608	2.68135e-78	1.34959e-79	139.72	139	136.8	64.35	67.78
TGME49_269800	94.596	40.25	-1.19736	6.64324e-60	4.22759e-61	92.59	93.5	97.7	38.23	40.33
TGME49_270920	43.16	15.07	-1.4798	1.53806e-34	1.50775e-35	41.97	44.34	43.17	16.56	14.63
TGME49_272370	79.553	32.94	-1.23821	7.41384e-55	5.03437e-56	74.31	84.27	80.08	29.25	37.39
TGME49_273300	10.08	3.216	-1.56246	0.0325146	0.0173368	11.82	10.83	7.59	1.77	5.11
TGME49_277080	2504.14	1083.63	-1.14055	3.66288e-83	1.76547e-84	2581.33	2513.54	2417.54	1073.88	1026.49
TGME49_278740	13.48	5.803	-1.17524	6.22238e-10	1.47222e-10	13.36	13.33	13.75	5.45	6.7
TGME49_279350	88.123	22.313	-1.93578	1.34371e-40	1.14351e-41	78.64	99.34	86.39	23.53	22.69
TGME49_280370	527.716	250.203	-1.03976	1.05368e-93	4.6686e-95	529.39	534.77	518.99	241.78	251.49
TGME49_285300	14.766	3.52	-2.02253	2.12284e-08	5.60619e-09	13.62	15.81	14.87	4.35	2.96
TGME49_285870	1016.65	489.043	-1.01099	1.78406e-76	9.1588e-78	1030.4	987.03	1032.53	477.48	469.58
TGME49_285920	4.15	0.48	-3.05782	0.000108513	3.94171e-05	2.42	5.98	4.05	0.73	0.46
TGME49_286540	3.756	1.54	-1.24476	0.00939253	0.00445871	3.29	4.48	3.5	1.2	1.8
TGME49_286600	336.896	154.263	-1.08609	1.71445e-55	1.1599e-56	333.31	344.92	332.46	152.07	143.22
TGME49_287960	4.943	0.753	-2.66999	1.06813e-08	2.75916e-09	5.21	4.48	5.14	0.67	0.89
TGME49_288450	24.903	10.306	-1.23673	2.05585e-16	3.52233e-17	22.83	26.73	25.15	11.06	9.74
TGME49_288455	11.593	2.206	-2.30581	0.00350198	0.00154682	12.71	10.19	11.88	1.9	2.74
TGME49_288945	38.776	17.22	-1.13553	1.92778e-40	1.65024e-41	38.62	38.24	39.47	17.01	17.91
TGME49_288950	61.346	28.423	-1.07493	9.39891e-42	7.78622e-43	60.68	62.3	61.06	28.36	28.29
TGME49_291890	3095.07	1172.91	-1.35985	5.22412e-171	1.37045e-172	3125.3	3116.7	3043.21	1118.75	1157.17
TGME49_291960	1159.13	493.49	-1.19388	7.57825e-107	3.07239e-108	1175.65	1165.53	1136.21	488.77	460.31
TGME49_292110	73.06	26.303	-1.43308	6.86904e-36	6.49227e-37	68.9	78.79	71.49	25.81	27.33
TGME49_294680	74.873	32.126	-1.15891	4.53072e-10	1.06458e-10	74.11	78.86	71.65	28.3	36.15
TGME49_305050	639.46	256.706	-1.21336	1.68841e-28	1.96667e-29	614.93	643.34	660.11	244.21	248.01
TGME49_309870	73.15	34.28	-1.05634	1.72799e-40	1.47704e-41	73.71	71.88	73.86	34.09	35.67
TGME49_311730	20.713	9.74	-1.05325	1.80967e-25	2.27146e-26	21.61	20.49	20.04	9.88	10.13
TGME49_313880	88.743	36.333	-1.24368	4.57805e-23	6.21171e-24	87.2	92.26	86.77	32.67	36.53
TGME49_316250	366.96	168.836	-1.07728	1.23689e-60	7.716e-62	374.4	375.6	350.88	169.62	173.16
TGME49_318450	4.31	0.966	-2.11624	0.00171658	0.00072352	4	4.98	3.95	1.16	0.83
TGME49_321510	53.38	11.936	-1.97744	0.0131197	0.00641246	52.21	36.16	71.77	17.67	4.34
TGME49_322000	531.806	185.79	-1.45826	4.02036e-71	2.17494e-72	518.09	528.12	549.21	189.53	175.03
TGME49_322010	797.82	259.03	-1.58494	7.36326e-241	1.21073e-242	798.04	790.47	804.95	262.66	252.63
TGME49_329500	6.773	1.283	-2.34726	1.73906e-05	5.79761e-06	5.48	6.93	7.91	1.65	1.05

## Sheet: MORC and HDAC3
The upregulated genes after depletion of MORC or the inhibition of HDAC3 by FR235222 (The colour of orange and green markered genes represent deletion of AP2X-1-upregulated gene)
MORC KD (n=1647)	Pru FR235222 (n=1406)
TGME49_200110	TGME49_233290
TGME49_200130	TGME49_315730
TGME49_200230	TGME49_218460
TGME49_200240	TGME49_309540
TGME49_200295	TGME49_293800
TGME49_200300	TGME49_297300
TGME49_200480	TGME49_242350
TGME49_200595	TGME49_211920
TGME49_200600	TGME49_284550
TGME49_201180	TGME49_277572
TGME49_201190	TGME49_254360
TGME49_201640	TGME49_307620
TGME49_201650	TGME49_252300
TGME49_201660	TGME49_320715
TGME49_201670	TGME49_203505
TGME49_201750	TGME49_242390
TGME49_201785	TGME49_285160
TGME49_201850	TGME49_209515
TGME49_201890	TGME49_218450
TGME49_202020	TGME49_314482
TGME49_202025	TGME49_212060
TGME49_202030	TGME49_243655
TGME49_202050	TGME49_239755
TGME49_202060	TGME49_278790
TGME49_202065	TGME49_200595
TGME49_202090	TGME49_297380
TGME49_202100	TGME49_282020
TGME49_202110	TGME49_320710
TGME49_202140	TGME49_224010
TGME49_202205	TGME49_293830
TGME49_202210	TGME49_276850
TGME49_202260	TGME49_327800
TGME49_202280	TGME49_315370
TGME49_202285	TGME49_304450
TGME49_202340	TGME49_288265
TGME49_202400	TGME49_286782
TGME49_202445	TGME49_228500
TGME49_202580	TGME49_203100
TGME49_202930	TGME49_202100
TGME49_202970	TGME49_320280
TGME49_202975	TGME49_201890
TGME49_202990	TGME49_244620
TGME49_203000	TGME49_243550
TGME49_203090	TGME49_278180
TGME49_203100	TGME49_307640
TGME49_203110	TGME49_246110
TGME49_203135	TGME49_216150
TGME49_203200	TGME49_283470
TGME49_203230	TGME49_262575
TGME49_203250	TGME49_204870
TGME49_203330	TGME49_295130
TGME49_203340	TGME49_225032
TGME49_203375	TGME49_244890
TGME49_203500	TGME49_238860
TGME49_203505	TGME49_207730
TGME49_203570	TGME49_307630
TGME49_203580	TGME49_209470
TGME49_203590	TGME49_224675
TGME49_203682	TGME49_301190
TGME49_203685	TGME49_228440
TGME49_203688	TGME49_237080
TGME49_203720	TGME49_230020
TGME49_203770	TGME49_202400
TGME49_203800	TGME49_259680
TGME49_203830	TGME49_242360
TGME49_203890	TGME49_275795
TGME49_203900	TGME49_268940
TGME49_203985	TGME49_275590
TGME49_204000	TGME49_252330
TGME49_204010	TGME49_268860
TGME49_204290	TGME49_233280
TGME49_204300	TGME49_239660
TGME49_204325	TGME49_273340
TGME49_204360	TGME49_297290
TGME49_204420	TGME49_273472
TGME49_204440	TGME49_269365
TGME49_204460	TGME49_242740
TGME49_204468	TGME49_216965
TGME49_204472	TGME49_242400
TGME49_204500	TGME49_269160
TGME49_204505	TGME49_236900
TGME49_204560	TGME49_210460
TGME49_204870	TGME49_221265
TGME49_205050	TGME49_235940
TGME49_205090	TGME49_206560
TGME49_205140	TGME49_253670
TGME49_205210	TGME49_210740
TGME49_205265	TGME49_269100
TGME49_205402	TGME49_318180
TGME49_205420	TGME49_259895
TGME49_205425	TGME49_266040
TGME49_205430	TGME49_234060
TGME49_205520	TGME49_217650
TGME49_205530	TGME49_209920
TGME49_205590	TGME49_315540
TGME49_205658	TGME49_215328
TGME49_205662	TGME49_237060
TGME49_205770	TGME49_225570
TGME49_206290	TGME49_289023
TGME49_206400	TGME49_275600
TGME49_206440	TGME49_266700
TGME49_206520	TGME49_231390
TGME49_206550	TGME49_316780
TGME49_206560	TGME49_272260
TGME49_206570	TGME49_318540
TGME49_206620	TGME49_325200
TGME49_206650	TGME49_201640
TGME49_206660	TGME49_231610
TGME49_206910	TGME49_235580
TGME49_207005	TGME49_258575
TGME49_207010	TGME49_237894
TGME49_207015	TGME49_270820
TGME49_207130	TGME49_219670
TGME49_207150	TGME49_237900
TGME49_207160	TGME49_258120
TGME49_207210	TGME49_203340
TGME49_207250	TGME49_288300
TGME49_207350	TGME49_269110
TGME49_207360	TGME49_226245
TGME49_207410	TGME49_247500
TGME49_207470	TGME49_286778
TGME49_207480	TGME49_258550
TGME49_207610	TGME49_305830
TGME49_207650	TGME49_239430
TGME49_207700	TGME49_317830
TGME49_207730	TGME49_277980
TGME49_207740	TGME49_211380
TGME49_207780	TGME49_230667
TGME49_207790	TGME49_280435
TGME49_207865	TGME49_289040
TGME49_207875	TGME49_312460
TGME49_207880	TGME49_315855
TGME49_207955	TGME49_209560
TGME49_207965	TGME49_311375
TGME49_207970	TGME49_248673
TGME49_208020	TGME49_248210
TGME49_208380	TGME49_273510
TGME49_208730	TGME49_279000
TGME49_208760	TGME49_322020
TGME49_208770	TGME49_323600
TGME49_208810	TGME49_230660
TGME49_208850	TGME49_231470
TGME49_209040	TGME49_320780
TGME49_209045	TGME49_253150
TGME49_209180	TGME49_291160
TGME49_209240	TGME49_225140
TGME49_209300	TGME49_271220
TGME49_209410	TGME49_315550
TGME49_209470	TGME49_243302
TGME49_209480	TGME49_312445
TGME49_209485	TGME49_215885
TGME49_209510	TGME49_316320
TGME49_209515	TGME49_322130
TGME49_209560	TGME49_251750
TGME49_209583	TGME49_205425
TGME49_209585	TGME49_294600
TGME49_209610	TGME49_254350
TGME49_209620	TGME49_203590
TGME49_209755	TGME49_238915
TGME49_209810	TGME49_200600
TGME49_209920	TGME49_278350
TGME49_209930	TGME49_258520
TGME49_210095	TGME49_233150
TGME49_210210	TGME49_211370
TGME49_210235	TGME49_311370
TGME49_210260	TGME49_218290
TGME49_210320	TGME49_236595
TGME49_210330	TGME49_231110
TGME49_210400	TGME49_275710
TGME49_210460	TGME49_271985
TGME49_210470	TGME49_233330
TGME49_210478	TGME49_259030
TGME49_210482	TGME49_266740
TGME49_210600	TGME49_231770
TGME49_210678	TGME49_258508
TGME49_210682	TGME49_218350
TGME49_210740	TGME49_298590
TGME49_210950	TGME49_209620
TGME49_210990	TGME49_297390
TGME49_211000	TGME49_249230
TGME49_211050	TGME49_306235
TGME49_211270	TGME49_256792
TGME49_211320	TGME49_263350
TGME49_211360	TGME49_235590
TGME49_211370	TGME49_269120
TGME49_211380	TGME49_286110
TGME49_211385	TGME49_327900
TGME49_211430	TGME49_316560
TGME49_211440	TGME49_257010
TGME49_211675	TGME49_258512
TGME49_211910	TGME49_326300
TGME49_211920	TGME49_242900
TGME49_212030	TGME49_266710
TGME49_212060	TGME49_286040
TGME49_212075	TGME49_201650
TGME49_212180	TGME49_255480
TGME49_212240	TGME49_306570
TGME49_212275	TGME49_328000
TGME49_212410	TGME49_239670
TGME49_212420	TGME49_266650
TGME49_212710	TGME49_208810
TGME49_212740	TGME49_272360
TGME49_212810	TGME49_278290
TGME49_212910	TGME49_267045
TGME49_212970	TGME49_248970
TGME49_213255	TGME49_248820
TGME49_213290	TGME49_258370
TGME49_213340	TGME49_223830
TGME49_213360	TGME49_288960
TGME49_213430	TGME49_218900
TGME49_213445	TGME49_227590
TGME49_213460	TGME49_291040
TGME49_213480	TGME49_247940
TGME49_213530	TGME49_266660
TGME49_213560	TGME49_312635
TGME49_213635	TGME49_210210
TGME49_213700	TGME49_309530
TGME49_213720	TGME49_294210
TGME49_213760	TGME49_203580
TGME49_213780	TGME49_314055
TGME49_213840	TGME49_306342
TGME49_213850	TGME49_243100
TGME49_213860	TGME49_285665
TGME49_214115	TGME49_272280
TGME49_214510	TGME49_239520
TGME49_214545	TGME49_205450
TGME49_214570	TGME49_274030
TGME49_214760	TGME49_291005
TGME49_214783	TGME49_271210
TGME49_214787	TGME49_316380
TGME49_215140	TGME49_320500
TGME49_215180	TGME49_209810
TGME49_215185	TGME49_212030
TGME49_215195	TGME49_246635
TGME49_215320	TGME49_316420
TGME49_215328	TGME49_258530
TGME49_215340	TGME49_207740
TGME49_215343	TGME49_255490
TGME49_215500	TGME49_226385
TGME49_215540	TGME49_233780
TGME49_215670	TGME49_203135
TGME49_215885	TGME49_297410
TGME49_215895	TGME49_270950
TGME49_215900	TGME49_278300
TGME49_215920	TGME49_272240
TGME49_215955	TGME49_246660
TGME49_215960	TGME49_319680
TGME49_216053	TGME49_293890
TGME49_216140	TGME49_278120
TGME49_216150	TGME49_285790
TGME49_216160	TGME49_289160
TGME49_216200	TGME49_235390
TGME49_216280	TGME49_222980
TGME49_216285	TGME49_312450
TGME49_216290	TGME49_219828
TGME49_216335	TGME49_226490
TGME49_216610	TGME49_203500
TGME49_216640	TGME49_312970
TGME49_216710	TGME49_243670
TGME49_216875	TGME49_311755
TGME49_216940	TGME49_283480
TGME49_216965	TGME49_202975
TGME49_217040	TGME49_319390
TGME49_217170	TGME49_227100
TGME49_217178	TGME49_214570
TGME49_217370	TGME49_289020
TGME49_217390	TGME49_253550
TGME49_217410	TGME49_315345
TGME49_217420	TGME49_240230
TGME49_217490	TGME49_315090
TGME49_217610	TGME49_254190
TGME49_217630	TGME49_220560
TGME49_217650	TGME49_306500
TGME49_217710	TGME49_247010
TGME49_217800	TGME49_204468
TGME49_217855	TGME49_292275
TGME49_217860	TGME49_313740
TGME49_217920	TGME49_240360
TGME49_217930	TGME49_262800
TGME49_217940	TGME49_306240
TGME49_217961	TGME49_275760
TGME49_218130	TGME49_307600
TGME49_218188	TGME49_292350
TGME49_218192	TGME49_253110
TGME49_218210	TGME49_292270
TGME49_218215	TGME49_297280
TGME49_218290	TGME49_315560
TGME49_218340	TGME49_318130
TGME49_218450	TGME49_307603
TGME49_218460	TGME49_294585
TGME49_218470	TGME49_307780
TGME49_218500	TGME49_254180
TGME49_218750	TGME49_243170
TGME49_218890	TGME49_257925
TGME49_218900	TGME49_240260
TGME49_218910	TGME49_259890
TGME49_218930	TGME49_269400
TGME49_219110	TGME49_268930
TGME49_219218	TGME49_295995
TGME49_219222	TGME49_294240
TGME49_219348	TGME49_240350
TGME49_219370	TGME49_203800
TGME49_219450	TGME49_258618
TGME49_219610	TGME49_305100
TGME49_219640	TGME49_210950
TGME49_219650	TGME49_200295
TGME49_219660	TGME49_269350
TGME49_219670	TGME49_233050
TGME49_219742	TGME49_234400
TGME49_219828	TGME49_236290
TGME49_220060	TGME49_248730
TGME49_220070	TGME49_268190
TGME49_220080	TGME49_259205
TGME49_220280	TGME49_266720
TGME49_220290	TGME49_254855
TGME49_220300	TGME49_320540
TGME49_220340	TGME49_235187
TGME49_220420	TGME49_243378
TGME49_220460	TGME49_240340
TGME49_220560	TGME49_305280
TGME49_220585	TGME49_297680
TGME49_220640	TGME49_228430
TGME49_220650	TGME49_215540
TGME49_220720	TGME49_304920
TGME49_220740	TGME49_203570
TGME49_220840	TGME49_316410
TGME49_221220	TGME49_266610
TGME49_221265	TGME49_224790
TGME49_221310	TGME49_265538
TGME49_221415	TGME49_277800
TGME49_221420	TGME49_274020
TGME49_221550	TGME49_315970
TGME49_221560	TGME49_289240
TGME49_221665	TGME49_231400
TGME49_221685	TGME49_210400
TGME49_221830	TGME49_221930
TGME49_221840	TGME49_243500
TGME49_221855	TGME49_289930
TGME49_221860	TGME49_269680
TGME49_221865	TGME49_310160
TGME49_221880	TGME49_212075
TGME49_221890	TGME49_258570
TGME49_221895	TGME49_229915
TGME49_221930	TGME49_239650
TGME49_222075	TGME49_288220
TGME49_222080	TGME49_224750
TGME49_222188	TGME49_235190
TGME49_222260	TGME49_297090
TGME49_222330	TGME49_210330
TGME49_222340	TGME49_300080
TGME49_222385	TGME49_259960
TGME49_222420	TGME49_233950
TGME49_222700	TGME49_315705
TGME49_222935	TGME49_202210
TGME49_222940	TGME49_280570
TGME49_222975	TGME49_284610
TGME49_222980	TGME49_258622
TGME49_223025	TGME49_320270
TGME49_223060	TGME49_209510
TGME49_223120	TGME49_219450
TGME49_223150	TGME49_310275
TGME49_223258	TGME49_201750
TGME49_223262	TGME49_321470
TGME49_223430	TGME49_215670
TGME49_223480	TGME49_235315
TGME49_223550	TGME49_233180
TGME49_223700	TGME49_278080
TGME49_223725	TGME49_235950
TGME49_223830	TGME49_235200
TGME49_223870	TGME49_323200
TGME49_223900	TGME49_278360
TGME49_224010	TGME49_312930
TGME49_224040	TGME49_246650
TGME49_224080	TGME49_267410
TGME49_224140	TGME49_209485
TGME49_224170	TGME49_225953
TGME49_224180	TGME49_315480
TGME49_224630	TGME49_237045
TGME49_224675	TGME49_216140
TGME49_224680	TGME49_235183
TGME49_224710	TGME49_240390
TGME49_224750	TGME49_213360
TGME49_224760	TGME49_238270
TGME49_224770	TGME49_252640
TGME49_224810	TGME49_281470
TGME49_224830	TGME49_242300
TGME49_224845	TGME49_299220
TGME49_224932	TGME49_242310
TGME49_225028	TGME49_268820
TGME49_225032	TGME49_285350
TGME49_225070	TGME49_275660
TGME49_225098	TGME49_273020
TGME49_225102	TGME49_320560
TGME49_225105	TGME49_263380
TGME49_225140	TGME49_231060
TGME49_225280	TGME49_202110
TGME49_225290	TGME49_248760
TGME49_225370	TGME49_218215
TGME49_225400	TGME49_316190
TGME49_225413	TGME49_329620
TGME49_225570	TGME49_217920
TGME49_225590	TGME49_210678
TGME49_225950	TGME49_224080
TGME49_225953	TGME49_292280
TGME49_225955	TGME49_224932
TGME49_225958	TGME49_284602
TGME49_226100	TGME49_239550
TGME49_226110	TGME49_210600
TGME49_226245	TGME49_230598
TGME49_226300	TGME49_248225
TGME49_226385	TGME49_278930
TGME49_226450	TGME49_246070
TGME49_226515	TGME49_229270
TGME49_226532	TGME49_244360
TGME49_226610	TGME49_205662
TGME49_226755	TGME49_301170
TGME49_226880	TGME49_288970
TGME49_226925	TGME49_251900
TGME49_227015	TGME49_276860
TGME49_227090	TGME49_286100
TGME49_227100	TGME49_278400
TGME49_227370	TGME49_274040
TGME49_227400	TGME49_240330
TGME49_227630	TGME49_266860
TGME49_227660	TGME49_297440
TGME49_228050	TGME49_299800
TGME49_228065	TGME49_251860
TGME49_228160	TGME49_273478
TGME49_228175	TGME49_247560
TGME49_228220	TGME49_304930
TGME49_228240	TGME49_287510
TGME49_228310	TGME49_210990
TGME49_228410	TGME49_207360
TGME49_228420	TGME49_236975
TGME49_228430	TGME49_251910
TGME49_228440	TGME49_202340
TGME49_228480	TGME49_272265
TGME49_228500	TGME49_200300
TGME49_228510	TGME49_297310
TGME49_228620	TGME49_233040
TGME49_228680	TGME49_282030
TGME49_229170	TGME49_265120
TGME49_229270	TGME49_319890
TGME49_229320	TGME49_315380
TGME49_229330	TGME49_313725
TGME49_229405	TGME49_224770
TGME49_229660	TGME49_288465
TGME49_229720	TGME49_274140
TGME49_229730	TGME49_255460
TGME49_229910	TGME49_237893
TGME49_229915	TGME49_290585
TGME49_230020	TGME49_203200
TGME49_230130	TGME49_295300
TGME49_230200	TGME49_319988
TGME49_230460	TGME49_202990
TGME49_230555	TGME49_266130
TGME49_230598	TGME49_321270
TGME49_230602	TGME49_220280
TGME49_230605	TGME49_291830
TGME49_230660	TGME49_313235
TGME49_230663	TGME49_227370
TGME49_230667	TGME49_316550
TGME49_230670	TGME49_299230
TGME49_230830	TGME49_230605
TGME49_230900	TGME49_205230
TGME49_230905	TGME49_268270
TGME49_231050	TGME49_283882
TGME49_231055	TGME49_243482
TGME49_231060	TGME49_276870
TGME49_231090	TGME49_250685
TGME49_231110	TGME49_246640
TGME49_231125	TGME49_259180
TGME49_231390	TGME49_265205
TGME49_231400	TGME49_238220
TGME49_231470	TGME49_305580
TGME49_231610	TGME49_254760
TGME49_231620	TGME49_275360
TGME49_231770	TGME49_310340
TGME49_231780	TGME49_293620
TGME49_231860	TGME49_201660
TGME49_231880	TGME49_281555
TGME49_231900	TGME49_235875
TGME49_231992	TGME49_306580
TGME49_231994	TGME49_252080
TGME49_231996	TGME49_319970
TGME49_231998	TGME49_247850
TGME49_232140	TGME49_278680
TGME49_232170	TGME49_230663
TGME49_232400	TGME49_265130
TGME49_232420	TGME49_305150
TGME49_232475	TGME49_316390
TGME49_232580	TGME49_231055
TGME49_232770	TGME49_280420
TGME49_232950	TGME49_228410
TGME49_233040	TGME49_224905
TGME49_233050	TGME49_238160
TGME49_233065	TGME49_301200
TGME49_233150	TGME49_213860
TGME49_233153	TGME49_306230
TGME49_233180	TGME49_205430
TGME49_233210	TGME49_267990
TGME49_233270	TGME49_205140
TGME49_233280	TGME49_203000
TGME49_233290	TGME49_320250
TGME49_233315	TGME49_293250
TGME49_233320	TGME49_239640
TGME49_233330	TGME49_203330
TGME49_233360	TGME49_209040
TGME49_233370	TGME49_233065
TGME49_233390	TGME49_293252
TGME49_233610	TGME49_273110
TGME49_233770	TGME49_237800
TGME49_233792	TGME49_222080
TGME49_233920	TGME49_242600
TGME49_233940	TGME49_297820
TGME49_233950	TGME49_232170
TGME49_233960	TGME49_226880
TGME49_234200	TGME49_254750
TGME49_234370	TGME49_278320
TGME49_234375	TGME49_290970
TGME49_234400	TGME49_239880
TGME49_234570	TGME49_271892
TGME49_235000	TGME49_234570
TGME49_235010	TGME49_238165
TGME49_235180	TGME49_207610
TGME49_235183	TGME49_214510
TGME49_235187	TGME49_278340
TGME49_235190	TGME49_264178
TGME49_235200	TGME49_316690
TGME49_235315	TGME49_254310
TGME49_235390	TGME49_320290
TGME49_235500	TGME49_209480
TGME49_235515	TGME49_269315
TGME49_235580	TGME49_207005
TGME49_235590	TGME49_218470
TGME49_235600	TGME49_213700
TGME49_235630	TGME49_323800
TGME49_235635	TGME49_278430
TGME49_235650	TGME49_278380
TGME49_235860	TGME49_229330
TGME49_235870	TGME49_214550
TGME49_235875	TGME49_272540
TGME49_235920	TGME49_259410
TGME49_235940	TGME49_222385
TGME49_235950	TGME49_255710
TGME49_236120	TGME49_212740
TGME49_236290	TGME49_222935
TGME49_236400	TGME49_280725
TGME49_236595	TGME49_252350
TGME49_236900	TGME49_207160
TGME49_236975	TGME49_208770
TGME49_236980	TGME49_212275
TGME49_237045	TGME49_247660
TGME49_237060	TGME49_313220
TGME49_237070	TGME49_211050
TGME49_237080	TGME49_228510
TGME49_237490	TGME49_216160
TGME49_237585	TGME49_282230
TGME49_237595	TGME49_289850
TGME49_237700	TGME49_270580
TGME49_237800	TGME49_249290
TGME49_237810	TGME49_242110
TGME49_237860	TGME49_292250
TGME49_237893	TGME49_240310
TGME49_237894	TGME49_266670
TGME49_237900	TGME49_292260
TGME49_238060	TGME49_293790
TGME49_238160	TGME49_252860
TGME49_238165	TGME49_289840
TGME49_238200	TGME49_319980
TGME49_238210	TGME49_213430
TGME49_238220	TGME49_265050
TGME49_238270	TGME49_240295
TGME49_238440	TGME49_217800
TGME49_238460	TGME49_222975
TGME49_238470	TGME49_243560
TGME49_238490	TGME49_321480
TGME49_238500	TGME49_318675
TGME49_238530	TGME49_315260
TGME49_238850	TGME49_230602
TGME49_238860	TGME49_257690
TGME49_238915	TGME49_323700
TGME49_238960	TGME49_282200
TGME49_238970	TGME49_278690
TGME49_239110	TGME49_312435
TGME49_239120	TGME49_213840
TGME49_239365	TGME49_233610
TGME49_239430	TGME49_318738
TGME49_239475	TGME49_207015
TGME49_239510	TGME49_206570
TGME49_239520	TGME49_232420
TGME49_239550	TGME49_204460
TGME49_239570	TGME49_238450
TGME49_239580	TGME49_307840
TGME49_239640	TGME49_280430
TGME49_239650	TGME49_258220
TGME49_239660	TGME49_313000
TGME49_239670	TGME49_202140
TGME49_239755	TGME49_300990
TGME49_239795	TGME49_222188
TGME49_239855	TGME49_288475
TGME49_239880	TGME49_321490
TGME49_239910	TGME49_233270
TGME49_240200	TGME49_268360
TGME49_240230	TGME49_239365
TGME49_240240	TGME49_216285
TGME49_240260	TGME49_309025
TGME49_240285	TGME49_234165
TGME49_240290	TGME49_222940
TGME49_240295	TGME49_291130
TGME49_240310	TGME49_235650
TGME49_240325	TGME49_207010
TGME49_240330	TGME49_273740
TGME49_240340	TGME49_322100
TGME49_240350	TGME49_242750
TGME49_240360	TGME49_312440
TGME49_240365	TGME49_217380
TGME49_240370	TGME49_244590
TGME49_240390	TGME49_242760
TGME49_240470	TGME49_247340
TGME49_240580	TGME49_243370
TGME49_240620	TGME49_236020
TGME49_240790	TGME49_207210
TGME49_240800	TGME49_266150
TGME49_240880	TGME49_223700
TGME49_240930	TGME49_203890
TGME49_241130	TGME49_202025
TGME49_241165	TGME49_210482
TGME49_241710	TGME49_329710
TGME49_242100	TGME49_275790
TGME49_242110	TGME49_301150
TGME49_242240	TGME49_224680
TGME49_242300	TGME49_258910
TGME49_242310	TGME49_293850
TGME49_242350	TGME49_254020
TGME49_242360	TGME49_212710
TGME49_242390	TGME49_233920
TGME49_242400	TGME49_278522
TGME49_242600	TGME49_269300
TGME49_242740	TGME49_213340
TGME49_242750	TGME49_266270
TGME49_242760	TGME49_209045
TGME49_242900	TGME49_297450
TGME49_243100	TGME49_211430
TGME49_243110	TGME49_201100
TGME49_243120	TGME49_218340
TGME49_243130	TGME49_215195
TGME49_243140	TGME49_278840
TGME49_243150	TGME49_243160
TGME49_243160	TGME49_217710
TGME49_243170	TGME49_251940
TGME49_243180	TGME49_224760
TGME49_243190	TGME49_321390
TGME49_243330	TGME49_200130
TGME49_243355	TGME49_225950
TGME49_243360	TGME49_204472
TGME49_243370	TGME49_279460
TGME49_243378	TGME49_233960
TGME49_243382	TGME49_242100
TGME49_243470	TGME49_249280
TGME49_243482	TGME49_231090
TGME49_243500	TGME49_215320
TGME49_243550	TGME49_219222
TGME49_243560	TGME49_228310
TGME49_243635	TGME49_313050
TGME49_243655	TGME49_216610
TGME49_243680	TGME49_202090
TGME49_243720	TGME49_269310
TGME49_243740	TGME49_224180
TGME49_243900	TGME49_272590
TGME49_243940	TGME49_243940
TGME49_244030	TGME49_225400
TGME49_244260	TGME49_249150
TGME49_244335	TGME49_230830
TGME49_244360	TGME49_295740
TGME49_244406	TGME49_249750
TGME49_244408	TGME49_315962
TGME49_244412	TGME49_260000
TGME49_244450	TGME49_315802
TGME49_244480	TGME49_259300
TGME49_244590	TGME49_285690
TGME49_244620	TGME49_316890
TGME49_244710	TGME49_231780
TGME49_244715	TGME49_264620
TGME49_244850	TGME49_209755
TGME49_244890	TGME49_321800
TGME49_244930	TGME49_233153
TGME49_244950	TGME49_226450
TGME49_245530	TGME49_213480
TGME49_245540	TGME49_246555
TGME49_245600	TGME49_217390
TGME49_245746	TGME49_266340
TGME49_245748	TGME49_226610
TGME49_245752	TGME49_304730
TGME49_245760	TGME49_318240
TGME49_245770	TGME49_291910
TGME49_245980	TGME49_217420
TGME49_246070	TGME49_264630
TGME49_246110	TGME49_293425
TGME49_246555	TGME49_242370
TGME49_246635	TGME49_269860
TGME49_246640	TGME49_280605
TGME49_246650	TGME49_230670
TGME49_246660	TGME49_268835
TGME49_246760	TGME49_254330
TGME49_246763	TGME49_278518
TGME49_247010	TGME49_294570
TGME49_247025	TGME49_238850
TGME49_247260	TGME49_253710
TGME49_247270	TGME49_259965
TGME49_247310	TGME49_219218
TGME49_247340	TGME49_213460
TGME49_247500	TGME49_309030
TGME49_247540	TGME49_268800
TGME49_247570	TGME49_203770
TGME49_247660	TGME49_253500
TGME49_247750	TGME49_306334
TGME49_247850	TGME49_257910
TGME49_247940	TGME49_206620
TGME49_247970	TGME49_203688
TGME49_248170	TGME49_271285
TGME49_248210	TGME49_233320
TGME49_248225	TGME49_293560
TGME49_248240	TGME49_257130
TGME49_248330	TGME49_291340
TGME49_248425	TGME49_278390
TGME49_248430	TGME49_221895
TGME49_248470	TGME49_210470
TGME49_248590	TGME49_210970
TGME49_248673	TGME49_205090
TGME49_248677	TGME49_235860
TGME49_248730	TGME49_290923
TGME49_248760	TGME49_272430
TGME49_248820	TGME49_228680
TGME49_248900	TGME49_237810
TGME49_248970	TGME49_305790
TGME49_249040	TGME49_291920
TGME49_249150	TGME49_243360
TGME49_249230	TGME49_213530
TGME49_249280	TGME49_211360
TGME49_249290	TGME49_268225
TGME49_249365	TGME49_225370
TGME49_249660	TGME49_266330
TGME49_249665	TGME49_235010
TGME49_249750	TGME49_205658
TGME49_249840	TGME49_278370
TGME49_249960	TGME49_309840
TGME49_250220	TGME49_243110
TGME49_250360	TGME49_207650
TGME49_250500	TGME49_290590
TGME49_250670	TGME49_259290
TGME49_250720	TGME49_203682
TGME49_250920	TGME49_207965
TGME49_251420	TGME49_294320
TGME49_251430	TGME49_240325
TGME49_251660	TGME49_260830
TGME49_251665	TGME49_235920
TGME49_251710	TGME49_239570
TGME49_251750	TGME49_218750
TGME49_251820	TGME49_281460
TGME49_251830	TGME49_297920
TGME49_251855	TGME49_241130
TGME49_251857	TGME49_261650
TGME49_251900	TGME49_270277
TGME49_251910	TGME49_300980
TGME49_251940	TGME49_295750
TGME49_251958	TGME49_239110
TGME49_251962	TGME49_232580
TGME49_252065	TGME49_252395
TGME49_252070	TGME49_236120
TGME49_252080	TGME49_210320
TGME49_252090	TGME49_315240
TGME49_252255	TGME49_273750
TGME49_252260	TGME49_243120
TGME49_252300	TGME49_232400
TGME49_252330	TGME49_225290
TGME49_252350	TGME49_321700
TGME49_252370	TGME49_215900
TGME49_252395	TGME49_226100
TGME49_252640	TGME49_204560
TGME49_252890	TGME49_210478
TGME49_253110	TGME49_230130
TGME49_253120	TGME49_286000
TGME49_253150	TGME49_288050
TGME49_253340	TGME49_272020
TGME49_253500	TGME49_243330
TGME49_253580	TGME49_203685
TGME49_253660	TGME49_272200
TGME49_253670	TGME49_310680
TGME49_253680	TGME49_319360
TGME49_253755	TGME49_233670
TGME49_253760	TGME49_270030
TGME49_253770	TGME49_234375
TGME49_253790	TGME49_285445
TGME49_253920	TGME49_293020
TGME49_253925	TGME49_256850
TGME49_254020	TGME49_209585
TGME49_254160	TGME49_240470
TGME49_254180	TGME49_239510
TGME49_254190	TGME49_315798
TGME49_254310	TGME49_239120
TGME49_254320	TGME49_206550
TGME49_254330	TGME49_239090
TGME49_254350	TGME49_314487
TGME49_254360	TGME49_301470
TGME49_254430	TGME49_311490
TGME49_254625	TGME49_235600
TGME49_254750	TGME49_272620
TGME49_254760	TGME49_251420
TGME49_254790	TGME49_228240
TGME49_254830	TGME49_266335
TGME49_254850	TGME49_324000
TGME49_254855	TGME49_316370
TGME49_254930	TGME49_297480
TGME49_254960	TGME49_239580
TGME49_255200	TGME49_225413
TGME49_255380	TGME49_314670
TGME49_255460	TGME49_237585
TGME49_255480	TGME49_244406
TGME49_255490	TGME49_315830
TGME49_255500	TGME49_269380
TGME49_255620	TGME49_254790
TGME49_255710	TGME49_317820
TGME49_255730	TGME49_294260
TGME49_256020	TGME49_297660
TGME49_256040	TGME49_253340
TGME49_256792	TGME49_228175
TGME49_256800	TGME49_208380
TGME49_256850	TGME49_276980
TGME49_256865	TGME49_313940
TGME49_257000	TGME49_220840
TGME49_257010	TGME49_257000
TGME49_257130	TGME49_315520
TGME49_257568	TGME49_320190
TGME49_257572	TGME49_221550
TGME49_257670	TGME49_233792
TGME49_257690	TGME49_295020
TGME49_257720	TGME49_210260
TGME49_257810	TGME49_202020
TGME49_257910	TGME49_270970
TGME49_257925	TGME49_271015
TGME49_257945	TGME49_254850
TGME49_257970	TGME49_260530
TGME49_258120	TGME49_284670
TGME49_258200	TGME49_203250
TGME49_258220	TGME49_221840
TGME49_258225	TGME49_217170
TGME49_258370	TGME49_257810
TGME49_258508	TGME49_307590
TGME49_258512	TGME49_294820
TGME49_258520	TGME49_300130
TGME49_258530	TGME49_224780
TGME49_258550	TGME49_211385
TGME49_258570	TGME49_306455
TGME49_258575	TGME49_255730
TGME49_258618	TGME49_267308
TGME49_258622	TGME49_230200
TGME49_258670	TGME49_203375
TGME49_258810	TGME49_271320
TGME49_258840	TGME49_306338
TGME49_258880	TGME49_286670
TGME49_258910	TGME49_284420
TGME49_259020	TGME49_285470
TGME49_259030	TGME49_293450
TGME49_259150	TGME49_217860
TGME49_259155	TGME49_275850
TGME49_259180	TGME49_287960
TGME49_259205	TGME49_202285
TGME49_259230	TGME49_207250
TGME49_259280	TGME49_240370
TGME49_259410	TGME49_253790
TGME49_259670	TGME49_207865
TGME49_259680	TGME49_273468
TGME49_259890	TGME49_218210
TGME49_259895	TGME49_259270
TGME49_259960	TGME49_270850
TGME49_259965	TGME49_278910
TGME49_260000	TGME49_202050
TGME49_260190	TGME49_213760
TGME49_260375	TGME49_220080
TGME49_260430	TGME49_300370
TGME49_260460	TGME49_275380
TGME49_260480	TGME49_218890
TGME49_260530	TGME49_255620
TGME49_260830	TGME49_285940
TGME49_261018	TGME49_217855
TGME49_261022	TGME49_219110
TGME49_261040	TGME49_301140
TGME49_261240	TGME49_243382
TGME49_261530	TGME49_203900
TGME49_261560	TGME49_225028
TGME49_262110	TGME49_296020
TGME49_262160	TGME49_286660
TGME49_262440	TGME49_222260
TGME49_262575	TGME49_233940
TGME49_262590	TGME49_286465
TGME49_262600	TGME49_207875
TGME49_262715	TGME49_250920
TGME49_262800	TGME49_313322
TGME49_262890	TGME49_281360
TGME49_262940	TGME49_306450
TGME49_263100	TGME49_228620
TGME49_263350	TGME49_315100
TGME49_263380	TGME49_203110
TGME49_263410	TGME49_315340
TGME49_264070	TGME49_269075
TGME49_264075	TGME49_258840
TGME49_264150	TGME49_293258
TGME49_264170	TGME49_270210
TGME49_264178	TGME49_210682
TGME49_264182	TGME49_278882
TGME49_264230	TGME49_301690
TGME49_264240	TGME49_327400
TGME49_264430	TGME49_266035
TGME49_264485	TGME49_223030
TGME49_264620	TGME49_218930
TGME49_264630	TGME49_215340
TGME49_264660	TGME49_219660
TGME49_265030	TGME49_315400
TGME49_265050	TGME49_261018
TGME49_265060	TGME49_318610
TGME49_265100	TGME49_247970
TGME49_265120	TGME49_294410
TGME49_265130	TGME49_259020
TGME49_265140	TGME49_301240
TGME49_265205	TGME49_217370
TGME49_265255	TGME49_271310
TGME49_265290	TGME49_234370
TGME49_265320	TGME49_284310
TGME49_265430	TGME49_301160
TGME49_265538	TGME49_278860
TGME49_266035	TGME49_251857
TGME49_266040	TGME49_243140
TGME49_266065	TGME49_250720
TGME49_266105	TGME49_315630
TGME49_266130	TGME49_259280
TGME49_266150	TGME49_293840
TGME49_266270	TGME49_235630
TGME49_266330	TGME49_301360
TGME49_266335	TGME49_253120
TGME49_266340	TGME49_207410
TGME49_266368	TGME49_263410
TGME49_266480	TGME49_313440
TGME49_266500	TGME49_266065
TGME49_266600	TGME49_278410
TGME49_266610	TGME49_309352
TGME49_266650	TGME49_259900
TGME49_266660	TGME49_270680
TGME49_266670	TGME49_264075
TGME49_266675	TGME49_312690
TGME49_266700	TGME49_278365
TGME49_266710	TGME49_240240
TGME49_266740	TGME49_266785
TGME49_266770	TGME49_215343
TGME49_266785	TGME49_239855
TGME49_266860	TGME49_297910
TGME49_267030	TGME49_202065
TGME49_267045	TGME49_265255
TGME49_267130	TGME49_256788
TGME49_267150	TGME49_216640
TGME49_267308	TGME49_219370
TGME49_267312	TGME49_238200
TGME49_267410	TGME49_245600
TGME49_267470	TGME49_255500
TGME49_267730	TGME49_252090
TGME49_267875	TGME49_289027
TGME49_267990	TGME49_265430
TGME49_268020	TGME49_237490
TGME49_268035	TGME49_277230
TGME49_268190	TGME49_206660
TGME49_268220	TGME49_217410
TGME49_268225	TGME49_261040
TGME49_268230	TGME49_240285
TGME49_268270	TGME49_208330
TGME49_268310	TGME49_248677
TGME49_268360	TGME49_205770
TGME49_268700	TGME49_224710
TGME49_268800	TGME49_233210
TGME49_268820	TGME49_205520
TGME49_268835	TGME49_265100
TGME49_268860	TGME49_286740
TGME49_268930	TGME49_211910
TGME49_268940	TGME49_205530
TGME49_268970	TGME49_257970
TGME49_269035	TGME49_211000
TGME49_269050	TGME49_225590
TGME49_269075	TGME49_248170
TGME49_269085	TGME49_211320
TGME49_269100	TGME49_298090
TGME49_269110	TGME49_315410
TGME49_269120	TGME49_297495
TGME49_269160	TGME49_243190
TGME49_269270	TGME49_221420
TGME49_269300	TGME49_297492
TGME49_269310	TGME49_249660
TGME49_269315	TGME49_256020
TGME49_269320	TGME49_284598
TGME49_269350	TGME49_278460
TGME49_269365	TGME49_295600
TGME49_269380	TGME49_314330
TGME49_269400	TGME49_270280
TGME49_269582	TGME49_314485
TGME49_269600	TGME49_325100
TGME49_269640	TGME49_315845
TGME49_269680	TGME49_229405
TGME49_269850	TGME49_272285
TGME49_269860	TGME49_271980
TGME49_269930	TGME49_219610
TGME49_270030	TGME49_318120
TGME49_270040	TGME49_224140
TGME49_270210	TGME49_236980
TGME49_270277	TGME49_320170
TGME49_270280	TGME49_310260
TGME49_270340	TGME49_295390
TGME49_270580	TGME49_252370
TGME49_270595	TGME49_212420
TGME49_270670	TGME49_268310
TGME49_270680	TGME49_219650
TGME49_270690	TGME49_310990
TGME49_270820	TGME49_200230
TGME49_270850	TGME49_228420
TGME49_270950	TGME49_235870
TGME49_270970	TGME49_219742
TGME49_271010	TGME49_306510
TGME49_271015	TGME49_301000
TGME49_271025	TGME49_295920
TGME49_271110	TGME49_320770
TGME49_271210	TGME49_254320
TGME49_271220	TGME49_307045
TGME49_271285	TGME49_314250
TGME49_271310	TGME49_241710
TGME49_271315	TGME49_221415
TGME49_271320	TGME49_222420
TGME49_271335	TGME49_278420
TGME49_271375	TGME49_262715
TGME49_271570	TGME49_297647
TGME49_271580	TGME49_307790
TGME49_271590	TGME49_321710
TGME49_271892	TGME49_215180
TGME49_271985	TGME49_320730
TGME49_272020	TGME49_320180
TGME49_272200	TGME49_313025
TGME49_272240	TGME49_314362
TGME49_272260	TGME49_221310
TGME49_272265	TGME49_295015
TGME49_272280	TGME49_244030
TGME49_272285	TGME49_223025
TGME49_272360	TGME49_316670
TGME49_272415	TGME49_295640
TGME49_272430	TGME49_215895
TGME49_272540	TGME49_253580
TGME49_272590	TGME49_271010
TGME49_272620	TGME49_281600
TGME49_272680	TGME49_313950
TGME49_272730	TGME49_309550
TGME49_272890	TGME49_221220
TGME49_272905	TGME49_225955
TGME49_273065	TGME49_287490
TGME49_273080	TGME49_238470
TGME49_273110	TGME49_217940
TGME49_273340	TGME49_221830
TGME49_273468	TGME49_318220
TGME49_273472	TGME49_248425
TGME49_273478	TGME49_252065
TGME49_273510	TGME49_228160
TGME49_273740	TGME49_319700
TGME49_273750	TGME49_216940
TGME49_273940	TGME49_284615
TGME49_273980	TGME49_237700
TGME49_274020	TGME49_204500
TGME49_274030	TGME49_250670
TGME49_274040	TGME49_240200
TGME49_274080	TGME49_244335
TGME49_274140	TGME49_220060
TGME49_274170	TGME49_292390
TGME49_274280	TGME49_246763
TGME49_275355	TGME49_320200
TGME49_275360	TGME49_228220
TGME49_275380	TGME49_271590
TGME49_275590	TGME49_252260
TGME49_275600	TGME49_278070
TGME49_275660	TGME49_201785
TGME49_275710	TGME49_315127
TGME49_275760	TGME49_267312
TGME49_275790	TGME49_208850
TGME49_275795	TGME49_236400
TGME49_275798	TGME49_222700
TGME49_275850	TGME49_214190
TGME49_275870	TGME49_281590
TGME49_275970	TGME49_243150
TGME49_275990	TGME49_285410
TGME49_276155	TGME49_272905
TGME49_276200	TGME49_316580
TGME49_276230	TGME49_241165
TGME49_276810	TGME49_258200
TGME49_276820	TGME49_296640
TGME49_276830	TGME49_320230
TGME49_276840	TGME49_238440
TGME49_276850	TGME49_205420
TGME49_276860	TGME49_289280
TGME49_276870	TGME49_278330
TGME49_276880	TGME49_240930
TGME49_276960	TGME49_256040
TGME49_276980	TGME49_248430
TGME49_277055	TGME49_283450
TGME49_277060	TGME49_289277
TGME49_277230	TGME49_233770
TGME49_277572	TGME49_264660
TGME49_277800	TGME49_230555
TGME49_277810	TGME49_298960
TGME49_277860	TGME49_319308
TGME49_277930	TGME49_202060
TGME49_277950	TGME49_218500
TGME49_277980	TGME49_278580
TGME49_278070	TGME49_277810
TGME49_278080	TGME49_206650
TGME49_278090	TGME49_202260
TGME49_278110	TGME49_254960
TGME49_278120	TGME49_252070
TGME49_278180	TGME49_319630
TGME49_278240	TGME49_266600
TGME49_278245	TGME49_213850
TGME49_278290	TGME49_209583
TGME49_278320	TGME49_214580
TGME49_278340	TGME49_305220
TGME49_278350	TGME49_319312
TGME49_278360	TGME49_219348
TGME49_278365	TGME49_240290
TGME49_278370	TGME49_205265
TGME49_278380	TGME49_220585
TGME49_278390	TGME49_251430
TGME49_278400	TGME49_266770
TGME49_278410	TGME49_274080
TGME49_278420	TGME49_260190
TGME49_278430	TGME49_216875
TGME49_278460	TGME49_208020
TGME49_278518	TGME49_265140
TGME49_278522	TGME49_240880
TGME49_278580	TGME49_221665
TGME49_278680	TGME49_289060
TGME49_278710	TGME49_320090
TGME49_278760	TGME49_254160
TGME49_278790	TGME49_307450
TGME49_278840	TGME49_254430
TGME49_278860	TGME49_262440
TGME49_278882	TGME49_243130
TGME49_278910	TGME49_299020
TGME49_278930	TGME49_243470
TGME49_278965	TGME49_294400
TGME49_279000	TGME49_227430
TGME49_279355	TGME49_274170
TGME49_279440	TGME49_235635
TGME49_279460	TGME49_267470
TGME49_280420	TGME49_217961
TGME49_280430	TGME49_226300
TGME49_280435	TGME49_232770
TGME49_280500	TGME49_244715
TGME49_280570	TGME49_249960
TGME49_280605	TGME49_221560
TGME49_280725	TGME49_293030
TGME49_281360	TGME49_204000
TGME49_281460	TGME49_276155
TGME49_281470	TGME49_212910
TGME49_281555	TGME49_212180
TGME49_281560	TGME49_256700
TGME49_281590	TGME49_269270
TGME49_281600	TGME49_205402
TGME49_281675	TGME49_223725
TGME49_281970	TGME49_305890
TGME49_282000	TGME49_229320
TGME49_282020	TGME49_313650
TGME49_282030	TGME49_247750
TGME49_282200	TGME49_321280
TGME49_282230	TGME49_213560
TGME49_283450	TGME49_247540
TGME49_283470	TGME49_278110
TGME49_283480	TGME49_285860
TGME49_283530	TGME49_250500
TGME49_283765	TGME49_253760
TGME49_283840	TGME49_313318
TGME49_283855	TGME49_220420
TGME49_283882	TGME49_281030
TGME49_284310	TGME49_292335
TGME49_284420	TGME49_254625
TGME49_284550	TGME49_231620
TGME49_284598	TGME49_248330
TGME49_284602	TGME49_289030
TGME49_284610	TGME49_237070
TGME49_284615	TGME49_203720
TGME49_285160	TGME49_259155
TGME49_285400	TGME49_203090
TGME49_285410	TGME49_215185
TGME49_285445	TGME49_267150
TGME49_285470	TGME49_301370
TGME49_285665	TGME49_228050
TGME49_285690	TGME49_259150
TGME49_285770	TGME49_246760
TGME49_285790	TGME49_261530
TGME49_285825	TGME49_286020
TGME49_285920	TGME49_211675
TGME49_285940	TGME49_287250
TGME49_286000	TGME49_205210
TGME49_286020	TGME49_226310
TGME49_286040	TGME49_217630
TGME49_286060	TGME49_216335
TGME49_286100	TGME49_203230
TGME49_286110	TGME49_248240
TGME49_286150	TGME49_212410
TGME49_286570	TGME49_308960
TGME49_286660	TGME49_260460
TGME49_286670	TGME49_313848
TGME49_286740	TGME49_208730
TGME49_286778	TGME49_292935
TGME49_286782	TGME49_223430
TGME49_286790	TGME49_267030
TGME49_286932	TGME49_253925
TGME49_287235	TGME49_222370
TGME49_287240	TGME49_251660
TGME49_287250	TGME49_257568
TGME49_287430	TGME49_213290
TGME49_287440	TGME49_226230
TGME49_287450	TGME49_278240
TGME49_287460	TGME49_212937
TGME49_287490	TGME49_262940
TGME49_287510	TGME49_220070
TGME49_288050	TGME49_298820
TGME49_288220	TGME49_229170
TGME49_288265	TGME49_251820
TGME49_288450	TGME49_275798
TGME49_288455	TGME49_209300
TGME49_288465	TGME49_280500
TGME49_288475	TGME49_238500
TGME49_288520	TGME49_281560
TGME49_288730	TGME49_319380
TGME49_288960	TGME49_225070
TGME49_288970	TGME49_245980
TGME49_289020	TGME49_238980
TGME49_289023	TGME49_283500
TGME49_289027	TGME49_311075
TGME49_289030	TGME49_289273
TGME49_289040	TGME49_240580
TGME49_289060	TGME49_256865
TGME49_289160	TGME49_255200
TGME49_289170	TGME49_310580
TGME49_289216	TGME49_257945
TGME49_289218	TGME49_243900
TGME49_289222	TGME49_243720
TGME49_289240	TGME49_255380
TGME49_289260	TGME49_311815
TGME49_289270	TGME49_281350
TGME49_289273	TGME49_278753
TGME49_289277	TGME49_257572
TGME49_289280	TGME49_226110
TGME49_289660	TGME49_269930
TGME49_289840	TGME49_316130
TGME49_289850	TGME49_233315
TGME49_289930	TGME49_306070
TGME49_290000	TGME49_316635
TGME49_290585	TGME49_271570
TGME49_290590	TGME49_271580
TGME49_290970	TGME49_251962
TGME49_291005	TGME49_216053
TGME49_291040	TGME49_231860
TGME49_291075	TGME49_312510
TGME49_291130	TGME49_204300
TGME49_291170	TGME49_275970
TGME49_291340	TGME49_213445
TGME49_291830	TGME49_272730
TGME49_291910	TGME49_297488
TGME49_291920	TGME49_260480
TGME49_292100	TGME49_286060
TGME49_292250	TGME49_248590
TGME49_292260	TGME49_223900
TGME49_292270	TGME49_283490
TGME49_292275	TGME49_270260
TGME49_292280	TGME49_218910
TGME49_292335	TGME49_310830
TGME49_292350	TGME49_230905
TGME49_292375	TGME49_253755
TGME49_292390	TGME49_233360
TGME49_292600	TGME49_200480
TGME49_292935	TGME49_307460
TGME49_293020	TGME49_224275
TGME49_293030	TGME49_271025
TGME49_293250	TGME49_262590
TGME49_293252	TGME49_307060
TGME49_293258	TGME49_223400
TGME49_293368	TGME49_271315
TGME49_293420	TGME49_215960
TGME49_293450	TGME49_238970
TGME49_293490	TGME49_273940
TGME49_293500	TGME49_305570
TGME49_293560	TGME49_290610
TGME49_293620	TGME49_257670
TGME49_293780	TGME49_269050
TGME49_293790	TGME49_289270
TGME49_293800	TGME49_322110
TGME49_293810	TGME49_289260
TGME49_293830	TGME49_209590
TGME49_293840	TGME49_244412
TGME49_293850	TGME49_267130
TGME49_293890	TGME49_277060
TGME49_294210	TGME49_223060
TGME49_294240	TGME49_293500
TGME49_294260	TGME49_214783
TGME49_294320	TGME49_272415
TGME49_294330	TGME49_262160
TGME49_294400	TGME49_235515
TGME49_294410	TGME49_201850
TGME49_294570	TGME49_256800
TGME49_294585	TGME49_205050
TGME49_294595	TGME49_215140
TGME49_294600	TGME49_223258
TGME49_294650	TGME49_207955
TGME49_294651	TGME49_223262
TGME49_294660	TGME49_286250
TGME49_294820	TGME49_236990
TGME49_294850	TGME49_286932
TGME49_295015	TGME49_318640
TGME49_295020	TGME49_227630
TGME49_295130	TGME49_204360
TGME49_295300	TGME49_218130
TGME49_295390	TGME49_287240
TGME49_295400	TGME49_226515
TGME49_295430	TGME49_277950
TGME49_295440	TGME49_294850
TGME49_295600	TGME49_270595
TGME49_295640	TGME49_323310
TGME49_295662	TGME49_214430
TGME49_295720	TGME49_215955
TGME49_295740	TGME49_234200
TGME49_295750	TGME49_202280
TGME49_295920	TGME49_278710
TGME49_295945	TGME49_207350
TGME49_295995	TGME49_209930
TGME49_296020	TGME49_226755
TGME49_296231	TGME49_231900
TGME49_296340	TGME49_322030
TGME49_296640	TGME49_306050
TGME49_297065	TGME49_301180
TGME49_297090	TGME49_263100
TGME49_297280	TGME49_217400
TGME49_297290	TGME49_253330
TGME49_297300	TGME49_278310
TGME49_297310	TGME49_235000
TGME49_297380	TGME49_315165
TGME49_297390	TGME49_253920
TGME49_297410	TGME49_249665
TGME49_297450	TGME49_244450
TGME49_297480	TGME49_217490
TGME49_297488	TGME49_245770
TGME49_297492	TGME49_252890
TGME49_297495	TGME49_291075
TGME49_297647	TGME49_249040
TGME49_297660	TGME49_223120
TGME49_297670	TGME49_314350
TGME49_297820	TGME49_267642
TGME49_297920	TGME49_254060
TGME49_298070	TGME49_265030
TGME49_298090	TGME49_231996
TGME49_298590	TGME49_310480
TGME49_298820	TGME49_232110
TGME49_298960	TGME49_249840
TGME49_299020	TGME49_278090
TGME49_299220	TGME49_251855
TGME49_299230	TGME49_251830
TGME49_299570	TGME49_233370
TGME49_299800	TGME49_278965
TGME49_300130	TGME49_243635
TGME49_300370	TGME49_213635
TGME49_300601	TGME49_230460
TGME49_300780	TGME49_267875
TGME49_300790	TGME49_311335
TGME49_300980	TGME49_265060
TGME49_300990	TGME49_230205
TGME49_301000	TGME49_278245
TGME49_301140	TGME49_244260
TGME49_301150	TGME49_220650
TGME49_301160	TGME49_267980
TGME49_301170	TGME49_307090
TGME49_301180	TGME49_223480
TGME49_301190	TGME49_206400
TGME49_301200	TGME49_262600
TGME49_301240	TGME49_201690
TGME49_301280	TGME49_316290
TGME49_301360	TGME49_310520
TGME49_301470	TGME49_319992
TGME49_301690	TGME49_323320
TGME49_301890	TGME49_289216
TGME49_304450	TGME49_266500
TGME49_304730	TGME49_255215
TGME49_304870	TGME49_209180
TGME49_304920	TGME49_269850
TGME49_304930	TGME49_273065
TGME49_305100	TGME49_243180
TGME49_305110	TGME49_268020
TGME49_305150	TGME49_205080
TGME49_305220	TGME49_207665
TGME49_305280	TGME49_287235
TGME49_305580	TGME49_251665
TGME49_305610	TGME49_211270
TGME49_305790	TGME49_268230
TGME49_305830	TGME49_214787
TGME49_305930	TGME49_223550
TGME49_306070	TGME49_243770
TGME49_306230	TGME49_209705
TGME49_306235
TGME49_306240
TGME49_306334
TGME49_306338
TGME49_306450
TGME49_306455
TGME49_306500
TGME49_306510
TGME49_306570
TGME49_306580
TGME49_306620
TGME49_306630
TGME49_306860
TGME49_306870
TGME49_307015
TGME49_307030
TGME49_307045
TGME49_307050
TGME49_307060
TGME49_307070
TGME49_307090
TGME49_307450
TGME49_307460
TGME49_307480
TGME49_307590
TGME49_307600
TGME49_307603
TGME49_307620
TGME49_307630
TGME49_307640
TGME49_307780
TGME49_307790
TGME49_307840
TGME49_308040
TGME49_308096
TGME49_308820
TGME49_308960
TGME49_308965
TGME49_309025
TGME49_309030
TGME49_309300
TGME49_309330
TGME49_309352
TGME49_309410
TGME49_309530
TGME49_309540
TGME49_309550
TGME49_309840
TGME49_309860
TGME49_309980
TGME49_309990
TGME49_310160
TGME49_310260
TGME49_310275
TGME49_310340
TGME49_310520
TGME49_310580
TGME49_310680
TGME49_310830
TGME49_311335
TGME49_311370
TGME49_311375
TGME49_311380
TGME49_311460
TGME49_311485
TGME49_311490
TGME49_311670
TGME49_311700
TGME49_311710
TGME49_311755
TGME49_311815
TGME49_312240
TGME49_312245
TGME49_312330
TGME49_312435
TGME49_312440
TGME49_312445
TGME49_312450
TGME49_312460
TGME49_312510
TGME49_312540
TGME49_312635
TGME49_312690
TGME49_312930
TGME49_312970
TGME49_312980
TGME49_313000
TGME49_313025
TGME49_313050
TGME49_313210
TGME49_313220
TGME49_313318
TGME49_313322
TGME49_313440
TGME49_313470
TGME49_313650
TGME49_313725
TGME49_313840
TGME49_313848
TGME49_313852
TGME49_313940
TGME49_313950
TGME49_314055
TGME49_314250
TGME49_314330
TGME49_314350
TGME49_314362
TGME49_314482
TGME49_314485
TGME49_314487
TGME49_314670
TGME49_315090
TGME49_315100
TGME49_315123
TGME49_315127
TGME49_315165
TGME49_315170
TGME49_315240
TGME49_315260
TGME49_315340
TGME49_315345
TGME49_315350
TGME49_315370
TGME49_315380
TGME49_315400
TGME49_315450
TGME49_315480
TGME49_315520
TGME49_315540
TGME49_315550
TGME49_315560
TGME49_315630
TGME49_315710
TGME49_315715
TGME49_315730
TGME49_315798
TGME49_315802
TGME49_315830
TGME49_315845
TGME49_315855
TGME49_315900
TGME49_315962
TGME49_315970
TGME49_316130
TGME49_316190
TGME49_316290
TGME49_316320
TGME49_316370
TGME49_316380
TGME49_316410
TGME49_316420
TGME49_316550
TGME49_316560
TGME49_316580
TGME49_316635
TGME49_316670
TGME49_316690
TGME49_316780
TGME49_316890
TGME49_317705
TGME49_317820
TGME49_317830
TGME49_318120
TGME49_318130
TGME49_318180
TGME49_318220
TGME49_318240
TGME49_318275
TGME49_318540
TGME49_318610
TGME49_318640
TGME49_318675
TGME49_318750
TGME49_319308
TGME49_319312
TGME49_319360
TGME49_319380
TGME49_319390
TGME49_319520
TGME49_319630
TGME49_319680
TGME49_319700
TGME49_319890
TGME49_319970
TGME49_319988
TGME49_319992
TGME49_320090
TGME49_320105
TGME49_320170
TGME49_320180
TGME49_320190
TGME49_320200
TGME49_320230
TGME49_320250
TGME49_320270
TGME49_320280
TGME49_320500
TGME49_320540
TGME49_320560
TGME49_320680
TGME49_320710
TGME49_320715
TGME49_320730
TGME49_320770
TGME49_320780
TGME49_321270
TGME49_321280
TGME49_321390
TGME49_321470
TGME49_321480
TGME49_321490
TGME49_321700
TGME49_321710
TGME49_321800
TGME49_322020
TGME49_322030
TGME49_322100
TGME49_322110
TGME49_322130
TGME49_322300
TGME49_322500
TGME49_323200
TGME49_323310
TGME49_323320
TGME49_323600
TGME49_323700
TGME49_323800
TGME49_324000
TGME49_325200
TGME49_327400
TGME49_327800
TGME49_327900
TGME49_328000
TGME49_328800
TGME49_328900
TGME49_329000
TGME49_329200
TGME49_329300
TGME49_329600
TGME49_329620
TGME49_329710

## Sheet:  Stage-specific genes
The transcriptomic analysis of stage-specific genes in T. gondii (Genes marked in blue, orange, green, and magenta represent upregulated genes in the PruΔAP2X-1 strain)
Brady (n=331)	Merozoite (n=312)	EES stages (n=996)	Sporozoite (n=295)
TGME49_203820	TGME49_329710	TGME49_200130	TGME49_201730
TGME49_204045	TGME49_329700	TGME49_200300	TGME49_202340
TGME49_205265	TGME49_327300	TGME49_200600	TGME49_203985
TGME49_205450	TGME49_325200	TGME49_201640	TGME49_204520
TGME49_207150	TGME49_321800	TGME49_201650	TGME49_205020
TGME49_207600	TGME49_321710	TGME49_201660	TGME49_206580
TGME49_209490	TGME49_321700	TGME49_201750	TGME49_207740
TGME49_209610	TGME49_321490	TGME49_201895	TGME49_208770
TGME49_210482	TGME49_321480	TGME49_202140	TGME49_209810
TGME49_210682	TGME49_321470	TGME49_202210	TGME49_209920
TGME49_211910	TGME49_321280	TGME49_202255	TGME49_209930
TGME49_212200	TGME49_321270	TGME49_202260	TGME49_210950
TGME49_213720	TGME49_320770	TGME49_202400	TGME49_211920
TGME49_217915	TGME49_320730	TGME49_202975	TGME49_213255
TGME49_220208	TGME49_320560	TGME49_202990	TGME49_213340
TGME49_221220	TGME49_320290	TGME49_203110	TGME49_213635
TGME49_221860	TGME49_320240	TGME49_203135	TGME49_214960
TGME49_223110	TGME49_320230	TGME49_203200	TGME49_215140
TGME49_224140	TGME49_320170	TGME49_203330	TGME49_216160
TGME49_224845	TGME49_320090	TGME49_203505	TGME49_218450
TGME49_224890	TGME49_319630	TGME49_203570	TGME49_218460
TGME49_224950	TGME49_319090	TGME49_203770	TGME49_218490
TGME49_225300	TGME49_318880	TGME49_203800	TGME49_218750
TGME49_225435	TGME49_318220	TGME49_203890	TGME49_219670
TGME49_225940	TGME49_316890	TGME49_203900	TGME49_220175
TGME49_226040	TGME49_316690	TGME49_204010	TGME49_220280
TGME49_226420	TGME49_316670	TGME49_204300	TGME49_224560
TGME49_229390	TGME49_316580	TGME49_204325	TGME49_225745
TGME49_229930	TGME49_316420	TGME49_204360	TGME49_226230
TGME49_230400	TGME49_316410	TGME49_204468	TGME49_226490
TGME49_230890	TGME49_315400	TGME49_204472	TGME49_227590
TGME49_231125	TGME49_315390	TGME49_204560	TGME49_228070
TGME49_232590	TGME49_315380	TGME49_205050	TGME49_229005
TGME49_232960	TGME49_315370	TGME49_205070	TGME49_229330
TGME49_234530	TGME49_315350	TGME49_205080	TGME49_232080
TGME49_235515	TGME49_315240	TGME49_205140	TGME49_233290
TGME49_238200	TGME49_314250	TGME49_205420	TGME49_234400
TGME49_240285	TGME49_312690	TGME49_205520	TGME49_235402
TGME49_240290	TGME49_311700	TGME49_205590	TGME49_235590
TGME49_241130	TGME49_311300	TGME49_206290	TGME49_238160
TGME49_243350	TGME49_310420	TGME49_206350	TGME49_239700
TGME49_244260	TGME49_309990	TGME49_206400	TGME49_239755
TGME49_244515	TGME49_309352	TGME49_206550	TGME49_239885
TGME49_245475	TGME49_309330	TGME49_206560	TGME49_242310
TGME49_245748	TGME49_309300	TGME49_206570	TGME49_243655
TGME49_246930	TGME49_307640	TGME49_206650	TGME49_244360
TGME49_247220	TGME49_307090	TGME49_207050	TGME49_246660
TGME49_248460	TGME49_306455	TGME49_207403	TGME49_247620
TGME49_248990	TGME49_306270	TGME49_207407	TGME49_248820
TGME49_249030	TGME49_306235	TGME49_207470	TGME49_249230
TGME49_249670	TGME49_305220	TGME49_207610	TGME49_249750
TGME49_250930	TGME49_305110	TGME49_207700	TGME49_250100
TGME49_251170	TGME49_301480	TGME49_207970	TGME49_252330
TGME49_251440	TGME49_301470	TGME49_208020	TGME49_252350
TGME49_251540	TGME49_301160	TGME49_208810	TGME49_254160
TGME49_253300	TGME49_301150	TGME49_209040	TGME49_254790
TGME49_253640	TGME49_300990	TGME49_209045	TGME49_256792
TGME49_253820	TGME49_300080	TGME49_209300	TGME49_258200
TGME49_254120	TGME49_298960	TGME49_209480	TGME49_258550
TGME49_254150	TGME49_297680	TGME49_209485	TGME49_258618
TGME49_254640	TGME49_297090	TGME49_209510	TGME49_258622
TGME49_254870	TGME49_296640	TGME49_209560	TGME49_258890
TGME49_257720	TGME49_295995	TGME49_210210	TGME49_259900
TGME49_258230	TGME49_295640	TGME49_210400	TGME49_262110
TGME49_259205	TGME49_294330	TGME49_210450	TGME49_265120
TGME49_259630	TGME49_293690	TGME49_210990	TGME49_265130
TGME49_262470	TGME49_293372	TGME49_211000	TGME49_265290
TGME49_262740	TGME49_292260	TGME49_211050	TGME49_265538
TGME49_263270	TGME49_291920	TGME49_211270	TGME49_266670
TGME49_263785	TGME49_291910	TGME49_211320	TGME49_267990
TGME49_265140	TGME49_291830	TGME49_211360	TGME49_268310
TGME49_265205	TGME49_291005	TGME49_211370	TGME49_269060
TGME49_268610	TGME49_289370	TGME49_211380	TGME49_269225
TGME49_269970	TGME49_287250	TGME49_211385	TGME49_269380
TGME49_271015	TGME49_287040	TGME49_211430	TGME49_269680
TGME49_271930	TGME49_286782	TGME49_212045	TGME49_269860
TGME49_271935	TGME49_286778	TGME49_212060	TGME49_270950
TGME49_272590	TGME49_286150	TGME49_212075	TGME49_272240
TGME49_273050	TGME49_283882	TGME49_212160	TGME49_273510
TGME49_273310	TGME49_283495	TGME49_212180	TGME49_274140
TGME49_273320	TGME49_283490	TGME49_212240	TGME49_276850
TGME49_273720	TGME49_283470	TGME49_212810	TGME49_276860
TGME49_274030	TGME49_283460	TGME49_212970	TGME49_276880
TGME49_275980	TGME49_281970	TGME49_213290	TGME49_278840
TGME49_276820	TGME49_281930	TGME49_213360	TGME49_278965
TGME49_278005	TGME49_281360	TGME49_213460	TGME49_285790
TGME49_278940	TGME49_281350	TGME49_213480	TGME49_286040
TGME49_281590	TGME49_280510	TGME49_213530	TGME49_286540
TGME49_284040	TGME49_280470	TGME49_213560	TGME49_288265
TGME49_284310	TGME49_280465	TGME49_213700	TGME49_289030
TGME49_285140	TGME49_279450	TGME49_213840	TGME49_289060
TGME49_286460	TGME49_279000	TGME49_213860	TGME49_289218
TGME49_286670	TGME49_278430	TGME49_214430	TGME49_292020
TGME49_287220	TGME49_278420	TGME49_214510	TGME49_292350
TGME49_287470	TGME49_278410	TGME49_214580	TGME49_293425
TGME49_288030	TGME49_278400	TGME49_214835	TGME49_293620
TGME49_288880	TGME49_278390	TGME49_215180	TGME49_293830
TGME49_289590	TGME49_278380	TGME49_215185	TGME49_296020
TGME49_291170	TGME49_278370	TGME49_215195	TGME49_297290
TGME49_291650	TGME49_278360	TGME49_215320	TGME49_297300
TGME49_293740	TGME49_278350	TGME49_215328	TGME49_297910
TGME49_294390	TGME49_278340	TGME49_215343	TGME49_298590
TGME49_294805	TGME49_278330	TGME49_215410	TGME49_299790
TGME49_295100	TGME49_278320	TGME49_215500	TGME49_299800
TGME49_297395	TGME49_278300	TGME49_215670	TGME49_305280
TGME49_297850	TGME49_278290	TGME49_215900	TGME49_309410
TGME49_297900	TGME49_278245	TGME49_216053	TGME49_309530
TGME49_300300	TGME49_278240	TGME49_216150	TGME49_309540
TGME49_304930	TGME49_278180	TGME49_216280	TGME49_310340
TGME49_309185	TGME49_278100	TGME49_216285	TGME49_311710
TGME49_313665	TGME49_278090	TGME49_216610	TGME49_313000
TGME49_315123	TGME49_277572	TGME49_216640	TGME49_314482
TGME49_315440	TGME49_277230	TGME49_216965	TGME49_316190
TGME49_315495	TGME49_276980	TGME49_217410	TGME49_316550
TGME49_320150	TGME49_275660	TGME49_217420	TGME49_316560
TGME49_325800	TGME49_275380	TGME49_217610	TGME49_316780
TGME49_205480	TGME49_275355	TGME49_217630	TGME49_320280
TGME49_270655	TGME49_274170	TGME49_217650	TGME49_320530
TGME49_288970	TGME49_273980	TGME49_217722	TGME49_320710
TGME49_304450	TGME49_273340	TGME49_217724	TGME49_321390
TGME49_306500	TGME49_273110	TGME49_217800	TGME49_321460
TGME49_306620	TGME49_271980	TGME49_217860	TGME49_220420
TGME49_311850	TGME49_271210	TGME49_217920	TGME49_242600
TGME49_313890	TGME49_270660	TGME49_217940	TGME49_315260
TGME49_314250	TGME49_269365	TGME49_217961	TGME49_215895
TGME49_320260	TGME49_269110	TGME49_218195	TGME49_315730
TGME49_321800	TGME49_268930	TGME49_218210	TGME49_287510
TGME49_202445	TGME49_268800	TGME49_218215	TGME49_212740
TGME49_203682	TGME49_268270	TGME49_218290	TGME49_262940
TGME49_203685	TGME49_267980	TGME49_218400	TGME49_288520
TGME49_203688	TGME49_267680	TGME49_218470	TGME49_315550
TGME49_206910	TGME49_267470	TGME49_218500	TGME49_315540
TGME49_209530	TGME49_266710	TGME49_218890	TGME49_203375
TGME49_210095	TGME49_266650	TGME49_218900	TGME49_247310
TGME49_210600	TGME49_266600	TGME49_219610	TGME49_266770
TGME49_211610	TGME49_266500	TGME49_219650	TGME49_239430
TGME49_220560	TGME49_266340	TGME49_219660	TGME49_202285
TGME49_220650	TGME49_266335	TGME49_220080	TGME49_209620
TGME49_221550	TGME49_266330	TGME49_220340	TGME49_223700
TGME49_223025	TGME49_266065	TGME49_220840	TGME49_205658
TGME49_223430	TGME49_265320	TGME49_221265	TGME49_264070
TGME49_224575	TGME49_265030	TGME49_221420	TGME49_206400
TGME49_224730	TGME49_264630	TGME49_221665	TGME49_313950
TGME49_225540	TGME49_263350	TGME49_221685	TGME49_212275
TGME49_227780	TGME49_262470	TGME49_221830	TGME49_222940
TGME49_228690	TGME49_261530	TGME49_221930	TGME49_315100
TGME49_231090	TGME49_260460	TGME49_222340	TGME49_239120
TGME49_231815	TGME49_259890	TGME49_222385	TGME49_239520
TGME49_231860	TGME49_259410	TGME49_222420	TGME49_307790
TGME49_235580	TGME49_259300	TGME49_222700	TGME49_293850
TGME49_235990	TGME49_259290	TGME49_222975	TGME49_224710
TGME49_237700	TGME49_259270	TGME49_222980	TGME49_224140
TGME49_240260	TGME49_258840	TGME49_223120	TGME49_287490
TGME49_242900	TGME49_258575	TGME49_223258	TGME49_231090
TGME49_243240	TGME49_257572	TGME49_223262	TGME49_282020
TGME49_244335	TGME49_257568	TGME49_223480	TGME49_315090
TGME49_248730	TGME49_256788	TGME49_223560	TGME49_203250
TGME49_249520	TGME49_255480	TGME49_224010	TGME49_248730
TGME49_250020	TGME49_255460	TGME49_224040	TGME49_228430
TGME49_251580	TGME49_254890	TGME49_224080	TGME49_239580
TGME49_251665	TGME49_254760	TGME49_224680	TGME49_272020
TGME49_252065	TGME49_254430	TGME49_224770	TGME49_259205
TGME49_253340	TGME49_254060	TGME49_224780	TGME49_278460
TGME49_253670	TGME49_252860	TGME49_224810	TGME49_297280
TGME49_254830	TGME49_251910	TGME49_224932	TGME49_286670
TGME49_257810	TGME49_251900	TGME49_225028	TGME49_214570
TGME49_257970	TGME49_250920	TGME49_225070	TGME49_208380
TGME49_258370	TGME49_249510	TGME49_225098	TGME49_244260
TGME49_258810	TGME49_248470	TGME49_225102	TGME49_225400
TGME49_260375	TGME49_248425	TGME49_225140	TGME49_212030
TGME49_262940	TGME49_248210	TGME49_225370	TGME49_215885
TGME49_263639	TGME49_247660	TGME49_225570	TGME49_203890
TGME49_267790	TGME49_247560	TGME49_225950	TGME49_309550
TGME49_269310	TGME49_246110	TGME49_225953	TGME49_239570
TGME49_270450	TGME49_246070	TGME49_225955	TGME49_319890
TGME49_271335	TGME49_245600	TGME49_226100	TGME49_276870
TGME49_273100	TGME49_244900	TGME49_226110	TGME49_227100
TGME49_273915	TGME49_244450	TGME49_226245	TGME49_313025
TGME49_277780	TGME49_244180	TGME49_226300	TGME49_210682
TGME49_278400	TGME49_243940	TGME49_226610	TGME49_310260
TGME49_278680	TGME49_243382	TGME49_227370	TGME49_237893
TGME49_278882	TGME49_243378	TGME49_228050	TGME49_305930
TGME49_287450	TGME49_243190	TGME49_228160	TGME49_248425
TGME49_287460	TGME49_243180	TGME49_228175	TGME49_289027
TGME49_291860	TGME49_243170	TGME49_228220	TGME49_233390
TGME49_292290	TGME49_243160	TGME49_228240	TGME49_216940
TGME49_295140	TGME49_243150	TGME49_228410	TGME49_239640
TGME49_295945	TGME49_243140	TGME49_228500	TGME49_228440
TGME49_296340	TGME49_243130	TGME49_228510	TGME49_211320
TGME49_297280	TGME49_243120	TGME49_228680	TGME49_232475
TGME49_297488	TGME49_243110	TGME49_229405	TGME49_217040
TGME49_300612	TGME49_243100	TGME49_229910	TGME49_316290
TGME49_300613	TGME49_241165	TGME49_229915	TGME49_272680
TGME49_300980	TGME49_239090	TGME49_230020	TGME49_211675
TGME49_301140	TGME49_238915	TGME49_230135	TGME49_271220
TGME49_301998	TGME49_238850	TGME49_230200	TGME49_236900
TGME49_302055	TGME49_238530	TGME49_230460	TGME49_319680
TGME49_306270	TGME49_238520	TGME49_230555	TGME49_203090
TGME49_306455	TGME49_238500	TGME49_230602	TGME49_312540
TGME49_308096	TGME49_238490	TGME49_230605	TGME49_285920
TGME49_309110	TGME49_238480	TGME49_230660	TGME49_233792
TGME49_309990	TGME49_238470	TGME49_230663	TGME49_202205
TGME49_310650	TGME49_238460	TGME49_230670	TGME49_255380
TGME49_310920	TGME49_238440	TGME49_230830	TGME49_231055
TGME49_313440	TGME49_237810	TGME49_230900	TGME49_268700
TGME49_313848	TGME49_237800	TGME49_231175	TGME49_239650
TGME49_315340	TGME49_237595	TGME49_231470	TGME49_222935
TGME49_315520	TGME49_237080	TGME49_231605	TGME49_214545
TGME49_315900	TGME49_237070	TGME49_231610	TGME49_226532
TGME49_316290	TGME49_236940	TGME49_231620	TGME49_207780
TGME49_318650	TGME49_236290	TGME49_231770	TGME49_300370
TGME49_318750	TGME49_235390	TGME49_231865	TGME49_248673
TGME49_320780	TGME49_235010	TGME49_231900	TGME49_260375
TGME49_321685	TGME49_235000	TGME49_231998	TGME49_292600
TGME49_321700	TGME49_234940	TGME49_232140	TGME49_290585
TGME49_321710	TGME49_234380	TGME49_232170	TGME49_219110
TGME49_200230	TGME49_234060	TGME49_232420	TGME49_217490
TGME49_200240	TGME49_233370	TGME49_232950	TGME49_240620
TGME49_200250	TGME49_233360	TGME49_233040	TGME49_271375
TGME49_202020	TGME49_233330	TGME49_233050	TGME49_306334
TGME49_202025	TGME49_232580	TGME49_233065	TGME49_231050
TGME49_202030	TGME49_231880	TGME49_233150	TGME49_219610
TGME49_204040	TGME49_231390	TGME49_233153	TGME49_225953
TGME49_204420	TGME49_231110	TGME49_233180	TGME49_209583
TGME49_205110	TGME49_231060	TGME49_233210	TGME49_228620
TGME49_207130	TGME49_230667	TGME49_233270	TGME49_225028
TGME49_207160	TGME49_229320	TGME49_233280	TGME49_209610
TGME49_207210	TGME49_229270	TGME49_233320	TGME49_210678
TGME49_207430	TGME49_229240	TGME49_233610	TGME49_323200
TGME49_209180	TGME49_229230	TGME49_233792	TGME49_237900
TGME49_209755	TGME49_228420	TGME49_233940	TGME49_323700
TGME49_209985	TGME49_228310	TGME49_233960	TGME49_323800
TGME49_215090	TGME49_226450	TGME49_234375	TGME49_323600
TGME49_216140	TGME49_226385	TGME49_234570	TGME49_237894
TGME49_219742	TGME49_224905	TGME49_235180	TGME49_207650
TGME49_221295	TGME49_224790	TGME49_235200	TGME49_279440
TGME49_221840	TGME49_224760	TGME49_235315	TGME49_256040
TGME49_222160	TGME49_224750	TGME49_235650	TGME49_266130
TGME49_224630	TGME49_223830	TGME49_235860	TGME49_212710
TGME49_225820	TGME49_223550	TGME49_235870	TGME49_237860
TGME49_227010	TGME49_223030	TGME49_235875	TGME49_254180
TGME49_228390	TGME49_222188	TGME49_235950	TGME49_301140
TGME49_231990	TGME49_222080	TGME49_236020	TGME49_258810
TGME49_232400	TGME49_221560	TGME49_236050	TGME49_234370
TGME49_233920	TGME49_219828	TGME49_236120	TGME49_263410
TGME49_238077	TGME49_219742	TGME49_236400	TGME49_267410
TGME49_238440	TGME49_219370	TGME49_236595	TGME49_278120
TGME49_238850	TGME49_219348	TGME49_237045	TGME49_306450
TGME49_240470	TGME49_217720	TGME49_237060	TGME49_205402
TGME49_240755	TGME49_217710	TGME49_237195	TGME49_297820
TGME49_245530	TGME49_217390	TGME49_237425	TGME49_257010
TGME49_249535	TGME49_217380	TGME49_237490	TGME49_261560
TGME49_250220	TGME49_217370	TGME49_237510	TGME49_294600
TGME49_252640	TGME49_214420	TGME49_237585	TGME49_255710
TGME49_254600	TGME49_214190	TGME49_238220	TGME49_203720
TGME49_255460	TGME49_214070	TGME49_238960	TGME49_259670
TGME49_255890	TGME49_213850	TGME49_238970	TGME49_288220
TGME49_258105	TGME49_213430	TGME49_238980	TGME49_266860
TGME49_258140	TGME49_212937	TGME49_239110	TGME49_203830
TGME49_259020	TGME49_212420	TGME49_239365	TGME49_265060
TGME49_260190	TGME49_212410	TGME49_239475	TGME49_264170
TGME49_260205	TGME49_211280	TGME49_239510	TGME49_293560
TGME49_260325	TGME49_210740	TGME49_239520	TGME49_318275
TGME49_260530	TGME49_210330	TGME49_239550	TGME49_222260
TGME49_262655	TGME49_210320	TGME49_239650	TGME49_308965
TGME49_262970	TGME49_210260	TGME49_239660	TGME49_226515
TGME49_263720	TGME49_210095	TGME49_239670	TGME49_292100
TGME49_264430	TGME49_209985	TGME49_239730	TGME49_315480
TGME49_265255	TGME49_209515	TGME49_239795	TGME49_322020
TGME49_266600	TGME49_209470	TGME49_239810	TGME49_293490
TGME49_267670	TGME49_208850	TGME49_239855	TGME49_233315
TGME49_268650	TGME49_207965	TGME49_239880	TGME49_230905
TGME49_268765	TGME49_207790	TGME49_240200	TGME49_233950
TGME49_268860	TGME49_207780	TGME49_240230	TGME49_262890
TGME49_271033	TGME49_207730	TGME49_240240	TGME49_317705
TGME49_271320	TGME49_207250	TGME49_240295	TGME49_248330
TGME49_273350	TGME49_207015	TGME49_240310	TGME49_219640
TGME49_278080	TGME49_207010	TGME49_240325	TGME49_248430
TGME49_279315	TGME49_207005	TGME49_240330	TGME49_214760
TGME49_280570	TGME49_206660	TGME49_240340	TGME49_258880
TGME49_280580	TGME49_206620	TGME49_240350	TGME49_248677
TGME49_281955	TGME49_205480	TGME49_240365	TGME49_227090
TGME49_284615	TGME49_205390	TGME49_240370	TGME49_247025
TGME49_286740	TGME49_205210	TGME49_240390	TGME49_311670
TGME49_287040	TGME49_204870	TGME49_240580	TGME49_251710
TGME49_289180	TGME49_204500	TGME49_240790	TGME49_205430
TGME49_289370	TGME49_204000	TGME49_240800	TGME49_224180
TGME49_290000	TGME49_203590	TGME49_240880	TGME49_281600
TGME49_291040	TGME49_203580	TGME49_242110	TGME49_288450
TGME49_292390	TGME49_203500	TGME49_242240	TGME49_248900
TGME49_293780	TGME49_203340	TGME49_242300	TGME49_267030
TGME49_293790	TGME49_202930	TGME49_242350	TGME49_300601
TGME49_295662	TGME49_202110	TGME49_242360	TGME49_264182
TGME49_299015	TGME49_202100	TGME49_242370	TGME49_313650
TGME49_300130	TGME49_202090	TGME49_242390	TGME49_216710
TGME49_304920	TGME49_202065	TGME49_242400
TGME49_306860	TGME49_202060	TGME49_242710
TGME49_309930	TGME49_202050	TGME49_242740
TGME49_313050	TGME49_201180	TGME49_242750
TGME49_318880	TGME49_201100	TGME49_242760
TGME49_319090	TGME49_200480	TGME49_243330
TGME49_320190	TGME49_200320	TGME49_243500
TGME49_320270	TGME49_200270	TGME49_243550
TGME49_264660	TGME49_200250	TGME49_243560
TGME49_290970	TGME49_200240	TGME49_243670
TGME49_208730	TGME49_200230	TGME49_243740
TGME49_224170	TGME49_320250	TGME49_244030
TGME49_323320	TGME49_306050	TGME49_244412
TGME49_225290	TGME49_295662	TGME49_244440
TGME49_207350	TGME49_236975	TGME49_244590
TGME49_292275	TGME49_232400	TGME49_244620
TGME49_312240	TGME49_216155	TGME49_244890
TGME49_312330		TGME49_245440
TGME49_220720		TGME49_245746
TGME49_292270		TGME49_245752
TGME49_231992		TGME49_246010
TGME49_292375		TGME49_246555
TGME49_284420		TGME49_246635
TGME49_287430		TGME49_246650
TGME49_294400		TGME49_246760
TGME49_301890		TGME49_247010
TGME49_220640		TGME49_247270
TGME49_287440		TGME49_247340
TGME49_267130		TGME49_247500
TGME49_253790		TGME49_247570
TGME49_323310		TGME49_247950
TGME49_245540		TGME49_247970
TGME49_245770		TGME49_248170
TGME49_322110		TGME49_248225
TGME49_253680		TGME49_248240
TGME49_264150		TGME49_248350
		TGME49_248440
		TGME49_248590
		TGME49_248760
		TGME49_248970
		TGME49_249040
		TGME49_249150
		TGME49_249280
		TGME49_249290
		TGME49_249365
		TGME49_249660
		TGME49_249960
		TGME49_249980
		TGME49_250685
		TGME49_251420
		TGME49_251430
		TGME49_251550
		TGME49_251750
		TGME49_251820
		TGME49_251830
		TGME49_251857
		TGME49_251870
		TGME49_251940
		TGME49_251958
		TGME49_251962
		TGME49_252070
		TGME49_252255
		TGME49_252260
		TGME49_252300
		TGME49_252370
		TGME49_252395
		TGME49_252890
		TGME49_253110
		TGME49_253120
		TGME49_253150
		TGME49_253390
		TGME49_253500
		TGME49_253550
		TGME49_253580
		TGME49_253660
		TGME49_253755
		TGME49_253920
		TGME49_254180
		TGME49_254190
		TGME49_254310
		TGME49_254320
		TGME49_254590
		TGME49_254625
		TGME49_254750
		TGME49_254850
		TGME49_254855
		TGME49_254960
		TGME49_255200
		TGME49_255490
		TGME49_255500
		TGME49_255620
		TGME49_255730
		TGME49_256020
		TGME49_256080
		TGME49_256850
		TGME49_256865
		TGME49_257130
		TGME49_257690
		TGME49_257910
		TGME49_257925
		TGME49_257945
		TGME49_258120
		TGME49_258512
		TGME49_258520
		TGME49_258530
		TGME49_258670
		TGME49_258910
		TGME49_259030
		TGME49_259150
		TGME49_259155
		TGME49_259180
		TGME49_259280
		TGME49_259670
		TGME49_259960
		TGME49_259965
		TGME49_260000
		TGME49_260310
		TGME49_260830
		TGME49_261040
		TGME49_261630
		TGME49_262440
		TGME49_262575
		TGME49_262800
		TGME49_263380
		TGME49_264100
		TGME49_264178
		TGME49_264225
		TGME49_264260
		TGME49_264485
		TGME49_264700
		TGME49_265050
		TGME49_265065
		TGME49_265100
		TGME49_265430
		TGME49_266035
		TGME49_266040
		TGME49_266105
		TGME49_266130
		TGME49_266270
		TGME49_266610
		TGME49_266660
		TGME49_266675
		TGME49_266700
		TGME49_266740
		TGME49_266785
		TGME49_267150
		TGME49_267308
		TGME49_267460
		TGME49_267875
		TGME49_268020
		TGME49_268035
		TGME49_268190
		TGME49_268225
		TGME49_268230
		TGME49_268820
		TGME49_268970
		TGME49_269035
		TGME49_269075
		TGME49_269100
		TGME49_269120
		TGME49_269270
		TGME49_269300
		TGME49_269350
		TGME49_269400
		TGME49_269582
		TGME49_269600
		TGME49_269640
		TGME49_269850
		TGME49_269930
		TGME49_270210
		TGME49_270340
		TGME49_270580
		TGME49_270670
		TGME49_270680
		TGME49_270820
		TGME49_270850
		TGME49_271010
		TGME49_271040
		TGME49_271285
		TGME49_271310
		TGME49_271892
		TGME49_272200
		TGME49_272260
		TGME49_272280
		TGME49_272360
		TGME49_272415
		TGME49_272430
		TGME49_272540
		TGME49_272620
		TGME49_272730
		TGME49_272890
		TGME49_272905
		TGME49_273065
		TGME49_273120
		TGME49_273468
		TGME49_273472
		TGME49_273530
		TGME49_273740
		TGME49_273750
		TGME49_274020
		TGME49_274040
		TGME49_274080
		TGME49_274700
		TGME49_275360
		TGME49_275600
		TGME49_275710
		TGME49_275760
		TGME49_275790
		TGME49_275798
		TGME49_275850
		TGME49_276960
		TGME49_277060
		TGME49_277240
		TGME49_277800
		TGME49_277810
		TGME49_277950
		TGME49_277980
		TGME49_278120
		TGME49_278518
		TGME49_278522
		TGME49_278580
		TGME49_278690
		TGME49_278710
		TGME49_278790
		TGME49_278860
		TGME49_278910
		TGME49_278930
		TGME49_279460
		TGME49_280420
		TGME49_280430
		TGME49_280435
		TGME49_280500
		TGME49_280605
		TGME49_280725
		TGME49_281470
		TGME49_281555
		TGME49_281560
		TGME49_281660
		TGME49_281675
		TGME49_282030
		TGME49_282200
		TGME49_282230
		TGME49_283480
		TGME49_283500
		TGME49_283530
		TGME49_283765
		TGME49_283840
		TGME49_283855
		TGME49_284550
		TGME49_284602
		TGME49_284610
		TGME49_284670
		TGME49_285350
		TGME49_285400
		TGME49_285410
		TGME49_285445
		TGME49_285470
		TGME49_285690
		TGME49_285860
		TGME49_285940
		TGME49_286000
		TGME49_286020
		TGME49_286060
		TGME49_286110
		TGME49_286250
		TGME49_286660
		TGME49_286720
		TGME49_287235
		TGME49_288960
		TGME49_289020
		TGME49_289023
		TGME49_289027
		TGME49_289040
		TGME49_289170
		TGME49_289216
		TGME49_289240
		TGME49_289280
		TGME49_289840
		TGME49_289870
		TGME49_289930
		TGME49_290585
		TGME49_290590
		TGME49_290923
		TGME49_290925
		TGME49_291130
		TGME49_291150
		TGME49_291160
		TGME49_291340
		TGME49_292335
		TGME49_292935
		TGME49_293010
		TGME49_293030
		TGME49_293250
		TGME49_293252
		TGME49_293258
		TGME49_293290
		TGME49_293368
		TGME49_293450
		TGME49_293500
		TGME49_293800
		TGME49_293850
		TGME49_293890
		TGME49_294210
		TGME49_294260
		TGME49_294320
		TGME49_294410
		TGME49_294570
		TGME49_294585
		TGME49_294595
		TGME49_294600
		TGME49_294650
		TGME49_294651
		TGME49_294785
		TGME49_294820
		TGME49_294850
		TGME49_295020
		TGME49_295390
		TGME49_295430
		TGME49_295440
		TGME49_295920
		TGME49_297310
		TGME49_297380
		TGME49_297390
		TGME49_297410
		TGME49_297710
		TGME49_297820
		TGME49_297920
		TGME49_298080
		TGME49_298090
		TGME49_298820
		TGME49_299020
		TGME49_299150
		TGME49_299220
		TGME49_299230
		TGME49_300070
		TGME49_300780
		TGME49_301170
		TGME49_301190
		TGME49_301240
		TGME49_301360
		TGME49_301370
		TGME49_301690
		TGME49_302007
		TGME49_304480
		TGME49_304730
		TGME49_305100
		TGME49_305150
		TGME49_305570
		TGME49_305610
		TGME49_305790
		TGME49_306035
		TGME49_306070
		TGME49_306230
		TGME49_306240
		TGME49_306342
		TGME49_306480
		TGME49_306510
		TGME49_306570
		TGME49_306580
		TGME49_306680
		TGME49_306730
		TGME49_306870
		TGME49_306890
		TGME49_307030
		TGME49_307045
		TGME49_307460
		TGME49_307480
		TGME49_307590
		TGME49_307600
		TGME49_307603
		TGME49_307620
		TGME49_307790
		TGME49_307840
		TGME49_308820
		TGME49_308960
		TGME49_309025
		TGME49_309030
		TGME49_309840
		TGME49_309860
		TGME49_310160
		TGME49_310275
		TGME49_310480
		TGME49_310580
		TGME49_310680
		TGME49_310830
		TGME49_311335
		TGME49_311375
		TGME49_311380
		TGME49_311485
		TGME49_311755
		TGME49_311815
		TGME49_311820
		TGME49_311830
		TGME49_312435
		TGME49_312440
		TGME49_312445
		TGME49_312450
		TGME49_312460
		TGME49_312635
		TGME49_312930
		TGME49_312970
		TGME49_312980
		TGME49_313025
		TGME49_313210
		TGME49_313220
		TGME49_313235
		TGME49_313318
		TGME49_313660
		TGME49_313725
		TGME49_313740
		TGME49_313840
		TGME49_313940
		TGME49_314055
		TGME49_314330
		TGME49_314362
		TGME49_314485
		TGME49_314487
		TGME49_314490
		TGME49_314570
		TGME49_314670
		TGME49_315090
		TGME49_315127
		TGME49_315345
		TGME49_315410
		TGME49_315450
		TGME49_315540
		TGME49_315560
		TGME49_315630
		TGME49_315830
		TGME49_315970
		TGME49_316130
		TGME49_316370
		TGME49_316380
		TGME49_316390
		TGME49_316635
		TGME49_318130
		TGME49_318610
		TGME49_318675
		TGME49_319360
		TGME49_319380
		TGME49_319390
		TGME49_319520
		TGME49_319700
		TGME49_319970
		TGME49_319980
		TGME49_319988
		TGME49_320105
		TGME49_320200
		TGME49_320500
		TGME49_320680
		TGME49_320715
		TGME49_322500
		TGME49_325400
		TGME49_200270
		TGME49_200320
		TGME49_200480
		TGME49_201100
		TGME49_201180
		TGME49_202060
		TGME49_202090
		TGME49_202100
		TGME49_202110
		TGME49_203340
		TGME49_203500
		TGME49_203580
		TGME49_203590
		TGME49_204000
		TGME49_204500
		TGME49_204870
		TGME49_206620
		TGME49_206660
		TGME49_207005
		TGME49_207010
		TGME49_207015
		TGME49_207250
		TGME49_207730
		TGME49_207790
		TGME49_207965
		TGME49_208850
		TGME49_209470
		TGME49_209515
		TGME49_210260
		TGME49_210330
		TGME49_210740
		TGME49_211280
		TGME49_212410
		TGME49_212420
		TGME49_212937
		TGME49_213430
		TGME49_214070
		TGME49_214190
		TGME49_214420
		TGME49_216155
		TGME49_217370
		TGME49_217380
		TGME49_217390
		TGME49_217710
		TGME49_217720
		TGME49_219348
		TGME49_219370
		TGME49_219828
		TGME49_221560
		TGME49_222080
		TGME49_222188
		TGME49_223030
		TGME49_223550
		TGME49_223830
		TGME49_224750
		TGME49_224790
		TGME49_224905
		TGME49_226385
		TGME49_228310
		TGME49_228420
		TGME49_229230
		TGME49_229240
		TGME49_229270
		TGME49_229320
		TGME49_230667
		TGME49_231060
		TGME49_231110
		TGME49_231390
		TGME49_231880
		TGME49_232580
		TGME49_233330
		TGME49_233360
		TGME49_233370
		TGME49_234060
		TGME49_234380
		TGME49_234940
		TGME49_235000
		TGME49_235010
		TGME49_235390
		TGME49_236290
		TGME49_236940
		TGME49_236975
		TGME49_237070
		TGME49_237080
		TGME49_237595
		TGME49_237800
		TGME49_237810
		TGME49_238460
		TGME49_238470
		TGME49_238480
		TGME49_238490
		TGME49_238500
		TGME49_238520
		TGME49_238530
		TGME49_238915
		TGME49_239090
		TGME49_241165
		TGME49_243100
		TGME49_243120
		TGME49_243130
		TGME49_243140
		TGME49_243150
		TGME49_243160
		TGME49_243180
		TGME49_243190
		TGME49_243378
		TGME49_243382
		TGME49_243940
		TGME49_244180
		TGME49_244450
		TGME49_244900
		TGME49_245600
		TGME49_246070
		TGME49_246110
		TGME49_247560
		TGME49_247660
		TGME49_248210
		TGME49_248470
		TGME49_249510
		TGME49_250920
		TGME49_251900
		TGME49_251910
		TGME49_252860
		TGME49_254060
		TGME49_254430
		TGME49_254760
		TGME49_254890
		TGME49_255480
		TGME49_256788
		TGME49_257568
		TGME49_257572
		TGME49_258575
		TGME49_258840
		TGME49_259270
		TGME49_259290
		TGME49_259300
		TGME49_259410
		TGME49_259890
		TGME49_261530
		TGME49_263350
		TGME49_264630
		TGME49_265030
		TGME49_265320
		TGME49_266065
		TGME49_266335
		TGME49_266340
		TGME49_266650
		TGME49_266710
		TGME49_267680
		TGME49_268270
		TGME49_268800
		TGME49_268930
		TGME49_269110
		TGME49_269365
		TGME49_270660
		TGME49_271210
		TGME49_271980
		TGME49_273110
		TGME49_273340
		TGME49_273980
		TGME49_274170
		TGME49_275355
		TGME49_275380
		TGME49_275660
		TGME49_276980
		TGME49_277230
		TGME49_277572
		TGME49_278090
		TGME49_278180
		TGME49_278240
		TGME49_278245
		TGME49_278290
		TGME49_278320
		TGME49_278330
		TGME49_278340
		TGME49_278350
		TGME49_278360
		TGME49_278370
		TGME49_278380
		TGME49_278390
		TGME49_278410
		TGME49_278420
		TGME49_278430
		TGME49_279000
		TGME49_279450
		TGME49_280465
		TGME49_280510
		TGME49_281350
		TGME49_281360
		TGME49_281970
		TGME49_283460
		TGME49_283470
		TGME49_283490
		TGME49_283495
		TGME49_283882
		TGME49_286150
		TGME49_286778
		TGME49_286782
		TGME49_287250
		TGME49_291005
		TGME49_291830
		TGME49_291910
		TGME49_292260
		TGME49_294330
		TGME49_295640
		TGME49_295995
		TGME49_296640
		TGME49_297090
		TGME49_297680
		TGME49_298960
		TGME49_300990
		TGME49_301150
		TGME49_301480
		TGME49_305110
		TGME49_305220
		TGME49_306050
		TGME49_306235
		TGME49_307640
		TGME49_309300
		TGME49_309330
		TGME49_309352
		TGME49_311300
		TGME49_311700
		TGME49_312690
		TGME49_315240
		TGME49_315350
		TGME49_315370
		TGME49_315380
		TGME49_316410
		TGME49_316420
		TGME49_316670
		TGME49_316890
		TGME49_318220
		TGME49_319630
		TGME49_320090
		TGME49_320170
		TGME49_320240
		TGME49_320250
		TGME49_320290
		TGME49_320560
		TGME49_320730
		TGME49_320770
		TGME49_321270
		TGME49_321280
		TGME49_321480
		TGME49_321490
		TGME49_329700
		TGME49_329710
