# Supplementary material for: AP2X-1 is a negative regulator of Toxoplasma gondii sexual commitment
Source: mBio. 2025 Aug 18;16(9):e00052-25. doi: 10.1128/mbio.00052-25 (PMC12421964; doi:10.1128/mbio.00052-25)
Supplement: Data set S3 — Summary of the transcriptomic data analysis of the AP2X-1-mAID-HA strains under normal culture conditions with or without IAA. [file mbio.00052-25-s0003.xlsx]

## Sheet: Supplementary Dataset S3 Legend
Supplementary Dataset S3. Summary of the transcriptomic data analysis of the AP2X-1-mAID-HA strains under normal culture conditions with or without IAA.
Sheet	Description
FPKM	Gene expression profiles of T. gondii AP2X-1-mAID-HA strains cultured with or without IAA for 3 days under normal conditions. FPKM values from three biological replicates are shown for differentially expressed genes.
DEG	Gene expression differences were identified from comparison of AP2X-1-mAID-HA strains under normal culture conditions with or without IAA in three biological replicates. Genes with a fold change of ≥ 2.0 or ≤ -2.0 and Q-value of < 0.05 were deemed statistically significant in three biological replicates.
MORC and HDAC3	The upregulated genes after depletion of MORC or the inhibition of HDAC3 by FR235222

## Sheet: FPKM
Gene ID	AP2X-1-mAID_-IAA_Rep1 FPKM	AP2X-1-mAID_-IAA_Rep2 FPKM	AP2X-1-mAID_-IAA_Rep3 FPKM	AP2X-1-mAID_+IAA_Rep1 FPKM	AP2X-1-mAID_+IAA_Rep2 FPKM	AP2X-1-mAID_+IAA_Rep3 FPKM	Description
TGME49_200110	0	0	0	204.43	103.94	127.22	hypothetical protein
TGME49_200130	10.3	14.49	14.05	175.4	132.91	143.67	Toxoplasma gondii family C protein
TGME49_200230	4.74	5.59	6.58	129.15	206.21	221.58	microneme protein MIC17C
TGME49_200240	37.17	56.95	56.03	254.61	432.13	430.22	microneme protein MIC17B
TGME49_200250	251.46	202.24	199.22	91.66	161.67	147.58	microneme protein MIC17A
TGME49_200260	24.71	22.23	15.52	35.45	40.21	48.6	hypothetical protein
TGME49_200270	102.51	88.16	88.57	175.81	292.04	275.66	PAN/Apple domain-containing protein
TGME49_200280	27.45	26.56	26.38	22.33	21.85	23.22	WD domain, G-beta repeat-containing protein
TGME49_200320	32.69	31.82	31.36	39.5	45.11	42.08	hypoxanthine-xanthine-guanine phosphoribosyl transferase HXGPRT
TGME49_200370	27.1	28.43	28.18	25.12	23.48	24.09	protein farnesyltransferase subunit beta, putative
TGME49_200480	0	0	0	0.87	5.14	2.61	Toxoplasma gondii family B protein
TGME49_200590	27.87	21.74	21.93	32.07	33.53	33.73	Toxoplasma gondii family C protein
TGME49_201100	0.19	0.24	0.25	3.62	3.53	3.68	hypothetical protein
TGME49_201170	606.5	591.6	592.29	424.11	439.08	401.26	hypothetical protein
TGME49_201180	11.86	13.05	12.68	12.36	30.55	30.5	megakaryocyte stimulating factor MSF
TGME49_201260	154.1	129.92	124.54	81.44	100.4	98.06	sugar transporter ST3
TGME49_201380	143.2	138.17	126.3	103.99	113.59	108.73	chorismate synthase, putative
TGME49_201520	206.07	226.28	230.75	127.08	145.89	151.57	protein phosphatase PPM3G, putative
TGME49_201660	0.15	0.1	0.3	7.02	10.48	9.31	hypothetical protein
TGME49_201690	0.66	1.35	1.59	23.53	16.64	16.97	BT1 family protein
TGME49_201760	124.6	133.6	126.33	100.14	96.92	97.36	thioredoxin-like associated protein TLAP4
TGME49_201800	82.81	90.03	88.72	84.71	73.83	67.89	ATP synthase-associated protein
TGME49_201810	48.76	48.73	49.06	47.46	39.02	39.03	hypothetical protein
TGME49_201820	2.48	2.82	3.27	7.9	5.19	5.69	hypothetical protein
TGME49_201850	10.92	7.33	6.76	33.36	39.51	40.52	WD domain, G-beta repeat-containing protein
TGME49_201860	3255.74	3806.76	3744.68	2633.89	2836.86	2639.57	hypothetical protein
TGME49_202010	6.08	9.02	9.13	16.1	10.07	10.34	hypothetical protein
TGME49_202020	2.07	1.62	1.8	54.09	67.96	63.49	DnAK-TPR
TGME49_202040	31.63	30.98	30.99	25.48	23.12	25.01	hypothetical protein
TGME49_202070	4.81	5.29	5.62	4.91	3.84	4.23	hypothetical protein
TGME49_202090	0.13	0.16	0.11	13.3	12.95	15.06	hypothetical protein
TGME49_202100	0	0.5	0.17	65.87	74.99	74.04	hypothetical protein
TGME49_202110	0.14	0.09	0.45	8.02	10.06	9.79	hypothetical protein
TGME49_202140	0.31	0.52	0.45	6.68	8.29	8.3	enoyl-CoA hydratase/isomerase family protein
TGME49_202200	122.9	142.54	141.4	85.72	97.98	99.55	hypothetical protein
TGME49_202300	23.48	19.4	20.71	28.77	33.37	30.15	inosine triphosphate pyrophosphatase, putative
TGME49_202360	8.91	12.38	13.28	9.17	7.37	7.88	methylase, putative
TGME49_202375	6.61	5.64	5.39	10.02	8.41	9.24	hypothetical protein
TGME49_202400	0.01	0.11	0.08	17.88	25.29	26.4	calcium binding egf domain-containing protein
TGME49_202430	20.97	21.03	20.31	35.37	34.26	32.6	hypothetical protein
TGME49_202490	13.37	14.21	15.78	14.22	10.8	11.27	AP2 domain transcription factor AP2VIIa-7
TGME49_202500	740.17	851.91	849.45	643.9	618.82	590.79	glideosome-associated protein with multiple-membrane spans GAPM1A
TGME49_202550	9.33	9.45	9.77	9.36	6.74	6.83	basal complex component BCC6
TGME49_202580	17.24	14.95	15	32.68	36.18	34.37	chaperone protein ClpB5, putative
TGME49_202730	7.21	9.74	9.4	7.58	5.63	5.76	hypothetical protein
TGME49_202770	231.55	220.68	213.73	156.44	183.22	159.61	RNA recognition motif-containing protein
TGME49_202820	51.24	56.47	54.44	44.44	45.98	46.99	ubiquitin-conjugating enzyme subfamily protein
TGME49_202840	98.62	91.72	91.68	77.45	76.07	73.94	FHA domain-containing protein
TGME49_202900	18.61	20	21.27	18.43	14.79	14.79	zinc finger (CCCH type) motif-containing protein
TGME49_202930	3.15	3.46	3	9.15	8.37	9.7	IMC sutures component ISC5
TGME49_202970	2.49	2.08	2.12	4.04	5.53	4.8	hypothetical protein
TGME49_202975	0.07	0	0	0.95	0.8	0.82	hypothetical protein
TGME49_203010	15.25	16.03	15.78	10.58	10.93	11.79	aurora-related kinase ARK3
TGME49_203090	0.14	0.15	0.11	1.38	1.33	1.8	hypothetical protein
TGME49_203110	0.53	1.15	0.7	5.65	5.12	4.78	citrate synthase, putative
TGME49_203135	0.09	0.08	0.11	14.19	13.48	14.22	dynein heavy chain family protein
TGME49_203200	0.07	0.13	0.11	30.11	34.13	33.75	hypothetical protein
TGME49_203250	0.14	0.44	0.21	13.41	14	13.83	hypothetical protein
TGME49_203300	39.04	27	23.69	15.78	20.41	17.9	DUF726 domain-containing protein
TGME49_203330	0.13	0.13	0.04	0.51	1.16	0.96	hypothetical protein
TGME49_203340	0.07	0.07	0.02	6.45	4.1	3.85	metallo-beta-lactamase domain-containing protein
TGME49_203420	6.02	6.37	6.81	11.69	10.39	11.81	4'-phosphopantetheinyl transferase domain-containing protein
TGME49_203440	9.5	10.08	11.75	13.17	13.37	13.52	anaphase-promoting complex subunit APC10
TGME49_203500	0.13	0.34	0.29	126.55	99.75	96.77	alanine dehydrogenase/pyridine nucleotide transhydrogenase domain-containing protein
TGME49_203665	1.63	1.83	1.93	1.62	1.29	1.46	hypothetical protein
TGME49_203682	0.29	0.14	0.24	0.63	1.41	1.47	hypothetical protein
TGME49_203690	17.78	16.42	15.87	11.88	13.94	12.99	AP2 domain transcription factor AP2VIIa-5
TGME49_203720	86.78	107.95	99.09	169.57	146.45	135.58	vitamin k epoxide reductase family protein
TGME49_203770	0.5	0.39	0.62	6.81	4.36	4.74	hypothetical protein
TGME49_203790	460.15	503.74	491.83	258.08	367.38	349.54	hypothetical protein
TGME49_203800	0.22	0.2	0.26	19.37	15.72	16.26	hypothetical protein
TGME49_203810	54.07	54.4	57.35	69.28	59.91	65.79	kelch repeat-containing protein
TGME49_203910	21.21	20.28	20.83	19.24	17.37	17.43	TBC domain-containing protein TBC10
TGME49_203930	151.47	187.57	185.03	124.74	126.29	127.82	hypothetical protein
TGME49_203940	5.21	5.61	5.56	7.86	7.22	7.5	ABC1 protein
TGME49_203980	45.26	39.39	39.52	30.98	34.23	33.02	hypothetical protein
TGME49_203990	241.02	301.44	316.78	245.33	214.61	208.59	rhoptry protein ROP12
TGME49_204010	1.8	1.75	1.81	3.3	6.9	5.19	hypothetical protein
TGME49_204080	31.26	27.25	28.32	25.65	22.76	24.2	histidine acid phosphatase superfamily protein
TGME49_204110	20.17	21	19.43	10.99	14.85	12.48	eIF2 kinase IF2K-C
TGME49_204290	0.22	0.36	0.31	29.57	33.66	29.68	hypothetical protein
TGME49_204300	0.07	0.05	0.05	7.84	5.44	6.87	hypothetical protein
TGME49_204360	6.26	4.6	3.72	25.26	34.19	31.68	subtilisin SUB4
TGME49_204395	5.53	5.17	4.49	7.78	6.39	7.13	hypothetical protein
TGME49_204420	4.23	3.05	4.96	9.64	9.6	7.86	oocyst wall protein OWP1
TGME49_204440	3.53	3.94	3.9	20.91	29.51	30.54	cyclic nucleotide-binding domain-containing protein
TGME49_204460	0.9	0.34	0.53	21.89	15.18	16.75	hydroxymethylglutaryl-CoA lyase, putative
TGME49_204500	0.39	0.86	0.77	4	3.98	3.82	hypothetical protein
TGME49_204540	5.52	6.04	5.6	9.38	7.6	7.76	DUF367 domain-containing protein
TGME49_204560	0.02	0.01	0.04	15.77	19.19	18.49	type I fatty acid synthase, putative
TGME49_204870	0.08	0.08	0.02	1.61	1.07	1.34	thrombospondin type 1 domain-containing protein
TGME49_204880	15.54	17.51	16.47	15.15	12.55	13.49	hypothetical protein
TGME49_205040	32.74	30.05	30.67	25.68	23.63	23.69	PGAP1 family protein
TGME49_205090	0.08	0.15	0.21	0.85	0.59	0.51	Toxoplasma gondii family D protein
TGME49_205120	1.9	1.58	1.74	3.76	3.97	3.85	hypothetical protein
TGME49_205140	0.03	0.02	0.11	7.38	6.08	6.91	hypothetical protein
TGME49_205150	11.18	11.1	10.23	14.41	14.06	13.92	ACR, YagE family COG1723 domain-containing protein
TGME49_205170	419.76	443.87	429.58	260.69	224.42	215.97	hypothetical protein
TGME49_205210	2.78	2.61	2.51	15.79	12.74	13.11	hypothetical protein
TGME49_205250	658.85	740.72	742.55	413.67	398.37	411.76	rhoptry protein ROP18
TGME49_205265	4.9	3.48	3.62	18.42	22.57	22.57	transporter, cation channel family protein
TGME49_205320	135.07	134.5	127.05	114.81	109.54	110.93	hypothetical protein
TGME49_205330	230.46	218.8	221	162.57	182.12	175.96	hypothetical protein
TGME49_205360	23.26	28.72	27.6	16.07	15.21	16.29	hypothetical protein
TGME49_205430	1.8	1.57	1.46	27.07	14.52	15.78	isovaleryl-CoA dehydrogenase
TGME49_205510	53.54	65.22	64.92	57.76	44.01	45.35	nucleolar protein 5, putative
TGME49_205520	4.33	2.47	1.64	54.03	69.64	70.7	apicomplexan amino acid transporter ApiAT5-2
TGME49_205530	4.57	2.79	2.66	28.95	62.47	49.61	hypothetical protein
TGME49_205558	255.61	274.2	273.18	254.87	241.97	224.5	NAC domain-containing protein
TGME49_205590	0.28	0.2	0.03	0.74	1.14	1.4	centrosomal protein CEP131
TGME49_205640	19.99	26.77	27.76	20.19	17.97	17.01	hypothetical protein
TGME49_205650	94.17	117.25	120.84	91.99	69.01	73.83	AP2 domain transcription factor AP2VIIa-3
TGME49_205658	0.07	0.02	0	1.32	1.38	1.37	F5/8 type C domain-containing protein
TGME49_205670	111.08	110.98	107.35	62.59	73.98	70.01	striated fiber assemblin SFA2
TGME49_205750	34.61	37.42	38.48	36.53	26.61	29.09	histone deacetylase complex subunit Sin3
TGME49_206400	2.34	2.58	2.33	7.11	6.23	6.89	FAD binding domain of DNA photolyase domain-containing protein
TGME49_206415	8.69	11.36	11.04	9.71	5.8	6.5	myosin K
TGME49_206430	12.8	13.29	13.27	9.24	8.69	8.46	formin FRM1
TGME49_206460	33.6	27.61	28.37	17.26	25.84	18.46	hypothetical protein
TGME49_206550	0.11	0.15	0.14	28.04	29.64	31.23	hypothetical protein
TGME49_206570	0.16	0.2	0.28	11.14	8.64	8.82	kinesin, putative
TGME49_206620	0.2	0.08	0.12	0.82	1.39	1.73	OST-HTH domain-containing protein
TGME49_206650	0.85	0.44	0.4	14.48	18.67	17.97	zinc finger, c2h2 type domain-containing protein
TGME49_206660	0.52	0.4	0.23	0.91	0.87	0.75	hypothetical protein
TGME49_206710	20.57	21.75	20.71	16.2	17.12	16.41	hypothetical protein
TGME49_207005	2.63	4.82	4.95	7.88	11.07	8.87	SAG-related sequence SRS48Q
TGME49_207010	1.13	2.84	2.51	12.8	10.91	10.31	SAG-related sequence SRS48K
TGME49_207015	1.56	3.74	3.64	27.6	16.51	16.21	SRS domain-containing protein
TGME49_207040	4.98	4.98	5.36	12.21	14.32	15.42	hypothetical protein
TGME49_207050	0.1	0.13	0.18	51.4	21.82	24.87	hypothetical protein
TGME49_207060	210.57	248.9	249.87	223.07	155.62	154.76	ribonucleoside-diphosphate reductase small subunit
TGME49_207130	0.49	0.64	0.54	24.25	9.17	10.68	SAG-related sequence SRS49A
TGME49_207150	9.12	14.3	14.58	28.47	20.72	20.76	SAG-related sequence SRS49C
TGME49_207160	0.19	0.34	0.25	39.58	7.83	9.93	SAG-related sequence SRS49D
TGME49_207210	2.54	3.45	3.67	198.97	45.79	41.86	hypothetical protein
TGME49_207370	35.68	33.26	33.21	29.61	26.3	26.48	golgi localizing protein GLP3
TGME49_207600	12.09	6.86	6.93	19.87	28.04	27.43	tubulin/FtsZ family, GTPase domain-containing protein
TGME49_207610	0.16	0.18	0.05	9.52	6.34	7.53	rhoptry kinase family protein ROP36 (incomplete catalytic triad)
TGME49_207620	68.53	73.65	72.16	65.97	54.85	58.14	pyridine nucleotide-disulfide oxidoreductase domain-containing protein
TGME49_207650	0.45	0.47	0.49	29.9	24.51	23.26	OTU domain-containing protein OTUD1A
TGME49_207665	1.5	2.6	2.97	12.07	10.47	10.63	kinesin motor domain-containing protein
TGME49_207700	2.36	1.78	2.43	5.42	7.92	7.99	rhoptry kinase family protein ROP22 (incomplete catalytic triad)
TGME49_207730	0.03	0.02	0.04	0.16	0.19	0.13	hypothetical protein
TGME49_207740	0	0.04	0	1.34	2.35	2.12	hypothetical protein
TGME49_207750	14.98	17.06	16.87	14.48	13.69	13.4	glycosyltransferase family 17 protein
TGME49_207760	21.28	26.68	26.95	23.77	18.76	19.53	DnaJ C terminal region domain-containing protein
TGME49_207790	0.2	0.1	0.1	0.38	0.5	1.05	enkurin, putative
TGME49_207820	55.43	69.54	69.29	58.81	42.55	47.59	mitogen-activated protein kinase MAPK2
TGME49_207920	11.81	12.56	12.79	18.01	14.13	15.61	hypothetical protein
TGME49_207965	0.12	0.08	0.1	0.88	0.75	0.86	FAD-dependent oxidoreductase, putative
TGME49_207970	0.91	0.7	0.73	1.4	1.26	1.29	HEAT repeat-containing protein
TGME49_207980	4.66	5.98	6.53	8.41	7.59	7.89	PIG-P protein
TGME49_207990	20.18	24.01	24.18	21.47	17.25	17.98	ribosomal RNA large subunit methyltransferase J protein
TGME49_208020	1.43	0.63	0.61	20.13	27.35	28.72	AP2 domain transcription factor AP2Ib-1
TGME49_208090	4.53	4.44	5.28	7.91	7.17	8.11	5-formyltetrahydrofolate cyclo-ligase
TGME49_208340	34.87	36.75	36.9	30.66	24.82	27	PH domain-containing protein
TGME49_208500	29.51	27.13	26.37	24.23	22.95	21.08	protein phosphatase PPM4
TGME49_208710	6.51	6.08	6.76	5.54	4.66	4.71	DNA/RNA non-specific endonuclease
TGME49_208730	10.8	7.92	8.01	61.58	15.53	16.54	microneme adhesive repeat protein MCP4
TGME49_208740	215.71	163.6	166.56	343.58	232.15	236.72	microneme adhesive repeat protein MCP3
TGME49_208810	0.38	0.03	0.13	22.12	25.13	25.98	peptidyl-prolyl cis-trans isomerase, putative
TGME49_208820	11.74	12.46	12.99	9.86	8.34	8.1	1-deoxy-D-xylulose-5-phosphate synthase
TGME49_208850	4.53	10.99	10.93	60.11	50.09	50.88	SAG-related sequence SRS11
TGME49_208910	8.98	10.51	11.61	9.07	7.86	8.06	hypothetical protein
TGME49_209030	2549.99	2814.64	2763.17	2364.73	2283.01	2216.15	actin ACT1
TGME49_209100	49.69	53.55	52.75	46.44	34.08	33.75	PUB domain-containing protein
TGME49_209180	0.82	1	0.82	21.59	19.85	21.36	PAN domain-containing protein
TGME49_209200	35.07	40.29	39.93	28.55	30.16	29.04	hypothetical protein
TGME49_209240	16.69	17.88	17.89	14.26	13.21	14.37	RNA methyltransferase
TGME49_209250	136.78	133.89	133.14	92.49	95.2	90.08	hypothetical protein
TGME49_209420	141.74	135.03	126.87	99.67	115.03	104.17	hypothetical protein
TGME49_209470	0	0.04	0	0.95	0.87	0.7	hypothetical protein
TGME49_209510	0.05	0.07	0	56.13	39.45	41.69	hypothetical protein
TGME49_209515	0.03	0.04	0.04	1.01	0.86	1.12	hypothetical protein
TGME49_209550	3.36	3.41	3.48	5.29	4.56	4.32	hypothetical protein
TGME49_209560	0.01	0	0	5.59	5.06	5.81	hypothetical protein
TGME49_209600	324.48	331.74	332.46	270.14	272.3	283.9	hypothetical protein
TGME49_209610	0.05	0	0	6.08	2.12	1.92	oocyst wall protein OWP2
TGME49_209755	0.29	0.65	0.64	34.91	25.81	27.04	cyst matrix protein MAG2
TGME49_209810	0.4	0.26	0.66	189.68	193.78	167.51	hypothetical protein
TGME49_209830	3.25	3.91	3.61	6	8.08	7.94	leucine-rich repeat-containing protein LRRC45, putative
TGME49_209920	0.42	0.29	0.39	3.08	2.02	2.87	PAN domain-containing protein
TGME49_209930	8.58	9.06	9.73	13.62	13.5	14.74	hypothetical protein
TGME49_209940	26.55	27.58	28.57	24.19	17.84	19.33	transporter/permease protein
TGME49_209945	133.04	135.32	133.86	164.68	166.22	165.26	hypothetical protein
TGME49_209950	283.8	336.38	329.72	309.44	264.94	247.49	thioredoxin, putative
TGME49_210095	2.1	0.46	0.81	4.08	6.53	6.66	rhoptry protein ROP43
TGME49_210210	0.02	0.02	0.01	1.26	0.71	0.61	hypothetical protein
TGME49_210270	12.64	14.61	15.87	12.51	8.59	9.25	hypothetical protein
TGME49_210320	1.86	1.2	1.34	12.14	10.65	10.59	SAG-related sequence SRS37A
TGME49_210330	1.01	1.16	1.43	17.66	10.7	12.33	SAG-related sequence SRS37B
TGME49_210345	4.33	4.78	4.92	3.64	3.63	3.59	hypothetical protein
TGME49_210400	0.21	0.21	0.14	11.04	11.4	13.19	hypothetical protein
TGME49_210408	744.69	917.89	928.88	826.77	626.4	607.11	HMG (high mobility group) box domain-containing protein
TGME49_210412	17.37	21.02	22.27	17.19	13.01	15.01	hypothetical protein
TGME49_210420	62.51	70.78	72.6	53.87	56.63	54.6	hypothetical protein
TGME49_210450	0.99	1.09	1.24	5.56	4.22	5.02	hypothetical protein
TGME49_210490	18.91	23.68	24.15	17.51	15.3	14.89	hypothetical protein
TGME49_210600	0.14	0.24	0.18	45.62	60.85	68.39	KRUF family protein
TGME49_210678	0.46	0.61	0.46	96.49	134.88	120.63	OTU domain-containing protein OTUD1D
TGME49_210682	59.44	24.18	22.43	142.66	431.36	413.02	hypothetical protein
TGME49_210950	0.15	0.06	0.13	14.81	11.22	10.91	oocyst wall protein
TGME49_210975	3.49	2.51	2.67	5.94	5.16	6.11	hypothetical protein
TGME49_211020	50.97	50.38	49.83	60.74	63.28	61.06	polyadenylate-binding protein PABPN
TGME49_211050	0.03	0.02	0.09	3.2	2.68	3.41	ATPase, AAA family protein
TGME49_211250	101.05	106.01	100.92	88.91	82.44	81.72	hypothetical protein
TGME49_211260	277	304.8	297.15	231.55	216.64	218.15	rhoptry kinase family protein ROP26 (incomplete catalytic triad)
TGME49_211270	10.88	7.36	6.74	20.73	26.14	26.47	sushi domain (scr repeat) domain-containing protein
TGME49_211280	2.19	1.53	1.41	0.87	0.9	0.93	hypothetical protein
TGME49_211290	608.34	729.16	698.74	460.53	541.44	551.59	rhoptry protein ROP15
TGME49_211320	0.05	0.36	0.25	10.27	8.38	7.55	hypothetical protein
TGME49_211360	0.25	0.17	0.2	10.57	7.9	8.31	hypothetical protein
TGME49_211385	0	0.31	0.2	24	29.04	28.94	hypothetical protein
TGME49_211430	0.44	0.33	0.27	2.37	2.48	2.28	centrosomal protein CEP110, putative
TGME49_211640	10.92	9.78	10.15	8.72	8.28	8.67	NGX6 domain-containing protein
TGME49_211650	36.87	36.36	36.99	23.88	26.62	26.1	hypothetical protein
TGME49_211680	1254.74	1589.67	1601.95	1461.82	943.37	900.73	protein disulfide isomerase
TGME49_211720	44.59	53.89	52.29	36.29	39.78	39.76	AP2 domain transcription factor AP2IV-5
TGME49_211910	0.02	0.17	0.17	2.17	1.47	2.48	kinesin-related protein 3A, putative
TGME49_211920	0	0.15	0.08	0.56	7.93	8.71	hypothetical protein
TGME49_212030	0.15	0.29	0.2	1.89	10.5	10.8	hypothetical protein
TGME49_212075	0.03	0.1	0	2.84	2.27	2.05	meiosis-specific nuclear structural protein 1, putative
TGME49_212100	5.56	4.58	4.71	7.98	9.11	8.66	ubiquitin activating enzyme UBA1
TGME49_212160	5.46	4.81	4.52	5.67	10.99	10.29	hypothetical protein
TGME49_212170	8.91	9.31	10.52	26.59	31.15	28.56	GIY-YIG catalytic domain-containing protein
TGME49_212180	2.18	1.63	1.79	10.29	11.64	11.93	hypothetical protein
TGME49_212275	1.8	1.82	2.2	26.93	17.3	19.26	hypothetical protein
TGME49_212410	1.46	1.17	1.07	19.19	13.01	17.58	dense granule protein GRA11A
TGME49_212420	1.8	2.79	4.18	15.22	11.14	10.7	hypothetical protein
TGME49_212740	0.07	0.11	0.08	2.81	2.71	2.41	aromatic amino acid hydrolase AAH2
TGME49_212760	16.8	17.84	18.97	28.63	21.03	25.59	hypothetical protein
TGME49_212770	144.04	154.01	148.15	115.78	108.42	109.69	inner membrane complex protein IMC34
TGME49_212780	19.14	22.62	23.16	18.39	12.03	13.14	hypothetical protein
TGME49_212810	0.8	0.85	1.02	21.09	22.84	22.83	hypothetical protein
TGME49_212880	10.81	11.68	11.38	9.46	8.68	8.85	centrosomal protein CEP250
TGME49_212960	35.6	34.92	34.59	32.4	29.13	28.5	pre-mRNA-splicing regulator WTAP
TGME49_212970	1.62	2.23	2.42	17.35	13.01	13.79	protein kinase (incomplete catalytic triad)
TGME49_212980	210.69	212.36	211.87	159.08	162.32	165.09	KH domain-containing protein
TGME49_213040	11.63	11.78	11.59	10.49	9.88	9.79	centromere protein CENP-C
TGME49_213060	5.51	4.1	4.38	38.24	34.32	36.37	WD domain, G-beta repeat-containing protein
TGME49_213065	3.87	3.69	4.88	65.85	86.86	70.95	hypothetical protein
TGME49_213072	23.16	26.96	28.8	22.1	20.83	20.46	protein SLY1
TGME49_213255	1.81	1.6	1.37	19.43	16.95	18.33	hypothetical protein
TGME49_213290	0.24	0.25	0.12	1.91	1.28	1.46	hypothetical protein
TGME49_213340	0.1	0.17	0.07	0.56	0.28	0.4	GMC oxidoreductase
TGME49_213360	0	0.05	0	0.23	0.34	0.26	leucine rich repeat-containing protein
TGME49_213460	1.76	2.7	2.5	115.63	114.87	119.25	hypothetical protein
TGME49_213480	1.23	2.09	1.81	43.1	37.89	39.61	hypothetical protein
TGME49_213530	0.22	0.25	0.29	8.32	6.2	7.34	hypothetical protein
TGME49_213560	0.88	0.59	0.57	5.44	6.54	6.51	hypothetical protein
TGME49_213610	85.49	73.11	74.78	60.62	53.33	58.1	hypothetical protein
TGME49_213635	2.24	1.74	1.35	42.48	67.1	64.74	hypothetical protein
TGME49_213660	101.06	112.36	113.26	98.89	67.38	69.34	zinc finger (CCCH type) motif-containing protein
TGME49_213700	0.98	1.04	1.1	17.88	18.82	19.77	coiled-coil domain-containing protein
TGME49_213710	15.52	15.83	16.66	23.68	19.12	19.43	WD domain, G-beta repeat-containing protein
TGME49_213720	1.32	1.77	1.91	4.49	2.51	3.65	dynein regulatory complex subunit 7, putative
TGME49_213760	0.51	0.6	0.31	2.56	3.69	2.91	hypothetical protein
TGME49_213780	2.66	3.29	3.17	38.63	33.34	35.31	radical SAM domain-containing protein
TGME49_213790	11.25	13.56	13.76	12.38	9.43	9.66	CRAL/TRIO domain-containing protein
TGME49_213820	26.25	28.87	32.19	27.57	22.48	22.71	hypothetical protein
TGME49_213840	0.3	0.42	0.5	6.72	7	6.66	choline transporter-like protein, putative
TGME49_213860	0.1	0.06	0.06	14.92	22.98	22.37	hypothetical protein
TGME49_213920	40.99	48.11	48.66	36.08	34.31	35.73	hypothetical protein
TGME49_214090	51.75	41.88	42.42	40.38	30.19	36.65	signal peptidase
TGME49_214100	126.75	116.68	122.05	78.15	90.09	73.57	hypothetical protein
TGME49_214140	29.21	28.39	28.36	23.03	22.76	21.96	hypothetical protein
TGME49_214150	29.22	34.98	37.58	28.95	24.01	25.35	mitochondrial import inner membrane translocase subunit TIM23
TGME49_214190	0.69	1.08	1.21	14.8	20.25	17.87	SAG-related sequence SRS46
TGME49_214240	7.5	7.51	7.15	9.49	11.07	11.03	bromodomain-containing protein
TGME49_214320	197.65	203.19	199	175.25	141.49	144.62	facilitative glucose transporter GT1
TGME49_214430	8.22	6.64	7.28	11.79	10.11	9.01	hypothetical protein
TGME49_214510	0.2	0.23	0.11	9.35	7.04	7.98	hypothetical protein
TGME49_214560	20.36	25.43	26.34	21.96	15.41	15.9	hypothetical protein
TGME49_214580	0.11	0.23	0.26	8.11	4.5	5.76	tetratricopeptide repeat-containing protein
TGME49_214610	4.99	6.07	5.93	4.91	4.52	4.35	trafficking protein particle complex subunit TRS85
TGME49_214630	9.47	8.66	9.27	7.73	7.38	7.76	hypothetical protein
TGME49_214740	5.69	5.93	6.22	7.74	6.99	7.23	hypothetical protein
TGME49_214780	11.06	14.65	14.45	18.81	18.82	18.13	hydrolase, NUDIX family protein
TGME49_214820	48.3	43.88	44.44	32.5	35.83	33.29	DNA repair protein DRE
TGME49_214840	83.78	77.32	73.91	61.74	64.92	63.98	AP2 domain transcription factor AP2X-7
TGME49_214880	84.52	76.77	78.6	59.91	51.92	59.07	apical cap protein AC4
TGME49_214950	239.21	217.14	209.17	176.66	179.86	171.11	hypothetical protein
TGME49_214970	54.07	72.48	72.28	63.15	41.43	43.05	DNA replication licensing factor MCM2
TGME49_214980	27.07	24.12	23	18.73	19.94	19.38	hypothetical protein
TGME49_215040	15.41	16.4	16.02	15.44	12.25	13.28	HEAT repeat-containing protein
TGME49_215060	71.37	86.47	88.24	66.01	60.3	56.41	small GTP-binding protein sar1, putative
TGME49_215150	58.74	64.46	68.57	41.29	39.67	37.77	AP2 domain transcription factor AP2X-9
TGME49_215170	51.84	53.6	55.11	48.16	38.4	41.19	serine/threonine-protein phosphatase 2A catalytic subunit beta isoform, putative
TGME49_215230	36.53	34.73	34.41	30.81	27.53	27.26	RNA recognition motif-containing protein
TGME49_215290	46.29	44.11	46.82	36.22	36.01	33.21	saccharopine dehydrogenase domain-containing protein
TGME49_215300	21.69	21.98	23.32	41.91	45.61	41.77	hypothetical protein
TGME49_215320	0.07	0	0.03	1.28	0.93	0.81	ODAD3 domain-containing protein
TGME49_215328	0.04	0.05	0	1.59	2.07	2.36	transporter, putative
TGME49_215347	2.28	1.74	1.55	5.1	5.84	4.84	hypothetical protein
TGME49_215430	170.57	202.21	204.49	177.04	145.5	134.88	mitochondrial marker protein MYS
TGME49_215450	41.62	39.52	43.88	34.68	34.06	32.97	aquaporin 1
TGME49_215490	164.11	194.12	188.82	172.96	145.17	151.38	novel putative transporter NPT1
TGME49_215500	1.93	2.54	2.84	4.43	3.4	3.9	TPR repeat-containing protein
TGME49_215520	46.34	55.53	53.71	42.56	42.6	43.94	hypothetical protein
TGME49_215530	1005.82	1283	1264.34	1018.59	887.04	852.41	hypothetical protein
TGME49_215540	0.86	0.92	0.93	14.58	16	16.35	hypothetical protein
TGME49_215550	9.86	14.13	14.04	7.33	4.62	5.23	exonuclease V, putative
TGME49_215570	12.61	12.39	13.23	10.57	10.27	11.01	AP2 domain transcription factor AP2X-11
TGME49_215670	0.01	0.03	0.03	29.07	31.34	32.31	cAMP-dependent protein kinase
TGME49_215680	4.51	2.85	2.6	4.52	10.03	8.89	SAG-related sequence SRS18
TGME49_215775	606.89	738.63	770.84	476.01	567.42	514.59	rhoptry protein ROP8
TGME49_215885	0.65	0.93	0.91	2.56	5.41	4.85	hypothetical protein
TGME49_215895	2.86	1.81	1.74	4.1	7.32	6.69	AP2 domain-containing protein
TGME49_215900	0.02	0.1	0.07	7.13	3.63	3.57	hypothetical protein
TGME49_215990	8.46	9.7	9.95	7.74	6.61	6.61	helicase, putative
TGME49_216000	400.68	449.56	433.27	408.51	355.21	359.37	alveolin domain containing intermediate filament IMC3
TGME49_216053	0.47	0.17	0.4	2.56	2.55	2.5	hypothetical protein
TGME49_216080	130.43	128.21	124.22	107.2	102.87	100.81	apical complex lysine methyltransferase
TGME49_216130	75.76	78.24	80.16	52.53	58.83	57.63	ubiquitin conjugating enzyme E2, putative
TGME49_216140	0.96	2.21	1.94	162.96	96.79	103.16	tetratricopeptide repeat-containing protein ANK1
TGME49_216150	0	0	0	2.67	1.5	1.2	peptidase family M3 protein
TGME49_216155	0	0.05	0	0.21	1.22	0.85	hypothetical protein
TGME49_216160	2.66	1.63	1.68	131.18	188.89	177.91	hypothetical protein
TGME49_216285	1.58	0.55	0.98	50.78	57.51	52.65	zinc finger, c2h2 type domain-containing protein
TGME49_216290	0.76	0.83	0.84	19.37	17.79	17.5	hypothetical protein
TGME49_216335	0.81	0.94	0.79	18.96	20.84	20.72	hypothetical protein
TGME49_216370	14.9	16.99	17.48	9.88	10.95	11.44	golgi localizing protein GLP2
TGME49_216435	38.43	40.71	39.64	52.35	51.81	48.17	hypothetical protein
TGME49_216460	51.69	52.77	51.38	34.75	40.17	40.59	hypothetical protein
TGME49_216480	9.84	11.58	11.66	9.62	8.47	8.72	NMD3 family protein
TGME49_216610	0.22	0.23	0.27	15.15	15.78	16.55	ribosomal RNA large subunit methyltransferase J protein
TGME49_216620	22.35	23.17	22.36	19.04	17.39	18.91	EF hand domain-containing protein
TGME49_216640	4.73	4.85	5.15	92.21	68.3	66.06	GHMP kinase, putative
TGME49_216650	177.3	197.05	193.57	176.82	158.79	152.98	mature soluble cytoskeleton protein MSC1A
TGME49_216730	38.81	41.87	43.37	40.85	28.29	30.49	DNA replication licensing factor MCM3, putative
TGME49_216810	73.33	70.33	69.58	57.82	55.71	53.12	5'-nucleotidase, C-terminal domain-containing protein
TGME49_216900	59.1	62.78	63.36	55.75	48.9	51.7	cytokine induced apoptosis inhibitor 1 family protein
TGME49_216930	53.48	55.53	52.57	75.71	79.09	71.53	cholinephosphate cytidylyltransferase
TGME49_216980	13.48	14.15	12.86	20.77	16.65	15.45	WDR8 protein isoform 3 family protein
TGME49_217360	6.88	7.71	7.52	5.46	5.13	5.6	hypothetical protein
TGME49_217380	0.02	0.02	0	0.13	0.27	0.65	hypothetical protein
TGME49_217390	0	0	0	0.43	0.31	0.27	hypothetical protein
TGME49_217400	19.48	20.3	19.87	37.12	39.86	39.59	hypothetical protein
TGME49_217410	2.49	2.21	2.51	29.53	37.39	36.91	hypothetical protein
TGME49_217420	0.58	0.87	0.51	10.41	15.93	15.02	hypothetical protein
TGME49_217430	21.1	18.11	16.92	28.11	30.54	30.94	protease inhibitor PI1
TGME49_217520	123.16	145.59	143.14	98.47	98.65	103.4	hypothetical protein
TGME49_217610	28.12	19.04	16.36	30.9	56.26	55.59	hypothetical protein
TGME49_217630	3.54	2.6	3.08	16.41	21.29	22.45	hypothetical protein
TGME49_217688	9.54	9.05	8.95	11.36	11.45	11.51	hypothetical protein
TGME49_217710	0	0.13	0.04	0.59	0.25	0.5	DnaJ domain-containing protein
TGME49_217730	6.03	6.48	6.1	8.99	8.53	9.4	WD repeat-containing protein
TGME49_217800	0.02	0	0.01	6.69	7.14	6.79	hypothetical protein
TGME49_217855	1.76	1.52	0.72	65.04	110.44	91.61	hypothetical protein
TGME49_217860	0.39	0.25	0.27	38.94	48.85	49.82	hypothetical protein
TGME49_217900	29.55	40.61	40.01	32.5	26.96	28.78	hypothetical protein
TGME49_217940	2.77	2.18	2.52	8.47	13.08	14.58	hypothetical protein
TGME49_217961	1.59	0.94	0.82	48.51	55.42	60.77	hypothetical protein
TGME49_218130	1.59	0.66	0.9	6.37	11.47	12.2	hypothetical protein
TGME49_218210	0.4	0.33	0.28	34.51	57.58	56.54	Chromosome-associated kinesin KLP1, putative
TGME49_218215	0.04	0.07	0.06	26.02	32.14	31.87	hypothetical protein
TGME49_218220	93.99	92.51	91.38	84.18	79.51	75.41	CDK-related protein kinase CRK2
TGME49_218240	46	57.13	57.56	47.83	37.77	39.21	inner membrane complex protein IMC25
TGME49_218270	126.38	137.72	139.9	103.07	94.84	104.93	rhoptry protein ROP48
TGME49_218290	0.09	0.04	0.04	33.4	31.72	30.52	WD domain, G-beta repeat-containing protein
TGME49_218400	3.11	5.23	5.04	12.11	10.96	11.3	NEK kinase
TGME49_218450	0.08	0.1	0	13.96	14.56	16.96	hypothetical protein
TGME49_218460	0	0.49	0	10.98	8.02	11.45	hypothetical protein
TGME49_218470	0.43	0.77	0.5	20.09	21.89	20.32	protein disulfide-isomerase, putative
TGME49_218500	0.35	0.31	0.29	20.41	25.09	25.75	hypothetical protein
TGME49_218550	107.64	99.1	96.21	76.04	77.98	83.7	PIK3R4 kinase-related protein
TGME49_218750	1.14	1.18	1.37	36.73	31.13	33.05	nucleoside triphosphate hydrolase, putative
TGME49_218820	337.88	397.78	402.66	365.8	306.3	315.95	alba 2
TGME49_218830	9.08	10.04	10.6	12.28	12.12	12.33	hypothetical protein
TGME49_218840	6.78	9.55	9.37	11.5	11.32	11.93	mutS domain protein
TGME49_218880	68.62	85.79	84.24	71.82	58.91	56.26	striated fiber assemblin SFA3
TGME49_218890	0.25	0.33	0.36	31.06	25.05	23.5	hypothetical protein
TGME49_218900	0	0	0.03	4.26	4.88	4.87	hypothetical protein
TGME49_218910	5.25	7.99	8.21	62.59	102.18	93.84	hypothetical protein
TGME49_218930	1.77	2.02	2.25	1.73	0.63	0.8	BTB/POZ domain-containing protein
TGME49_219070	31.16	27.81	27.55	20.5	19.23	20.39	cyclic nucleotide-binding domain-containing protein
TGME49_219110	2.44	1.15	1.69	7.53	5.54	8.26	hypothetical protein
TGME49_219170	61.12	63.32	63.54	61.04	45.58	49.3	IMC sutures component ISC2
TGME49_219200	22.33	24.41	24.09	22.24	19.28	19.61	DEAD/DEAH box RNA helicase family protein
TGME49_219230	34.62	31.99	29.43	54.02	57.58	60.57	AMP-binding enzyme domain-containing protein
TGME49_219240	6.62	9.53	9.99	14.41	11.18	11.73	Peptidyl-tRNA hydrolase PTH2 domain-containing protein
TGME49_219270	492.31	543.85	525.1	494.6	449.48	409.35	glideosome-associated protein with multiple-membrane spans GAPM2A
TGME49_219280	47.81	51.76	55.07	44.06	44.77	43.81	actin like protein ALP1
TGME49_219320	524.89	571.4	550.05	501.76	427.1	423.35	gliding-associated protein GAP50
TGME49_219370	0.78	0.89	0.86	10.84	9.51	9.74	hypothetical protein
TGME49_219450	0.06	0.06	0.06	33.17	34.46	35.32	WD domain, G-beta repeat-containing protein
TGME49_219485	8.2	8.2	7.87	38.38	35.49	36.76	peptidase, putative
TGME49_219540	91.96	102.39	99.49	89.16	68.64	68.31	cytosolic tRNA-Ala synthetase
TGME49_219610	1.44	1.05	0.98	3.21	5.29	4.84	hypothetical protein
TGME49_219640	5.49	4.27	4.02	7.54	9.17	9.23	RING zinc finger protein
TGME49_219650	0.29	0.21	0.18	25.63	30.39	29.23	transporter, small conductance mechanosensitive ion channel (MscS) family protein
TGME49_219660	0.14	0.1	0.06	18.45	25.17	25.42	hypothetical protein
TGME49_219670	0.02	0.12	0.06	48.41	54.72	55.36	zinc finger (CCCH type) motif-containing protein
TGME49_219710	8.94	9.08	9.58	16.16	10.46	10.8	hypothetical protein
TGME49_219828	4.45	5.85	6.63	14.18	16.88	17.12	HMG (high mobility group) box domain-containing protein
TGME49_219860	64.08	72.08	70.45	66.51	45.64	47.81	DNA replication licensing factor MCM6, putative
TGME49_220060	0	0.69	0.68	23.89	14.97	19.08	hypothetical protein
TGME49_220070	0.1	0.08	0.08	6.38	5.3	5.19	hypothetical protein
TGME49_220080	0.41	0.66	0.54	6.68	8.71	9.43	Toxoplasma gondii family C protein
TGME49_220120	9.44	8.24	10.66	14.29	12.53	11.88	AP-5 complex subunit sigma, putative
TGME49_220270	236.81	270.25	269.2	231.44	198	207.34	alveolin domain containing intermediate filament IMC6
TGME49_220280	3.04	3.1	2.76	1.4	1.53	1.94	mucin family glycoprotein
TGME49_220290	3.27	2.56	2.48	7.15	8.01	8.64	hypothetical protein
TGME49_220300	7.65	7.11	6.55	12.23	12.95	13.12	ribosomal protein L15 protein
TGME49_220330	3.39	5.08	5.67	16.16	15.38	16.33	hypothetical protein
TGME49_220340	2.38	1.64	1.78	19.7	17.28	17.53	transporter, putative
TGME49_220400	3005.29	3308.92	3247.8	3116.62	2868.41	2546.62	actin depolymerizing factor ADF
TGME49_220420	2.35	2.03	1.81	5.05	4.7	5.24	3'5'-cyclic nucleotide phosphodiesterase PDE5
TGME49_220450	3.93	6.66	6.95	11.25	9.89	10.04	ribonuclease HI protein
TGME49_220460	4.19	5.23	5.51	11.51	6.33	7.75	SNF7 family protein
TGME49_220530	48.29	44.8	43.09	36.71	39.21	34.68	AP2 domain transcription factor AP2V-1
TGME49_220560	0.43	0.56	0.51	51.54	48.82	52.43	transmembrane protein TauE, putative
TGME49_220585	2.31	2.09	2.06	43.36	43.19	43.62	hypothetical protein
TGME49_220610	19.69	17.87	20.26	29.23	25.43	26.94	protein phosphatase PPM9
TGME49_220630	39.22	40.97	39.03	77.17	96.98	91.74	hypothetical protein
TGME49_220640	32.9	30.14	30.97	70.86	108.65	102.61	hypothetical protein
TGME49_220650	1.74	1.8	1.84	53.24	83.5	99.75	hypothetical protein
TGME49_220720	28.68	29.3	31.62	36.24	75.32	54.12	hypothetical protein
TGME49_220730	37.86	39.72	34.29	77.31	88.06	89.39	hypothetical protein
TGME49_220840	0.2	0.07	0.19	1.06	1.09	1.32	threonine synthase
TGME49_220900	270.08	287.85	283.18	247.93	231.76	242	apical cap protein AC13
TGME49_220930	46.64	60	58.89	45.42	38.78	37.02	IMC sutures component ISC3
TGME49_221220	0.73	0.8	0.73	9.22	8.72	8.88	hypothetical protein
TGME49_221250	32.36	36.6	36.74	27.19	23.94	24.71	hypothetical protein
TGME49_221295	30.2	29.88	27.64	44.15	47.31	44.15	hypothetical protein
TGME49_221310	1.03	1.07	1.35	13.37	13.85	17.11	aminopeptidase N1
TGME49_221380	385.63	439.69	454.3	393.05	322.33	314.87	alba 1
TGME49_221420	0.23	0.21	0.28	5.47	8.07	7.79	Chromosome-associated kinesin KLP1, putative
TGME49_221430	2.14	2.16	2.13	3.97	2.93	3.35	hypothetical protein
TGME49_221470	136.99	159.01	162.5	137.4	100.89	106	hypothetical protein
TGME49_221490	28.12	29.23	27.47	37.12	36.8	35.76	cell cycle regulator protein
TGME49_221550	0.47	0.43	0.38	19.16	19.63	19.62	CMGC kinase, MAPK family, MEK kinase-related (incomplete catalytic triad)
TGME49_221585	15.67	20.5	22.35	12.88	15.26	11.69	hypothetical protein
TGME49_221590	341.98	290.65	267.18	179.66	234.51	220.93	dual specificity phosphatase, catalytic domain-containing protein
TGME49_221620	335.97	417.96	411.24	327.1	285.74	279.44	beta-tubulin, putative
TGME49_221665	0.21	0.21	0.17	6.37	5.77	5.68	hypothetical protein
TGME49_221685	2.45	1.4	1.32	2.53	5.35	4.24	hypothetical protein
TGME49_221700	37.8	38.5	39.29	34.38	33.03	32.77	golgi apparatus membrane protein TVP23, putative
TGME49_221830	0.65	0.86	0.58	24.8	24.97	25.51	subtilisin SUB12
TGME49_221840	0.15	0.99	0.82	95.14	96.36	98.47	hypothetical protein
TGME49_221850	15.5	15.89	16.55	20.84	20.15	19.82	prohibitin family protein, putative
TGME49_221930	0	0.05	0	0.37	0.2	0.2	hypothetical protein
TGME49_221990	45.95	44.45	45.99	30.02	30.53	32.42	hypothetical protein
TGME49_222040	26.05	27.57	27.48	37.41	30.45	35.59	Ran-interacting Mog1 protein
TGME49_222070	5.15	3.87	4.27	7.95	7.39	7.3	elongation factor Tu GTP binding domain-containing protein
TGME49_222100	32.31	35.3	35.8	27.41	26.3	27.31	effector protein SOS1
TGME49_222188	0.22	0.16	0.45	0.91	1.69	1.61	microneme protein MIC21L1
TGME49_222240	59.9	49.19	46.49	24.66	37.76	34.89	hypothetical protein
TGME49_222340	0.64	0.71	0.63	12.73	12.61	12.14	NOL1/NOP2/sun family protein
TGME49_222350	46.16	45.99	46.02	38.37	38.71	39.13	hypothetical protein
TGME49_222360	35.06	34.9	35.74	30.99	30.56	30.11	E3 UFM1-protein ligase 1
TGME49_222370	3.09	4.37	5.09	39.36	22.02	23.43	SAG-related sequence SRS13
TGME49_222385	0.04	0.09	0.02	6.39	13.71	13.52	hypothetical protein
TGME49_222420	2.4	1.99	2.29	27.41	20.51	26.96	hypothetical protein
TGME49_222660	35.24	36.31	36.94	29.86	31.43	31.21	non-discharge partner NDP1
TGME49_222700	0.13	0.03	0.12	14.77	18.43	18.84	hypothetical protein
TGME49_222710	37.43	41.75	41.49	33.48	34.5	34.47	IMP-specific 5'-nucleotidase 1, putative
TGME49_222935	0.24	0	0.16	0.95	1.62	1.43	hypothetical protein
TGME49_222940	11.45	13.29	12.84	26.13	23.19	21.65	hypothetical protein
TGME49_222948	41.59	39.62	42.4	22.15	33.11	27.05	hypothetical protein
TGME49_223020	66.39	74.75	71.57	41.2	53.83	48.69	coproporphyrinogen III oxidase
TGME49_223060	2.25	2.2	2.7	26.28	22.05	23.06	MORN repeat-containing protein
TGME49_223080	31.1	27.21	27.64	24.55	23.2	24.47	hypothetical protein
TGME49_223430	1.62	2.48	2.19	44.25	34.14	36.69	hypothetical protein
TGME49_223480	0.86	1.44	1.27	11.54	11.96	12.58	sushi domain (scr repeat) domain-containing protein
TGME49_223550	5.52	4.24	4.13	8.8	18.19	16.99	hypothetical protein
TGME49_223560	5.43	4.8	5.03	24.56	16.33	19.95	hypothetical protein
TGME49_223610	12.96	11.13	12	6.64	9.51	9.28	hypothetical protein
TGME49_223630	13.25	13.46	12.85	16.25	18.61	17.26	E2F-associated phosphoprotein, putative
TGME49_223680	92.63	93.94	98.23	92.76	78.68	81.99	ubiquitin domain-containing protein DSK2
TGME49_223725	0.41	0.39	0.41	18.03	16.31	16.93	hypothetical protein
TGME49_223780	13.13	16.55	17.54	13.41	9.69	9.91	armadillo repeat-containing protein
TGME49_223790	43.8	40.89	40.1	29.21	33.46	34.32	hypothetical protein
TGME49_223810	11.62	12.63	11.74	10.69	9.48	10.03	magnesium transporter, putative
TGME49_223870	2.83	3.41	3.19	3.87	4.74	5.44	haloacid dehalogenase-like hydrolase, putative
TGME49_223900	8.95	10.78	11.75	40.14	27.52	32.02	hypothetical protein
TGME49_223920	190.28	219.02	215.5	150.71	140.74	154.46	rhoptry neck protein RON3
TGME49_223940	573.42	591.79	576.04	587.54	454.79	463.79	gliding-associated protein GAP45
TGME49_223950	21.14	23.08	22.75	19.67	14.83	15.62	hypothetical protein
TGME49_223985	12.6	10.32	10.02	7.13	8.04	7.51	protein phosphatase PPM11B, putative
TGME49_224000	57.38	55.39	52.73	41.39	37.75	41.69	IMC-associated protein IAP5
TGME49_224010	0.14	0.18	0.09	23.15	28.67	25.64	hypothetical protein
TGME49_224030	17.93	15.41	14.75	22.62	24	22.7	hypothetical protein
TGME49_224040	6.25	5.36	6.43	8.46	9.78	8.15	flagellar associated protein
TGME49_224060	77.03	77.77	78.66	70.93	64.83	62.4	thioredoxin, putative
TGME49_224070	11.34	13.99	13.45	10.51	9.83	9.09	hypothetical protein
TGME49_224080	0.09	0.08	0.09	16.13	15.06	15.66	Kazal-type serine protease inhibitor domain-containing protein
TGME49_224130	1352.63	1408.64	1370.84	1185.9	1167.24	1135.1	RNA binding protein, putative
TGME49_224140	0.94	0.95	0.53	17.21	22.35	22.24	hypothetical protein
TGME49_224170	34.02	39.27	39.04	75.5	50.98	52.12	SAG-related sequence SRS60A
TGME49_224180	0.38	0.41	0.44	64.64	64.53	61.58	BTB domain-containing protein
TGME49_224235	14.95	17.99	20.18	25.86	22.51	21.41	translation initiation factor IF-3 protein
TGME49_224260	14.92	14.41	13.72	13.29	11.86	11.48	PHD-finger domain-containing protein
TGME49_224310	80.64	97.03	96.39	87.5	74.54	72.65	palmitoyltransferase DHHC6
TGME49_224460	521.01	483.46	475.11	335.36	346.63	327.48	aminopeptidase N3
TGME49_224490	9.26	10.24	11.56	16.25	13.08	11.96	farnesyl/geranylgeranyl diphosphate synthase
TGME49_224520	243.09	201.26	191.97	136.24	156.76	145.93	alveolin domain containing intermediate filament IMC8
TGME49_224530	96.92	87.89	87.12	74.9	74.45	71.43	alveolin domain containing intermediate filament IMC5
TGME49_224610	10.15	11.79	13.36	11.1	7.69	8.49	GYF domain-containing protein
TGME49_224680	0.26	0.13	0.12	2.04	1.87	1.96	hypothetical protein
TGME49_224710	2.54	2.67	3.71	46.93	21.68	23.42	PA domain-containing protein
TGME49_224750	1.33	0.73	0.81	2.45	6.85	7.66	SAG-related sequence SRS40F
TGME49_224760	3.01	1.07	1.51	4.89	22.41	22.11	SAG-related sequence SRS40E
TGME49_224770	0.51	0.71	0.55	70.65	55.95	56.49	SAG-related sequence SRS40D
TGME49_224810	2.04	2.75	3.2	15.76	13.16	13.2	hypothetical protein
TGME49_224820	33.07	39	41.81	74.19	58.89	56.98	hypothetical protein
TGME49_224850	67.3	76.84	80.55	68.3	54.68	55.14	polyadenylate-binding protein PABC
TGME49_224870	3.66	4.06	3.95	3.68	2.84	3.09	hypothetical protein
TGME49_224880	18.56	18.69	17.7	13.48	12.97	14.03	kinesin motor domain-containing protein
TGME49_224932	1.9	1.76	2.15	28.65	20.38	23.13	hypothetical protein
TGME49_224940	5.8	5.11	4.76	9.6	9.11	9.8	hypothetical protein
TGME49_224950	35.53	28.37	28.56	21.27	24.36	24.46	calcium-dependent protein kinase CDPK5
TGME49_224970	26.37	25.83	24.58	18.15	21.87	18.83	nucleolar protein Nop52, putative
TGME49_225000	19.16	19.03	18.03	15.3	15.33	14.8	hypothetical protein
TGME49_225010	42.82	45.14	42.2	32.59	32.17	29.49	hypothetical protein
TGME49_225020	29.61	31.14	31.55	29.76	26.04	25.18	CPH1-interacting protein CIP3
TGME49_225028	0.1	0.05	0.17	0.89	1.05	1.17	myosin heavy chain, putative
TGME49_225070	0.47	0.72	0.55	1.49	1.44	1.43	hypothetical protein
TGME49_225105	5.16	5.87	5.51	20.9	23.99	23.22	hypothetical protein
TGME49_225110	21.41	17.2	16.34	12.19	11.98	11.06	AP2 domain transcription factor AP2X-2
TGME49_225140	0.4	0.11	0.28	2.45	0.83	1.18	BT1 family protein
TGME49_225150	254.83	304.36	295.49	219.89	234.86	233.5	hypothetical protein
TGME49_225200	87.04	88.99	86.53	58.47	62.6	66.06	hypothetical protein
TGME49_225220	69.79	65.41	66.81	50.54	52.98	53.12	SCP family extracellular subfamily protein
TGME49_225280	0.59	0.61	0.61	6.97	11.88	11.35	hypothetical protein
TGME49_225290	0.57	0.68	0.64	18.08	3.71	4.5	GDA1/CD39 (nucleoside phosphatase) family protein
TGME49_225320	83.37	97.57	100.74	69.67	73.41	75.52	hypothetical protein
TGME49_225330	64.58	70.07	70.95	51.83	45.91	46.66	hypothetical protein
TGME49_225370	0.03	0.02	0.02	31.99	32.5	34.62	hypothetical protein
TGME49_225400	0.13	0.05	0.17	4.4	4.58	4.97	hypothetical protein
TGME49_225570	0.07	0.11	0.12	3.83	5.65	5.31	hypothetical protein
TGME49_225590	0.02	0.02	0.02	0.15	0.2	0.17	hypothetical protein
TGME49_225680	5.73	6.66	5.24	12.56	10.19	10.74	hypothetical protein
TGME49_225690	37.69	38.51	37.69	33.5	29.38	32.47	apical cap protein AC7
TGME49_225850	22.57	19.71	19.3	17.69	15.84	16.78	peptidase, M28 family protein
TGME49_225870	33.75	30.11	29.32	22.49	25.3	23.75	hypothetical protein
TGME49_225940	76.57	69.2	70.49	101.13	97.27	93.72	sialic acid binding protein SABP1
TGME49_225950	0.14	0.05	0.11	6.14	5.17	6.41	zinc finger (CCCH type) motif-containing protein
TGME49_225955	0	0.04	0.04	0.26	0.61	0.33	leucine rich repeat-containing protein
TGME49_226030	276.52	320.11	300.07	241.12	232.19	219.93	cAMP-dependent protein kinase subunit PKAc1
TGME49_226220	36.28	45.42	46.83	36.5	31.4	32.62	alveolin domain containing intermediate filament IMC9
TGME49_226245	0.15	0.02	0.07	2.75	0.82	1.05	hypothetical protein
TGME49_226250	108.01	112.07	113.19	91.91	86.84	89.86	DEAD (Asp-Glu-Ala-Asp) box polypeptide DDX3X
TGME49_226260	84.31	68.32	66.74	43.86	49.41	46.62	hypothetical protein
TGME49_226300	0.29	0.27	0.28	0.98	0.67	0.9	2,4-dienoyl CoA reductase 2, peroxisomal family protein
TGME49_226450	0.43	0.68	0.3	1.28	1.13	1.06	hypothetical protein
TGME49_226490	0.63	0.18	0.28	1.79	2.63	1.5	hypothetical protein
TGME49_226515	6.63	6.58	6.92	15.18	14.39	16.27	hypothetical protein
TGME49_226590	310.07	376.26	376.23	350.09	274.61	279.58	cytochrome c oxidase subunit COX2a
TGME49_226610	0.49	0.21	0.31	1.4	0.91	1.35	centrosomal protein CEP76, putative
TGME49_226670	11.6	10.36	10.96	31.51	25.89	25.03	hypothetical protein
TGME49_226690	25.35	28.96	29.27	17.79	18.51	19.98	hypothetical protein
TGME49_226710	149.14	187.95	193.47	138.4	114.46	117.34	hypothetical protein
TGME49_226755	3.5	3.82	3.75	16.69	18.38	18.28	3'5'-cyclic nucleotide phosphodiesterase PDE18
TGME49_226810	4.09	4.18	4.34	3.69	3.07	3.34	histone lysine methyltransferase SET1
TGME49_226830	82.22	84.61	86.63	81.64	72.38	69.41	DnaK family protein
TGME49_226850	14.66	9.73	10.31	7.87	8.63	8.39	TBC domain-containing protein TBC15
TGME49_227000	43.21	49.61	49.71	41.78	36.66	35.32	hypothetical protein
TGME49_227080	7.7	6.95	7.79	10.68	10.37	9.75	PCIF1 WW domain-containing protein
TGME49_227100	4.73	2.53	2.14	41.24	90.72	94.98	glutaredoxin 5
TGME49_227290	62.94	65.99	68.9	64.74	54.86	54.89	histone deacetylase HDAC3
TGME49_227350	4.27	5.34	5.43	35.01	52.46	51.4	hypothetical protein
TGME49_227370	0.08	0.19	0.23	12.63	14.99	15.52	hydrolase CocE/NonD family protein
TGME49_227420	17.79	19.79	20.86	17.11	16.48	14.09	4-hydroxy-3-methylbut-2-enyl diphosphate reductase
TGME49_227430	17.81	19.34	18.37	64.27	57.77	58.09	amino acid transporter AAT2
TGME49_227570	67.09	62.08	58.8	37.86	44.42	44.12	amino acid transporter AAT3
TGME49_227630	3.15	4.3	5.74	17.94	14.18	15.39	hypothetical protein
TGME49_227660	3.97	3.85	4.13	5.29	6.51	7.24	DNA methyltransferase DNMTa
TGME49_227810	178.8	199.22	198.33	125.84	144.61	138.04	rhoptry kinase family protein ROP11 (incomplete catalytic triad)
TGME49_227900	5.04	3.52	3.58	9.73	8.78	9.18	AP2 domain transcription factor AP2X-1
TGME49_227930	23.22	23.82	22.06	17.1	16.1	16.46	hypothetical protein
TGME49_227952	53.11	47.01	48.05	39.47	38.11	38.22	14-3-3 superfamily protein
TGME49_227960	59.47	64.97	66.6	59	56.05	50.13	PCI domain-containing protein
TGME49_228065	1.17	0.89	0.78	14.65	18.5	15.68	hypothetical protein
TGME49_228160	0.45	0.27	0.36	12	10.91	11.86	acid phosphatase
TGME49_228220	0.09	0.08	0.25	15.77	16.35	18.61	MYND finger domain-containing protein
TGME49_228230	111.06	121.18	115.99	73.23	76.04	74.57	hypothetical protein
TGME49_228240	0.58	0.45	0.4	34.63	35.6	34.15	hypothetical protein
TGME49_228250	21.3	25.26	24.38	29.51	32.84	32.99	elongation factor Tu GTP binding domain-containing protein
TGME49_228310	3.65	3.93	3.94	17.35	21.6	20.5	hypothetical protein
TGME49_228410	1.5	1.01	1.05	2.25	2.11	1.73	Tubulin-tyrosine ligase family protein
TGME49_228430	0.19	0.06	0.06	1.88	1.18	1.7	hypothetical protein
TGME49_228480	4.89	7.89	6.25	10.49	13.78	12.46	hypothetical protein
TGME49_228620	0	0	0	0.7	1.4	1.51	phosphatidylethanolamine-binding protein, putative
TGME49_228680	0.64	0.23	0.5	17.33	10.53	11.23	mitochondrial carrier superfamily protein
TGME49_228690	7.05	6.92	6.98	6.35	5.56	5.91	phosphatidylinositol 3- and 4-kinase
TGME49_228760	156.3	164.7	159.44	152.76	142.87	137.28	hypothetical protein
TGME49_228780	47.31	42.96	44.81	60.08	67.09	75.39	Toxoplasma gondii family C protein
TGME49_229010	246.77	300.81	299.65	209.13	196.95	205.67	rhoptry neck protein RON4
TGME49_229140	10.09	9.13	8.65	116.16	133.05	139.81	MaoC family domain-containing protein
TGME49_229220	87.45	77.97	78.37	51.91	65.4	66.99	hypothetical protein
TGME49_229260	7.12	8.07	7.68	6.99	6.02	5.92	basal complex component BCC4
TGME49_229280	60.49	61.16	59.41	40.73	41.29	40.22	hypothetical protein
TGME49_229320	2.34	0.43	1.02	4.88	6.4	4.79	Cof family hydrolase subfamily protein
TGME49_229330	0.38	0.77	1.14	3.07	2.89	2.85	Cof family hydrolase subfamily protein
TGME49_229350	20.06	25.07	25.09	20.4	17.19	17.69	HEAT repeat-containing protein
TGME49_229360	105.71	116.24	113.82	98.99	84.74	86.99	transaldolase
TGME49_229405	0.14	0.18	0.21	2.55	2.3	2.41	3'5'-cyclic nucleotide phosphodiesterase PDE4
TGME49_229450	52.61	58.93	56.08	76.19	66.15	69.58	hypothetical protein
TGME49_229500	61.69	67.01	63.21	53.81	56.04	52.69	hypothetical protein
TGME49_229690	23.15	25.26	24.79	20.59	17.79	18.67	autophagy-related protein ATG7
TGME49_229720	1.32	1.4	1.43	3.89	2.58	2.58	hypothetical protein
TGME49_229910	0.28	1.1	1.81	2.92	6.63	6.62	EF hand domain-containing protein
TGME49_229915	0	0.04	0	0.37	0.14	0.38	dynein regulatory complex protein 9, putative
TGME49_230020	0.02	0	0.03	2.57	1.58	1.5	kinesin motor domain-containing protein
TGME49_230130	0.87	1.86	1.56	26.13	29.03	29.95	hypothetical protein
TGME49_230135	0.36	0.4	0.57	6.08	5.06	4.67	Kinesin-associated protein
TGME49_230210	519.21	547.55	526.31	454.99	415.2	421.89	alveolin domain containing intermediate filament IMC10
TGME49_230220	17.3	18.17	18.06	15.81	15.19	15	vacuolar protein sorting-associated protein 11
TGME49_230340	42.18	40.79	40.79	30.69	34.44	32.22	apical annuli protein AAP4
TGME49_230450	48.75	53.02	58.37	43.36	38.02	35.17	bifunctional GMP synthase/glutamine amidotransferase protein
TGME49_230460	0.34	0.64	0.62	26.67	41.38	39.74	Dpy-30 motif protein
TGME49_230480	127.69	168.51	175.7	293.35	206.31	220.64	hypothetical protein
TGME49_230520	158.4	220.43	222.13	407.01	275.43	266.32	cyclophilin 1, putative
TGME49_230580	9.38	10.22	10.45	8.45	7.77	8.46	hypothetical protein
TGME49_230640	12.3	9.09	9.88	14.32	19.19	24.31	hypothetical protein
TGME49_230700	11.68	14.59	14.72	13.04	9.66	10.63	hypothetical protein
TGME49_230705	289.41	317.66	298.19	174.94	209.13	203.33	dense granule protein GRA51
TGME49_230710	8.99	10.74	10.18	7.31	6.46	7.82	cell division protein CDC48
TGME49_230830	0.24	0.22	0.23	19	19.44	19.74	ATPase family associated with various cellular activities (AAA) domain-containing protein
TGME49_230850	99.73	97.5	92.13	75.92	80.27	79.49	transverse sutures component TSC3
TGME49_230905	0.54	0.8	0.86	6.02	4	5.04	hydrolase, alpha/beta fold family protein
TGME49_230940	136.35	147.06	149.64	101.61	100.5	96.75	hypothetical protein
TGME49_230950	4.82	4.3	3.99	2.95	3.24	3.54	hypothetical protein
TGME49_230970	96.68	102.83	99.83	96.43	82.72	83.76	hypothetical protein
TGME49_230980	62.15	58.57	57.62	49.54	45.75	49.08	myosin I
TGME49_231060	0.31	0.14	0.39	1.83	1.43	1.74	subtilisin SUB9
TGME49_231070	51.2	57.16	57.97	37.77	39.81	41.68	basal complex component BCC2
TGME49_231090	0.21	0.38	0.06	2.97	4.14	4.18	hypothetical protein
TGME49_231125	5.47	2.82	3.01	10.44	12.72	12.55	hypothetical protein
TGME49_231160	261.18	306.44	317.22	252.37	200.39	176.68	hypothetical protein
TGME49_231390	0	0	0	5.62	1.71	2.37	hypothetical protein
TGME49_231400	0.17	0.3	0.18	1.65	2.21	2.1	tubulin/FtsZ family, GTPase domain-containing protein
TGME49_231470	0.09	0.06	0.12	34.61	53.68	53.48	hypothetical protein
TGME49_231625	24.27	25.6	20.66	32.32	30.36	35.64	hypothetical protein
TGME49_231630	800.45	896.94	905.99	815.2	650.2	628.67	alveolin domain containing intermediate filament IMC4
TGME49_231640	649.69	662.09	651.11	576.89	522.14	527.93	alveolin domain containing intermediate filament IMC1
TGME49_231780	4.31	4.69	5.49	1.15	0.87	0.68	hypothetical protein
TGME49_231800	2.02	2.77	2.89	2.28	1.22	1.67	helicase, putative
TGME49_231850	370.99	462.01	466.33	425.61	326.03	333.61	protein phosphatase PPM13, putative
TGME49_231920	50	49.42	57.22	47.06	26.07	27.25	oxidoreductase, short chain dehydrogenase/reductase family protein
TGME49_231940	50.99	59.28	57.71	53.7	41.73	44.69	ubiquitin-like modifier-activating enzyme UBA5
TGME49_232010	8.44	7.59	7.32	5.22	5.28	5.89	protein phosphatase PPM14, putative
TGME49_232020	37.22	40.93	41.56	36.35	30.62	32.84	rhoptry neck protein RON12
TGME49_232050	62.03	65.43	66.84	59.49	53.77	51.62	DnaJ domain-containing protein
TGME49_232100	5.08	3.53	3.7	7.49	7.79	8.24	RAP domain-containing protein
TGME49_232130	234.95	210.41	212.19	166.46	165.83	157.71	thioredoxin-like associated protein TLAP2
TGME49_232140	0.33	0.28	0.32	16.51	11.43	14.5	hypothetical protein
TGME49_232150	48.45	48.29	46.8	63.41	66.51	66.57	inner membrane complex protein IMC32
TGME49_232170	0.12	0.03	0.08	14.76	14.35	16.74	hypothetical protein
TGME49_232250	321.01	306.62	298.43	221.7	252.06	255.89	catalase
TGME49_232270	24.76	17.18	18.26	32.77	46.48	45.63	histidine acid phosphatase superfamily protein
TGME49_232320	5.98	7.31	8.28	6.9	4.5	4.17	hypothetical protein
TGME49_232340	101.14	88.16	83.36	80.29	71.49	72.39	protein phosphatase PPM2A
TGME49_232350	756.29	784.99	736.55	550.38	654.05	606.71	lactate dehydrogenase LDH1
TGME49_232400	4.64	3.9	4.22	5.92	16.98	17.15	PAN domain-containing protein
TGME49_232420	0.4	0.4	0.53	4.1	1.62	1.78	hypothetical protein
TGME49_232440	227.23	286.5	284.52	238.84	197.4	193.64	Brf1p family coiled coil protein
TGME49_232450	25.69	33.7	33.05	26.38	18.35	19.25	SWI2/SNF2-containing protein RAD54
TGME49_232560	30.13	35.68	35.36	27.05	21	21.31	hypothetical protein
TGME49_232640	35.72	31.92	29.95	24.02	24.21	23.16	RNA 2'-phosphotransferase, Tpt1/KptA family protein
TGME49_232660	258.3	280.5	285.96	268.21	204.66	208.6	Hsp70 interacting protein HIP
TGME49_232760	109.31	116.65	122.74	111.98	87.96	88.81	protein phosphatase inhibitor IPP2
TGME49_232780	62.04	60.55	60.78	44.04	39.57	42.41	basal complex component BCC1
TGME49_232800	14.56	14.12	14.03	12.7	11.12	12	hypothetical protein
TGME49_233020	43.95	47.84	48.41	40.19	39.51	34.73	Not1 N-terminal domain, CCR4-Not complex component protein
TGME49_233040	0.04	0.09	0.07	8.91	11.19	10.69	3'5'-cyclic nucleotide phosphodiesterase PDE15
TGME49_233180	0.15	0.05	0.25	2.4	6.6	6.76	hypothetical protein
TGME49_233210	1.47	1.57	1.31	18.45	17.95	18.78	hypothetical protein
TGME49_233270	0	0	0	2.28	1.95	1.79	MORN repeat-containing protein
TGME49_233280	0.02	0	0.1	3.62	2.21	2.4	hypothetical protein
TGME49_233290	0.15	0.38	0.2	3.2	1.19	0.64	hypothetical protein
TGME49_233315	0.34	0.87	0.88	4.42	6.46	6.86	hypothetical protein
TGME49_233320	0.19	0.37	0.16	11.05	11.38	11.46	C2 domain-containing protein
TGME49_233330	0	0	0	0.37	0.53	0.47	radial spokehead family protein
TGME49_233340	18.12	22.03	21.31	19	14.3	16.88	mini-chromosome maintenance complex-binding protein, putative
TGME49_233380	418.78	400.48	383.82	210.69	289.32	272.7	hypothetical protein
TGME49_233390	12.13	11.7	12	22.61	17.26	19.55	hypothetical protein
TGME49_233490	16.17	14.08	13.73	10.38	10.07	9.5	hypothetical protein
TGME49_233770	19.51	14.91	14.07	34.23	44.34	42.45	calcium-translocating P-type ATPase, PMCA-type protein
TGME49_233920	1	1.03	1.33	25.86	12.58	16.11	zinc finger, C3HC4 type (RING finger) domain-containing protein
TGME49_233950	0.16	0.25	0.16	6.57	2.66	3.71	hypothetical protein
TGME49_233960	0.04	0.07	0.01	15.81	20.75	20.63	hypothetical protein
TGME49_234060	0	0.21	0	2.62	1.35	2.11	hypothetical protein
TGME49_234165	0.18	0.15	0.05	0.19	0.59	0.6	hypothetical protein
TGME49_234190	126.24	164.16	163.69	132.9	95.49	102.57	serine hydroxymethyltransferase 2, putative
TGME49_234200	2.27	2.6	3.37	6.92	10.75	10.88	hypothetical protein
TGME49_234250	32.13	31.12	31.08	25.23	22.81	24.4	CPH1-interacting protein CIP1
TGME49_234270	40.85	36.69	35.4	25.97	29.4	29.73	hypothetical protein
TGME49_234370	2.39	1.97	1.97	19.08	28.98	29.45	SAG-related sequence SRS42
TGME49_234400	0.28	0.18	0.36	5.03	2.37	3.49	hypothetical protein
TGME49_234440	6.95	9.08	8.11	17.31	12.33	12.43	aminotransferase, putative
TGME49_234540	60.08	66.1	65.94	36.09	41.6	45.29	hypothetical protein
TGME49_234570	0.08	0.15	0.19	1.33	1.33	0.92	sterol carrier protein-2 HAD-2SCP-2
TGME49_234670	8.25	11.72	12.19	7.96	7.01	7.86	actin-like family protein
TGME49_235000	0.3	0.38	0.33	2.84	2.74	2.63	phosphorylase family protein
TGME49_235010	0.35	0.34	0.24	1.67	1.29	1.27	hypothetical protein
TGME49_235020	36.91	40.89	40.66	37.53	32.03	33.25	COPI protein, putative
TGME49_235130	54.03	57.06	55.61	36.77	46.75	44.3	rhoptry apical surface protein RASP1
TGME49_235170	39.5	37.92	39.27	38.58	29.92	30.16	ATPase, AAA family protein
TGME49_235200	0.05	0.06	0.09	25.38	26.02	27.59	PAN domain-containing protein
TGME49_235315	0.03	0.16	0.11	24.32	23.57	24.08	PAN domain-containing protein
TGME49_235370	87.35	96.05	98.7	78.29	68.53	66.69	protein kinase, putative
TGME49_235380	63.83	70.22	71.61	65.96	53.93	59.8	apical cap protein AC5
TGME49_235390	0.22	0.33	0.27	4.77	4.34	4.44	PAN domain-containing protein
TGME49_235470	365.26	379	373.37	338.6	319.28	314.01	myosin A
TGME49_235580	0.03	0.14	0.06	12.97	9.17	11.13	hypothetical protein
TGME49_235600	0.15	0.05	0.25	1.05	0.82	0.87	SAG-related sequence SRS45
TGME49_235630	9.1	11.24	11.17	77.16	63.39	77.38	hypothetical protein
TGME49_235635	2.35	1.52	2.33	16.72	10.87	13.93	hypothetical protein
TGME49_235640	5.48	5.71	5.87	4.07	3.83	4.18	formyl transferase domain-containing protein
TGME49_235650	0.24	0.33	0.26	72.75	113.92	107.76	carrier superfamily protein
TGME49_235690	393.71	437.98	401.51	372	325.22	332.05	inner membrane complex protein IMC37
TGME49_235860	0.09	0.15	0.24	11.43	12.41	13.07	subtilisin SUB11
TGME49_235920	0.34	0.27	0.31	22.06	21.42	23.6	dynein, axonemal, heavy chain 2 family protein
TGME49_235930	327.41	336.9	343.22	313.51	279.41	281.32	domain K- type RNA binding proteins family protein
TGME49_235950	0.07	0.02	0.08	20.62	24.2	23.25	subtilisin SUB8
TGME49_236010	79.86	77.53	78	120.05	94.01	94.64	prenylcysteine oxidase
TGME49_236040	767.89	803.04	812.71	650.58	691.21	664.02	fructose-1,6-bisphosphate aldolase
TGME49_236060	53.42	49.49	48.03	32.75	36.92	33.78	hypothetical protein
TGME49_236080	29.33	29.77	29.52	27.64	24.6	24.64	replication factor-a protein 1 (rpa1) subfamily protein
TGME49_236120	0.61	0.36	0.62	23.27	43.74	43.28	hypothetical protein
TGME49_236140	3.05	4.06	4.61	6.51	5.66	5.73	hypothetical protein
TGME49_236290	0.57	0.36	0.47	3.19	4.55	4.12	hypothetical protein
TGME49_236400	4.11	2.82	2.69	19.03	25.84	23.92	hypothetical protein
TGME49_236510	23.57	20.62	21.71	19.41	15.21	16.21	TMEM65 domain-containing protein
TGME49_236780	10.66	9.72	9.29	7.93	6.94	7.24	zinc finger, C3HC4 type (RING finger) domain-containing protein
TGME49_236850	9.25	9.99	10.19	7.65	6.23	6.54	hypothetical protein
TGME49_236860	7.78	9.14	8.99	18.15	20.89	20.85	haloacid dehalogenase family hydrolase domain-containing protein
TGME49_236960	92.42	112.78	114.04	91	79.36	83.18	transporter facilitator protein TFP2
TGME49_236975	0	0.04	0.05	0.54	0.22	0.22	Toxoplasma gondii family D protein
TGME49_237010	12.21	13.59	13.7	23.02	21.93	22.84	RAP domain-containing protein
TGME49_237045	0.09	0.08	0.03	18.62	21.98	23.01	hypothetical protein
TGME49_237070	20.65	29.28	31.56	160.88	121.11	123.1	hypothetical protein
TGME49_237090	65.92	72.91	75.36	54.3	52.46	55.94	AP2 domain transcription factor AP2X-5
TGME49_237100	3.66	4.23	4.06	6.18	5.58	5.5	RAP domain-containing protein
TGME49_237170	39.53	51.3	53.46	77.89	59.48	55.09	hypothetical protein
TGME49_237180	131.21	145.96	142.51	111.15	122.67	116.77	hypothetical protein
TGME49_237190	85.77	96.74	92	75.53	67.26	77.09	hypothetical protein
TGME49_237195	8.66	9.69	9.74	4.63	5.45	5.68	hypothetical protein
TGME49_237210	26.69	29.36	27.2	23.72	21.1	21.35	tyrosine kinase-like protein TKL4
TGME49_237290	13.08	12.86	12.71	10.54	10.75	10.31	hypothetical protein
TGME49_237410	10.48	11.52	11.93	10.46	8.65	8.58	protein phosphatase PPM16, putative
TGME49_237450	3.97	5.07	4.51	5.89	7.17	6.8	CAP domain-containing protein
TGME49_237490	0.54	0.64	0.82	11.8	13.54	13.43	centrin family protein
TGME49_237550	11.44	12.54	12.78	11.21	9.03	9.57	KH domain-containing protein
TGME49_237585	0.24	0.06	0.19	2.2	2.96	3.39	hypothetical protein
TGME49_237800	1.19	1.03	1.78	51.91	70.78	60.33	dense granule protein GRA11B
TGME49_237810	2.37	2.14	1.72	37.26	45.99	52.71	hypothetical protein
TGME49_237820	86.57	86.28	88.62	76.73	63.02	67.75	IMC sub-compartment protein ISP2
TGME49_237840	6.9	7.57	7.95	10.67	10.93	11.43	hypothetical protein
TGME49_237860	1.51	2.39	2.52	31.69	29.44	28.3	calcium-dependent protein kinase CDPK7A
TGME49_237893	0	0	0.25	22.55	43.44	41	hypothetical protein
TGME49_237894	0.36	0.25	0	53.32	56.08	51.21	OTU domain-containing protein OTUD1B
TGME49_237900	0	0	0.04	6.62	7.39	6.57	OTU domain-containing protein OTUD1E
TGME49_238050	78.6	81.06	79.42	68.11	62.09	57.88	nuclease and tudor domain-containing protein
TGME49_238160	0.61	0.91	0.58	117.58	124.61	125.33	hypothetical protein
TGME49_238200	1.25	1.16	1.31	31.07	30.72	32.06	alpha/beta hydrolase fold domain-containing protein
TGME49_238210	0.93	0.34	0.57	11.39	25.39	22.39	EGF family domain-containing protein
TGME49_238220	0.24	0.2	0.2	10.32	13.45	14.5	EGF family domain-containing protein
TGME49_238230	21.5	21.21	21.91	19.39	18.02	18.14	Ser/Thr phosphatase family protein
TGME49_238240	85.25	100.8	113.41	89.81	53.37	60.34	bystin protein
TGME49_238380	99.49	97.49	98.31	75.54	76.88	78.06	hypothetical protein
TGME49_238410	5.21	6.11	6.44	3.29	3.55	3.84	hypothetical protein
TGME49_238470	0.11	0.15	0	0.68	1.23	1.22	SAG-related sequence SRS22C
TGME49_238490	0.27	0.58	1.07	3.59	1.66	2.34	SAG-related sequence SRS22E
TGME49_238850	0.4	2.43	1.41	4.84	6.58	5.34	SAG-related sequence SRS22I
TGME49_238895	25.94	28.82	30.15	22.4	17.28	19.81	inner membrane complex protein IMC43
TGME49_238915	0.1	0.05	0.03	2.03	2.84	3.17	hypothetical protein
TGME49_238930	2.92	2.57	2.61	4.1	4.44	4.78	hypothetical protein
TGME49_238970	0.85	0.89	0.68	29.38	27.52	26.71	hypothetical protein
TGME49_238980	0.14	0.11	0.16	3.83	8.32	8.1	hypothetical protein
TGME49_238995	7	9.18	9.38	5.42	4.83	4.87	ion channel protein
TGME49_239020	6.54	8.75	7.88	20.61	16.82	16.66	ABC transporter transmembrane region domain-containing protein
TGME49_239090	1.64	1.09	0.77	1.8	3.1	2.44	SAG-related sequence SRS23
TGME49_239130	2.76	2.75	3.32	4.07	3.67	3.92	tyrosine kinase-like protein TKL7
TGME49_239260	23.66	14.72	13.34	11.68	11.18	8.49	histone H4
TGME49_239365	0.29	0.25	0.18	11.01	13.86	12.75	hypothetical protein
TGME49_239475	2.08	1.38	1.15	31.41	54.12	50.94	hypothetical protein
TGME49_239510	1.06	3.38	3.36	41.01	30.98	35.8	START domain-containing protein
TGME49_239520	0.08	0	0.03	6.78	10.12	10.06	hypothetical protein
TGME49_239550	0.13	0.08	0.08	4.87	2.04	2.46	dynein light chain 2B, cytoplasmic, putative
TGME49_239570	0.07	0.13	0.09	3.17	2.27	2.85	hypothetical protein
TGME49_239580	0.27	0.43	0.51	16.21	16.61	18.05	hypothetical protein
TGME49_239650	0.06	0	0	1.98	3.81	3.57	hypothetical protein
TGME49_239670	0.02	0	0.05	0.59	0.57	0.66	hypothetical protein
TGME49_239755	0.04	0.05	0.05	12.22	24.6	23.88	hypothetical protein
TGME49_239800	69.75	68.92	71.8	48.5	57.53	55.54	transverse sutures component TSC2
TGME49_239810	6.09	5.2	5.48	10.3	12.74	12.84	hypothetical protein
TGME49_239820	499.42	579.08	575.64	445.49	380.43	395.73	D-3-phosphoglycerate dehydrogenase
TGME49_239830	38.99	47.51	48.64	37.41	28.05	31.97	TBC domain-containing protein TBC11
TGME49_239855	1.26	0.62	0.46	4.51	7.16	6.72	Ras-associated protein Rap1 isoform 1 family protein
TGME49_239880	0.41	0.33	0.3	42.52	75.29	73.74	hypothetical protein
TGME49_239910	14.25	10.98	10.15	43.3	52.42	50.51	cyclin-dependent kinase
TGME49_240200	0.18	0.11	0	0.96	2	1.92	hypothetical protein
TGME49_240210	10.44	11.83	11.21	10.07	8.96	9.43	phosphate transporter family protein, putative
TGME49_240230	0	0	0	12.92	10.36	11.32	hypothetical protein
TGME49_240240	0.54	0.51	0.43	15.87	22.94	18.52	subtilisin SUB5
TGME49_240310	0.35	0.38	0.21	26.83	21.22	23.3	Toxoplasma gondii family E protein
TGME49_240325	0.02	0.02	0.06	12.01	8.37	8.59	Toxoplasma gondii family E protein
TGME49_240330	0	0.02	0.07	31.84	15.81	16.93	Toxoplasma gondii family E protein
TGME49_240340	0.08	0	0	32.99	47.72	51.94	Toxoplasma gondii family E protein
TGME49_240350	0	0.02	0.04	14.05	28.43	34	Toxoplasma gondii family E protein
TGME49_240360	0	0	0	28.35	12.27	14.57	Toxoplasma gondii family E protein
TGME49_240365	0	0	0.16	55.25	30.01	26.8	hypothetical protein
TGME49_240370	0.35	0.23	0.25	18.27	18.23	19.22	Toxoplasma gondii family E protein
TGME49_240380	19.98	22.42	22.25	19.54	14.35	17.32	conoid gliding protein CGP
TGME49_240390	0.07	0.04	0.07	16.22	17.42	18.2	calcium-dependent protein kinase CDPK4B
TGME49_240410	9.47	12.36	12.84	8.55	5.37	6.05	protein kinase (incomplete catalytic triad)
TGME49_240430	5.99	5.68	6.41	8.26	6.89	7.86	glyoxalase family protein
TGME49_240460	50.71	52.01	52.7	43.42	40.09	42.67	AP2 domain transcription factor AP2VI-1
TGME49_240470	0.18	0.3	0.08	9.26	6.38	8.12	hypothetical protein
TGME49_240580	19.55	26.96	27.83	57.83	36.64	37.79	hypothetical protein
TGME49_240630	118.29	134.59	136.64	114	105.98	99.14	inner membrane complex protein IMC35
TGME49_240690	93.65	109.35	114.22	100.8	81.39	83.06	S-adenosyl methionine synthetase
TGME49_240790	0.31	0.3	0.63	17.89	12.32	12.53	dynein light chain, putative
TGME49_240880	1.24	2.28	2.34	10.21	12.79	10.95	hypothetical protein
TGME49_240900	13.11	14.34	15.45	11.84	10.51	11.54	AP2 domain transcription factor AP2VI-2
TGME49_240930	0.34	0.5	0.26	1.34	1.04	0.73	MoaC family protein
TGME49_240950	4.78	6.76	7.37	10.62	8.73	7.66	hypothetical protein
TGME49_241000	95.5	116.64	116.99	87.43	80.79	82.93	rhoptry protein ROP51
TGME49_241010	53.84	52.38	54.14	38.52	39.34	40.36	K+ channel tetramerisation domain-containing protein
TGME49_241130	0.56	0.41	0.52	14.61	17.72	18.81	CKK domain-containing protein
TGME49_241140	5.47	6.26	5.85	12.39	8.88	10.31	DEAD/DEAH box helicase domain-containing protein
TGME49_241175	46.53	38.4	39.35	24.66	28.16	22.74	hypothetical protein
TGME49_241180	91.27	85.54	80.04	60.61	68.22	68.17	hypothetical protein
TGME49_241300	67.84	51.94	51.8	59.81	109.62	119.53	hypothetical protein
TGME49_241710	2.02	2.18	1.62	12.76	18.35	18.88	hypothetical protein
TGME49_242070	318.86	316.09	312.18	246.06	276.88	253.26	cAMP-dependent protein kinase regulatory subunit 1
TGME49_242090	292.29	269.16	257.39	175.23	214	207.56	zinc finger (CCCH type) motif-containing protein
TGME49_242100	1.22	1.13	1.44	11.71	12.31	13.09	rhoptry kinase family protein
TGME49_242110	4.03	4.01	4.82	112.07	132.36	126.63	rhoptry kinase family protein ROP38
TGME49_242250	0.07	0.07	0.07	14.66	24.11	26.18	rhoptry kinase family protein ROP19B
TGME49_242260	4.71	5.16	5.65	10.75	10.19	10.18	hypothetical protein
TGME49_242310	0.39	0.37	0.39	22.99	21.42	22.1	hypothetical protein
TGME49_242320	18.78	23.68	24.53	17.37	12.78	13.13	preconoidal ring protein PCR5
TGME49_242400	0	0	0	0.25	0.11	0.11	calcium-dependent protein kinase CDPK2B
TGME49_242570	52.91	51.93	50.91	52.17	39.26	41.27	armadillo repeat-containing protein
TGME49_242600	0.1	0.13	0.09	0.71	0.78	0.86	6-phosphogluconate dehydrogenase
TGME49_242660	53.04	54.45	57.53	47.17	45.92	46.22	vacuolar sorting protein 35, putative
TGME49_242740	0	0	0	0.81	0.81	1.03	hypothetical protein
TGME49_242750	0.02	0.05	0.03	12.83	13.22	13.76	hypothetical protein
TGME49_242860	18.78	21.92	23.19	15.41	12.79	13.18	hypothetical protein
TGME49_242900	0	0	0	2.84	2.17	1.88	Toxoplasma gondii family A protein
TGME49_243100	0	0	0	0.9	0.69	0.86	Toxoplasma gondii family A protein
TGME49_243110	0.07	0	0.09	0.2	0.37	0.52	hypothetical protein
TGME49_243170	0.13	0.04	0.25	0.67	1.47	1.73	Toxoplasma gondii family A protein
TGME49_243190	4.2	4.65	3.94	22.21	27.96	27.49	Toxoplasma gondii family A protein
TGME49_243200	101.64	121.18	121.06	86.7	72.41	78.72	inner membrane complex protein IMC29
TGME49_243210	40.14	39.09	35.67	28.64	32.32	31.17	DUF862 domain-containing protein
TGME49_243330	0.26	0.22	0.12	38.06	58.87	54.57	hypothetical protein
TGME49_243460	197	193.32	184.66	123.33	138.96	129.56	hypothetical protein
TGME49_243470	1.96	1.87	1.77	80.72	79.07	69.7	hypothetical protein
TGME49_243500	0.43	0.41	0.36	32.77	37.99	38.13	CAM kinase, SNF1/AMK1 family ToxPK1
TGME49_243600	39.13	35.92	34.62	21.13	20.75	19.32	acetyltransferase, GNAT family protein
TGME49_243635	0.57	0.57	0.61	11.04	11	11.1	hypothetical protein
TGME49_243655	0.01	0	0.02	0.77	1.2	0.9	GMC oxidoreductase
TGME49_243670	0	0	0	0.19	0.27	0.27	ARM repeats containing protein
TGME49_243690	239.04	272.11	267.78	176.46	187.67	191.1	hypothetical protein
TGME49_243720	8.32	6.31	6.08	14.13	14.79	13.5	peroxisomal biogenesis factor PEX11
TGME49_243740	0.82	0.64	0.75	1.39	1.72	1.75	WD domain, G-beta repeat-containing protein
TGME49_243760	11.13	11.6	11.62	16.95	14.9	13.98	hypothetical protein
TGME49_243800	67.3	73.73	72.69	68	56.25	60.03	acyl-CoA synthetase ACS4, putative
TGME49_243960	67.21	64.46	63.87	62.26	55.71	53.48	nuclear transport factor 2 (ntf2) domain-containing protein
TGME49_244030	0.02	0.1	0.03	0.82	1.08	0.91	inner membrane complex protein IMC3
TGME49_244050	1.52	2.35	2.31	5.08	2.64	2.9	pentatricopeptide repeat-containing protein PPR1
TGME49_244080	64.5	70.84	68.04	43.53	50.57	49.68	hypothetical protein
TGME49_244170	16.93	13.3	12.47	22.17	19.13	21.32	hypothetical protein
TGME49_244180	3.52	2.62	2.44	45.45	25.79	25.93	microneme-like protein
TGME49_244190	47.22	50.32	51.85	40.1	39.82	38.65	hypothetical protein
TGME49_244250	156.24	177.4	183.38	144.09	146.38	143.26	hypothetical protein
TGME49_244260	28.14	19.19	17.52	114.23	188.24	198.04	hypothetical protein
TGME49_244280	251.71	332.21	338.13	164.85	220.37	223.9	hypothetical protein
TGME49_244300	7.27	10.56	9.95	6.9	5.43	5.51	hypothetical protein
TGME49_244335	0.89	0.91	0.78	6.23	5.14	4.6	hypothetical protein
TGME49_244400	13.67	12.1	13.03	7.9	7.69	6.51	hypothetical protein
TGME49_244450	1.96	2.32	2.36	7.79	11.34	10.71	protein phosphatase PPM3E, putative
TGME49_244460	33.76	34.85	35.5	29.32	27.04	26.69	hypothetical protein
TGME49_244470	23.07	24.77	23.61	22.59	20.58	20.81	apical ring protein RNG2
TGME49_244510	1.41	2.22	2.71	4.16	2.76	3.32	AP2 domain transcription factor AP2VI-3
TGME49_244560	385.52	476.28	478.71	392.11	369.2	330.02	heat shock protein 90, putative
TGME49_244630	4.7	4.21	4.84	6.88	5.36	5.84	tRNA pseudouridine synthase D, putative
TGME49_244640	38.99	33.79	33.81	25.57	28.43	29.13	hypothetical protein
TGME49_244670	30.97	32.8	32.04	29.14	24.17	22.42	hypothetical protein
TGME49_244720	3.03	4.06	4.25	3.38	2.51	2.31	hypothetical protein
TGME49_244910	19.07	20.52	21.1	19.79	15.43	14.8	MIZ/SP-RING zinc finger domain-containing protein
TGME49_244920	1.75	3.63	3.03	17.75	14.99	16.99	Toxoplasma gondii family B protein
TGME49_244940	0.81	0.74	1.39	4.42	4.11	3.83	hypothetical protein
TGME49_245440	11.56	8.67	8.29	14.64	16.35	16.81	hypothetical protein
TGME49_245475	97.01	103.53	99.32	87.34	85.22	83.98	hypothetical protein
TGME49_245500	9.89	10.97	11.57	9.65	7.45	9.01	dipeptidyl peptidase iv (dpp iv) n-terminal region domain-containing protein
TGME49_245510	17.61	17.51	17.27	16.33	14.32	14.96	phospholipid-translocating P-type ATPase, flippase subfamily protein
TGME49_245530	27.27	18.37	17.78	26.1	41.79	39.81	hypothetical protein
TGME49_245580	6.08	5.99	5.87	5.17	5.01	4.54	protein kinase, putative
TGME49_245640	100.22	108.07	108.78	92.79	85.05	85.26	hypothetical protein
TGME49_245710	41.26	43.88	45.66	43.58	33.63	32.78	membrane occupation and recognition nexus protein MORN3
TGME49_245740	12.32	11.05	12.53	7.64	9.79	8.45	hypothetical protein
TGME49_245748	3.01	3.06	2.47	8.18	17.38	15.43	hypothetical protein
TGME49_245760	0.58	0.95	1.54	7.98	8.65	9.73	hypothetical protein
TGME49_245770	17.28	7.87	6.41	23.19	37.46	43.16	hypothetical protein
TGME49_245980	9.27	3.82	3.19	14.01	27.96	28.57	hypothetical protein
TGME49_246010	3.4	2.87	3.45	6.06	7.69	8.18	hypothetical protein
TGME49_246020	25.78	27.26	27.02	24.09	22.55	23.6	SprT domain-containing protein
TGME49_246070	1.52	1.27	1.7	3.29	3.16	2.92	SAG-related sequence SRS56
TGME49_246210	3.28	2.31	3.4	6.76	8.62	7.87	hypothetical protein
TGME49_246330	31.78	36.02	37.55	31.59	24.98	24.51	CRAL/TRIO domain-containing protein
TGME49_246340	51.42	48.3	50.84	44.02	40.46	42.53	DnaJ domain-containing protein
TGME49_246570	44.51	39.3	38.7	65.21	66.34	61.16	hypothetical protein
TGME49_246650	0.03	0	0	0.4	0.25	0.09	palmitoyltransferase DHHC18
TGME49_246670	8.44	8.08	9.88	13.01	10.91	12.91	hypothetical protein
TGME49_246750	2.08	1.72	1.68	3.39	2.95	3.31	hypothetical protein
TGME49_246760	1.04	1.19	1.5	22.16	23.27	22.92	hypothetical protein
TGME49_246770	35.14	40.76	43.68	38.12	24	25.39	hypothetical protein
TGME49_246940	351.66	322.58	302.67	214.77	265.64	252.41	gliding-associated protein GAP80
TGME49_246995	1.78	2.41	2.26	9.25	8.17	8.02	hypothetical protein
TGME49_247010	0.03	0.09	0.18	80.68	97.13	94.57	EF-hand domain-containing protein
TGME49_247195	60.8	58.64	58.47	45.37	48.9	49.36	rhoptry discharge factor RDF1
TGME49_247270	1.44	1.38	1.62	13.92	15.21	15.24	GEX1 domain-containing protein
TGME49_247280	3.99	4.42	4.78	6.82	7.83	7.6	hypothetical protein
TGME49_247300	39.75	34.4	35.45	27.18	28.23	26.6	hypothetical protein
TGME49_247540	3.61	2.21	1.86	6.85	5.97	6.34	ATP-binding cassette G family transporter ABCG107
TGME49_247630	5.7	4.17	3.91	6.89	7.27	7.39	membrane protein, putative
TGME49_247660	0.06	0	0	0.11	0.19	0.48	thioredoxin domain-containing protein
TGME49_247720	22.29	27.12	24.59	17.47	18.87	17.28	hypothetical protein
TGME49_247760	68.36	72.16	74.95	67.77	50	54.05	acyl-CoA synthetase ACS5, putative
TGME49_247850	0.17	0.14	0.03	9.27	6.1	6.39	28 kDa A-kinase anchor, putative
TGME49_247940	0.18	0.12	0	0.96	0.86	0.7	hypothetical protein
TGME49_247950	10.16	10.07	9.35	14.21	13.94	14.17	DNA-directed RNA polymerase II largest subunit
TGME49_247970	0.65	0.3	0.43	12.43	12.24	12.8	hypothetical protein
TGME49_247980	6.72	6.33	6.85	11.22	8.63	8.05	hypothetical protein
TGME49_248100	26.89	26.5	25.66	33.61	31.86	34.11	synaptobrevin protein
TGME49_248130	7.34	7.02	6.55	9.73	9.78	8.74	hypothetical protein
TGME49_248140	14.94	10.11	10.3	22.84	26.94	28.87	hypothetical protein
TGME49_248170	1.77	1.95	2.1	51.67	82.55	76.12	peroxisomal protein PEX14, putative
TGME49_248210	0	0	0	0.47	0.57	0.47	hypothetical protein
TGME49_248225	0	0	0	0.38	0.97	0.63	PF2 arrest specific protein 8/11, putative
TGME49_248240	2.72	2.78	2.69	25.71	30.99	28.44	leucine rich repeat-containing protein
TGME49_248260	44.21	45.73	42.13	31.8	37.44	34.46	hypothetical protein
TGME49_248330	1.83	2.16	1.83	21.03	25.7	26.32	zinc finger, C3HC4 type (RING finger) domain-containing protein
TGME49_248440	7.21	6.2	6.72	10.61	14.27	14.22	hypothetical protein
TGME49_248445	78.19	79.22	76.28	64.85	60.68	64.61	hypothetical protein
TGME49_248590	3.48	1.93	2.31	10.42	19.48	18.08	hypothetical protein
TGME49_248630	57.97	64.71	63.09	56.42	49.27	48.14	actin-related protein ARP1
TGME49_248670	73	67.59	67.49	49.42	57.62	58.03	V-type H(+)-translocating pyrophosphatase VP1
TGME49_248673	0.52	0.11	0.23	0.86	3.27	2.8	hypothetical protein
TGME49_248690	35.5	37.34	39.48	20.95	26.04	28.41	hypothetical protein
TGME49_248700	412.93	489.3	507.52	448.97	353.4	341.78	alveolin domain containing intermediate filament IMC12
TGME49_248730	0.42	0.27	0.33	44.21	34.85	33.64	hypothetical protein
TGME49_248740	114.19	99.33	106.45	82.86	74.72	77.93	hypothetical protein
TGME49_248750	2.62	3.54	3.29	5.08	3.81	4.22	hypothetical protein
TGME49_248760	0.1	0.27	0.17	49.64	64.24	62.14	subtilisin SUB7
TGME49_248820	0.09	0.45	0.29	5.25	6.05	5.73	hypothetical protein
TGME49_248900	3.89	3.48	3.45	24.61	27.8	25.43	hypothetical protein
TGME49_248970	0	0	0	0.4	0.34	0.28	leucine rich repeat-containing protein
TGME49_249020	6.84	9.37	10.6	8.55	4.97	5.35	kinesin motor domain-containing protein
TGME49_249180	119.03	163.51	160.77	106.44	89.7	88.67	bifunctional dihydrofolate reductase-thymidylate synthase
TGME49_249190	13.84	15.18	13.97	30.83	39.7	39.37	AP2 domain transcription factor AP2XII-6
TGME49_249230	0.24	0.13	0.19	17.05	23.38	24.18	hypothetical protein
TGME49_249240	1111.53	1142.47	1157.6	1037.11	999.4	947.39	calmodulin, putative
TGME49_249340	52.42	59.28	55.26	38.56	43.31	41.09	hypothetical protein
TGME49_249350	55.96	47.11	48.91	32.34	39.58	37.96	esterase/lipase/thioesterase domain-containing protein
TGME49_249370	605.38	612.36	579.63	314.25	434.5	397.83	translation initiation factor SUI1, putative
TGME49_249380	31	30.7	31.64	28.49	25.46	25.04	palmitoyltransferase DHHC13
TGME49_249425	56.59	38.04	35.42	51.21	80.38	76.25	hypothetical protein
TGME49_249440	31.78	37.12	37.61	30.5	25.85	26.97	apical cap protein AC12
TGME49_249480	16.11	18.09	18.96	14.7	14.42	13.94	co-chaperone UNC
TGME49_249570	208.15	254.22	244.64	156.69	169.25	161.78	hypothetical protein
TGME49_249580	21.38	21.71	21.98	21.23	17.34	17.51	apicomplexan amino acid transporter ApiAT6-3
TGME49_249600	3.08	3.86	3.58	6.11	4.41	5.46	hypothetical protein
TGME49_249610	27.22	28.06	28.01	27.62	20.73	22.3	hypothetical protein
TGME49_249620	22.03	25.3	25.28	18.75	16.23	13.97	histone deacetylase HDAC2
TGME49_249660	1.71	1.37	1.59	36.46	43.77	48.44	hypothetical protein
TGME49_249698	21.31	19.53	19.23	25.33	32.78	33.36	hypothetical protein
TGME49_249702	25.76	30.21	30.64	21.14	18.55	19.65	MC family transporter, putative
TGME49_249750	0.04	0.06	0	0.86	1.6	1.61	hypothetical protein
TGME49_249840	2.46	2.29	2.3	31.73	31.79	34.81	dynein heavy chain 2, putative
TGME49_249850	476.16	527.12	511.74	499.73	414.5	429.67	GAP40 protein
TGME49_250010	37.08	40.85	42.56	40.49	29.98	29.96	SUN-like protein SLP1
TGME49_250360	3.28	3.76	3.95	34.23	49.53	47.79	alpha/beta hydrolase fold domain-containing protein
TGME49_250500	2.08	1.88	2.08	9.86	11.09	12.12	hypothetical protein
TGME49_250670	5	4.31	3.91	16.14	18.4	21.34	hypothetical protein
TGME49_250720	1.23	0.98	1.07	8.05	8.56	11.8	hypothetical protein
TGME49_250760	7.63	7.66	7.88	13.88	9.28	9.61	pentatricopeptide repeat domain-containing protein
TGME49_250820	52	45.93	45.72	36.88	39.81	39.25	apical cap protein AC2
TGME49_250840	25.57	25.14	26.38	23.24	22.71	20.76	myosin light chain MLC3
TGME49_250880	58.9	62.52	70.39	104.01	80.06	78.66	adenosine kinase
TGME49_250890	1.9	1.9	2.51	3.54	2.88	3.31	3'-5' exonuclease domain-containing protein
TGME49_250940	34.16	35.5	34.38	60.82	64.21	64.66	hypothetical protein
TGME49_250955	49.14	32.5	30.9	79.67	95.7	97.25	KRUF family protein
TGME49_251450	6.05	5.32	5.45	4.75	4.05	4.13	hypothetical protein
TGME49_251510	9.17	7.26	7.25	11.13	12.11	11.15	Ulp1 protease family, C-terminal catalytic domain-containing protein
TGME49_251560	13.3	13.13	13.77	11.48	9.64	10.05	hypothetical protein
TGME49_251620	41.56	46.39	45.83	38.9	31.88	33.96	flap structure-specific endonuclease 1, putative
TGME49_251660	4.3	5.16	5.65	14.29	20.64	19.24	hypothetical protein
TGME49_251770	36.65	31.21	30.62	21.57	27.23	24.67	hypothetical protein
TGME49_251900	0.27	0.71	0	8.23	2.83	3.53	hypothetical protein
TGME49_251910	0.44	0.11	0.12	4.22	7	7.55	hypothetical protein
TGME49_251958	2.92	3.47	3.48	6.85	7.66	7.1	SAG-related sequence SRS59B
TGME49_251962	0.14	0.27	0.09	0.41	0.64	0.87	SAG-related sequence SRS59K
TGME49_252065	9.86	9.1	9.17	90.84	116.46	125.68	KRUF family protein
TGME49_252070	6.41	6.18	7.6	48.11	47.09	50.97	KRUF family protein
TGME49_252080	5.23	3.98	4.17	46.79	46.12	43.14	hypothetical protein
TGME49_252255	0.08	0.21	0.18	0.59	0.61	0.59	hypothetical protein
TGME49_252260	3.09	3.88	4.42	55.48	47.93	53.07	hypothetical protein
TGME49_252270	10.66	11.51	12.67	16.94	14.41	13.25	L1P family of ribosomal protein
TGME49_252290	83.65	88.4	86.91	81.85	63.82	66.11	importin alpha, putative
TGME49_252300	0.01	0.04	0.06	10.01	9.28	9.29	hypothetical protein
TGME49_252330	0	0.1	0	1.56	2.97	1.7	hypothetical protein
TGME49_252350	0.38	0.13	0.26	18.93	26.58	26.26	hypothetical protein
TGME49_252360	192.76	219.81	217	124.23	157.3	157.43	rhoptry kinase family protein ROP24 (incomplete catalytic triad)
TGME49_252370	0.13	0.06	0.09	19.59	29.28	30.13	AP2 domain transcription factor AP2III-1
TGME49_252380	15.76	12.1	12.15	10.9	9.98	9.46	phosphatase, putative
TGME49_252395	0.67	0.56	0.37	54.19	44.92	49.45	hypothetical protein
TGME49_252420	8.9	7.43	7.22	9.26	13.44	13.34	histone arginine methyltransferase PRMT3
TGME49_252500	93.28	95.31	99.08	75.7	80.33	81.3	polo kinase
TGME49_252890	0.63	0.67	0.84	8.89	7.09	7.54	hypothetical protein
TGME49_253030	9.08	7.47	7.35	23.07	24.16	23.93	glycosyl hydrolase, family 31 protein
TGME49_253110	0.02	0.04	0.02	0.16	0.17	0.16	kinesin-8, putative
TGME49_253120	1.39	1.52	1.13	3.73	5.06	5.12	mandelonitrile lyase, putative
TGME49_253130	57.5	67.09	66.46	54.22	51.02	54.49	transporter, major facilitator family protein
TGME49_253150	0.18	0.32	0.39	47.55	53.37	49.98	hypothetical protein
TGME49_253290	52.54	64.83	64.4	54.85	42.02	41.52	valyl-tRNA synthetase
TGME49_253330	24.83	29.42	31.15	144.5	67.12	66.52	bradyzoite pseudokinase BPK1
TGME49_253370	38.72	42.68	42.75	33.43	32.71	36.5	rhoptry neck protein RON4L1
TGME49_253390	0.48	0.46	0.4	2.55	2.7	3.11	hypothetical protein
TGME49_253400	27.09	24.81	24.92	20.64	16.77	17.39	hypothetical protein
TGME49_253430	476.98	470.73	465.07	366.24	320.69	298.92	asparagine synthetase, putative
TGME49_253480	11.81	10.01	9.57	5.36	6.84	6.38	topoisomerase VIA, putative
TGME49_253580	0.73	0.81	0.97	21.97	19.77	20.3	CMGC kinase, CDK family
TGME49_253660	0.04	0.05	0	0.99	0.95	1.59	RING finger protein, putative
TGME49_253690	551.43	488.81	491.32	318.32	420.49	375.66	hypothetical protein
TGME49_253710	23.75	23.35	24.18	66.79	60.6	61.25	hypothetical protein
TGME49_253755	6.36	4.18	4.57	10.7	13.39	13.91	hypothetical protein
TGME49_253760	1.45	0.75	0.94	2.9	3.78	3.87	hypothetical protein
TGME49_253790	0.38	1.03	0.81	24.36	11.17	11.41	zinc finger (CCCH type) motif-containing protein
TGME49_253850	11.52	11.49	12.63	16.11	15.46	14.94	zinc finger, CCHC-type domain-containing protein
TGME49_254020	0.4	0.55	0.23	2.21	1.13	0.9	dynein intermediate chain, putative
TGME49_254070	45.5	49.22	47.81	35.52	30.07	32.75	hypothetical protein
TGME49_254080	81.14	79.03	85.58	78.25	64.69	71.97	metal cation transporter, ZIP family protein
TGME49_254120	326.61	322.01	315.84	220.87	270.88	252.32	autophagy-related protein ATG8
TGME49_254160	1.12	0.93	0.79	37.23	48.6	48.67	hypothetical protein
TGME49_254180	0.06	0	0	5.92	11.33	10.39	radial spoke protein 3 protein
TGME49_254190	0.02	0.06	0.13	10.14	9.57	11.31	calcium signaling protein kinase MARK, putative
TGME49_254290	5.94	7.34	7.45	4.15	4.48	5.05	hypothetical protein
TGME49_254330	0.8	0.54	0.43	3.39	5.96	5.74	lipase
TGME49_254430	0.57	0.53	0.4	6.75	8.22	9.65	microneme protein, putative
TGME49_254450	15.12	16.34	15.53	19.35	18.8	19.03	Pelota, putative
TGME49_254603	34.97	44.35	45.51	28.92	24.67	21.44	hypothetical protein
TGME49_254625	0.44	0.68	0.55	5.06	6.03	5.7	hypothetical protein
TGME49_254710	30.91	24.15	25.04	18.73	20.24	20.79	serine esterase (DUF676) protein
TGME49_254750	0.02	0.04	0.09	0.35	1.05	0.93	c3orf15 protein
TGME49_254790	0.36	0.21	0.24	17.02	17.54	19.37	hypothetical protein
TGME49_254810	2.74	3.09	3.22	4.87	4.72	4.59	hypothetical protein
TGME49_254830	2.54	3.88	4.11	19.1	28.82	30.08	hypothetical protein
TGME49_254835	5.63	5.84	6.41	18.36	30.72	29.48	RNA recognition motif-containing protein
TGME49_254840	8.66	8.97	9.41	8.73	6.71	7.03	tetratricopeptide repeat-containing protein
TGME49_254860	0.57	0.69	0.76	1.25	1	0.91	hypothetical protein
TGME49_254870	59.7	53.08	53.35	34.33	42.94	42.59	hypothetical protein
TGME49_254880	98.95	121.45	127.69	78.2	70.88	73.26	Alpha-galactosidase
TGME49_254890	2.03	2.36	2.07	3.06	3.32	3.7	CRAL/TRIO domain-containing protein
TGME49_254960	2.65	2.34	1.92	31.62	30.52	28.47	hypothetical protein
TGME49_255195	30.87	36.87	37.9	27.86	26.65	27.33	hypothetical protein
TGME49_255220	20.46	19.84	19.87	15.81	14.57	14	AP2 domain transcription factor AP2VIIb-3
TGME49_255410	83.52	88.78	90.42	77.71	64.79	59.54	hypothetical protein
TGME49_255430	9.85	10.71	11.2	15.96	11.99	12.85	Rad9 protein
TGME49_255450	119.85	129.12	125.76	110.22	100.09	101.9	inner membrane complex protein IMC31
TGME49_255460	0.22	0.1	0.15	0.31	0.55	0.42	EGF family domain-containing protein
TGME49_255480	0.06	0.38	0.19	11.07	7.29	8.14	thioredoxin domain-containing protein
TGME49_255510	41.05	51.03	53.37	42.29	31.71	31.28	ankyrin repeat-containing protein
TGME49_255620	0.11	0.07	0.07	0.76	0.77	0.59	B9-C2 domain-containing protein
TGME49_255635	18.08	18.94	16.06	20.24	29.42	26.22	hypothetical protein
TGME49_255700	7.94	9.29	8.8	7.61	6.85	6.99	hypothetical protein
TGME49_255710	0.54	0.2	0.2	12.24	13.67	12.92	ULK kinase
TGME49_255720	3.99	3.62	4.15	6.75	6.14	6.81	tRNA intron endonuclease, putative
TGME49_255730	0.88	0.91	0.83	5.66	5.24	5.46	hypothetical protein
TGME49_255895	33.8	27.39	28.26	21.37	21.31	19.7	hypothetical protein
TGME49_255980	35.92	32.79	30.3	25.5	25.51	28.3	hypothetical protein
TGME49_256020	0.44	0.45	0.32	2.49	1.95	2.65	EFHC1, putative
TGME49_256030	199.11	221.51	222.56	180.61	169.91	168.41	doublecortin domain-containing protein DCX
TGME49_256050	172.31	195.51	198.89	181.47	156.79	158.25	signal recognition particle 14kd protein
TGME49_256080	0.03	0.07	0.04	0.68	0.69	0.29	glycosyltransferase, group 2 family protein
TGME49_256220	15.71	13.8	14.07	56.77	41	60.29	hypothetical protein
TGME49_256650	5.47	5.08	4.73	25.13	23.95	32.17	hypothetical protein
TGME49_256700	3.54	1.8	2.91	24.92	23.52	31.21	hypothetical protein
TGME49_256792	1.51	1.94	1.55	202.26	183.91	189.04	hypothetical protein
TGME49_256800	3.93	3.86	4	97.69	145.2	133.47	hypothetical protein
TGME49_256850	0.05	0	0.06	1.4	2.42	2.18	hypothetical protein
TGME49_256865	0.49	0.79	0.8	12.67	11.22	12.6	WD repeat domain 35 family protein
TGME49_256900	4.59	3.64	4.28	5.91	5.64	5.61	DEAD/DEAH box helicase domain-containing protein
TGME49_257000	0.98	0.71	0.79	71.85	43.79	48.29	solute carrier family 13, putative
TGME49_257010	0.16	0.11	0.09	0.69	0.51	0.61	toxolysin TLN3
TGME49_257060	36.32	41.63	42.36	39.08	28.71	28.62	translation initiation factor sui1 protein
TGME49_257130	0.81	0.96	0.71	22.63	21.56	21.66	zinc finger (CCCH type) motif-containing protein
TGME49_257150	31.29	34.43	32.62	29.55	27.08	26.2	NOT2 / NOT3 / NOT5 family protein
TGME49_257360	21.78	16.65	15.64	8.87	10.37	11.51	hypothetical protein
TGME49_257470	9.76	10.12	10.58	7.84	8.21	8.27	myosin J
TGME49_257480	27.33	28.49	29.15	26.33	21.08	22	NADP-dependent succinate-semialdehyde dehydrogenase
TGME49_257490	24.17	32.85	33.69	48.93	37.09	36.85	prefoldin subunit 3, putative
TGME49_257520	87.34	91.34	91.1	82.05	77.34	76.84	synaptobrevin protein
TGME49_257530	214.71	272.41	296.57	258.12	167.15	172.09	apicomplexan amino acid transporter ApiAT5-3
TGME49_257550	38.29	48.11	47.29	32.97	27.74	28.85	hypothetical protein
TGME49_257610	0.26	0.58	0.35	1.45	0.62	1.49	hypothetical protein
TGME49_257625	4.84	7.24	7.68	16.09	11.85	13.13	tetrahydrofolate dehydrogenase/cyclohydrolase, NAD(P)-binding domain-containing protein
TGME49_257670	0.99	1.21	0.97	5.22	3.5	4.09	hypothetical protein
TGME49_257680	669.06	708.79	712.35	657.73	610.31	592.99	myosin light chain MLC1
TGME49_257690	0.99	0.75	0.7	54.23	44.9	48.4	hypothetical protein
TGME49_257760	23.71	18.74	19.18	12.16	14.69	13.39	hypothetical protein
TGME49_257910	3.75	2.56	2.05	38.07	49.86	49.83	hypothetical protein
TGME49_257925	0	0.06	0.13	6.75	7.56	8.24	hypothetical protein
TGME49_257970	3.76	2.76	3.35	11.5	13.36	14.08	hypothetical protein
TGME49_258020	3.2	3.69	4.33	6.57	5.42	4.97	glutaminyl-peptide cyclotransferase, putative
TGME49_258090	60.1	57.95	56.55	47.31	45.95	46.19	hypothetical protein
TGME49_258120	0	0.13	0.07	4.93	7.83	8.18	Pex2 / Pex12 amino terminal region protein
TGME49_258200	0.2	0.28	0.14	8.67	7.37	7.84	hypothetical protein
TGME49_258220	1.32	0.62	1.26	33.71	26.01	26.9	hypothetical protein
TGME49_258230	31.24	33.6	34.04	19.5	16.93	18.2	rhoptry kinase family protein ROP20
TGME49_258240	32.98	32.88	32.86	30.48	25.97	27.02	chromodomain helicase DNA binding protein CHD1/SWI2/SNF2
TGME49_258360	116.41	124.33	120.18	95.69	96.34	98	hypothetical protein
TGME49_258370	0.18	0.46	0.2	0.89	2.6	2.86	rhoptry kinase family protein ROP28
TGME49_258410	606.94	570.77	572.18	410.84	470.87	469.83	photosensitized INA-labeled protein PHIL1
TGME49_258450	13.86	15.24	15.11	14.55	10.24	11.1	apicomplexan kinetochore protein AKIT8, putative
TGME49_258470	2778.65	2394.11	2401.02	1693.86	1800.4	1796.51	inner membrane complex protein IMC24
TGME49_258520	0.04	0	0	0.39	0.31	0.31	WD domain, G-beta repeat-containing protein
TGME49_258550	3.45	4.2	4.67	147.43	282.14	272.1	SAG-related sequence SRS28
TGME49_258580	602.29	676.96	662.4	466.09	469.22	475.09	rhoptry protein ROP17
TGME49_258660	639.87	812.11	810.92	566	559.52	551.02	rhoptry protein ROP6
TGME49_258670	1.8	2.17	2.06	21.65	19.04	21.3	hypothetical protein
TGME49_258690	46.41	45.23	45.03	36.57	38.15	34.6	5-aminolevulinic acid synthase domain-containing protein
TGME49_258700	38.17	40.5	37.96	32.12	27.68	29.67	transporter, major facilitator family protein
TGME49_258730	218.54	256.18	276.08	221.14	202.09	214.22	hypothetical protein
TGME49_258770	54.89	61.11	61.03	48.83	44.21	43.36	polypeptide n-acetylgalactosaminyltransferase 12, putative
TGME49_258780	32.44	30.96	32.61	21.66	27.27	19.99	OTU domain-containing protein OTUD3A
TGME49_258790	54.09	69.87	66.26	56.01	44.14	44.46	protein essential for chromosome replication ECR1
TGME49_258800	26.41	30.58	34.35	24.16	22.54	25.91	rhoptry kinase family protein ROP31
TGME49_258826	3.93	4.94	4.59	8.98	7.1	7.99	hypothetical protein
TGME49_258840	0.53	0.56	0.64	1.69	1.59	1.24	hypothetical protein
TGME49_258880	3.4	3.05	3.13	5.29	4.4	4.86	axonemal dynein light chain p33, putative
TGME49_258900	20.29	20.77	22.38	15.7	15.78	14.76	hypothetical protein
TGME49_258910	0.02	0.02	0.05	16.02	10.17	10.67	hypothetical protein
TGME49_259020	0.72	1.02	1.61	3.96	3.32	2.94	bradyzoite antigen BAG1
TGME49_259080	12.77	14.89	13.63	12.15	10.8	11.25	hypothetical protein
TGME49_259150	0.24	0.29	0.34	17.44	21.62	22.67	hypothetical protein
TGME49_259155	0.22	0.31	0.24	16.11	27.39	23.75	hypothetical protein
TGME49_259168	4.22	4.58	3.96	5.86	5.98	6	hypothetical protein
TGME49_259180	0	0	0.04	1.84	2.65	2.35	cystathionine beta-synthase
TGME49_259205	0.41	0.28	0.8	17.16	16.01	16.26	hypothetical protein
TGME49_259250	5.69	7.64	8.02	10.86	9.8	10.76	ATP-dependent DNA helicase, RecQ family protein
TGME49_259260	134.86	135.56	141.61	107.24	96.71	104.77	membrane protein FtsH1
TGME49_259280	0	0	0	4.68	2.51	2.85	hypothetical protein
TGME49_259550	77.24	99.92	103.43	83.9	58.02	59.56	hydroxymethyldihydropterin pyrophosphokinase-dihydropteroate synthase
TGME49_259630	705.52	709.77	652.41	558.16	556.19	538.63	inner membrane complex protein IMC27
TGME49_259670	0.94	1.18	1.08	17.57	15.46	17.09	von Willebrand factor type A domain-containing protein
TGME49_259880	71.35	71.04	63.44	46.17	56.5	52.8	hypothetical protein
TGME49_259890	0.65	0.08	0.25	5.29	12.3	12.06	Kazal-type serine protease inhibitor domain-containing protein
TGME49_259900	0.14	0.26	0.15	21.1	19.04	20.67	hypothetical protein
TGME49_259960	0.06	0.1	0.1	15.17	14.75	13.77	Nucleoside-diphosphatase
TGME49_259965	0.02	0.04	0.02	0.88	0.78	0.89	Bardet-Biedl syndrome 5, putative
TGME49_260000	0.08	0.08	0.04	15.28	16.14	18.08	hypothetical protein
TGME49_260190	10.35	9.75	10.37	58.13	30.73	33.52	microneme protein MIC13
TGME49_260240	133.51	127.89	128.53	100.91	108.29	99.83	ccr4-associated factor family protein
TGME49_260310	6.31	6.78	7.41	12.85	8.46	8.41	ATP-binding cassette transporter ABC.B1
TGME49_260410	10.91	15.31	16.46	13.43	8.87	8.78	hypothetical protein
TGME49_260480	6.59	7.09	6.82	39.44	42.92	43.65	leucine rich repeat-containing protein
TGME49_260500	360.41	415.63	415.47	393.44	291.22	296.97	COPI associated protein, putative
TGME49_260510	19.56	22.88	22.48	31.77	24.37	26.98	OTU domain-containing protein OTUB1
TGME49_260580	31.47	34.9	37.52	25.05	19.95	24.05	hypothetical protein
TGME49_260600	101.35	92.29	91.9	72.89	69.37	71.03	mRNA-binding protein PUF1
TGME49_260680	40.12	52.45	55.54	47.4	32.05	33.48	small subunit DNA primase, putative
TGME49_260800	7.56	8.52	8.19	6.48	5.74	6.02	hypothetical protein
TGME49_260820	167.68	186.26	184.82	143.85	141.26	134.41	IMC sub-compartment protein ISP1
TGME49_260830	0.74	0.67	0.84	19.28	16.51	17.25	AMP-activated protein kinase, putative
TGME49_260990	6.57	8.28	7.8	13.68	10.44	10.18	hypothetical protein
TGME49_261040	0.21	0.18	0.09	12.55	11.7	14.75	hypothetical protein
TGME49_261730	6.36	6.83	7.67	6.59	4.24	4.78	hypothetical protein
TGME49_261740	4756.72	5529.99	5672.49	3896.3	3746.57	3744.44	rhoptry protein ROP47
TGME49_261940	10.64	9.42	9.94	13.86	11.83	13.11	hydrolase, alpha/beta fold family protein
TGME49_262050	389.08	404.1	400.41	157.28	153.25	159.63	rhoptry kinase family protein ROP39
TGME49_262070	46.42	55.08	59.06	42.75	37.35	34.84	ribosomal rna assembly protein mis3, putative
TGME49_262080	9.16	9.9	10.28	13.95	12.55	11.54	nucleus export protein BRR6, putative
TGME49_262160	0.23	0.23	0.16	2.24	1.88	1.84	ubiquitin-like protein, putative
TGME49_262420	8.79	8.41	8.65	7.5	6.63	6.83	AP2 domain transcription factor AP2VIIb-1/ADA2-B
TGME49_262440	0.15	0.16	0.1	2.81	2.87	2.52	hypothetical protein
TGME49_262490	212.73	211.99	213.31	180.69	160.67	163.68	serine hydrolase ASH4
TGME49_262510	8.43	8.79	8.19	11.46	10.76	10.15	GTP-binding protein engB, putative
TGME49_262610	44.22	42.06	41.09	29.77	33.05	33.03	hypothetical protein
TGME49_262630	23.38	18.65	19.41	15.89	14.97	15.57	hypothetical protein
TGME49_262680	6.93	5.92	6.05	7.61	11.25	11.28	hypothetical protein
TGME49_262730	187.67	218.5	210.12	178.38	168.29	172.61	rhoptry protein ROP16
TGME49_262800	0.07	0.06	0.1	0.28	0.67	0.29	leucine rich repeat-containing protein
TGME49_262850	12.75	14.35	14.13	12.84	9.33	9.96	histone methyltransferase complex subunit ASH2, putative
TGME49_262890	1.15	0.94	0.97	1.57	1.99	2.12	hypothetical protein
TGME49_262920	103.32	111.23	107.32	93.11	85.67	85.54	serine protease DegP
TGME49_262933	33.02	33.97	34.05	22.02	18.49	19.67	hypothetical protein
TGME49_262950	43.65	55.75	55.62	41.55	32.29	35	hypothetical protein
TGME49_262970	68.8	56.33	57.87	55.79	40.95	47.76	zinc finger (CCCH type) motif-containing protein
TGME49_263090	1100.16	1296.78	1318.48	1174.17	927.84	980.11	14-3-3 protein
TGME49_263100	4.62	4.44	4.5	35.92	33.8	33.04	hypothetical protein
TGME49_263180	93.09	101.82	96.42	71.64	69.66	68.84	myosin D
TGME49_263200	18.46	17.01	18.02	14.54	14.04	15.46	hypothetical protein
TGME49_263320	121.87	108.35	110.33	95.6	96.97	93.77	hypothetical protein
TGME49_263380	0.37	0.44	0.16	1.09	1.19	1.1	Dullard family phosphatase domain-containing protein
TGME49_263390	43.74	31.35	33.57	24.29	23.03	18.8	hypothetical protein
TGME49_263410	0.18	0.05	0.02	0.5	0.49	0.4	scavenger receptor cysteine-rich domain-containing protein
TGME49_263480	23.13	23.57	23.37	19.62	17	17.71	sodium/hydrogen exchanger 3 protein
TGME49_263520	296.65	308.21	299.69	211.06	222.15	213.78	microtubule associated protein SPM1
TGME49_263570	97.71	113.18	110.8	92.39	87.76	85.45	hypothetical protein
TGME49_263720	100.79	109.33	109.81	91.1	82.57	77.05	high mobility group protein B1, putative
TGME49_263750	9.15	8.63	9.02	22.37	14.35	16.79	hypothetical protein
TGME49_263840	20.81	18.59	18.59	15.85	13.21	14.22	hypothetical protein
TGME49_263850	237.37	232.07	224.94	169.94	187.13	171.64	hypothetical protein
TGME49_263870	60.23	69.6	72.23	64.36	53.07	53.89	glutamate-tRNA ligase
TGME49_264030	93.15	74.8	70.06	46.82	61.49	61.22	aminotransferase, putative
TGME49_264070	1.35	1.26	1.31	4.18	4.99	4.77	F5/8 type C domain-containing protein
TGME49_264140	6.29	6.12	6.35	13.24	14.48	14.74	hypothetical protein
TGME49_264160	7.46	6.19	7.21	10.39	8.97	10.43	DEAD/DEAH box helicase domain-containing protein
TGME49_264178	0.19	0.1	0.15	2.11	1.07	1.63	flagellar associated protein
TGME49_264210	12.92	14.19	13.15	8.61	10.01	9.35	hypothetical protein
TGME49_264460	13.38	13.93	13.64	17.56	16.81	15.47	DNA-directed RNA polymerase III RPC5
TGME49_264485	2.33	2.36	2.36	12.75	13.02	12.07	AP2 domain transcription factor AP2IX-3
TGME49_264620	0.16	0.2	0.08	1.05	0.71	0.79	hypothetical protein
TGME49_264630	1.31	0.63	1.13	1.81	3.58	2.92	hypothetical protein
TGME49_264660	7.99	5.29	5.54	32.67	14.91	16.17	SAG-related sequence SRS44
TGME49_264900	37.96	39.52	41.04	32.58	32.44	31.35	hypothetical protein
TGME49_264980	7.97	6.78	7.47	5.13	6.17	5.59	hypothetical protein
TGME49_264990	405.52	433.9	414.59	337.73	353.85	335.81	inner membrane complex protein IMC16
TGME49_265030	0.84	1.08	1.39	8.7	10.17	10.49	hypothetical protein
TGME49_265050	0.14	0.14	0.17	8.82	8.06	8.89	zinc finger protein, putative
TGME49_265070	27.78	32.36	31.74	25.92	23.09	25.95	hypothetical protein
TGME49_265080	16.64	19.12	18.55	15.37	13.85	15.75	Tubulin-tyrosine ligase family protein
TGME49_265090	30.28	28.29	28.39	23.75	24.3	24.95	hypothetical protein
TGME49_265100	0.44	0.36	0.38	12.25	9.14	8.91	hypothetical protein
TGME49_265140	5.72	5.17	4.9	12.68	12.21	11.79	hypothetical protein
TGME49_265205	0.37	0.41	0.32	17.27	14.09	14.23	WD domain, G-beta repeat-containing protein
TGME49_265290	4.96	2.82	3.5	7.03	12.24	12.44	hypothetical protein
TGME49_265400	13.95	15.39	15.05	14.28	11.64	11.52	hypothetical protein
TGME49_265420	101.7	125.65	116.2	92.13	81.39	81.08	hypothetical protein
TGME49_265430	0.81	0.4	0.33	17.87	19.73	19.32	hypothetical protein
TGME49_265500	10.45	11.95	11.32	10.22	8.9	9.35	chloride transporter, chloride channel (ClC) family protein
TGME49_265538	0.4	0.34	0.35	15.32	18.57	17.4	hypothetical protein
TGME49_265542	0.63	0.27	0.58	152.58	126.68	129.74	protein phosphatase 2C domain-containing protein
TGME49_265770	15.74	18.24	17.8	16.43	12.03	13.16	apicomplexan kinetochore protein AKIT5, putative
TGME49_265820	4.22	4.13	4.56	6.15	6.54	6	Las1 family protein
TGME49_265830	7.56	9.43	9.04	13.76	19.58	18.58	phosphodiesterase/alkaline phosphatase D family protein
TGME49_265840	21.93	20.84	22.39	19.49	18.2	18.86	nuclear mesh protein NMP1
TGME49_265860	3.97	3.9	4.43	5.57	5.57	5.62	ribonuclease ZC3H12D, putative
TGME49_266065	0.52	0.3	0.93	3.44	5.01	4.09	hypothetical protein
TGME49_266080	349	358.22	350.22	292.74	300.35	302.67	apical cap protein AC11
TGME49_266100	68.34	59.3	62.06	46.39	51.71	51.5	rhoptry kinase family protein ROP41
TGME49_266130	0.21	0.36	0.28	3.02	1.27	2.02	peroxiredoxin PRX2
TGME49_266150	0.03	0.04	0	5.56	8.48	7.97	hypothetical protein
TGME49_266270	0.55	0.39	0.55	4.34	4.71	3.9	short-chain-acyl-CoA dehydrogenase
TGME49_266330	0.57	0.77	0.87	8.32	8.24	9.28	Toxoplasma gondii family A protein
TGME49_266335	1.31	1.07	2.03	3.61	9.62	4.86	Toxoplasma gondii family A protein
TGME49_266340	2.86	4	2.02	4.8	11.13	9.08	Toxoplasma gondii family A protein
TGME49_266435	16.51	19.88	19.18	12.38	12.04	13.47	hypothetical protein
TGME49_266480	9.66	6.72	5.76	10.39	13.5	13.03	hypothetical protein
TGME49_266500	4.12	2.21	2.39	4.84	8.97	8.18	OTU domain-containing protein OTU9
TGME49_266610	0.29	0.37	0.16	2.03	1.01	0.76	Kazal-type serine protease inhibitor domain-containing protein
TGME49_266640	130.99	107.56	105.35	57.33	56.28	61.63	acetyl-CoA synthetase ACS
TGME49_266650	0	0	0	1.25	0.17	0.46	hypothetical protein
TGME49_266660	0.36	0.53	0.5	1.1	1.12	1.02	mediator complex subunit MED9
TGME49_266670	0.56	0.64	0.66	19.01	18.42	19.29	hypothetical protein
TGME49_266700	0	0.82	0.37	44.77	26.3	27.79	hypothetical protein
TGME49_266710	0	0	0	0.13	0.14	0.25	NEK kinase
TGME49_266740	0.29	0.46	0.2	5.92	7.56	8.21	RNA recognition motif-containing protein
TGME49_266770	0.2	0.15	0.27	1.88	1.67	2.81	cpw-wpc domain-containing protein
TGME49_266785	0.44	0.12	0.22	29.07	26.3	27.81	zinc finger (CCCH type) motif-containing protein
TGME49_266860	1.33	2.73	1.96	18.55	9.54	8.71	BTB/POZ domain-containing protein
TGME49_266890	78.45	71.43	68.67	46.64	54.09	57.28	hypothetical protein
TGME49_266910	25.21	24.49	23.37	30.2	45.01	46.55	cell-cycle-associated protein kinase GSK, putative
TGME49_266960	830.1	1012.52	995.64	878.25	719.24	686.71	beta tubulin
TGME49_266970	185.81	182.45	176.4	126.11	140.62	136.92	ubiquitin family protein
TGME49_266990	44.99	50.06	48.23	44.1	38.3	38	beta-COP
TGME49_267030	0.34	0.35	0.41	15.39	19.25	19.22	ribonuclease type III Dicer
TGME49_267040	17.81	17.18	17.63	23.88	52.61	47.08	hypothetical protein
TGME49_267045	0.05	0.18	0.06	4.02	2.5	3.49	Ras family protein
TGME49_267070	80.91	84.4	87.17	58.49	56.18	54.59	aquaporin 2
TGME49_267080	94.12	104.57	99.26	89.82	88.26	82.94	26S protease regulatory subunit 4, putative
TGME49_267130	4.35	3.88	3.06	14.51	9.22	10.56	SAG-related sequence SRS38A
TGME49_267140	4.07	6.17	6.08	31.26	16.34	18.04	SAG-related sequence SRS38B
TGME49_267370	11.31	8.58	8.26	5.25	7.46	6.64	kinesin A
TGME49_267410	0	0	0	0.24	0.04	0.08	scavenger receptor protein SR1 precursor
TGME49_267430	122.86	134.56	135.33	124.46	112.11	107.62	DnaJ domain-containing protein
TGME49_267460	3.5	4.06	3.67	6.95	5.88	5.52	AP2 domain transcription factor AP2IX-1
TGME49_267470	1.67	0.69	0.95	10.11	5.51	5.3	cold-shock DNA-binding domain-containing protein
TGME49_267620	74.27	91.27	92.24	73.44	66.61	65.27	IMC sutures component ISC6
TGME49_267670	9.38	7.68	7.66	18.24	22.8	21.56	hypothetical protein
TGME49_267680	29.17	22.03	22	16.71	18.02	18	microneme protein MIC12
TGME49_267730	5.19	6.81	6.6	11.65	8.73	8.93	GDP-fucose transporter NST2
TGME49_267750	14.88	13.91	15.14	22.91	20.49	18.96	hypothetical protein
TGME49_267855	5.4	6.12	6.3	9.36	8.15	8.15	hypothetical protein
TGME49_267875	0.42	0.36	0.4	17.48	16.08	17.18	NBP2b protein, putative
TGME49_268020	0.37	0.51	0.53	18.74	18.8	19.3	transporter, major facilitator family protein
TGME49_268035	0.9	1.14	1.11	23.76	33.53	34.06	hypothetical protein
TGME49_268176	44.66	42.06	41.5	25.78	35.12	33.81	hypothetical protein
TGME49_268178	177.94	171.24	160.49	82.88	142.51	109.86	hypothetical protein
TGME49_268190	0.09	0.39	0.06	3.58	5.03	5.4	hypothetical protein
TGME49_268200	140.13	149.96	147.96	128.95	118.13	113.89	RNA recognition motif-containing protein
TGME49_268210	13.68	15.82	17.02	20.85	26.65	23.54	store potentiating/activating regulatory kinase SPARK
TGME49_268240	1.17	1.69	1.48	2.33	1.86	2.08	hypothetical protein
TGME49_268270	0.05	0	0	1.18	0.49	0.5	hypothetical protein
TGME49_268300	11.32	16.34	15.38	35.58	20.64	20.58	hypothetical protein
TGME49_268310	0.2	0.05	0.36	7.35	7.36	8.15	oocyst wall protein OWP3
TGME49_268360	1.65	2.29	3.24	22.14	25.46	27.74	hypothetical protein
TGME49_268380	30.3	25.73	25.54	23.46	20.58	20.79	RNA recognition motif-containing protein
TGME49_268570	65.53	63.07	65.8	54.82	51.41	48.68	zinc finger (CCCH type) motif-containing protein
TGME49_268650	12.05	8.74	9.18	14.35	18.42	17.83	chaperone protein ClpB2
TGME49_268730	32.47	32.42	30.89	42.67	42.44	40.52	glutaredoxin 1
TGME49_268760	286.03	309.26	298.17	216.64	223.34	232.57	hypothetical protein
TGME49_268800	1.21	0.67	0.57	2.29	5.55	5.59	hypothetical protein
TGME49_268820	0.14	0.12	0.3	32.39	32.15	31.12	hypothetical protein
TGME49_268860	0.36	0.46	0.26	7.51	2.2	2.9	enolase 1
TGME49_268870	31.37	33.2	33	30.61	26.35	27.51	tetratricopeptide repeat-containing protein
TGME49_268910	21.59	23.69	24.82	36.03	27.27	30.17	signal peptidase I protein
TGME49_268950	54.16	67.63	69.38	59.28	46.38	50.44	hypothetical protein
TGME49_268985	17.03	9.31	10.81	17.64	30.41	33.27	hypothetical protein
TGME49_269010	131.24	108.6	105.51	85.56	90.32	89.61	AP2 domain transcription factor AP2VIII-7
TGME49_269085	0.34	0.44	0	34.21	61.83	45.2	hypothetical protein
TGME49_269120	0.1	0.07	0.14	2.04	1.67	1.68	oxidoreductase, putative
TGME49_269270	1.12	1.36	1.32	2.8	2.94	2.33	leucine rich repeat-containing protein
TGME49_269300	0.41	0.22	0.29	8.66	8.66	9.2	lipase
TGME49_269310	1.58	1.62	1.62	4.69	6.12	5.88	zinc finger (CCCH type) motif-containing protein
TGME49_269315	0.18	0.12	0.24	1.99	1.37	1.32	hypothetical protein
TGME49_269320	3.02	2.98	3.32	6.8	4.93	5.44	hypothetical protein
TGME49_269330	79.54	93.23	96.15	73.27	72.7	71.11	hypothetical protein
TGME49_269340	182.16	199.75	200.53	133.94	146.77	152.13	hypothetical protein
TGME49_269380	0.95	1.06	1.16	5.06	4.57	6.47	hypothetical protein
TGME49_269400	0.44	0.32	0.2	3.92	5.79	5.68	oxidoreductase, short chain dehydrogenase/reductase family protein
TGME49_269460	21.5	24.15	23.85	18.71	18.7	18.6	basal complex component BCC5
TGME49_269582	3.19	2.51	2.51	4.22	7.07	6.37	14-3-3 protein
TGME49_269600	4.01	3.53	3.53	26.57	28.21	26.75	biotin-requiring enzyme domain-containing protein
TGME49_269660	26.84	25.01	25.5	33.6	30.48	32.7	TFIIH basal transcription factor complex helicase XPB subunit
TGME49_269670	10.47	8.59	9.14	13.36	11.45	11.42	hypothetical protein
TGME49_269680	0.13	0.08	0.13	0.62	0.37	0.41	acyl-CoA carboxyltransferase beta chain, putative
TGME49_269730	59.03	52.33	51.55	35.03	35.29	37	myosin-light-chain kinase
TGME49_269780	42.68	57.99	50.62	39.7	34.32	31.91	ADP-ribosylation factor-like protein ArlX1
TGME49_269800	45.75	41.31	42.46	36.58	30.92	30.79	glutamine-dependent NAD(+) synthetase protein, putative
TGME49_269885	72.52	84.7	79.76	55.82	61.7	65.27	rhoptry metalloprotease toxolysin TLN1
TGME49_269920	157.68	156.41	149.04	91.02	117.7	114.68	phosphatidylserine decarboxylase
TGME49_269930	0.96	1.06	1.17	33.8	35.67	36.5	calcium-binding egf domain-containing protein CBDP3
TGME49_270060	25.89	31.28	31.74	24.84	21.6	23.31	hypothetical protein
TGME49_270090	10.75	12.39	11.72	10.92	8.55	9.51	hypothetical protein
TGME49_270200	50.75	47.93	46.97	39.65	38.04	37.47	transporter, major facilitator family protein
TGME49_270210	0.65	0.49	0.38	14.95	22.85	23.98	kinesin motor domain-containing protein
TGME49_270260	5.23	3.89	3.54	5.79	11.03	10.14	hypothetical protein
TGME49_270330	37.25	39.07	39.67	32.44	31.63	33.67	cyclin-dependent kinase CDK7
TGME49_270340	1.16	1.21	1.18	3.01	4.2	3.44	BTB/POZ domain-containing protein
TGME49_270570	7.06	7.39	6.72	6.53	5.38	5.23	hypothetical protein
TGME49_270650	8.73	10.55	11.27	23.99	15.15	15.33	deoxyribose-phosphate aldolase
TGME49_270670	2.07	2.07	2.05	10.31	8.78	9.64	hypothetical protein
TGME49_270680	0.99	1.28	0.64	5.3	2.88	3.52	hypothetical protein
TGME49_270720	2.83	3.16	3.35	3.09	2.21	2.28	hypothetical protein
TGME49_270750	25.98	28.28	28.46	26.31	23.03	23.17	hypothetical protein
TGME49_270830	251.3	279.36	280.45	254.74	226.24	217.78	small nuclear ribonucleoprotein
TGME49_270850	0.63	0.33	0.28	5.71	3.62	4.93	glycosyl hydrolases family 17 protein
TGME49_270880	61.37	60.68	58.02	54.98	49.06	52.4	RNA recognition motif-containing protein
TGME49_270890	27.57	31.69	28.08	21.48	24.7	22.88	hypothetical protein
TGME49_270950	0.45	0.26	0.4	12.84	8.72	8.62	hypothetical protein
TGME49_270975	18.27	22.26	22	14.87	13.4	14.2	hypothetical protein
TGME49_271000	16.27	19.24	18.93	14.8	12.54	13.5	hypothetical protein
TGME49_271010	0.93	0.74	0.83	22.88	30.06	29.83	hypothetical protein
TGME49_271015	0	0	0	3.89	4.32	1.19	hypothetical protein
TGME49_271025	1	1.08	1.17	17.29	15.1	17.39	hypothetical protein
TGME49_271030	45.03	44.36	42.42	35.18	27.48	27.5	AP2 domain transcription factor AP2VIII-6
TGME49_271090	5.23	5.63	6.05	3.9	4.12	4.36	hypothetical protein
TGME49_271210	0.13	0.06	0	0.69	0.56	0.62	4-alpha-glucanotransferase
TGME49_271260	106.65	114.86	116.18	81.79	64.33	66.6	hypothetical protein
TGME49_271270	75.64	82.33	77.9	65.36	61.56	67.26	hypothetical protein
TGME49_271320	0.26	0.42	0.19	11.52	6.33	8.44	hypothetical protein
TGME49_271570	1.11	0.32	1.04	41.72	40.79	48.09	Toxoplasma gondii family D protein
TGME49_271580	1.03	0.27	0.79	4.17	6.32	5.69	Toxoplasma gondii family D protein
TGME49_271590	1.37	0.87	0	25.67	20.73	21.26	Toxoplasma gondii family D protein
TGME49_271600	22.26	23.34	20.6	18.18	18.42	18.35	hypothetical protein
TGME49_271770	24.36	27.79	28.77	12.77	16.5	16.73	hypothetical protein
TGME49_271780	12.68	12.73	12.82	9.61	9.94	10.4	Filamin/ABP280 repeat-containing protein
TGME49_271820	24.26	20.36	21.21	43.91	47.38	47.96	lipoate-protein ligase 1, putative
TGME49_271860	10.74	13.72	12.37	17.77	14.97	15.72	tRNA (Uracil-5-)-methyltransferase
TGME49_271892	0.45	0.26	0.26	1.65	0.85	1.34	hypothetical protein
TGME49_271930	836.41	729.41	676.78	542.26	601.9	570.69	inner membrane complex protein IMC20
TGME49_271960	57.53	63.7	63.51	50.24	40.77	45.96	haloacid dehalogenase-like hydrolase, putative
TGME49_271970	656.49	702.5	699.84	690.16	553.68	541.34	glideosome-associated protein with multiple-membrane spans GAPM3
TGME49_272020	0.3	0.15	0.24	1.88	2.25	1.42	hypothetical protein
TGME49_272030	24.5	27.05	25.11	21.54	21.54	21.39	kelch repeat-containing protein
TGME49_272200	0.17	0.18	0.17	2.9	3.69	3.43	AGC kinase
TGME49_272240	0.47	0.5	0.68	13.96	11	12.37	Toxoplasma gondii family D protein
TGME49_272260	0.08	0.06	0	8.28	12.11	12.99	Dpy-30 motif protein
TGME49_272265	0.16	0.09	0.22	14.24	9.88	11.32	hypothetical protein
TGME49_272270	11.47	10.52	11.12	33.52	25.27	28.49	radical SAM domain-containing protein
TGME49_272280	0	0.07	0.02	2.61	3.23	4	protein phosphatase PPM5A
TGME49_272285	0.3	0.71	0.48	20.76	22.87	24.66	tetratricopeptide repeat-containing protein
TGME49_272340	11.13	12.69	11.72	15.32	15.6	15.66	hypothetical protein
TGME49_272350	22.41	23.65	22.27	30.25	25.69	26.58	mRNA export protein
TGME49_272430	0.61	0.65	0.79	64.81	39.74	40.66	perforin-like protein PLP2
TGME49_272540	0.19	0.27	0.24	23.28	24.72	24.07	protein kinase (incomplete catalytic triad)
TGME49_272590	0.06	0.18	0.25	9.44	9.1	8.21	hypothetical protein
TGME49_272620	0.09	0.03	0.06	0.4	0.67	0.68	hypothetical protein
TGME49_272640	31.51	30.29	28.53	19.2	23.9	22.51	eukaryotic initiation factor-2B, epsilon subunit, putative
TGME49_272650	22.83	22.66	23.06	16.55	17.67	18.17	3'5'-cyclic nucleotide phosphodiesterase PDE10
TGME49_272730	3.36	3.51	3.83	43.82	58.24	53.69	hypothetical protein
TGME49_272740	26.66	30.4	31.08	28.34	21.4	23.28	DNA-directed RNA polymerase III RPC2
TGME49_272900	15.93	20.77	21.23	18.08	12.49	13.3	DNA repair protein RAD51
TGME49_273030	48.61	60.18	60.25	107.3	87.84	83.24	phosphoglycerate mutase PGM1
TGME49_273090	127.89	140.83	143.57	131.02	104.01	109.49	cell division protein CDC48CY
TGME49_273110	0.31	0.16	0.24	2.18	1.32	1.26	SAG-related sequence SRS30D
TGME49_273445	6.31	5.74	5.84	11.37	9.85	11.39	iron-sulfur cluster assembly protein SufD
TGME49_273510	0.2	0.04	0.14	5.16	2.24	2.81	hypothetical protein
TGME49_273560	47.75	47.74	47.78	39.71	39.86	40.23	kinesin heavy chain, putative
TGME49_273740	0.31	0.47	0.83	41.85	38.7	35.93	acetyl-CoA acyltransferase B, putative
TGME49_273750	0.31	0.53	0.27	8.81	11.15	10.19	hypothetical protein
TGME49_273860	216.53	215.64	217.32	151.69	174.01	170.54	hypothetical protein
TGME49_273995	6.53	7.12	6.99	9.74	8.97	8.85	hypothetical protein
TGME49_274020	0.3	0.25	0.14	13.45	13.77	16.25	kinesin motor domain-containing protein
TGME49_274060	142.25	132.43	137.71	113.43	102.58	104.52	2-oxoglutarate/malate translocase OMT
TGME49_274080	1.26	1.17	1.3	6.97	6.43	7.77	PIH1 domain-containing protein
TGME49_274090	6	6.76	6.48	9.04	8.72	10.22	TIM10 family protein, putative
TGME49_274140	0.43	0.22	0.25	10.42	12.59	13.08	RNA binding protein, putative
TGME49_274160	16.84	18.77	19.05	15.79	13.5	15.37	preconoidal ring protein PCR1
TGME49_274280	0	9.01	7.82	129.02	56.49	84.56	hypothetical protein
TGME49_274290	14.13	12.38	8.7	27.17	21.57	21.7	Toxoplasma gondii family B protein
TGME49_275320	59.95	49.44	47.56	78.63	95.79	94.18	penicillin amidase
TGME49_275360	0.48	0.45	0.69	33.09	34.82	36.57	SAG-related sequence SRS47B
TGME49_275380	0.22	0.9	1.22	5.67	5.67	5.72	SAG-related sequence SRS47D
TGME49_275420	8.02	9.95	10.28	8.39	5.9	6.17	histone lysine-specific demethylase LSD1/BHC110/KDMA1A
TGME49_275590	0	0	0	0.16	0.29	0.38	mono- or diacylglycerol acyltransferase
TGME49_275600	0.07	0.03	0	0.14	0.68	0.48	diacylglycerol acyltransferase
TGME49_275610	24.55	32.34	33.14	27.13	16.74	20.03	protein kinase, other
TGME49_275670	98.62	119.05	121.22	81.9	72.57	72.76	alveolin domain containing intermediate filament IMC15
TGME49_275710	0.07	0.09	0.05	68.34	57.62	63.87	hypothetical protein
TGME49_275760	0.89	0.61	0.71	14.64	15.07	14.13	hypothetical protein
TGME49_275770	10.15	12.57	13.37	18.5	16.59	16.89	hypothetical protein
TGME49_275790	0.22	0.3	0.24	47.69	45.82	45.25	EGF family domain-containing protein
TGME49_275795	0	0.19	0.2	14.29	21.39	22.26	hypothetical protein
TGME49_275798	0.06	0.24	0.58	20.86	31.52	27.81	microneme protein, putative
TGME49_275850	3.27	3.33	2.95	18.98	29.15	31.77	dense granule protein GRA12C
TGME49_276130	52.5	59.13	58.52	33.44	42.59	42.67	cathepsin CPC2
TGME49_276155	1.59	2.44	2.02	32.78	30.61	29.6	acyl-CoA synthetase ACS7, putative
TGME49_276220	18.53	18.1	19.72	15.18	13.69	13.72	hypothetical protein
TGME49_276230	3.68	6.69	7.22	15.38	26.17	25.99	Toxoplasma gondii family B protein
TGME49_276810	0.13	0.33	0.3	2.09	0.86	1.22	hypothetical protein
TGME49_276830	1.77	4.72	2.47	17.65	11.41	15.84	hypothetical protein
TGME49_276850	0.35	0.79	0.35	0.87	2.93	2.17	LEA domain-containing protein LEA850
TGME49_276860	0.15	0.17	0.31	80.63	66.91	68.45	LEA domain-containing protein LEA860
TGME49_276870	0.39	0.5	0	21.08	17.01	19.96	LEA domain-containing protein LEA870
TGME49_276880	0.61	0.26	0	2.49	2.69	2.39	LEA domain-containing protein LEA880
TGME49_276890	14.05	15.01	14.7	18.37	16.67	18.81	hypothetical protein
TGME49_276910	13.69	18.45	19.59	27.21	22.07	21.67	endoplasmic reticulum lumen protein retaining receptor (ERD2) family protein
TGME49_276920	16.58	23.15	24.6	47.73	34.42	35.64	protein phosphatase PPM3B, putative
TGME49_276940	154.45	179.63	184.47	237.19	209.62	220.52	ribosome associated membrane protein RAMP4, putative
TGME49_276960	0.61	0.76	0.69	12.7	15.39	14.24	tetratricopeptide repeat-containing protein
TGME49_276980	0.48	0.93	0.76	1.93	3.97	4.85	hypothetical protein
TGME49_277060	0.09	0.11	0.06	0.48	0.62	0.58	hypothetical protein
TGME49_277260	19.61	20.7	20.95	19.14	16.7	16.78	hypothetical protein
TGME49_277510	18.67	20.66	21.93	18.17	16.83	17.74	cytoplasmic dynein intermediate chain
TGME49_277572	0.04	0.15	0.1	3.81	2.41	1.98	Toxoplasma gondii family D protein
TGME49_277740	51.4	49.93	48.65	35.63	39.18	37.74	zinc finger, C3HC4 type (RING finger) domain-containing protein
TGME49_277930	14.22	14.92	14.86	28.13	25.41	27.97	WD40 repeat-containing protein
TGME49_277950	1.09	1.32	1.54	29.79	24.16	22.54	lipase
TGME49_277970	18.31	19.98	24.74	48.24	43.11	39.67	dolichol-phosphate-mannose synthase family protein
TGME49_278070	0.24	0	0	16.81	16.73	15.48	Toxoplasma gondii family A protein
TGME49_278080	0.12	0.28	0.49	24.46	21.04	18.4	Toxoplasma gondii family A protein
TGME49_278090	0.35	0.65	0.67	1.72	2.35	1.63	Toxoplasma gondii family A protein
TGME49_278100	1.62	2.5	2.67	7.13	7.2	8.17	Toxoplasma gondii family A protein
TGME49_278110	1.83	1.27	1.45	5.25	4.51	5.1	1,3-beta-glucan synthase component protein
TGME49_278120	0.4	0.36	0.54	1.28	1.37	1.25	SCP family extracellular subfamily protein
TGME49_278180	0.12	0	0.11	3.57	2.97	2.27	hypothetical protein
TGME49_278205	18.35	16.87	15.89	14.58	14.29	13.21	hypothetical protein
TGME49_278240	0.68	0.85	0.83	3.92	2.14	1.78	Zn-finger in Ran binding protein and others domain-containing protein
TGME49_278245	0.52	0.59	0.17	4.63	1.33	1.13	hypothetical protein
TGME49_278365	0.66	1.96	1.47	21.94	14.23	16.19	Toxoplasma gondii family A protein
TGME49_278370	0.34	0.6	0.67	2.58	3.22	2.37	Toxoplasma gondii family A protein
TGME49_278390	1.75	1.68	1.93	4.7	4.81	5.93	Toxoplasma gondii family A protein
TGME49_278400	0.16	0.24	0.52	1.79	1.38	1.97	Toxoplasma gondii family A protein
TGME49_278410	0.03	0.1	0	0.8	1.43	1.08	Toxoplasma gondii family A protein
TGME49_278522	0.16	0	0.84	4.56	1.24	1.56	hypothetical protein
TGME49_278530	268.48	317.43	303.33	232.08	251.42	227.42	multiprotein bridging factor type 1 family transcriptional co-activator, putative
TGME49_278540	125.33	137.33	141.94	110.52	85.91	85.02	hypothetical protein
TGME49_278580	2.56	1.32	1.19	21.74	17.75	19.12	hypothetical protein
TGME49_278680	0.05	0	0.29	3.57	7.19	6.34	hypothetical protein
TGME49_278710	0.69	0.38	0.5	0.94	1.41	1.04	cilia- and flagella-associated protein 221, putative
TGME49_278720	14.73	14.43	15.62	20.86	16.98	17.27	hypothetical protein
TGME49_278740	7.91	8.62	8.46	6.64	6.48	6.72	diaminopimelate decarboxylase
TGME49_278780	24.12	29.13	31.3	25.92	20.45	20.45	hypothetical protein
TGME49_278815	11.01	11.61	13.02	8.43	7.45	8.19	hypothetical protein
TGME49_278840	0.13	0.26	0.34	56.09	47.06	47.1	hypothetical protein
TGME49_278860	0.07	0.03	0	0.37	0.4	0.63	thioredoxin reductase-like selenoprotein, putative
TGME49_278870	43.16	46.72	47.12	38.56	31.85	33.59	myosin F
TGME49_278882	0.77	0.62	0.8	6.4	8.74	9.82	GDA1/CD39 (nucleoside phosphatase) family protein
TGME49_278910	1.43	1.22	0.79	9.69	21.06	21.83	O-acetylserine (thiol) lyase 2, putative
TGME49_278920	24.76	29.62	29.45	25.25	22.64	21.25	hypothetical protein
TGME49_278930	0.12	0.3	0.15	12.25	16.57	16.43	Tubulin-tyrosine ligase family protein
TGME49_278965	4.12	2.52	2.56	6.73	8.57	8.27	hypothetical protein
TGME49_279320	7.13	7.05	7.33	6.33	5.91	5.97	hypothetical protein
TGME49_279460	0.73	0.6	1.14	1.57	2.63	3.28	Toxoplasma gondii family B protein
TGME49_279550	28.59	28.56	27.54	47.86	45.89	54.88	hypothetical protein
TGME49_280370	322.63	256.76	234.63	153.1	182.75	176.19	hypothetical protein
TGME49_280400	11.77	16.94	17.26	11.58	9.18	9.61	Dpy-19-like C-mannosyltransferase
TGME49_280420	0.11	0.17	0.1	16.22	16.52	17.69	HEAT repeat-containing protein
TGME49_280450	2.84	2.65	3.45	4.53	4.41	4.9	hypothetical protein
TGME49_280460	111.61	104.54	101.43	71.89	82.23	80.89	AP2 domain transcription factor AP2VIIa-2
TGME49_280480	53.8	59.47	58.54	38.41	41.62	44.52	EF hand domain-containing protein
TGME49_280490	82.97	94.11	98.81	85.04	65.89	67.46	U-box domain-containing protein
TGME49_280500	7.71	5.8	5.93	58.32	77.3	81.07	inorganic anion transporter, sulfate permease (SulP) family protein
TGME49_280570	5.43	10.33	7.72	2019.42	1554.16	1520.84	SAG-related sequence SRS35A
TGME49_280580	30.87	28.49	28.96	94.01	49.6	51.06	SAG-related sequence SRS35B
TGME49_280605	0.25	0.19	0.36	10.36	11.51	11.62	hypothetical protein
TGME49_280670	122.54	137.34	141.59	98.05	94.48	95.94	hypothetical protein
TGME49_280680	2.95	2.02	2.36	6.88	6.69	6.91	hypothetical protein
TGME49_280725	0.46	0.45	0.84	7.64	8.97	8.21	zinc finger, C2H2 type domain-containing protein
TGME49_280770	22.21	28.67	29.09	25.12	14.99	18.59	regulator of chromosome condensation (RCC1) repeat-containing protein
TGME49_280810	6.06	6.38	8.46	24.55	29.82	29.84	hypothetical protein
TGME49_281370	5.64	6.43	5.56	8.29	7.75	8.23	polynucleotide adenylyltransferase
TGME49_281460	0.15	0.1	0.1	5.69	7.79	8.12	hypothetical protein
TGME49_281470	0.16	0.45	0.25	60.89	53.13	57.31	hypothetical protein
TGME49_281480	23.1	19.94	20.23	16.08	15.2	13.79	WD domain, G-beta repeat-containing protein
TGME49_281555	0.04	0.06	0	1.42	3.27	2.8	hypothetical protein
TGME49_281590	13.41	16.37	17.46	2253.77	1896.8	1933.88	hypothetical protein
TGME49_281600	14.62	14.14	14.95	92.74	57.21	62.22	hypothetical protein
TGME49_281675	1.88	1.39	1.49	8.8	12.17	12.1	rhoptry kinase family protein ROP35
TGME49_281960	39.06	39.42	38.45	34.48	31.63	32.12	hypothetical protein
TGME49_282000	21.53	19.9	18.99	25.78	26.19	26.78	hypothetical protein
TGME49_282020	0.05	0	0	54.2	45.37	50.16	hypothetical protein
TGME49_282030	0.04	0.1	0.09	5.05	7.3	5.86	coiled-coil domain-containing protein 151, putative
TGME49_282055	191.31	220.69	206.99	127.91	149.19	145.34	protein phosphatase PP2C-hn
TGME49_282070	106.14	114.1	111.7	84.31	82.25	86.55	inner membrane complex protein IMC33
TGME49_282200	0.6	0.82	0.59	288.6	355.7	334	chaperone protein ClpB4, putative
TGME49_282230	0.22	0.39	0.32	37.63	38.48	41.45	sulfate adenylyltransferase/adenylylsulfate kinase
TGME49_283450	0.82	1.1	1.45	12.14	11.37	12.75	Toxoplasma gondii family B protein
TGME49_283480	0	0	0	6.39	6.45	6.83	cell-cycle-associated protein kinase DYRK2, putative
TGME49_283765	0.13	0	0.06	1.52	2.71	2.58	B9 domain-containing protein
TGME49_283840	0.28	0.57	0.45	20.41	18.03	18.62	GATA zinc finger domain-containing protein
TGME49_283882	0.74	1.15	1.54	3.56	6.13	4.6	hypothetical protein
TGME49_284010	10.5	14.73	13.92	9.99	7.08	7.75	5'-3' exonuclease, N-terminal resolvase family domain-containing protein
TGME49_284310	5.77	6.01	6.35	44.5	45.59	54.61	hypothetical protein
TGME49_284420	12.76	15.48	15.2	137.33	138.56	127.16	hypothetical protein
TGME49_284550	0.21	0.21	0.29	4.15	2.27	2.27	EF hand domain-containing protein
TGME49_284620	9.3	10.98	12.31	9.02	5.99	6.65	hypothetical protein
TGME49_284780	35.37	34.49	34.36	31.86	21.89	24.32	hypothetical protein
TGME49_285160	0.12	0.18	0.34	7.51	7.98	9.28	cyclin-dependent kinase family 5 protein
TGME49_285190	28.58	28.93	29.97	23.25	22.33	22.41	zinc finger, C3HC4 type (RING finger) domain-containing protein
TGME49_285220	8.08	9.46	9.45	13.41	10.36	11.21	CAP-Gly domain-containing protein
TGME49_285300	9.4	9.49	7.48	5.17	4.12	4.71	hypothetical protein
TGME49_285425	8.1	8.03	8.53	6.78	7.07	6.49	hypothetical protein
TGME49_285445	0.21	0.16	0.27	20.66	26.26	25.36	cullin, putative
TGME49_285470	0.42	0.47	0.37	55.41	62.91	62.84	patched family protein
TGME49_285530	5.42	5.28	6.98	9.75	7.84	9.14	ribosomal protein RPL35
TGME49_285650	7.97	9.34	9.52	7.95	6.39	7.29	hypothetical protein
TGME49_285690	0.04	0.06	0.09	4.43	6.04	6.39	notch (dsl) domain-containing protein
TGME49_285800	11.07	7.57	6.59	10.41	17.99	16.85	transporter, putative
TGME49_285860	2.58	3.58	4.28	12.52	7.95	7.4	SAG-related sequence SRS20C
TGME49_285870	405.26	474.36	455.1	257.49	285.02	294.52	SAG-related sequence SRS20A
TGME49_285895	12.18	9.39	9.42	7.25	7.94	8.2	AP2 domain transcription factor AP2V-2
TGME49_285920	5.11	3.74	2.12	0.61	1.92	1.2	glutathione S-transferase 3
TGME49_285990	15.76	16.34	16.15	11.23	12.71	13.29	Filamin/ABP280 repeat-containing protein
TGME49_286000	2.46	2.32	2.33	23.04	30.95	28.49	hypothetical protein
TGME49_286010	20.46	17.99	15.75	22.68	30.47	27.36	hypothetical protein
TGME49_286020	2.8	2.23	2.03	4.07	6.2	4.31	hypothetical protein
TGME49_286040	0.24	0.08	0.2	26.94	53.55	53.59	hypothetical protein
TGME49_286060	0	0	0.08	12.19	10.35	12.69	tricarboxylate carrier protein
TGME49_286120	89.92	106.82	102.88	142.32	112.36	114.12	prolyl endopeptidase
TGME49_286150	6.56	7.75	6.36	15.29	30.58	29.03	PAN/Apple domain-containing protein
TGME49_286220	7.17	7.34	7.04	15.93	18.26	15.83	GDP-L-fucose synthetase
TGME49_286240	47.59	43.43	43.84	27.55	31.29	33.31	kelch repeat protein, putative
TGME49_286250	19.72	11.66	10.23	15.26	32.18	32.91	hypothetical protein
TGME49_286410	13.74	14.54	14.28	12.86	10.15	10.32	hypothetical protein
TGME49_286490	34.96	35.18	35.67	54.53	45.67	48.27	G protein-coupled receptor 89 isoform 5, putative
TGME49_286500	18.81	23.87	23.73	19.06	16.89	17.46	transporter, putative
TGME49_286580	91.56	86.33	83.53	67.92	67.62	70.42	inner membrane complex protein IMC17
TGME49_286590	108.66	104.84	99.05	76.85	75.91	77.06	microtubule associated protein SPM2
TGME49_286600	200.66	196.02	189.78	119.09	134.77	125.21	thioredoxin-like associated protein TLAP1
TGME49_286610	9.26	10.8	12.03	15.59	14.21	13.93	ribosomal protein RPS14, putative
TGME49_286660	0.3	0.18	0.3	8.46	15.47	14.87	kinesin, putative
TGME49_286670	0.9	1.53	1.67	307.62	298.53	298.68	hypothetical protein
TGME49_286680	30.39	29.12	29.35	40.59	37.91	37.15	hypothetical protein
TGME49_286720	53.88	64.78	63.36	79.77	70.9	71.59	heat shock protein HSP28
TGME49_286740	7.57	3.82	4.14	12.91	17.18	16.34	microneme-like protein
TGME49_286770	44.67	56.89	52	91.76	97.68	98.03	hypothetical protein
TGME49_286932	1.23	0.84	0.95	22.06	27.72	29.1	ATPase family associated with various cellular activities (AAA) domain-containing protein
TGME49_287160	45.74	49.96	46.3	35.23	35.74	34.83	kinesin-like protein KIF24, putative
TGME49_287180	13.27	15.55	15.97	20.98	17.21	18.49	DNA polymerase V, putative
TGME49_287235	37.87	20.12	17.15	48.83	111.43	92.63	hypothetical protein
TGME49_287240	23.61	13.72	11.89	68.57	104.25	100.39	hypothetical protein
TGME49_287250	4.29	2.04	1.71	13.92	26.38	24.92	hypothetical protein
TGME49_287280	13.97	13.33	12.25	28.13	28.64	33.63	Toxoplasma gondii family C protein
TGME49_287430	57.94	47.96	42.48	231.26	421.82	437.64	hypothetical protein
TGME49_287440	15.22	15.37	9.44	73.22	103.24	111.85	hypothetical protein
TGME49_287450	21.32	17.11	21.26	117.32	115.02	135.29	hypothetical protein
TGME49_287460	56.45	41.81	35.68	412.12	492.33	646.18	hypothetical protein
TGME49_287470	34.1	22.67	22.51	109.86	151.32	183	hypothetical protein
TGME49_287510	0.85	0.75	0.57	5.47	3.24	2.9	aromatic amino acid hydrolase AAH1
TGME49_287960	4.76	4.58	3.31	2.3	1.79	1.74	hypothetical protein
TGME49_287970	19.74	23.85	24.68	20.47	17.13	19.03	hypothetical protein
TGME49_288030	61.89	57.09	51.65	37.68	40.06	40.38	hypothetical protein
TGME49_288050	0.32	0.3	0.3	2.05	1.1	1.21	intraflagellar transport protein 172, putative
TGME49_288210	21.61	23.62	23.76	19.77	16.01	17.76	PUL domain-containing protein
TGME49_288220	0.35	0.36	0.25	23.25	16.59	17.2	CAP domain-containing protein
TGME49_288360	221.21	180.47	172.77	115.58	146.6	139.85	tryptophanyl-tRNA synthetase (TrpRS2)
TGME49_288390	7.11	9.07	7.43	12.19	10.78	10.8	B3GNTL1 protein
TGME49_288420	11.71	13.78	14.25	12.55	8.11	8.66	hypothetical protein
TGME49_288440	20.24	18.2	18.28	13.47	15.59	15.8	NEK kinase
TGME49_288475	2.35	1.47	1.37	9.93	21.34	20.65	hypothetical protein
TGME49_288560	23.57	23.78	23.23	32.35	26.05	30.28	hypothetical protein
TGME49_288610	7.86	7.48	7.22	10.11	10.08	9.89	50S ribosomal protein L21, putative
TGME49_288640	12.67	10.57	10.46	16.05	16.7	16.48	radical SAM domain-containing protein
TGME49_288685	15.72	12.07	11.6	16.83	20.06	19.41	Fe-S protein assembly co-chaperone HscB protein
TGME49_288720	592.84	730.21	747.4	654.22	541.76	533.6	ribosomal protein RPL10
TGME49_288730	3.4	3.66	4.03	23.07	42.45	42.91	DNA polymerase, putative
TGME49_288920	30.64	33.66	35.08	29.9	26.69	26.62	ATP-binding cassette G family transporter ABCG96
TGME49_288930	14.66	17.05	17.29	16.13	11.62	12.2	condensin complex subunit 2, putative
TGME49_289010	8.27	7.77	7.97	11.79	11.4	11.27	RNA recognition motif-containing protein
TGME49_289020	0	0	0.04	3.77	2.78	2.59	hypothetical protein
TGME49_289030	1.49	1.55	1.09	5.33	4.86	4.28	hypothetical protein
TGME49_289170	3.59	3.98	4.57	15.68	19.12	21.34	adenylate cyclase alpha 1
TGME49_289240	0.31	0.45	0.3	34.93	34.52	36.29	DnaJ domain-containing protein
TGME49_289300	26.64	33.65	33.97	28	23.72	23.36	methionyl-tRNA synthetase
TGME49_289490	5.42	7.5	6.44	5.49	3.41	3.19	protein phosphatase PPM11A, putative
TGME49_289650	266.96	271.93	261.8	261.88	178.77	189.63	PEP-carboxykinase I
TGME49_289710	18	21.58	23.13	16.81	12.04	13.04	AP2 domain transcription factor AP2IX-5
TGME49_289760	20.7	19.98	20.55	17.48	16.89	16.66	biotin--protein ligase, putative
TGME49_289910	112.84	117.42	112.4	105.24	83.02	86.92	haloacid dehalogenase-like hydrolase HAD2a
TGME49_289930	0.03	0.1	0.07	0.66	0.61	0.39	phosphoenolpyruvate carboxykinase, putative
TGME49_289980	29.9	32.65	32.46	29.96	25.56	25.08	HAD hydrolase, family IIA protein
TGME49_289990	40.14	45.48	44.61	39.13	36.29	33.3	hypothetical protein
TGME49_290200	214.94	289.72	292.62	249.33	158	166.43	NAD/NADP octopine/nopaline dehydrogenase, alpha-helical domain-containing protein
TGME49_290290	56.71	61.29	60.41	52.61	49.92	49.38	ubiquitin-activating enzyme E1 family protein
TGME49_290330	2.88	3.15	3.09	5.68	4.99	4.86	chloride transporter, chloride channel (ClC) family protein
TGME49_290620	17.43	19.71	21.47	19.1	12.71	13.42	centrosomal protein CEP250L1
TGME49_290660	216.23	232.57	234.75	219.22	193.94	178.9	RNA recognition motif-containing protein
TGME49_290860	28.97	31.01	29.97	27.02	20.54	19.22	apicomplexan amino acid transporter ApiAT6-2
TGME49_290920	43.22	39.32	37.12	29.61	32.87	33.09	oxidoreductase, 2OG-Fe(II) oxygenase family protein
TGME49_290970	7.09	11.5	14.09	140.48	48.5	54.23	serine palmitoyltransferase SPT2
TGME49_291020	19.24	20.33	19.93	18.81	14.63	16.82	myosin L
TGME49_291030	15.02	17.78	17.08	12.6	12.14	13.17	zinc finger, C3HC4 type (RING finger) domain-containing protein
TGME49_291050	16.75	19.29	17.56	13.56	12.59	13.95	serine/threonine-protein kinase KIN
TGME49_291080	35.39	30.12	32.27	28.93	26.56	25.57	TATA-box binding protein TBP1
TGME49_291130	0.27	0.14	0.07	3.12	3.11	3.45	hypothetical protein
TGME49_291150	0.5	0.77	0.56	10.06	11.1	10.23	zinc finger (CCCH type) motif-containing protein
TGME49_291180	23.91	23.07	22.68	19.23	19.39	19.08	vacuolar protein sorting-associated protein 13, putative
TGME49_291300	41.48	46.93	47.83	59.24	52.53	51.04	RER1 protein, putative
TGME49_291340	0.51	0.49	0.44	11.47	20.55	20.55	hypothetical protein
TGME49_291630	18.3	16.39	15.31	26.81	31.61	31.07	hypothetical protein
TGME49_291650	13.38	12.62	12.27	17.23	16.4	15.93	hypothetical protein
TGME49_291670	6.67	7.22	7.03	10.3	10.22	10.52	DEAD/DEAH box helicase domain-containing protein
TGME49_291680	58.28	61.47	63.99	55.32	48.49	45.89	protein transport protein SEC23, putative
TGME49_291830	0.44	0.24	0.31	1.43	1.45	1.16	hypothetical protein, conserved
TGME49_291920	0.43	0	0.53	6.31	2.9	3.14	hypothetical protein
TGME49_291960	569.88	636.8	623.77	358.84	418.11	398.95	rhoptry kinase family protein ROP40 (incomplete catalytic triad)
TGME49_292140	16.12	19.75	18.47	16.21	12.88	13.53	NIMA-related protein kinase NIMA1
TGME49_292190	23.56	23.56	23.04	22.5	18.91	16.92	rRNA-processing protein FCF1, putative
TGME49_292200	37.69	32.34	31.08	27.33	27.95	26.76	RNA recognition motif-containing protein
TGME49_292220	80.94	86.03	84.92	73.19	63.66	60.97	PCI domain-containing protein
TGME49_292250	0.2	0	0	4.22	5.58	5.22	SAG-related sequence SRS36A
TGME49_292260	0.35	0.87	0.61	2.08	1.51	1.42	SAG-related sequence SRS36B
TGME49_292270	0.1	0	0.27	71.78	56.44	62.52	SAG-related sequence SRS36C
TGME49_292280	0	0.11	0.21	63.36	50.6	57.1	SAG-related sequence SRS36D
TGME49_292350	0.09	0	0.12	3.27	4.56	4.74	hypothetical protein
TGME49_292375	32.06	28.89	27.42	50.94	59.24	62.92	KRUF family protein
TGME49_292390	1.38	0.74	0.47	19.63	52.65	54.38	KRUF family protein
TGME49_292960	25.1	19.85	18.27	91.23	90.39	91.59	hypothetical protein
TGME49_293170	13.38	16.13	16.08	10.86	8.8	9.25	CH domain-containing protein
TGME49_293180	310.91	310.64	307.57	214.52	201.93	211.54	NADP-specific glutamate dehydrogenase
TGME49_293200	10.82	11.28	12.53	22.06	18.17	16.36	hypothetical protein
TGME49_293250	0.06	0.04	0.07	21.22	25.53	26.28	hypothetical protein
TGME49_293252	0.17	0.27	0.12	17.64	20.85	18.92	hypothetical protein
TGME49_293258	0.57	0.51	0.58	6.21	9.21	8.93	hypothetical protein
TGME49_293280	4.98	3.56	3.02	5.55	6.88	6.69	cyclin protein
TGME49_293310	70.39	86.65	82.59	50.22	49.52	44.05	ribosomal protein L20, putative
TGME49_293368	0	0	0	1.25	2.53	2.81	TIP49 C-terminus family protein
TGME49_293390	11.53	8.61	9.88	15.22	18.04	16.83	cytochrome C-type heme lyase, putative
TGME49_293420	13.68	16.81	16.32	48.58	37.73	38.77	apicomplexan amino acid transporter ApiAT5-5
TGME49_293425	1.3	1.33	1.65	4.9	4.44	4.81	apicomplexan amino acid transporter ApiAT5-6
TGME49_293450	0.04	0	0	0.3	0.49	0.41	protein phosphatase PPM6
TGME49_293460	3.1	3.74	3.73	7	8.09	8.02	ATP-dependent DNA ligase domain-containing protein
TGME49_293480	26.11	20.73	21.69	43.87	48.94	51.59	MoeA N-terminal region (domain I and II) domain-containing protein
TGME49_293490	4.13	2.59	3.13	6.34	6.24	6.53	hypothetical protein
TGME49_293500	10	10.48	11	27.6	31.13	31.72	hypothetical protein
TGME49_293540	52.64	53.37	55.09	34.81	40.87	42.37	hypothetical protein
TGME49_293560	3.65	2.63	2.44	29.91	33.17	34.9	hypothetical protein
TGME49_293620	0.49	0.23	0.24	53.12	50.18	54.56	hypothetical protein
TGME49_293680	22.06	21.49	23.04	33.09	26.77	27.59	hypothetical protein
TGME49_293710	30.88	31.1	32.84	29.84	25.07	27.5	Zn-finger in Ran binding protein and others domain-containing protein
TGME49_293760	78.68	76.64	70.68	57.29	58.21	56.46	EF hand domain-containing protein
TGME49_293780	17.87	18.83	18.6	66.33	60.14	61.53	hypothetical protein
TGME49_293790	2.12	2.48	2.29	38.49	26.75	22.96	hypothetical protein
TGME49_293800	0.1	0	0.1	33.2	27.85	29.61	transmembrane protein 65, putative
TGME49_293810	19.98	14.71	12.5	22.4	25.54	24.91	carboxyvinyl-carboxyphosphonate phosphorylmutase
TGME49_293820	24.26	24.31	23.48	20.48	20.67	20.05	calpain family cysteine protease domain-containing protein
TGME49_293830	0	0.05	0	0.41	0.9	0.91	methyltransferase domain-containing protein
TGME49_293840	1.12	1.56	1.31	45.62	39.29	43.93	EF hand domain-containing protein
TGME49_293850	0.17	0.04	0.08	12.79	18.51	17.67	clusterin-associated protein 1, putative
TGME49_293890	0	0	0	0.2	0.09	0.07	intraflagellar transport 80 family protein
TGME49_294010	15.9	22.09	21.44	17.5	13.47	15.25	yrdC domain-containing protein
TGME49_294240	0.13	0.2	0.22	26.39	52.16	50.16	hypothetical protein
TGME49_294260	0	0.03	0	1.17	1.03	1.05	NEK kinase
TGME49_294320	0.17	0.31	0.15	5.32	5.33	5.26	Oxysterol-binding protein
TGME49_294330	14.59	14.2	13.77	29.41	31.16	29.85	apical membrane antigen AMA4
TGME49_294340	155.63	156	147.94	135	129.05	127.72	transverse sutures component TSC6
TGME49_294380	4	5.27	4.77	3.62	3.27	3.3	thiocytidine biosynthesis protein TTCA, putative
TGME49_294390	32.37	42.46	42.24	29.39	31.72	30.67	myosin light chain MLC4, putative
TGME49_294400	5.01	6.37	5.75	35.07	40.02	39.8	rhoptry neck protein RON2L1
TGME49_294410	0.78	1.09	0.65	46.19	59.69	55.61	hypothetical protein
TGME49_294570	0.08	0.04	0.1	36.16	45.39	42.42	rhodanese family domain-containing protein
TGME49_294585	0.02	0.17	0.3	11.68	12.07	12.26	hypothetical protein
TGME49_294600	0.6	1.01	0.8	5.97	12.86	11.14	Toxoplasma gondii family D protein
TGME49_294610	75.59	79.72	80.01	70.74	59.36	64.04	inner membrane complex protein IMC30
TGME49_294640	62.5	86.51	90.76	78.15	46.57	50.25	ribonucleoside-diphosphate reductase large chain
TGME49_294790	438.35	491.28	494.71	366.58	387.3	372.64	microneme protein MIC19
TGME49_294820	0.09	0.2	0.15	12.87	12.2	12.88	type I fatty acid synthase, putative
TGME49_294830	28.71	28.79	28.62	39.91	36.76	37.64	methyltransferase domain-containing protein
TGME49_294860	5.28	5.17	5.92	4.69	3.99	4.4	basal complex component BCC0
TGME49_294930	21.97	25.07	24.48	20.72	20.25	18.44	leucine rich repeat-containing protein
TGME49_295100	56.74	54.01	52.68	48.24	42.77	43.71	hypothetical protein
TGME49_295105	1475.96	1692.07	1712.83	1127.01	1237.71	1269.26	rhoptry protein, putative
TGME49_295110	1684.58	1982.08	2038.4	1540.46	1550.51	1538.37	rhoptry protein ROP7
TGME49_295125	732.48	938.15	947.6	680.19	676.84	673.29	rhoptry protein ROP4
TGME49_295130	0.46	0.52	0.31	1.26	1.93	1.57	hypothetical protein
TGME49_295360	456.97	426.74	421.53	279.81	323.82	303.86	inner membrane complex protein IMC18
TGME49_295390	0.48	0.59	0.67	4.16	3.32	3.82	hypothetical protein
TGME49_295400	5.31	7.47	7.53	18.57	14.26	12.99	MINDY deubiquitinase, putative
TGME49_295430	2.76	3.3	2.83	27.38	29.48	35.33	hypothetical protein
TGME49_295440	8	6.75	7.92	66.71	88.94	76.14	hypothetical protein
TGME49_295450	187.4	222.11	227.51	179.97	153.22	161.11	DIP13 homolog
TGME49_295620	62.85	68.61	68.43	54.74	51.46	55.26	zinc finger (CCCH type) motif-containing protein
TGME49_295640	0.08	0.09	0.04	1.05	1.19	1.16	peptidase family M13 protein
TGME49_295690	12.67	13.16	12.83	21.77	15.53	14.86	ubiquinone/menaquinone biosynthesis methyltransferase subfamily protein
TGME49_295720	8.09	12.88	11.56	22.3	20.39	22.57	sulfite oxidase, putative
TGME49_295740	0.12	0.22	0.14	22.21	28.6	27.24	hypothetical protein
TGME49_295760	24.35	26.67	25.53	19.25	21.4	20.97	calcium-dependent protein kinase CDPK4A
TGME49_295935	29.66	26.05	23.99	35.25	45.11	43.92	KRUF family protein
TGME49_295945	0.75	0	0	4.1	6.38	4.79	hypothetical protein
TGME49_295990	45.56	56.54	53.47	50.08	41.35	39.42	ubiquitin conjugating enzyme E2, putative
TGME49_296015	44.23	49.15	47.9	22.09	33.27	33.85	rhoptry kinase family protein
TGME49_296020	6.79	2.71	2.77	62.04	100.1	103.36	hypothetical protein
TGME49_296121	120.51	102.3	101.16	133.11	142.83	148.87	hypothetical protein
TGME49_296231	10.16	8.51	9.71	46.29	72.97	72.02	hypothetical protein
TGME49_296340	36.59	31.18	28.15	319.85	399.25	494.3	hypothetical protein
TGME49_297070	343.98	396.72	391.99	258.67	277.02	284.88	carbonic anhydrase-related protein CARP
TGME49_297090	0.2	0.34	0.35	3.41	5.58	5.45	hypothetical protein
TGME49_297110	7.37	7.87	7.94	6.38	5.66	5.19	kinesin motor domain-containing protein
TGME49_297120	91.42	110.26	114.84	78.3	59.79	62.74	inner membrane complex protein IMC44
TGME49_297150	37.36	45.84	46.36	64.15	57.13	56.8	MORN repeat-containing protein
TGME49_297160	19.85	17.49	18.17	24.5	24.42	23.46	hypothetical protein
TGME49_297180	64.82	59.87	56.92	46.26	51.41	46.53	CRAL-TRIO domain-containing protein
TGME49_297280	0.11	1.16	0.59	220.8	351.52	299.04	hypothetical protein
TGME49_297290	0.07	0	0.09	0.27	0.95	1.03	hypothetical protein
TGME49_297360	16.93	22.92	22.63	37.31	37.8	39.99	hypothetical protein
TGME49_297410	1.67	0.76	1.03	16.17	13.33	13.45	hypothetical protein
TGME49_297420	5.32	6.43	6.53	5.76	4.27	4.75	beta-tubulin cofactor D, putative
TGME49_297480	0.17	0.18	0.21	4.82	6.18	6.48	hypothetical protein
TGME49_297520	20.03	20.1	20.3	18.85	17.65	16.8	proteophosphoglycan PPG1
TGME49_297647	1.78	1.47	0.82	62.12	77.33	73.99	hypothetical protein
TGME49_297710	4.77	6.9	6.48	39.38	31.87	33.48	hypothetical protein
TGME49_297820	0	0.08	0.04	1.22	1.61	1.98	sperm associated antigen 6, putative
TGME49_297850	25.14	21.29	20.5	28.68	36.34	34.26	Branched-chain-amino-acid aminotransferase
TGME49_297870	47.44	53.73	54.49	39.25	34.46	38.04	inner membrane complex protein IMC36
TGME49_297880	246.49	275.06	285.36	259.55	196.48	201.28	dense granule protein GRA23
TGME49_297910	2.63	2.38	2.28	96.05	92.1	100.23	hypothetical protein
TGME49_297920	0.85	0.75	1.23	1.8	2.48	2.69	hypothetical protein
TGME49_297960	75.12	80.47	79.36	65.76	59	67.2	rhoptry neck protein RON6
TGME49_298060	14.4	12.36	12.93	25.87	26.43	29.62	Toxoplasma gondii family C protein
TGME49_298590	0	0	0.38	26.84	51.87	55.82	hypothetical protein
TGME49_298630	33.76	30.35	30.18	24.24	25.62	24.91	vacuolar transporter chaperone VTC2
TGME49_298820	0.03	0.04	0.08	8.88	5.96	7.33	hypothetical protein
TGME49_298960	1.26	1.89	1.79	19.95	24.66	25.17	Toxoplasma gondii family C protein
TGME49_299000	6.25	6.17	6.08	7.23	9.43	10.14	hypothetical protein
TGME49_299020	0.15	0.17	0.25	16.7	13.13	14.03	AP2 domain transcription factor AP2III-4
TGME49_299060	43.87	53.16	49.45	34.86	36.48	40.23	sodium/hydrogen exchanger NHE2
TGME49_299100	9.31	8.72	8.04	6.95	6.7	6.73	hypothetical protein
TGME49_299150	5.38	6.76	6.17	4.1	4.38	3.5	AP2 domain transcription factor AP2III-3
TGME49_299168	4.58	5.41	5.42	6.7	7.11	8.2	ATPase, AAA family protein
TGME49_299220	0.27	0	0	37.06	32.44	33.14	hypothetical protein
TGME49_299230	0.05	0.11	0.2	20.98	25.33	24.83	F-box domain-containing protein
TGME49_299270	7.03	6.74	7.29	11.46	9.21	10.41	hypothetical protein
TGME49_299900	7.17	7.29	6.81	16.78	13.11	14.2	hypothetical protein
TGME49_300020	22.57	23.82	21.13	17.25	18.05	18.13	ATP-dependent metallopeptidase HflB subfamily protein
TGME49_300040	175.95	152.14	155.5	130.02	116.14	134.67	ubiquitin-conjugating enzyme subfamily protein
TGME49_300100	202.7	216.08	218.25	160.87	167.06	168.74	rhoptry neck protein RON2
TGME49_300130	2.95	3.27	3.38	31.58	29.22	28.75	apical membrane antigen AMA2
TGME49_300150	17.17	18.17	19.76	16.77	13.57	13.54	hypothetical protein
TGME49_300220	45.9	47.12	44.91	36.95	36.09	39.93	hypothetical protein
TGME49_300260	74.5	88.39	86.43	77.77	62.1	61.55	threonyl-tRNA synthetase family protein
TGME49_300270	28.84	30.9	29.01	25.15	21.68	22.02	hypothetical protein
TGME49_300290	29.89	32.5	33.24	23.41	25.64	23.06	syntaxin-10
TGME49_300980	0.14	0.23	0.14	25.11	26.41	25.66	hypothetical protein
TGME49_300990	0.12	0.28	0.29	27.23	26.39	28.31	Toxoplasma gondii family C protein
TGME49_301000	2.07	1.82	1.44	10.77	7.16	7.64	methyltransferase
TGME49_301140	1.03	1.38	0.83	3.59	6.46	5.35	SAG-related sequence SRS19A
TGME49_301150	0.08	0.41	0.41	1.58	1.03	1.2	SAG-related sequence SRS19B
TGME49_301160	5.7	10.52	10.32	36.21	34.56	36.16	SAG-related sequence SRS19C
TGME49_301170	0.97	2.65	2.15	213.51	129.73	158.93	SAG-related sequence SRS19D
TGME49_301180	10.04	15.37	14.11	57.94	32.44	33.09	SAG-related sequence SRS19F
TGME49_301210	8.9	9.07	9.39	30.65	20.06	21.73	NAD(P) transhydrogenase subunit beta, putative
TGME49_301240	1.63	0.88	0.61	28.07	26.67	27.42	hypothetical protein
TGME49_301360	0.25	0.18	0.34	1.49	2.52	2.48	phosphate transporter, putative
TGME49_301370	0.84	0.47	0.62	3.39	4.93	4.73	palmitoyltransferase DHHC10
TGME49_301410	17.74	18.12	18.68	15.06	14.73	15.23	AP-4 complex accessory subunit Tepsin, putative
TGME49_301480	1.68	2.06	2.16	7.05	3.3	4.4	hypothetical protein
TGME49_301690	1.16	0.73	0.62	8	11.4	13.18	hypothetical protein
TGME49_301890	29.02	33.39	36.55	127.8	76.16	82.83	Toxoplasma gondii family B protein
TGME49_304450	0	0	0	0.14	0.29	0.39	cation-transporting ATPase
TGME49_304670	27.83	18.16	18.05	24.5	43.88	41.06	inner membrane complex protein IMC23
TGME49_304730	4.69	3.97	3.71	46.33	40.68	42.37	MOB-like protein phocein
TGME49_304750	9.82	10.92	12.22	10.13	8.9	8.26	zinc finger, C3HC4 type (RING finger) domain-containing protein
TGME49_304760	49	46.07	43.38	36.14	34.17	35.65	RNA recognition motif-containing protein
TGME49_304870	10.34	10.39	12.97	6	8.45	6.69	hypothetical protein
TGME49_305030	12.08	11.97	11.91	17.55	16.42	17.12	kinase, pfkB family protein
TGME49_305050	341.92	384.36	380.52	289.76	281.97	292.5	essential light chain ELC2
TGME49_305100	0.02	0.03	0	6.87	5.42	5.45	hypothetical protein
TGME49_305110	0.12	0.08	0.23	0.69	0.69	0.89	hypothetical protein
TGME49_305180	15.21	15.98	16.55	15.16	12.12	12.18	Na+/H+ exchanger NHE3
TGME49_305270	88.39	100.3	99.06	67.96	70.96	70.03	hypothetical protein
TGME49_305280	0.11	0	0	5.37	3.04	2.89	hypothetical protein
TGME49_305330	37.85	37.54	38.16	33.25	25.73	26.99	cyclin, N-terminal domain-containing protein
TGME49_305510	125.75	154.25	155.12	104.62	94.72	97.85	hypothetical protein
TGME49_305590	21.02	23.42	24.38	18.9	18.62	18.69	ABC transporter transmembrane region domain-containing protein
TGME49_305610	4.26	4.09	4.11	23.17	19.98	21.58	hypothetical protein
TGME49_305630	0.82	1.11	1.14	4.6	9.09	9.44	F-box domain-containing protein
TGME49_305640	4.19	4.04	3.92	5.33	5.11	5.16	metallo-beta-lactamase domain-containing protein
TGME49_305790	0.13	0.12	0.16	11.37	8.3	10.56	protein-tyrosine phosphatase, putative
TGME49_305820	24.25	35.23	32.18	49.95	39.64	38.34	SGS domain-containing protein
TGME49_305890	0.82	0.48	0.54	36.6	43.57	45.01	hypothetical protein
TGME49_306000	44.49	41.72	40.7	34.29	32.62	33.47	AP2 domain transcription factor AP2IX-8
TGME49_306020	3.33	3.87	3.76	2.87	3.09	3.07	VPS13 domain-containing protein
TGME49_306040	41.36	41.38	40.16	34.21	34.27	33.17	CHY zinc finger protein
TGME49_306060	120.39	123.72	116.66	99.1	89.23	98.8	rhoptry neck protein RON8
TGME49_306190	121.26	115.56	121.14	94.61	101.59	100.6	hypothetical protein
TGME49_306230	0.37	0.45	0.55	25.23	21.51	23.24	hypothetical protein
TGME49_306300	5.45	6.35	6.17	10.71	9.68	9.58	hypothetical protein
TGME49_306334	0.21	0.51	0.2	5.58	5.13	4.74	hypothetical protein
TGME49_306350	59.36	54.05	54.97	50.49	40.44	41.46	variable surface lipoprotein
TGME49_306450	3.06	0.96	2.02	4.45	5.6	5.21	short chain dehydrogenase family protein, putative
TGME49_306500	0.18	0.27	0.14	14.76	15.85	17.21	hypothetical protein
TGME49_306510	0.91	0.48	0.82	38.17	50.52	47.8	zinc finger (CCCH type) motif-containing protein
TGME49_306680	8.12	7.14	7.88	31.48	21.26	29.5	hypothetical protein
TGME49_306688	1.48	1.22	1.04	8.64	8.2	8.37	hypothetical protein
TGME49_306700	2.85	2.85	2.93	7.53	9.25	9.9	hypothetical protein
TGME49_306890	7.89	5.74	5.97	9.4	9.98	10.29	hypothetical protein
TGME49_307030	10.13	12.68	13.64	31.84	23.14	26.09	Purine nucleoside phosphorylase
TGME49_307045	0.79	0.66	0.56	2.46	4.82	6.22	Toxoplasma gondii family B protein
TGME49_307090	3.83	3.58	3.77	5.13	6.26	6.15	hypothetical protein
TGME49_307460	0.92	1.48	1.77	5.14	10.63	11.46	Toxoplasma gondii family B protein
TGME49_307570	61.01	60.45	57.01	53.78	44.24	45.5	glycerol-3-phosphate dehydrogenase (gpdh), putative
TGME49_307575	17.29	21.28	19.09	15.4	12.69	12.46	hypothetical protein
TGME49_307580	17.38	16.91	16.32	14.7	14.41	14.31	CBS domain-containing protein
TGME49_307760	24.96	25.78	26.72	39.7	39.56	39.98	Tubulin-tyrosine ligase family protein
TGME49_307810	51.06	53.81	50.46	37.22	42.72	40.91	hypothetical protein
TGME49_308000	21.31	22.05	21.46	20.68	18.03	16.08	Gpi16 subunit, GPI transamidase component protein
TGME49_308096	2.87	3.08	4.05	7.62	5.13	4.47	rhoptry kinase family protein (incomplete catalytic triad)
TGME49_308590	22.34	24.77	24.68	21.84	20.34	18.3	Mov34/MPN/PAD-1 family protein
TGME49_308810	66.55	66.79	67.59	57.39	51.72	56.72	rhoptry neck protein RON9
TGME49_308860	224.83	199.74	188.15	167.74	159.73	163.42	apical cap protein AC3
TGME49_308950	75.62	78.11	81.98	55.89	51.21	52.4	histidine acid phosphatase superfamily protein
TGME49_308960	0.26	0.27	0.24	11.11	9.5	10.13	ATPase, AAA family protein
TGME49_308965	2.55	2.93	3.1	8.46	10.07	11.08	hypothetical protein
TGME49_309030	0.73	0.4	0.32	14.66	29.62	26.02	hypothetical protein
TGME49_309040	37.33	41.63	44.37	39.22	31.34	31.8	hypothetical protein
TGME49_309090	14.71	18.71	18.93	14.94	13.78	13.26	hypothetical protein
TGME49_309210	552.53	620.1	608.74	588.57	475.19	460.92	peroxiredoxin 6, putative
TGME49_309352	0.19	0.36	0.25	0.74	1.41	1.17	SAG-related sequence SRS55N
TGME49_309410	14.06	11.83	10.68	29.94	52.71	49.28	AP2 domain transcription factor AP2XI-1
TGME49_309570	7.25	9.75	11.28	7.64	6.46	6.46	DEAD/DEAH box helicase domain-containing protein
TGME49_309590	4188.09	4732.05	4871.93	4107.16	3436.25	3585.49	rhoptry protein ROP1
TGME49_309730	172.42	187.25	184.46	175.98	148.36	143.16	thioredoxin reductase
TGME49_309770	13.56	11.99	12.36	7.77	6.54	6.45	hypothetical protein
TGME49_309790	13.04	13.95	14.98	22.83	22.83	19.53	hypothetical protein
TGME49_309830	5.27	6.37	5.14	12.85	9.77	10.93	hypothetical protein
TGME49_309840	0.19	0.19	0.42	6.82	5.01	4.84	hypothetical protein
TGME49_309930	30.15	31.07	31.32	75.49	79.78	83.08	dense granule protein GRA56
TGME49_309980	8.2	8.64	8.32	29.28	26.8	26.65	dynein heavy chain family protein
TGME49_310010	104.79	109.82	109.24	79.89	85.14	89.54	rhoptry neck protein RON1
TGME49_310040	384.07	352.2	344.57	275.44	298.77	291.3	ubiquitin conjugating enzyme E2, putative
TGME49_310050	56.68	60.16	64.13	52.62	48.3	48.53	RNA recognition motif-containing protein
TGME49_310070	83.53	102.72	106.07	89.7	72.13	72.04	apical annuli methyltransferase AAMT
TGME49_310160	0.45	0.29	0.36	39.63	36.45	39.26	argonaute AGO
TGME49_310177	11.66	11.46	13.64	10.92	5.69	6.22	hypothetical protein
TGME49_310220	19.34	19.73	20.27	17.93	16.21	15.71	basal complex component BCC10
TGME49_310235	88.55	97.8	98.81	61.09	67.52	64.35	hypothetical protein
TGME49_310260	1.05	1.06	1.22	83.02	116.96	111.88	hypothetical protein
TGME49_310330	19.81	20.8	21.06	87.68	92.95	88.79	hypothetical protein
TGME49_310340	0	0.14	0.14	39.29	41.99	40.88	hypothetical protein
TGME49_310420	364.92	364.51	360.15	333.97	316.35	306.91	hypothetical protein
TGME49_310520	2.57	2.73	2.68	24.69	24.14	24.95	3'5'-cyclic nucleotide phosphodiesterase PDE12
TGME49_310580	0.24	0.09	0.09	13.08	12.39	10.65	1,3(4)-beta-glucanase
TGME49_310620	28.86	27.15	26.63	21.28	19.37	19.19	starch binding domain-containing protein
TGME49_310680	0.76	0.8	1.07	124.14	111.98	118.47	aminotransferase, class I/II superfamily protein
TGME49_310730	21.9	27.26	26.4	24.06	18.42	19.54	apicomplexan kinetochore protein AKIT4, putative
TGME49_310830	2.11	1.73	1.2	6.16	8.37	8.39	enoyl-CoA hydratase/isomerase family protein
TGME49_310900	36.49	31.23	30.43	22.15	26.08	25.07	AP2 domain transcription factor AP2XI-2
TGME49_310930	24.07	25.8	27.32	25.83	18.21	19.98	F-box protein FBXO1
TGME49_311230	71.35	60.26	57.31	50.48	49.93	50.81	basal complex component BCC7
TGME49_311335	1.43	1.71	0.99	1.85	4.13	3.94	dual specificity phosphatase, catalytic domain-containing protein
TGME49_311370	0.21	0.35	0.24	31.66	28.46	30.54	methylmalonate-semialdehyde dehydrogenase [acylating], putative
TGME49_311380	1.6	1.38	1.47	5.98	4.66	4.76	hypothetical protein
TGME49_311470	222.02	258.7	253.38	167.72	180.5	188.78	rhoptry neck protein RON5
TGME49_311485	0.05	0.21	0.14	0.73	0.46	1.66	hypothetical protein
TGME49_311490	0.82	0.81	1.3	15.35	16.18	17.53	hypothetical protein
TGME49_311500	11.03	11.18	11.57	15.95	13.56	12.87	ThiF family protein
TGME49_311510	32.02	30.73	29.93	25.75	25.07	27.17	eIF2 kinase IF2K-B
TGME49_311625	4.71	5.01	5.43	4.75	3.87	3.83	bromodomain-containing protein BDP6, putative
TGME49_311700	0.11	0.13	0.23	0.38	1.24	1.15	hypothetical protein
TGME49_311730	3.12	4.91	6.11	4.04	2.47	2.61	hypothetical protein
TGME49_311750	9.11	9.96	10.18	13.24	12.06	11.74	mago binding protein
TGME49_311755	0.52	0.43	0.75	5.84	3.17	3.23	plasma membrane protein 62D16
TGME49_311880	77.79	77.86	75.09	52.87	56.27	55.82	hypothetical protein
TGME49_311890	76.89	78.57	75.52	66.31	61.11	59.81	hypothetical protein
TGME49_312100	25.24	25.44	25.23	19.74	19.83	20.03	inner membrane complex protein IMC42
TGME49_312150	131.71	146.08	147.8	112.63	105.64	106.64	hypothetical protein
TGME49_312175	10.44	11.04	10.78	9.94	8.38	8.91	hypothetical protein
TGME49_312190	11.99	12.71	12.4	10.54	9.05	9.48	hypothetical protein
TGME49_312230	26.08	33.4	32.73	30.27	18.03	20.38	DNA topoisomerase 2, putative
TGME49_312240	0.85	0.85	0.59	52.02	71.72	66.53	hypothetical protein
TGME49_312245	0.48	0.45	0.21	8.6	11.41	8.65	hypothetical protein
TGME49_312270	120.31	144.04	140.13	93.75	98.47	95.18	rhoptry protein ROP13
TGME49_312510	0.2	0.52	0.37	48.43	50.97	51.11	ATP-dependent DNA helicase 2 subunit KU80
TGME49_312570	58.4	59.74	62.07	48.4	43.39	44.44	CMGC kinase, MAPK family (ERK) MAPK-1
TGME49_312580	33.12	28.92	28.83	22.21	24.08	24.81	hypothetical protein
TGME49_312622	34.72	44.21	42.72	33.74	27.29	27.7	DUF803 domain-containing protein
TGME49_312635	0.17	0.33	0.22	1.32	2.03	1.55	P-loop NTPase, putative
TGME49_312660	22.11	26.93	25.65	20.27	18.8	17.25	hydrolase, putative
TGME49_312690	1.24	1.34	1.65	2.63	2.76	2.68	hypothetical protein
TGME49_312820	19.83	25.56	25.91	21.43	15	13.44	hypothetical protein
TGME49_312875	3.31	2.79	2.65	5.73	6.52	6.26	hypothetical protein
TGME49_312930	0.19	0.18	0.13	2.25	1.89	1.7	cystathione gamma lyase
TGME49_312950	45.62	53.01	52.15	31.45	35.18	31.67	RAP-1 family protein
TGME49_312970	0.06	0.08	0.12	10.17	9.05	9.19	hypothetical protein
TGME49_313010	98.29	104.94	111.74	96.66	85.78	87.62	DEAD (Asp-Glu-Ala-Asp) box polypeptide DDX6
TGME49_313020	18.16	19.57	20.17	16.79	15.48	16.83	STAS domain-containing protein
TGME49_313040	14.86	16.59	16.13	28.9	22.2	24.34	hypothetical protein
TGME49_313050	9.18	4.97	5.69	28.56	66.56	61.84	oxidoreductase, short chain dehydrogenase/reductase family protein
TGME49_313140	109.02	141.08	137.85	125.1	94.46	95.78	isocitrate dehydrogenase 2
TGME49_313210	0.47	0.45	0.47	3.94	6.28	6.72	hypothetical protein
TGME49_313220	0.06	0.06	0.07	22	27.35	27.21	hypothetical protein
TGME49_313277	11.98	13.77	13.91	12.18	8.26	6.61	hypothetical protein
TGME49_313380	737.36	748.5	735.25	622.67	608.11	566.28	IMC localizing protein ILP1
TGME49_313400	71.34	74.13	73.96	74.05	59.86	58.57	DnaJ domain-containing protein
TGME49_313410	38.19	44.3	44.86	41.26	32.43	32.3	proteasome 26S regulatory subunit
TGME49_313440	2.7	2.71	2.5	8.79	11.76	11.64	dense granule protein GRA59
TGME49_313580	13.51	15.46	14.86	10.86	12.05	11.22	cytochrome b5 family heme/steroid binding domain-containing protein
TGME49_313660	2.33	3.42	3.45	20.26	15.23	16.54	hypothetical protein
TGME49_313710	14.12	21.09	20.95	16.63	10.78	12.48	hypothetical protein
TGME49_313725	0.02	0.03	0.06	19.38	11.39	12.17	RNA binding protein, putative
TGME49_313740	0.03	0.02	0	2.73	3.98	4.36	zinc finger (CCCH type) motif-containing protein
TGME49_313780	81.59	89.19	82.11	65.97	68.03	66.34	hypothetical protein
TGME49_313790	13.58	16.76	17.09	15.11	10.42	10.37	centrosomal protein CEP44, putative
TGME49_313820	21.93	25.18	25.24	19.48	20.06	19.63	dynactin p25, putative
TGME49_313848	0.17	0.22	0.31	16.13	19.27	21.92	hypothetical protein
TGME49_313852	0.58	1.02	1.03	39.11	23.81	23.46	hypothetical protein
TGME49_313890	3.43	3.55	3.36	16.48	12.01	12.09	hypothetical protein
TGME49_313950	1.1	1.38	1.14	30.03	32.75	33.95	GMC oxidoreductase
TGME49_314055	0.24	0.14	0.15	18.19	21.25	20.76	splicing factor, putative
TGME49_314260	176.53	201.02	201.1	138.61	143.24	140.09	hypothetical protein
TGME49_314270	6.62	7.61	7.02	10.26	9.4	8.75	peptidyl-tRNA hydrolase domain-containing protein
TGME49_314310	144.33	131.58	130.67	161.74	192	191.12	hypothetical protein
TGME49_314330	2.24	0.89	1.07	28.33	27.02	27.91	ABC transporter, ATP-binding domain-containing protein
TGME49_314340	1.3	1.13	1.53	2.19	2.44	2.52	Sodium:neurotransmitter symporter family protein
TGME49_314485	0.37	0.37	0.34	3.34	3.66	3.78	hypothetical protein
TGME49_314490	0	0	0.09	2.57	1.42	1.75	hypothetical protein
TGME49_314570	34.21	35.9	31.15	48.73	40.96	50.65	hypothetical protein
TGME49_314670	1	0.66	0.44	3.4	5.33	4.54	hypothetical protein
TGME49_314875	6	7.07	7.33	6.15	4.96	4.78	RIC1 protein
TGME49_315080	32.37	29.35	29.52	21.3	22.11	21.72	hypothetical protein
TGME49_315090	0.09	0	0	0.71	0.68	0.97	hypothetical protein
TGME49_315100	2.8	3.66	3.34	21.44	23.97	23.58	hypothetical protein
TGME49_315130	48.6	50.67	55.46	91.15	98.34	96.62	L-isoaspartyl protein carboxyl methyltransferase family protein
TGME49_315210	238.24	276.97	273.62	213.08	197.85	215.11	rhoptry protein, putative
TGME49_315220	101.65	112.19	111.88	73.23	80.54	80.7	rhoptry protein ROP14
TGME49_315240	0.66	0.52	0.54	4.96	3.3	3.32	hypothetical protein
TGME49_315260	0.85	0.44	0.9	2.44	3.33	4.08	alanine dehydrogenase
TGME49_315290	61.68	53.35	49.47	36.06	43.76	42.45	hypothetical protein
TGME49_315340	2.1	1.64	1.62	2.77	2.76	3	SAG-related sequence SRS52C
TGME49_315410	1.32	0.93	1.04	1.77	4.52	4.86	SAG-related sequence SRS53F
TGME49_315450	1.16	0.99	1.22	6	4.55	5.78	hypothetical protein
TGME49_315470	35.56	39.62	39.11	35.06	30.76	32.47	hypothetical protein
TGME49_315480	0.29	0.31	0.37	39.31	32.62	33.74	acyl-CoA dehydrogenase, middle domain-containing protein
TGME49_315510	49.48	50.51	48.27	37.71	41.13	39.53	apical polar ring protein APR1
TGME49_315520	0.87	0.92	1.07	27.65	39.03	36.34	calcium-binding egf domain-containing protein CBDP1
TGME49_315540	0.04	0	0.05	0.66	0.4	0.12	calcium binding egf domain-containing protein
TGME49_315550	0.16	0.2	0.21	2.32	1.52	1.96	calcium-binding egf domain-containing protein CBDP4
TGME49_315560	0.36	0.52	0.52	4.63	1.77	1.41	ATP-binding cassette G family transporter ABCG77
TGME49_315600	7.91	9.48	9.26	8.26	6.57	6.65	MCM2/3/5 family protein
TGME49_315630	0.36	0.42	0.69	6.63	4.18	5.11	hypothetical protein
TGME49_315715	0.55	0.35	0.36	1.35	1.25	1.48	hypothetical protein
TGME49_315730	0.07	0.04	0	1.88	1.66	2.04	apical membrane antigen AMA3
TGME49_315750	254.25	247.27	238.21	173.53	173.47	165	inner membrane complex protein IMC26
TGME49_315770	88.78	98.52	98.79	93.15	79.88	82.78	cytochrome p450
TGME49_315900	3.62	3.69	3.63	16.76	34.31	31.64	hypothetical protein
TGME49_315962	0.39	0.17	0.21	19.55	35.34	35.52	hypothetical protein
TGME49_315970	0.05	0.16	0.2	36.79	29.08	31.81	lipoxygenase-like enzyme LOXL1
TGME49_316130	0.36	0.74	0.95	2.83	4.76	3.96	hypothetical protein
TGME49_316190	0.09	0.23	0.12	0.41	0.87	0.82	superoxide dismutase SOD3
TGME49_316230	9.56	9.74	10.39	13.32	13.5	14.2	SAC1 phosphoinositide phosphatase, putative
TGME49_316260	147.37	168.57	169.18	125.23	134.25	140.01	hypothetical protein
TGME49_316340	1226.8	1121.59	1085.88	712.45	770.53	741.11	inner membrane complex protein IMC22
TGME49_316370	0.09	0.17	0.12	1.49	1.56	1.58	hypothetical protein
TGME49_316400	2275.85	2790.79	2789.09	1967.25	1480.85	1451.3	alpha tubulin TUBA1
TGME49_316430	3.35	2.88	3.17	13.97	13.37	14.61	target of rapamycin (TOR), putative
TGME49_316560	0.29	0.04	0.34	5.3	4.22	4.41	Toxoplasma gondii family D protein
TGME49_316635	0.31	0.34	0.36	8.97	10.94	11.18	hypothetical protein
TGME49_316670	0.27	0.47	0.47	17.38	15.19	17.25	Toxoplasma gondii family D protein
TGME49_316690	0.28	0.27	0.23	2.43	3.47	2.72	hypothetical protein
[truncated: 315 more rows]

## Sheet: DEG
Gene ID	AP2X-1-mAID_-IAA FPKM	AP2X-1-mAID_+IAA FPKM	log2(AP2X-1-mAID_+IAA/AP2X-1-mAID_-IAA)	Qvalue(AP2X-1-mAID_-IAA-vs-AP2X-1-mAID_+IAA)	diffexp_deseq2_pvalue_AP2X-1-mAID_-IAA-vs-AP2X-1-mAID_+IAA	AP2X-1-mAID_-IAA_Rep1 FPKM	AP2X-1-mAID_-IAA_Rep2 FPKM	AP2X-1-mAID_-IAA_Rep3 FPKM	AP2X-1-mAID_+IAA_Rep1 FPKM	AP2X-1-mAID_+IAA_Rep2 FPKM	AP2X-1-mAID_+IAA_Rep3 FPKM	Description
TGME49_215550	12.6767	5.72667	-1.18345	5.5835e-09	6.40141e-10	9.86	14.13	14.04	7.33	4.62	5.23	product=exonuclease V, putative
TGME49_218930	2.01333	1.05333	-1.03667	0.0257004	0.00676464	1.77	2.02	2.25	1.73	0.63	0.8	product=BTB/POZ domain-containing protein
TGME49_231780	4.83	0.9	-2.50119	8.47819e-14	8.18702e-15	4.31	4.69	5.49	1.15	0.87	0.68	product=hypothetical protein
TGME49_262050	397.863	156.72	-1.37185	1.31243e-58	6.02079e-60	389.08	404.1	400.41	157.28	153.25	159.63	product=rhoptry kinase family protein ROP39
TGME49_266640	114.633	58.4133	-1.00149	7.23755e-11	7.74109e-12	130.99	107.56	105.35	57.33	56.28	61.63	product=acetyl-CoA synthetase ACS
TGME49_285920	3.65667	1.24333	-1.54462	0.0141818	0.00338236	5.11	3.74	2.12	0.61	1.92	1.2	product=glutathione S-transferase 3
TGME49_287960	4.21667	1.94333	-1.17441	6.58559e-05	1.01984e-05	4.76	4.58	3.31	2.3	1.79	1.74	product=hypothetical protein
TGME49_318450	8.85667	3.78	-1.23557	0.0225772	0.00580238	7.62	11.32	7.63	1.95	6.51	2.88	product=zinc finger, C3HC4 type (RING finger) domain-containing protein
TGME49_322010	337.547	165.907	-1.05285	4.41538e-29	3.03274e-30	308.35	353.51	350.78	167.14	166.62	163.96	product=myosin-light-chain kinase
TGME49_500000	12.2	2.77	-2.25746	2.96502e-06	4.03552e-07	14.45	10.77	11.38	5.4	1.66	1.25	product=hypothetical protein
TGME49_500129	0.466667	0.0233333	-3.90011	0.0372299	0.0103702	0.34	0.35	0.71	0	0	0.07	product=ankyrin repeat-containing protein
TGME49_500437	0.226667	0.01	-4.16557	0.0252339	0.0066259	0.08	0.35	0.25	0	0.03	0	product=CASC1 domain-containing protein
TGME49_200110	0	145.197	9.46605	7.80789e-14	7.51996e-15	0	0	0	204.43	103.94	127.22	product=hypothetical protein
TGME49_200130	12.9467	150.66	3.49854	1.95177e-105	4.89735e-107	10.3	14.49	14.05	175.4	132.91	143.67	product=Toxoplasma gondii family C protein
TGME49_200230	5.63667	185.647	5.03976	9.16523e-81	3.24053e-82	4.74	5.59	6.58	129.15	206.21	221.58	product=microneme protein MIC17C
TGME49_200240	50.05	372.32	2.88402	7.79549e-26	5.67052e-27	37.17	56.95	56.03	254.61	432.13	430.22	product=microneme protein MIC17B
TGME49_200270	93.08	247.837	1.39391	3.03423e-08	3.63754e-09	102.51	88.16	88.57	175.81	292.04	275.66	product=PAN/Apple domain-containing protein
TGME49_200480	0	2.87333	4.9698	0.0157677	0.00381254	0	0	0	0.87	5.14	2.61	product=Toxoplasma gondii family B protein
TGME49_201100	0.226667	3.61	3.98887	2.7476e-14	2.60101e-15	0.19	0.24	0.25	3.62	3.53	3.68	product=hypothetical protein
TGME49_201660	0.183333	8.93667	5.6295	5.8516e-38	3.49272e-39	0.15	0.1	0.3	7.02	10.48	9.31	product=hypothetical protein
TGME49_201690	1.2	19.0467	3.97124	6.37757e-48	3.29749e-49	0.66	1.35	1.59	23.53	16.64	16.97	product=BT1 family protein
TGME49_201820	2.85667	6.26	1.0991	5.56017e-10	6.13726e-11	2.48	2.82	3.27	7.9	5.19	5.69	product=hypothetical protein
TGME49_201850	8.33667	37.7967	2.14888	3.45815e-19	2.92306e-20	10.92	7.33	6.76	33.36	39.51	40.52	product=WD domain, G-beta repeat-containing protein
TGME49_202020	1.83	61.8467	5.04984	3.92443e-142	5.57009e-144	2.07	1.62	1.8	54.09	67.96	63.49	product=DnAK-TPR
TGME49_202090	0.133333	13.77	6.66928	2.85582e-33	1.82764e-34	0.13	0.16	0.11	13.3	12.95	15.06	product=hypothetical protein
TGME49_202100	0.223333	71.6333	8.40907	1.90336e-28	1.32423e-29	0	0.5	0.17	65.87	74.99	74.04	product=hypothetical protein
TGME49_202110	0.226667	9.29	5.40603	1.73104e-19	1.44564e-20	0.14	0.09	0.45	8.02	10.06	9.79	product=hypothetical protein
TGME49_202140	0.426667	7.75667	4.19165	9.93948e-42	5.6052e-43	0.31	0.52	0.45	6.68	8.29	8.3	product=enoyl-CoA hydratase/isomerase family protein
TGME49_202400	0.0666667	23.19	8.52219	4.16385e-73	1.60412e-74	0.01	0.11	0.08	17.88	25.29	26.4	product=calcium binding egf domain-containing protein
TGME49_202580	15.73	34.41	1.10393	3.21507e-14	3.05169e-15	17.24	14.95	15	32.68	36.18	34.37	product=chaperone protein ClpB5, putative
TGME49_202930	3.20333	9.07333	1.47143	1.28858e-11	1.34393e-12	3.15	3.46	3	9.15	8.37	9.7	product=IMC sutures component ISC5
TGME49_202970	2.23	4.79	1.08561	7.20157e-07	9.45486e-08	2.49	2.08	2.12	4.04	5.53	4.8	product=hypothetical protein
TGME49_202975	0.0233333	0.856667	4.87384	2.32199e-06	3.13974e-07	0.07	0	0	0.95	0.8	0.82	product=hypothetical protein
TGME49_203090	0.133333	1.50333	3.46853	2.1063e-09	2.36762e-10	0.14	0.15	0.11	1.38	1.33	1.8	product=hypothetical protein
TGME49_203110	0.793333	5.18333	2.69633	1.16999e-15	1.06161e-16	0.53	1.15	0.7	5.65	5.12	4.78	product=citrate synthase, putative
TGME49_203135	0.0933333	13.9633	7.22246	1.0893e-217	5.10758e-220	0.09	0.08	0.11	14.19	13.48	14.22	product=dynein heavy chain family protein
TGME49_203200	0.103333	32.6633	8.30485	8.45152e-168	8.35406e-170	0.07	0.13	0.11	30.11	34.13	33.75	product=hypothetical protein
TGME49_203250	0.263333	13.7467	5.74273	5.72421e-70	2.34308e-71	0.14	0.44	0.21	13.41	14	13.83	product=hypothetical protein
TGME49_203330	0.1	0.876667	3.10137	0.000213422	3.55658e-05	0.13	0.13	0.04	0.51	1.16	0.96	product=hypothetical protein
TGME49_203340	0.0533333	4.8	6.33969	1.14998e-27	8.13194e-29	0.07	0.07	0.02	6.45	4.1	3.85	product=metallo-beta-lactamase domain-containing protein
TGME49_203500	0.253333	107.69	8.74457	5.59362e-101	1.47443e-102	0.13	0.34	0.29	126.55	99.75	96.77	product=alanine dehydrogenase/pyridine nucleotide transhydrogenase domain-containing protein
TGME49_203682	0.223333	1.17	2.40058	0.000680134	0.000122478	0.29	0.14	0.24	0.63	1.41	1.47	product=hypothetical protein
TGME49_203770	0.503333	5.30333	3.34022	4.60681e-22	3.65462e-23	0.5	0.39	0.62	6.81	4.36	4.74	product=hypothetical protein
TGME49_203800	0.226667	17.1167	6.21932	6.51733e-129	1.19758e-130	0.22	0.2	0.26	19.37	15.72	16.26	product=hypothetical protein
TGME49_204010	1.78667	5.13	1.52366	6.33012e-05	9.77074e-06	1.8	1.75	1.81	3.3	6.9	5.19	product=hypothetical protein
TGME49_204290	0.296667	30.97	6.71504	3.02415e-147	3.8324e-149	0.22	0.36	0.31	29.57	33.66	29.68	product=hypothetical protein
TGME49_204300	0.0566667	6.71667	6.87196	1.41875e-18	1.219e-19	0.07	0.05	0.05	7.84	5.44	6.87	product=hypothetical protein
TGME49_204360	4.86	30.3767	2.61697	1.80595e-25	1.32282e-26	6.26	4.6	3.72	25.26	34.19	31.68	product=subtilisin SUB4
TGME49_204420	4.08	9.03333	1.10938	1.67731e-05	2.41893e-06	4.23	3.05	4.96	9.64	9.6	7.86	product=oocyst wall protein OWP1
TGME49_204440	3.79	26.9867	2.82016	1.83248e-42	1.02643e-43	3.53	3.94	3.9	20.91	29.51	30.54	product=cyclic nucleotide-binding domain-containing protein
TGME49_204460	0.59	17.94	4.83279	2.32335e-57	1.07761e-58	0.9	0.34	0.53	21.89	15.18	16.75	product=hydroxymethylglutaryl-CoA lyase, putative
TGME49_204500	0.673333	3.93333	2.557	2.07674e-15	1.90278e-16	0.39	0.86	0.77	4	3.98	3.82	product=hypothetical protein
TGME49_204560	0.0233333	17.8167	9.55731	4.84381e-112	1.11719e-113	0.02	0.01	0.04	15.77	19.19	18.49	product=type I fatty acid synthase, putative
TGME49_204870	0.06	1.34	4.42988	7.02513e-15	6.51678e-16	0.08	0.08	0.02	1.61	1.07	1.34	product=thrombospondin type 1 domain-containing protein
TGME49_205090	0.146667	0.65	2.12479	0.0158802	0.00384938	0.08	0.15	0.21	0.85	0.59	0.51	product=Toxoplasma gondii family D protein
TGME49_205120	1.74	3.86	1.12372	1.42354e-09	1.59294e-10	1.9	1.58	1.74	3.76	3.97	3.85	product=hypothetical protein
TGME49_205140	0.0533333	6.79	6.96801	2.14236e-37	1.28688e-38	0.03	0.02	0.11	7.38	6.08	6.91	product=hypothetical protein
TGME49_205210	2.63333	13.88	2.35074	2.12313e-46	1.12197e-47	2.78	2.61	2.51	15.79	12.74	13.11	product=hypothetical protein
TGME49_205265	4	21.1867	2.37964	4.75963e-30	3.20887e-31	4.9	3.48	3.62	18.42	22.57	22.57	product=transporter, cation channel family protein
TGME49_205430	1.61	19.1233	3.49299	1.43564e-29	9.75163e-31	1.8	1.57	1.46	27.07	14.52	15.78	product=isovaleryl-CoA dehydrogenase
TGME49_205520	2.81333	64.79	4.49093	3.3533e-41	1.91654e-42	4.33	2.47	1.64	54.03	69.64	70.7	product=apicomplexan amino acid transporter ApiAT5-2
TGME49_205530	3.34	47.01	3.80546	3.80619e-25	2.80243e-26	4.57	2.79	2.66	28.95	62.47	49.61	product=hypothetical protein
TGME49_205590	0.17	1.09333	2.63445	0.000155865	2.53619e-05	0.28	0.2	0.03	0.74	1.14	1.4	product=centrosomal protein CEP131
TGME49_205658	0.03	1.35667	5.29546	1.84885e-12	1.87439e-13	0.07	0.02	0	1.32	1.38	1.37	product=F5/8 type C domain-containing protein
TGME49_206400	2.41667	6.74333	1.45023	1.90716e-14	1.79816e-15	2.34	2.58	2.33	7.11	6.23	6.89	product=FAD binding domain of DNA photolyase domain-containing protein
TGME49_206550	0.133333	29.6367	7.77066	0	0	0.11	0.15	0.14	28.04	29.64	31.23	product=hypothetical protein
TGME49_206570	0.213333	9.53333	5.47409	1.35607e-83	4.48528e-85	0.16	0.2	0.28	11.14	8.64	8.82	product=kinesin, putative
TGME49_206620	0.133333	1.31333	3.24168	2.84956e-09	3.22475e-10	0.2	0.08	0.12	0.82	1.39	1.73	product=OST-HTH domain-containing protein
TGME49_206650	0.563333	17.04	4.8776	1.57705e-60	7.11483e-62	0.85	0.44	0.4	14.48	18.67	17.97	product=zinc finger, c2h2 type domain-containing protein
TGME49_206660	0.383333	0.843333	1.07192	0.0362603	0.0100492	0.52	0.4	0.23	0.91	0.87	0.75	product=hypothetical protein
TGME49_207005	4.13333	9.27333	1.16851	0.000353204	6.06502e-05	2.63	4.82	4.95	7.88	11.07	8.87	product=SAG-related sequence SRS48Q
TGME49_207010	2.16	11.34	2.37406	8.09974e-14	7.81131e-15	1.13	2.84	2.51	12.8	10.91	10.31	product=SAG-related sequence SRS48K
TGME49_207015	2.98	20.1067	2.72134	7.62092e-16	6.88596e-17	1.56	3.74	3.64	27.6	16.51	16.21	product=SRS domain-containing protein
TGME49_207040	5.10667	13.9833	1.4372	7.43403e-18	6.52869e-19	4.98	4.98	5.36	12.21	14.32	15.42	product=hypothetical protein
TGME49_207050	0.136667	32.6967	7.86158	6.5006e-45	3.48467e-46	0.1	0.13	0.18	51.4	21.82	24.87	product=hypothetical protein
TGME49_207130	0.556667	14.7	4.66818	2.28938e-20	1.8626e-21	0.49	0.64	0.54	24.25	9.17	10.68	product=SAG-related sequence SRS49A
TGME49_207160	0.26	19.1133	6.15249	5.92525e-13	5.87194e-14	0.19	0.34	0.25	39.58	7.83	9.93	product=SAG-related sequence SRS49D
TGME49_207210	3.22	95.54	4.77641	3.28738e-10	3.59524e-11	2.54	3.45	3.67	198.97	45.79	41.86	product=hypothetical protein
TGME49_207600	8.62667	25.1133	1.51634	1.01017e-06	1.33392e-07	12.09	6.86	6.93	19.87	28.04	27.43	product=tubulin/FtsZ family, GTPase domain-containing protein
TGME49_207610	0.13	7.79667	5.85509	1.97869e-46	1.04313e-47	0.16	0.18	0.05	9.52	6.34	7.53	product=rhoptry kinase family protein ROP36 (incomplete catalytic triad)
TGME49_207650	0.47	25.89	5.74045	4.41279e-78	1.59377e-79	0.45	0.47	0.49	29.9	24.51	23.26	product=OTU domain-containing protein OTUD1A
TGME49_207665	2.35667	11.0567	2.22045	2.7855e-21	2.23447e-22	1.5	2.6	2.97	12.07	10.47	10.63	product=kinesin motor domain-containing protein
TGME49_207700	2.19	7.11	1.68498	8.04678e-08	9.8609e-09	2.36	1.78	2.43	5.42	7.92	7.99	product=rhoptry kinase family protein ROP22 (incomplete catalytic triad)
TGME49_207730	0.03	0.16	2.54788	0.0208992	0.00530491	0.03	0.02	0.04	0.16	0.19	0.13	product=hypothetical protein
TGME49_207740	0.0133333	1.93667	7.24646	5.48982e-08	6.65791e-09	0	0.04	0	1.34	2.35	2.12	product=hypothetical protein
TGME49_207790	0.133333	0.643333	2.2513	0.0229006	0.0059	0.2	0.1	0.1	0.38	0.5	1.05	product=enkurin, putative
TGME49_207965	0.1	0.83	2.95722	5.44785e-09	6.2273e-10	0.12	0.08	0.1	0.88	0.75	0.86	product=FAD-dependent oxidoreductase, putative
TGME49_208020	0.89	25.4	4.79919	1.94382e-43	1.0617e-44	1.43	0.63	0.61	20.13	27.35	28.72	product=AP2 domain transcription factor AP2Ib-1
TGME49_208730	8.91	31.2167	1.72744	0.0218827	0.00559615	10.8	7.92	8.01	61.58	15.53	16.54	product=microneme adhesive repeat protein MCP4
TGME49_208810	0.18	24.41	6.92906	7.45749e-70	3.062e-71	0.38	0.03	0.13	22.12	25.13	25.98	product=peptidyl-prolyl cis-trans isomerase, putative
TGME49_208850	8.81667	53.6933	2.57993	5.71851e-18	4.9931e-19	4.53	10.99	10.93	60.11	50.09	50.88	product=SAG-related sequence SRS11
TGME49_209180	0.88	20.9333	4.54735	2.06663e-120	4.24274e-122	0.82	1	0.82	21.59	19.85	21.36	product=PAN domain-containing protein
TGME49_209470	0.0133333	0.84	5.87612	3.0996e-05	4.62328e-06	0	0.04	0	0.95	0.87	0.7	product=hypothetical protein
TGME49_209510	0.04	45.7567	10.0884	3.06135e-41	1.74192e-42	0.05	0.07	0	56.13	39.45	41.69	product=hypothetical protein
TGME49_209515	0.0366667	0.996667	4.66765	5.86921e-06	8.10726e-07	0.03	0.04	0.04	1.01	0.86	1.12	product=hypothetical protein
TGME49_209560	0.00333333	5.48667	9.85865	1.31615e-15	1.19589e-16	0.01	0	0	5.59	5.06	5.81	product=hypothetical protein
TGME49_209610	0.0166667	3.37333	7.18356	2.60091e-07	3.27956e-08	0.05	0	0	6.08	2.12	1.92	product=oocyst wall protein OWP2
TGME49_209755	0.526667	29.2533	5.79524	1.42363e-133	2.34536e-135	0.29	0.65	0.64	34.91	25.81	27.04	product=cyst matrix protein MAG2
TGME49_209810	0.44	183.657	8.67824	6.60962e-80	2.3537e-81	0.4	0.26	0.66	189.68	193.78	167.51	product=hypothetical protein
TGME49_209830	3.59	7.34	1.02515	4.45036e-06	6.11353e-07	3.25	3.91	3.61	6	8.08	7.94	product=leucine-rich repeat-containing protein LRRC45, putative
TGME49_209920	0.366667	2.65667	2.80392	6.78255e-18	5.94795e-19	0.42	0.29	0.39	3.08	2.02	2.87	product=PAN domain-containing protein
TGME49_210095	1.12333	5.75667	2.36386	0.000111066	1.76782e-05	2.1	0.46	0.81	4.08	6.53	6.66	product=rhoptry protein ROP43
TGME49_210210	0.0166667	0.86	5.39216	1.56919e-17	1.38803e-18	0.02	0.02	0.01	1.26	0.71	0.61	product=hypothetical protein
TGME49_210320	1.46667	11.1267	2.87005	2.02451e-38	1.20326e-39	1.86	1.2	1.34	12.14	10.65	10.59	product=SAG-related sequence SRS37A
TGME49_210330	1.2	13.5633	3.46017	7.94803e-25	5.95271e-26	1.01	1.16	1.43	17.66	10.7	12.33	product=SAG-related sequence SRS37B
TGME49_210400	0.186667	11.8767	5.96167	1.64675e-82	5.57196e-84	0.21	0.21	0.14	11.04	11.4	13.19	product=hypothetical protein
TGME49_210450	1.10667	4.93333	2.12934	2.06574e-28	1.44243e-29	0.99	1.09	1.24	5.56	4.22	5.02	product=hypothetical protein
TGME49_210600	0.186667	58.2867	8.37648	1.04425e-96	2.97753e-98	0.14	0.24	0.18	45.62	60.85	68.39	product=KRUF family protein
TGME49_210678	0.51	117.333	7.91105	6.22695e-118	1.37307e-119	0.46	0.61	0.46	96.49	134.88	120.63	product=OTU domain-containing protein OTUD1D
TGME49_210682	35.35	329.013	3.18837	1.58943e-05	2.28817e-06	59.44	24.18	22.43	142.66	431.36	413.02	product=hypothetical protein
TGME49_210950	0.113333	12.3133	6.661	3.61305e-48	1.85437e-49	0.15	0.06	0.13	14.81	11.22	10.91	product=oocyst wall protein
TGME49_211050	0.0466667	3.09667	6.02486	3.00404e-23	2.32222e-24	0.03	0.02	0.09	3.2	2.68	3.41	product=ATPase, AAA family protein
TGME49_211270	8.32667	24.4467	1.5307	7.37277e-10	8.14733e-11	10.88	7.36	6.74	20.73	26.14	26.47	product=sushi domain (scr repeat) domain-containing protein
TGME49_211320	0.22	8.73333	5.37782	8.43616e-27	6.00827e-28	0.05	0.36	0.25	10.27	8.38	7.55	product=hypothetical protein
TGME49_211360	0.206667	8.92667	5.3475	4.78211e-69	1.97563e-70	0.25	0.17	0.2	10.57	7.9	8.31	product=hypothetical protein
TGME49_211385	0.17	27.3267	7.37948	1.71744e-18	1.48216e-19	0	0.31	0.2	24	29.04	28.94	product=hypothetical protein
TGME49_211430	0.346667	2.37667	2.73157	3.02013e-16	2.70973e-17	0.44	0.33	0.27	2.37	2.48	2.28	product=centrosomal protein CEP110, putative
TGME49_211910	0.12	2.04	4.11747	4.96246e-13	4.90524e-14	0.02	0.17	0.17	2.17	1.47	2.48	product=kinesin-related protein 3A, putative
TGME49_211920	0.0766667	5.73333	6.34829	0.000171869	2.82493e-05	0	0.15	0.08	0.56	7.93	8.71	product=hypothetical protein
TGME49_212030	0.213333	7.73	5.22944	7.4093e-13	7.38019e-14	0.15	0.29	0.2	1.89	10.5	10.8	product=hypothetical protein
TGME49_212075	0.0433333	2.38667	5.81036	8.76851e-13	8.77851e-14	0.03	0.1	0	2.84	2.27	2.05	product=meiosis-specific nuclear structural protein 1, putative
TGME49_212170	9.58	28.7667	1.56915	3.06734e-28	2.14959e-29	8.91	9.31	10.52	26.59	31.15	28.56	product=GIY-YIG catalytic domain-containing protein
TGME49_212180	1.86667	11.2867	2.56544	2.56574e-33	1.63875e-34	2.18	1.63	1.79	10.29	11.64	11.93	product=hypothetical protein
TGME49_212275	1.94	21.1633	3.40058	4.72058e-46	2.51254e-47	1.8	1.82	2.2	26.93	17.3	19.26	product=hypothetical protein
TGME49_212410	1.23333	16.5933	3.70482	8.72293e-56	4.1343e-57	1.46	1.17	1.07	19.19	13.01	17.58	product=dense granule protein GRA11A
TGME49_212420	2.92333	12.3533	2.04521	1.74183e-08	2.05947e-09	1.8	2.79	4.18	15.22	11.14	10.7	product=hypothetical protein
TGME49_212740	0.0866667	2.64333	5.45105	1.33197e-08	1.55798e-09	0.07	0.11	0.08	2.81	2.71	2.41	product=aromatic amino acid hydrolase AAH2
TGME49_212810	0.89	22.2533	4.63011	1.0063e-225	4.59091e-228	0.8	0.85	1.02	21.09	22.84	22.83	product=hypothetical protein
TGME49_212970	2.09	14.7167	2.79059	2.41144e-60	1.09403e-61	1.62	2.23	2.42	17.35	13.01	13.79	product=protein kinase (incomplete catalytic triad)
TGME49_213060	4.66333	36.31	2.92892	9.84724e-82	3.41927e-83	5.51	4.1	4.38	38.24	34.32	36.37	product=WD domain, G-beta repeat-containing protein
TGME49_213065	4.14667	74.5533	4.15984	1.92768e-68	8.0371e-70	3.87	3.69	4.88	65.85	86.86	70.95	product=hypothetical protein
TGME49_213255	1.59333	18.2367	3.48138	1.79827e-129	3.25881e-131	1.81	1.6	1.37	19.43	16.95	18.33	product=hypothetical protein
TGME49_213290	0.203333	1.55	2.86199	2.67755e-10	2.91473e-11	0.24	0.25	0.12	1.91	1.28	1.46	product=hypothetical protein
TGME49_213340	0.113333	0.413333	1.78316	0.0456585	0.0131714	0.1	0.17	0.07	0.56	0.28	0.4	product=GMC oxidoreductase
TGME49_213360	0.0166667	0.276667	4.01493	0.0281714	0.00754355	0	0.05	0	0.23	0.34	0.26	product=leucine rich repeat-containing protein
TGME49_213460	2.32	116.583	5.63885	6.36898e-277	1.53353e-279	1.76	2.7	2.5	115.63	114.87	119.25	product=hypothetical protein
TGME49_213480	1.71	40.2	4.54338	1.00186e-154	1.11726e-156	1.23	2.09	1.81	43.1	37.89	39.61	product=hypothetical protein
TGME49_213530	0.253333	7.28667	4.82264	1.04238e-72	4.04218e-74	0.22	0.25	0.29	8.32	6.2	7.34	product=hypothetical protein
TGME49_213560	0.68	6.16333	3.13665	3.27385e-26	2.36069e-27	0.88	0.59	0.57	5.44	6.54	6.51	product=hypothetical protein
TGME49_213635	1.77667	58.1067	5.0145	3.99646e-76	1.47379e-77	2.24	1.74	1.35	42.48	67.1	64.74	product=hypothetical protein
TGME49_213700	1.04	18.8233	4.15888	1.04751e-118	2.23016e-120	0.98	1.04	1.1	17.88	18.82	19.77	product=coiled-coil domain-containing protein
TGME49_213720	1.66667	3.55	1.05362	0.000247425	4.15459e-05	1.32	1.77	1.91	4.49	2.51	3.65	product=dynein regulatory complex subunit 7, putative
TGME49_213760	0.473333	3.05333	2.66441	1.38143e-08	1.61759e-09	0.51	0.6	0.31	2.56	3.69	2.91	product=hypothetical protein
TGME49_213780	3.04	35.76	3.53065	4.6473e-122	9.48188e-124	2.66	3.29	3.17	38.63	33.34	35.31	product=radical SAM domain-containing protein
TGME49_213840	0.406667	6.79333	4.07411	1.63746e-70	6.55732e-72	0.3	0.42	0.5	6.72	7	6.66	product=choline transporter-like protein, putative
TGME49_213860	0.0733333	20.09	8.02901	2.86104e-24	2.1718e-25	0.1	0.06	0.06	14.92	22.98	22.37	product=hypothetical protein
TGME49_214190	0.993333	17.64	4.15693	5.99456e-57	2.79559e-58	0.69	1.08	1.21	14.8	20.25	17.87	product=SAG-related sequence SRS46
TGME49_214510	0.18	8.12333	5.46063	7.46701e-55	3.58636e-56	0.2	0.23	0.11	9.35	7.04	7.98	product=hypothetical protein
TGME49_214580	0.2	6.12333	4.92638	4.87009e-41	2.79578e-42	0.11	0.23	0.26	8.11	4.5	5.76	product=tetratricopeptide repeat-containing protein
TGME49_215320	0.0333333	1.00667	4.67325	2.09092e-07	2.61796e-08	0.07	0	0.03	1.28	0.93	0.81	product=ODAD3 domain-containing protein
TGME49_215328	0.03	2.00667	6.11853	9.73016e-14	9.42066e-15	0.04	0.05	0	1.59	2.07	2.36	product=transporter, putative
TGME49_215347	1.85667	5.26	1.48197	2.62821e-07	3.31856e-08	2.28	1.74	1.55	5.1	5.84	4.84	product=hypothetical protein
TGME49_215540	0.903333	15.6433	4.0771	4.77692e-19	4.05593e-20	0.86	0.92	0.93	14.58	16	16.35	product=hypothetical protein
TGME49_215670	0.0233333	30.9067	10.2968	2.11902e-53	1.02849e-54	0.01	0.03	0.03	29.07	31.34	32.31	product=cAMP-dependent protein kinase
TGME49_215680	3.32	7.81333	1.21928	0.00870366	0.0019589	4.51	2.85	2.6	4.52	10.03	8.89	product=SAG-related sequence SRS18
TGME49_215885	0.83	4.27333	2.38578	1.08911e-05	1.54167e-06	0.65	0.93	0.91	2.56	5.41	4.85	product=hypothetical protein
TGME49_215895	2.13667	6.03667	1.48085	1.19383e-05	1.69747e-06	2.86	1.81	1.74	4.1	7.32	6.69	product=AP2 domain-containing protein
TGME49_215900	0.0633333	4.77667	6.25424	1.8489e-19	1.54641e-20	0.02	0.1	0.07	7.13	3.63	3.57	product=hypothetical protein
TGME49_216053	0.346667	2.53667	2.80583	1.0575e-10	1.13643e-11	0.47	0.17	0.4	2.56	2.55	2.5	product=hypothetical protein
TGME49_216140	1.70333	120.97	6.1258	1.18554e-105	2.95971e-107	0.96	2.21	1.94	162.96	96.79	103.16	product=tetratricopeptide repeat-containing protein ANK1
TGME49_216150	0	1.79	7.71077	1.10735e-08	1.29104e-09	0	0	0	2.67	1.5	1.2	product=peptidase family M3 protein
TGME49_216155	0.0166667	0.76	5.66239	0.000461214	8.06584e-05	0	0.05	0	0.21	1.22	0.85	product=hypothetical protein
TGME49_216160	1.99	165.993	6.33912	1.1007e-118	2.35734e-120	2.66	1.63	1.68	131.18	188.89	177.91	product=hypothetical protein
TGME49_216285	1.03667	53.6467	5.64114	4.82068e-79	1.72887e-80	1.58	0.55	0.98	50.78	57.51	52.65	product=zinc finger, c2h2 type domain-containing protein
TGME49_216290	0.81	18.22	4.47069	1.86422e-273	4.96118e-276	0.76	0.83	0.84	19.37	17.79	17.5	product=hypothetical protein
TGME49_216335	0.846667	20.1733	4.55855	3.70446e-230	1.5492e-232	0.81	0.94	0.79	18.96	20.84	20.72	product=hypothetical protein
TGME49_216610	0.24	15.8267	6.03907	4.08257e-144	5.53586e-146	0.22	0.23	0.27	15.15	15.78	16.55	product=ribosomal RNA large subunit methyltransferase J protein
TGME49_216640	4.91	75.5233	3.90005	1.12056e-139	1.66146e-141	4.73	4.85	5.15	92.21	68.3	66.06	product=GHMP kinase, putative
TGME49_217380	0.0133333	0.35	4.72756	0.00128803	0.000242312	0.02	0.02	0	0.13	0.27	0.65	product=hypothetical protein
TGME49_217390	0	0.336667	6.81448	1.08771e-06	1.43907e-07	0	0	0	0.43	0.31	0.27	product=hypothetical protein
TGME49_217410	2.40333	34.61	3.82601	1.52298e-87	4.82506e-89	2.49	2.21	2.51	29.53	37.39	36.91	product=hypothetical protein
TGME49_217420	0.653333	13.7867	4.39228	1.7111e-41	9.71453e-43	0.58	0.87	0.51	10.41	15.93	15.02	product=hypothetical protein
TGME49_217610	21.1733	47.5833	1.1521	0.00103976	0.000192377	28.12	19.04	16.36	30.9	56.26	55.59	product=hypothetical protein
TGME49_217630	3.07333	20.05	2.68447	4.4134e-34	2.78529e-35	3.54	2.6	3.08	16.41	21.29	22.45	product=hypothetical protein
TGME49_217710	0.0566667	0.446667	2.98089	0.0174741	0.00429379	0	0.13	0.04	0.59	0.25	0.5	product=DnaJ domain-containing protein
TGME49_217800	0.01	6.87333	9.01735	3.34062e-33	2.14636e-34	0.02	0	0.01	6.69	7.14	6.79	product=hypothetical protein
TGME49_217855	1.33333	89.03	5.95043	2.3241e-17	2.05873e-18	1.76	1.52	0.72	65.04	110.44	91.61	product=hypothetical protein
TGME49_217860	0.303333	45.87	7.21118	2.11312e-205	1.25861e-207	0.39	0.25	0.27	38.94	48.85	49.82	product=hypothetical protein
TGME49_217940	2.49	12.0433	2.25888	3.49643e-14	3.32318e-15	2.77	2.18	2.52	8.47	13.08	14.58	product=hypothetical protein
TGME49_217961	1.11667	54.9	5.5774	2.14974e-99	5.93895e-101	1.59	0.94	0.82	48.51	55.42	60.77	product=hypothetical protein
TGME49_218130	1.05	10.0133	3.22421	5.31577e-15	4.90417e-16	1.59	0.66	0.9	6.37	11.47	12.2	product=hypothetical protein
TGME49_218210	0.336667	49.5433	7.1811	4.40432e-107	1.08838e-108	0.4	0.33	0.28	34.51	57.58	56.54	product=Chromosome-associated kinesin KLP1, putative
TGME49_218215	0.0566667	30.01	9.02562	6.60612e-93	1.95898e-94	0.04	0.07	0.06	26.02	32.14	31.87	product=hypothetical protein
TGME49_218290	0.0566667	31.88	9.03657	5.49668e-81	1.93648e-82	0.09	0.04	0.04	33.4	31.72	30.52	product=WD domain, G-beta repeat-containing protein
TGME49_218400	4.46	11.4567	1.34295	1.16162e-11	1.20858e-12	3.11	5.23	5.04	12.11	10.96	11.3	product=NEK kinase
TGME49_218450	0.06	15.16	7.90254	7.25701e-25	5.42597e-26	0.08	0.1	0	13.96	14.56	16.96	product=hypothetical protein
TGME49_218460	0.163333	10.15	5.91024	3.06804e-05	4.57232e-06	0	0.49	0	10.98	8.02	11.45	product=hypothetical protein
TGME49_218470	0.566667	20.7667	5.19194	4.40519e-113	9.93695e-115	0.43	0.77	0.5	20.09	21.89	20.32	product=protein disulfide-isomerase, putative
TGME49_218500	0.316667	23.75	6.2013	4.0689e-164	4.17667e-166	0.35	0.31	0.29	20.41	25.09	25.75	product=hypothetical protein
TGME49_218750	1.23	33.6367	4.7492	0	0	1.14	1.18	1.37	36.73	31.13	33.05	product=nucleoside triphosphate hydrolase, putative
TGME49_218890	0.313333	26.5367	6.38389	1.27061e-154	1.43308e-156	0.25	0.33	0.36	31.06	25.05	23.5	product=hypothetical protein
TGME49_218900	0.01	4.67	9.13334	2.47773e-13	2.42404e-14	0	0	0.03	4.26	4.88	4.87	product=hypothetical protein
TGME49_218910	7.15	86.2033	3.58797	4.59878e-44	2.4885e-45	5.25	7.99	8.21	62.59	102.18	93.84	product=hypothetical protein
TGME49_219110	1.76	7.11	1.95281	1.50542e-07	1.86771e-08	2.44	1.15	1.69	7.53	5.54	8.26	product=hypothetical protein
TGME49_219370	0.843333	10.03	3.54235	8.64745e-67	3.70401e-68	0.78	0.89	0.86	10.84	9.51	9.74	product=hypothetical protein
TGME49_219450	0.06	34.3167	9.16429	1.29007e-158	1.37328e-160	0.06	0.06	0.06	33.17	34.46	35.32	product=WD domain, G-beta repeat-containing protein
TGME49_219485	8.09	36.8767	2.16109	3.02815e-131	5.29571e-133	8.2	8.2	7.87	38.38	35.49	36.76	product=peptidase, putative
TGME49_219610	1.15667	4.44667	1.9174	3.987e-07	5.10817e-08	1.44	1.05	0.98	3.21	5.29	4.84	product=hypothetical protein
TGME49_219650	0.226667	28.4167	6.92598	2.70475e-199	1.7481e-201	0.29	0.21	0.18	25.63	30.39	29.23	product=transporter, small conductance mechanosensitive ion channel (MscS) family protein
TGME49_219660	0.1	23.0133	7.86071	4.73903e-150	5.64528e-152	0.14	0.1	0.06	18.45	25.17	25.42	product=hypothetical protein
TGME49_219670	0.0666667	52.83	9.62721	3.36047e-63	1.49051e-64	0.02	0.12	0.06	48.41	54.72	55.36	product=zinc finger (CCCH type) motif-containing protein
TGME49_219828	5.64333	16.06	1.49489	5.5835e-09	6.40359e-10	4.45	5.85	6.63	14.18	16.88	17.12	product=HMG (high mobility group) box domain-containing protein
TGME49_220060	0.456667	19.3133	5.40409	1.21476e-10	1.30698e-11	0	0.69	0.68	23.89	14.97	19.08	product=hypothetical protein
TGME49_220070	0.0866667	5.62333	6.00452	3.20597e-36	1.95015e-37	0.1	0.08	0.08	6.38	5.3	5.19	product=hypothetical protein
TGME49_220080	0.536667	8.27333	3.95422	1.52962e-13	1.48484e-14	0.41	0.66	0.54	6.68	8.71	9.43	product=Toxoplasma gondii family C protein
TGME49_220290	2.77	7.93333	1.49307	4.58612e-14	4.3705e-15	3.27	2.56	2.48	7.15	8.01	8.64	product=hypothetical protein
TGME49_220330	4.71333	15.9567	1.74514	3.30958e-19	2.79328e-20	3.39	5.08	5.67	16.16	15.38	16.33	product=hypothetical protein
TGME49_220340	1.93333	18.17	3.1898	1.04328e-75	3.86058e-77	2.38	1.64	1.78	19.7	17.28	17.53	product=transporter, putative
TGME49_220420	2.06333	4.99667	1.24264	1.65002e-10	1.78782e-11	2.35	2.03	1.81	5.05	4.7	5.24	product=3'5'-cyclic nucleotide phosphodiesterase PDE5
TGME49_220560	0.5	50.93	6.65791	1.02861e-179	8.73359e-182	0.43	0.56	0.51	51.54	48.82	52.43	product=transmembrane protein TauE, putative
TGME49_220585	2.15333	43.39	4.30147	4.21442e-200	2.6704e-202	2.31	2.09	2.06	43.36	43.19	43.62	product=hypothetical protein
TGME49_220630	39.74	88.63	1.13957	2.47637e-13	2.41957e-14	39.22	40.97	39.03	77.17	96.98	91.74	product=hypothetical protein
TGME49_220640	31.3367	94.04	1.57125	6.47581e-13	6.43396e-14	32.9	30.14	30.97	70.86	108.65	102.61	product=hypothetical protein
TGME49_220650	1.79333	78.83	5.46227	2.3373e-55	1.11667e-56	1.74	1.8	1.84	53.24	83.5	99.75	product=hypothetical protein
TGME49_220730	37.29	84.92	1.15437	6.11042e-13	6.06319e-14	37.86	39.72	34.29	77.31	88.06	89.39	product=hypothetical protein
TGME49_220840	0.153333	1.15667	2.86773	1.61717e-06	2.1662e-07	0.2	0.07	0.19	1.06	1.09	1.32	product=threonine synthase
TGME49_221220	0.753333	8.94	3.5431	3.71364e-108	9.08291e-110	0.73	0.8	0.73	9.22	8.72	8.88	product=hypothetical protein
TGME49_221310	1.15	14.7767	3.67572	5.92557e-68	2.50059e-69	1.03	1.07	1.35	13.37	13.85	17.11	product=aminopeptidase N1
TGME49_221420	0.24	7.11	4.88187	2.24733e-43	1.23032e-44	0.23	0.21	0.28	5.47	8.07	7.79	product=Chromosome-associated kinesin KLP1, putative
TGME49_221550	0.426667	19.47	5.46648	8.0212e-133	1.36211e-134	0.47	0.43	0.38	19.16	19.63	19.62	product=CMGC kinase, MAPK family, MEK kinase-related (incomplete catalytic triad)
TGME49_221665	0.196667	5.94	4.88605	7.68245e-46	4.09873e-47	0.21	0.21	0.17	6.37	5.77	5.68	product=hypothetical protein
TGME49_221685	1.72333	4.04	1.21835	0.00837608	0.00187668	2.45	1.4	1.32	2.53	5.35	4.24	product=hypothetical protein
TGME49_221830	0.696667	25.0933	5.14438	8.29298e-210	4.41396e-212	0.65	0.86	0.58	24.8	24.97	25.51	product=subtilisin SUB12
TGME49_221840	0.653333	96.6567	7.25426	7.67989e-123	1.54746e-124	0.15	0.99	0.82	95.14	96.36	98.47	product=hypothetical protein
TGME49_221930	0.0166667	0.256667	3.92136	0.0351494	0.00967935	0	0.05	0	0.37	0.2	0.2	product=hypothetical protein
TGME49_222188	0.276667	1.40333	2.36568	0.000106303	1.68123e-05	0.22	0.16	0.45	0.91	1.69	1.61	product=microneme protein MIC21L1
TGME49_222340	0.66	12.4933	4.21446	1.33381e-79	4.76663e-81	0.64	0.71	0.63	12.73	12.61	12.14	product=NOL1/NOP2/sun family protein
TGME49_222370	4.18333	28.27	2.71774	2.01774e-28	1.40636e-29	3.09	4.37	5.09	39.36	22.02	23.43	product=SAG-related sequence SRS13
TGME49_222385	0.05	11.2067	7.83973	2.45767e-32	1.60086e-33	0.04	0.09	0.02	6.39	13.71	13.52	product=hypothetical protein
TGME49_222420	2.22667	24.96	3.44366	3.94732e-67	1.68078e-68	2.4	1.99	2.29	27.41	20.51	26.96	product=hypothetical protein
TGME49_222700	0.0933333	17.3467	7.49251	3.86087e-82	1.33083e-83	0.13	0.03	0.12	14.77	18.43	18.84	product=hypothetical protein
TGME49_222935	0.133333	1.33333	3.24073	0.000614947	0.000109801	0.24	0	0.16	0.95	1.62	1.43	product=hypothetical protein
TGME49_223060	2.38333	23.7967	3.29058	5.96403e-192	4.38365e-194	2.25	2.2	2.7	26.28	22.05	23.06	product=MORN repeat-containing protein
TGME49_223430	2.09667	38.36	4.17273	3.38254e-136	5.35822e-138	1.62	2.48	2.19	44.25	34.14	36.69	product=hypothetical protein
TGME49_223480	1.19	12.0267	3.32671	3.92176e-70	1.59037e-71	0.86	1.44	1.27	11.54	11.96	12.58	product=sushi domain (scr repeat) domain-containing protein
TGME49_223550	4.63	14.66	1.65171	2.35741e-06	3.19061e-07	5.52	4.24	4.13	8.8	18.19	16.99	product=hypothetical protein
TGME49_223560	5.08667	20.28	1.95065	6.03012e-31	4.01193e-32	5.43	4.8	5.03	24.56	16.33	19.95	product=hypothetical protein
TGME49_223725	0.403333	17.09	5.38196	0	0	0.41	0.39	0.41	18.03	16.31	16.93	product=hypothetical protein
TGME49_223900	10.4933	33.2267	1.63011	3.12157e-26	2.24693e-27	8.95	10.78	11.75	40.14	27.52	32.02	product=hypothetical protein
TGME49_224010	0.136667	25.82	7.54243	3.73275e-92	1.11637e-93	0.14	0.18	0.09	23.15	28.67	25.64	product=hypothetical protein
TGME49_224080	0.0866667	15.6167	7.46768	3.06606e-171	2.99185e-173	0.09	0.08	0.09	16.13	15.06	15.66	product=Kazal-type serine protease inhibitor domain-containing protein
TGME49_224140	0.806667	20.6	4.6442	1.82599e-70	7.33543e-72	0.94	0.95	0.53	17.21	22.35	22.24	product=hypothetical protein
TGME49_224180	0.41	63.5833	7.26498	0	0	0.38	0.41	0.44	64.64	64.53	61.58	product=BTB domain-containing protein
TGME49_224680	0.17	1.95667	3.43745	2.24063e-22	1.76899e-23	0.26	0.13	0.12	2.04	1.87	1.96	product=hypothetical protein
TGME49_224710	2.97333	30.6767	3.31048	9.14605e-27	6.53703e-28	2.54	2.67	3.71	46.93	21.68	23.42	product=PA domain-containing protein
TGME49_224750	0.956667	5.65333	2.55225	2.02617e-06	2.72433e-07	1.33	0.73	0.81	2.45	6.85	7.66	product=SAG-related sequence SRS40F
TGME49_224760	1.86333	16.47	3.13019	0.00054708	9.66454e-05	3.01	1.07	1.51	4.89	22.41	22.11	product=SAG-related sequence SRS40E
TGME49_224770	0.59	61.03	6.65977	3.88934e-119	8.18187e-121	0.51	0.71	0.55	70.65	55.95	56.49	product=SAG-related sequence SRS40D
TGME49_224810	2.66333	14.04	2.37775	2.78438e-46	1.47494e-47	2.04	2.75	3.2	15.76	13.16	13.2	product=hypothetical protein
TGME49_224932	1.93667	24.0533	3.58877	1.9922e-53	9.64416e-55	1.9	1.76	2.15	28.65	20.38	23.13	product=hypothetical protein
TGME49_225028	0.106667	1.03667	3.26101	8.48712e-14	8.2064e-15	0.1	0.05	0.17	0.89	1.05	1.17	product=myosin heavy chain, putative
TGME49_225070	0.58	1.45333	1.31476	0.00166807	0.000320677	0.47	0.72	0.55	1.49	1.44	1.43	product=hypothetical protein
TGME49_225105	5.51333	22.7033	2.02393	9.22339e-43	5.14293e-44	5.16	5.87	5.51	20.9	23.99	23.22	product=hypothetical protein
TGME49_225140	0.263333	1.48667	2.39882	0.000130875	2.10302e-05	0.4	0.11	0.28	2.45	0.83	1.18	product=BT1 family protein
TGME49_225280	0.603333	10.0667	4.0505	1.84328e-49	9.27363e-51	0.59	0.61	0.61	6.97	11.88	11.35	product=hypothetical protein
TGME49_225290	0.63	8.76333	3.71443	2.25366e-11	2.37904e-12	0.57	0.68	0.64	18.08	3.71	4.5	product=GDA1/CD39 (nucleoside phosphatase) family protein
TGME49_225370	0.0233333	33.0367	10.2798	2.87493e-43	1.58119e-44	0.03	0.02	0.02	31.99	32.5	34.62	product=hypothetical protein
TGME49_225400	0.116667	4.65	5.30676	2.57336e-32	1.67948e-33	0.13	0.05	0.17	4.4	4.58	4.97	product=hypothetical protein
TGME49_225570	0.1	4.93	5.67989	1.87545e-27	1.32857e-28	0.07	0.11	0.12	3.83	5.65	5.31	product=hypothetical protein
TGME49_225590	0.02	0.173333	3.21296	0.011936	0.00278471	0.02	0.02	0.02	0.15	0.2	0.17	product=hypothetical protein
TGME49_225950	0.1	5.90667	5.81276	1.29359e-37	7.73762e-39	0.14	0.05	0.11	6.14	5.17	6.41	product=zinc finger (CCCH type) motif-containing protein
TGME49_225955	0.0266667	0.4	3.89226	0.00993094	0.00226155	0	0.04	0.04	0.26	0.61	0.33	product=leucine rich repeat-containing protein
TGME49_226245	0.08	1.54	4.0982	1.66709e-08	1.96476e-09	0.15	0.02	0.07	2.75	0.82	1.05	product=hypothetical protein
TGME49_226300	0.28	0.85	1.55392	0.027679	0.0073696	0.29	0.27	0.28	0.98	0.67	0.9	product=2,4-dienoyl CoA reductase 2, peroxisomal family protein
TGME49_226450	0.47	1.15667	1.26306	0.00864193	0.00194391	0.43	0.68	0.3	1.28	1.13	1.06	product=hypothetical protein
TGME49_226490	0.363333	1.97333	2.36288	0.00158199	0.000303327	0.63	0.18	0.28	1.79	2.63	1.5	product=hypothetical protein
TGME49_226515	6.71	15.28	1.16355	1.54594e-18	1.3322e-19	6.63	6.58	6.92	15.18	14.39	16.27	product=hypothetical protein
TGME49_226610	0.336667	1.22	1.79569	0.000317685	5.43095e-05	0.49	0.21	0.31	1.4	0.91	1.35	product=centrosomal protein CEP76, putative
TGME49_226670	10.9733	27.4767	1.28253	4.14422e-24	3.1511e-25	11.6	10.36	10.96	31.51	25.89	25.03	product=hypothetical protein
TGME49_226755	3.69	17.7833	2.251	5.42133e-74	2.05421e-75	3.5	3.82	3.75	16.69	18.38	18.28	product=3'5'-cyclic nucleotide phosphodiesterase PDE18
TGME49_227100	3.13333	75.6467	4.56152	2.99803e-28	2.09722e-29	4.73	2.53	2.14	41.24	90.72	94.98	product=glutaredoxin 5
TGME49_227350	5.01333	46.29	3.19983	3.58298e-49	1.81623e-50	4.27	5.34	5.43	35.01	52.46	51.4	product=hypothetical protein
TGME49_227370	0.166667	14.38	6.45626	1.52725e-100	4.08376e-102	0.08	0.19	0.23	12.63	14.99	15.52	product=hydrolase CocE/NonD family protein
TGME49_227430	18.5067	60.0433	1.66753	5.53997e-85	1.81834e-86	17.81	19.34	18.37	64.27	57.77	58.09	product=amino acid transporter AAT2
TGME49_227630	4.39667	15.8367	1.79539	3.41637e-07	4.35543e-08	3.15	4.3	5.74	17.94	14.18	15.39	product=hypothetical protein
TGME49_228065	0.946667	16.2767	4.0541	5.33875e-40	3.11218e-41	1.17	0.89	0.78	14.65	18.5	15.68	product=hypothetical protein
TGME49_228160	0.36	11.59	4.95278	1.05536e-133	1.71191e-135	0.45	0.27	0.36	12	10.91	11.86	product=acid phosphatase
TGME49_228220	0.14	16.91	6.91681	2.53919e-47	1.32575e-48	0.09	0.08	0.25	15.77	16.35	18.61	product=MYND finger domain-containing protein
TGME49_228240	0.476667	34.7933	6.14083	6.61079e-235	2.51329e-237	0.58	0.45	0.4	34.63	35.6	34.15	product=hypothetical protein
TGME49_228310	3.84	19.8167	2.34997	3.57775e-31	2.37127e-32	3.65	3.93	3.94	17.35	21.6	20.5	product=hypothetical protein
TGME49_228430	0.103333	1.58667	3.7721	3.63236e-06	4.95301e-07	0.19	0.06	0.06	1.88	1.18	1.7	product=hypothetical protein
TGME49_228620	0	1.20333	5.54763	0.00101342	0.000187376	0	0	0	0.7	1.4	1.51	product=phosphatidylethanolamine-binding protein, putative
TGME49_228680	0.456667	13.03	4.75234	7.41812e-48	3.8449e-49	0.64	0.23	0.5	17.33	10.53	11.23	product=mitochondrial carrier superfamily protein
TGME49_229140	9.29	129.673	3.77353	2.28462e-115	5.06664e-117	10.09	9.13	8.65	116.16	133.05	139.81	product=MaoC family domain-containing protein
TGME49_229320	1.26333	5.35667	1.99315	0.00237472	0.000469981	2.34	0.43	1.02	4.88	6.4	4.79	product=Cof family hydrolase subfamily protein
TGME49_229330	0.763333	2.93667	1.95159	5.0822e-05	7.76081e-06	0.38	0.77	1.14	3.07	2.89	2.85	product=Cof family hydrolase subfamily protein
TGME49_229405	0.176667	2.42	3.82754	2.30158e-25	1.68878e-26	0.14	0.18	0.21	2.55	2.3	2.41	product=3'5'-cyclic nucleotide phosphodiesterase PDE4
TGME49_229720	1.38333	3.01667	1.0826	2.374e-08	2.82798e-09	1.32	1.4	1.43	3.89	2.58	2.58	product=hypothetical protein
TGME49_229910	1.06333	5.39	2.36313	0.0154027	0.00371452	0.28	1.1	1.81	2.92	6.63	6.62	product=EF hand domain-containing protein
TGME49_229915	0.0133333	0.296667	4.38409	0.0132499	0.00313164	0	0.04	0	0.37	0.14	0.38	product=dynein regulatory complex protein 9, putative
TGME49_230020	0.0166667	1.88333	6.5997	8.0492e-09	9.30284e-10	0.02	0	0.03	2.57	1.58	1.5	product=kinesin motor domain-containing protein
TGME49_230130	1.43	28.37	4.34741	1.45988e-58	6.71569e-60	0.87	1.86	1.56	26.13	29.03	29.95	product=hypothetical protein
TGME49_230135	0.443333	5.27	3.56497	8.5142e-41	4.89855e-42	0.36	0.4	0.57	6.08	5.06	4.67	product=Kinesin-associated protein
TGME49_230460	0.533333	35.93	6.1139	1.23822e-78	4.45642e-80	0.34	0.64	0.62	26.67	41.38	39.74	product=Dpy-30 motif protein
TGME49_230830	0.23	19.3933	6.37022	0	0	0.24	0.22	0.23	19	19.44	19.74	product=ATPase family associated with various cellular activities (AAA) domain-containing protein
TGME49_230905	0.733333	5.02	2.75549	1.17008e-24	8.8227e-26	0.54	0.8	0.86	6.02	4	5.04	product=hydrolase, alpha/beta fold family protein
TGME49_231060	0.28	1.66667	2.52494	3.08423e-09	3.49424e-10	0.31	0.14	0.39	1.83	1.43	1.74	product=subtilisin SUB9
TGME49_231090	0.216667	3.76333	4.10911	1.3746e-13	1.33262e-14	0.21	0.38	0.06	2.97	4.14	4.18	product=hypothetical protein
TGME49_231125	3.76667	11.9033	1.6206	6.36381e-07	8.33078e-08	5.47	2.82	3.01	10.44	12.72	12.55	product=hypothetical protein
TGME49_231390	0	3.23333	7.97221	8.1885e-09	9.47421e-10	0	0	0	5.62	1.71	2.37	product=hypothetical protein
TGME49_231400	0.216667	1.98667	3.20468	8.04364e-15	7.49217e-16	0.17	0.3	0.18	1.65	2.21	2.1	product=tubulin/FtsZ family, GTPase domain-containing protein
TGME49_231470	0.09	47.2567	9.06378	2.16526e-90	6.6404e-92	0.09	0.06	0.12	34.61	53.68	53.48	product=hypothetical protein
TGME49_232140	0.31	14.1467	5.46646	5.18341e-70	2.11514e-71	0.33	0.28	0.32	16.51	11.43	14.5	product=hypothetical protein
TGME49_232170	0.0766667	15.2833	7.56063	2.92526e-53	1.42352e-54	0.12	0.03	0.08	14.76	14.35	16.74	product=hypothetical protein
TGME49_232270	20.0667	41.6267	1.03018	7.80884e-05	1.21818e-05	24.76	17.18	18.26	32.77	46.48	45.63	product=histidine acid phosphatase superfamily protein
TGME49_232400	4.25333	13.35	1.64939	0.000245077	4.11205e-05	4.64	3.9	4.22	5.92	16.98	17.15	product=PAN domain-containing protein
TGME49_232420	0.443333	2.5	2.40774	2.16922e-05	3.18332e-06	0.4	0.4	0.53	4.1	1.62	1.78	product=hypothetical protein
TGME49_233040	0.0666667	10.2633	7.29949	1.43411e-70	5.72482e-72	0.04	0.09	0.07	8.91	11.19	10.69	product=3'5'-cyclic nucleotide phosphodiesterase PDE15
TGME49_233180	0.15	5.25333	5.15206	9.83662e-19	8.40183e-20	0.15	0.05	0.25	2.4	6.6	6.76	product=hypothetical protein
TGME49_233210	1.45	18.3933	3.63788	1.90093e-175	1.73447e-177	1.47	1.57	1.31	18.45	17.95	18.78	product=hypothetical protein
TGME49_233270	0	2.00667	6.93128	4.73451e-07	6.10789e-08	0	0	0	2.28	1.95	1.79	product=MORN repeat-containing protein
TGME49_233280	0.04	2.74333	6.10579	6.37962e-14	6.12819e-15	0.02	0	0.1	3.62	2.21	2.4	product=hypothetical protein
TGME49_233290	0.243333	1.67667	2.7016	0.00788346	0.00175732	0.15	0.38	0.2	3.2	1.19	0.64	product=hypothetical protein
TGME49_233315	0.696667	5.91333	3.1092	8.97607e-06	1.26377e-06	0.34	0.87	0.88	4.42	6.46	6.86	product=hypothetical protein
TGME49_233320	0.24	11.2967	5.53728	8.07175e-61	3.63132e-62	0.19	0.37	0.16	11.05	11.38	11.46	product=C2 domain-containing protein
TGME49_233330	0	0.456667	5.05134	0.0050887	0.00108016	0	0	0	0.37	0.53	0.47	product=radial spokehead family protein
TGME49_233770	16.1633	40.34	1.29678	2.20717e-09	2.4866e-10	19.51	14.91	14.07	34.23	44.34	42.45	product=calcium-translocating P-type ATPase, PMCA-type protein
TGME49_233920	1.12	18.1833	3.97224	3.34524e-41	1.90769e-42	1	1.03	1.33	25.86	12.58	16.11	product=zinc finger, C3HC4 type (RING finger) domain-containing protein
TGME49_233950	0.19	4.31333	4.44586	2.73032e-14	2.58119e-15	0.16	0.25	0.16	6.57	2.66	3.71	product=hypothetical protein
TGME49_233960	0.04	19.0633	8.81245	3.11143e-102	7.96487e-104	0.04	0.07	0.01	15.81	20.75	20.63	product=hypothetical protein
TGME49_234060	0.07	2.02667	4.75138	0.00343368	0.000701878	0	0.21	0	2.62	1.35	2.11	product=hypothetical protein
TGME49_234165	0.126667	0.46	1.84688	0.0367347	0.010209	0.18	0.15	0.05	0.19	0.59	0.6	product=hypothetical protein
TGME49_234200	2.74667	9.51667	1.79132	3.74049e-11	3.98176e-12	2.27	2.6	3.37	6.92	10.75	10.88	product=hypothetical protein
TGME49_234370	2.11	25.8367	3.59317	2.32413e-43	1.27531e-44	2.39	1.97	1.97	19.08	28.98	29.45	product=SAG-related sequence SRS42
TGME49_234400	0.273333	3.63	3.66055	1.68541e-08	1.98849e-09	0.28	0.18	0.36	5.03	2.37	3.49	product=hypothetical protein
TGME49_234570	0.14	1.19333	3.09557	4.48122e-07	5.7584e-08	0.08	0.15	0.19	1.33	1.33	0.92	product=sterol carrier protein-2 HAD-2SCP-2
TGME49_235000	0.336667	2.73667	2.99658	1.49226e-35	9.15287e-37	0.3	0.38	0.33	2.84	2.74	2.63	product=phosphorylase family protein
TGME49_235010	0.31	1.41	2.12235	6.04958e-06	8.36408e-07	0.35	0.34	0.24	1.67	1.29	1.27	product=hypothetical protein
TGME49_235200	0.0666667	26.33	8.75855	7.28325e-107	1.80905e-108	0.05	0.06	0.09	25.38	26.02	27.59	product=PAN domain-containing protein
TGME49_235315	0.1	23.99	8.05923	2.47376e-143	3.41705e-145	0.03	0.16	0.11	24.32	23.57	24.08	product=PAN domain-containing protein
TGME49_235390	0.273333	4.51667	4.02338	4.26911e-44	2.29929e-45	0.22	0.33	0.27	4.77	4.34	4.44	product=PAN domain-containing protein
TGME49_235580	0.0766667	11.09	7.22105	1.49416e-56	7.00595e-58	0.03	0.14	0.06	12.97	9.17	11.13	product=hypothetical protein
TGME49_235600	0.15	0.913333	2.5424	0.000849938	0.00015521	0.15	0.05	0.25	1.05	0.82	0.87	product=SAG-related sequence SRS45
TGME49_235630	10.5033	72.6433	2.76201	1.59038e-87	5.05875e-89	9.1	11.24	11.17	77.16	63.39	77.38	product=hypothetical protein
TGME49_235635	2.06667	13.84	2.67971	7.36428e-21	5.94481e-22	2.35	1.52	2.33	16.72	10.87	13.93	product=hypothetical protein
TGME49_235650	0.276667	98.1433	8.46295	5.43224e-130	9.77542e-132	0.24	0.33	0.26	72.75	113.92	107.76	product=carrier superfamily protein
TGME49_235860	0.16	12.3033	6.31401	4.0343e-89	1.2628e-90	0.09	0.15	0.24	11.43	12.41	13.07	product=subtilisin SUB11
TGME49_235920	0.306667	22.36	6.15132	1.21527e-300	2.3101e-303	0.34	0.27	0.31	22.06	21.42	23.6	product=dynein, axonemal, heavy chain 2 family protein
TGME49_235950	0.0566667	22.69	8.61344	4.77701e-98	1.33182e-99	0.07	0.02	0.08	20.62	24.2	23.25	product=subtilisin SUB8
TGME49_236120	0.53	36.7633	6.09443	4.04579e-49	2.06109e-50	0.61	0.36	0.62	23.27	43.74	43.28	product=hypothetical protein
TGME49_236290	0.466667	3.95333	3.05217	7.65658e-09	8.83937e-10	0.57	0.36	0.47	3.19	4.55	4.12	product=hypothetical protein
TGME49_236400	3.20667	22.93	2.80519	6.92757e-26	5.02164e-27	4.11	2.82	2.69	19.03	25.84	23.92	product=hypothetical protein
TGME49_236860	8.63667	19.9633	1.19395	7.49855e-17	6.69937e-18	7.78	9.14	8.99	18.15	20.89	20.85	product=haloacid dehalogenase family hydrolase domain-containing protein
TGME49_236975	0.03	0.326667	3.45702	0.0309513	0.00837422	0	0.04	0.05	0.54	0.22	0.22	product=Toxoplasma gondii family D protein
TGME49_237045	0.0666667	21.2033	8.2385	5.66455e-113	1.28495e-114	0.09	0.08	0.03	18.62	21.98	23.01	product=hypothetical protein
TGME49_237070	27.1633	135.03	2.27271	1.56295e-38	9.26954e-40	20.65	29.28	31.56	160.88	121.11	123.1	product=hypothetical protein
TGME49_237490	0.666667	12.9233	4.27749	8.81837e-48	4.59302e-49	0.54	0.64	0.82	11.8	13.54	13.43	product=centrin family protein
TGME49_237585	0.163333	2.85	4.07801	9.25403e-21	7.48203e-22	0.24	0.06	0.19	2.2	2.96	3.39	product=hypothetical protein
TGME49_237800	1.33333	61.0067	5.52056	6.24573e-93	1.8442e-94	1.19	1.03	1.78	51.91	70.78	60.33	product=dense granule protein GRA11B
TGME49_237810	2.07667	45.32	4.47177	6.78681e-44	3.6811e-45	2.37	2.14	1.72	37.26	45.99	52.71	product=hypothetical protein
TGME49_237860	2.14	29.81	3.78545	1.20303e-99	3.29304e-101	1.51	2.39	2.52	31.69	29.44	28.3	product=calcium-dependent protein kinase CDPK7A
TGME49_237893	0.0833333	35.6633	8.72023	1.62813e-11	1.70839e-12	0	0	0.25	22.55	43.44	41	product=hypothetical protein
TGME49_237894	0.203333	53.5367	8.39769	6.54253e-15	6.06082e-16	0.36	0.25	0	53.32	56.08	51.21	product=OTU domain-containing protein OTUD1B
TGME49_237900	0.0133333	6.86	8.9969	9.73701e-13	9.79747e-14	0	0	0.04	6.62	7.39	6.57	product=OTU domain-containing protein OTUD1E
TGME49_238160	0.7	122.507	7.43029	5.57905e-207	3.11086e-209	0.61	0.91	0.58	117.58	124.61	125.33	product=hypothetical protein
TGME49_238200	1.24	31.2833	4.62976	1.10886e-176	9.83659e-179	1.25	1.16	1.31	31.07	30.72	32.06	product=alpha/beta hydrolase fold domain-containing protein
TGME49_238210	0.613333	19.7233	4.96497	8.55809e-31	5.71551e-32	0.93	0.34	0.57	11.39	25.39	22.39	product=EGF family domain-containing protein
TGME49_238220	0.213333	12.7567	5.86128	1.12757e-44	6.05867e-46	0.24	0.2	0.2	10.32	13.45	14.5	product=EGF family domain-containing protein
TGME49_238470	0.0866667	1.04333	3.54733	0.0247338	0.00646633	0.11	0.15	0	0.68	1.23	1.22	product=SAG-related sequence SRS22C
TGME49_238490	0.64	2.53	1.93516	0.00928202	0.00209848	0.27	0.58	1.07	3.59	1.66	2.34	product=SAG-related sequence SRS22E
TGME49_238850	1.41333	5.58667	1.99051	0.00289132	0.000581006	0.4	2.43	1.41	4.84	6.58	5.34	product=SAG-related sequence SRS22I
TGME49_238915	0.06	2.68	5.34975	1.08417e-17	9.56257e-19	0.1	0.05	0.03	2.03	2.84	3.17	product=hypothetical protein
TGME49_238970	0.806667	27.87	5.07788	0	0	0.85	0.89	0.68	29.38	27.52	26.71	product=hypothetical protein
TGME49_238980	0.136667	6.75	5.62329	2.71652e-37	1.63866e-38	0.14	0.11	0.16	3.83	8.32	8.1	product=hypothetical protein
TGME49_239020	7.72333	18.03	1.19358	6.08373e-18	5.3197e-19	6.54	8.75	7.88	20.61	16.82	16.66	product=ABC transporter transmembrane region domain-containing protein
TGME49_239090	1.16667	2.44667	1.06533	0.0465954	0.0135044	1.64	1.09	0.77	1.8	3.1	2.44	product=SAG-related sequence SRS23
TGME49_239365	0.24	12.54	5.67012	1.27659e-81	4.46508e-83	0.29	0.25	0.18	11.01	13.86	12.75	product=hypothetical protein
TGME49_239475	1.53667	45.49	4.86551	3.06212e-57	1.42415e-58	2.08	1.38	1.15	31.41	54.12	50.94	product=hypothetical protein
TGME49_239510	2.6	35.93	3.77479	3.07825e-28	2.16113e-29	1.06	3.38	3.36	41.01	30.98	35.8	product=START domain-containing protein
TGME49_239520	0.0366667	8.98667	7.76853	1.21118e-22	9.50095e-24	0.08	0	0.03	6.78	10.12	10.06	product=hypothetical protein
TGME49_239550	0.0966667	3.12333	4.87838	1.05404e-07	1.30102e-08	0.13	0.08	0.08	4.87	2.04	2.46	product=dynein light chain 2B, cytoplasmic, putative
TGME49_239570	0.0966667	2.76333	4.83605	7.26881e-14	6.99154e-15	0.07	0.13	0.09	3.17	2.27	2.85	product=hypothetical protein
TGME49_239580	0.403333	16.9567	5.41082	4.01537e-145	5.19031e-147	0.27	0.43	0.51	16.21	16.61	18.05	product=hypothetical protein
TGME49_239650	0.02	3.12	6.94368	3.35713e-07	4.2714e-08	0.06	0	0	1.98	3.81	3.57	product=hypothetical protein
TGME49_239670	0.0233333	0.606667	4.8107	2.39605e-06	3.24595e-07	0.02	0	0.05	0.59	0.57	0.66	product=hypothetical protein
TGME49_239755	0.0466667	20.2333	8.87309	6.33111e-22	5.04659e-23	0.04	0.05	0.05	12.22	24.6	23.88	product=hypothetical protein
TGME49_239810	5.59	11.96	1.07909	4.62363e-09	5.26758e-10	6.09	5.2	5.48	10.3	12.74	12.84	product=hypothetical protein
TGME49_239855	0.78	6.13	2.93031	1.45922e-12	1.47198e-13	1.26	0.62	0.46	4.51	7.16	6.72	product=Ras-associated protein Rap1 isoform 1 family protein
TGME49_239880	0.346667	63.85	7.50872	3.3045e-108	8.04035e-110	0.41	0.33	0.3	42.52	75.29	73.74	product=hypothetical protein
TGME49_239910	11.7933	48.7433	2.02383	1.01509e-24	7.62829e-26	14.25	10.98	10.15	43.3	52.42	50.51	product=cyclin-dependent kinase
TGME49_240200	0.0966667	1.62667	3.97677	5.53444e-06	7.6238e-07	0.18	0.11	0	0.96	2	1.92	product=hypothetical protein
TGME49_240230	0	11.5333	8.36206	6.46182e-11	6.9032e-12	0	0	0	12.92	10.36	11.32	product=hypothetical protein
TGME49_240240	0.493333	19.11	5.25545	5.1644e-69	2.14011e-70	0.54	0.51	0.43	15.87	22.94	18.52	product=subtilisin SUB5
TGME49_240310	0.313333	23.7833	6.26043	7.56272e-144	1.03507e-145	0.35	0.38	0.21	26.83	21.22	23.3	product=Toxoplasma gondii family E protein
TGME49_240325	0.0333333	9.65667	8.49608	4.51494e-29	3.10684e-30	0.02	0.02	0.06	12.01	8.37	8.59	product=Toxoplasma gondii family E protein
TGME49_240330	0.03	21.5267	9.6341	6.8144e-42	3.83424e-43	0	0.02	0.07	31.84	15.81	16.93	product=Toxoplasma gondii family E protein
TGME49_240340	0.0266667	44.2167	10.5151	3.73592e-50	1.87009e-51	0.08	0	0	32.99	47.72	51.94	product=Toxoplasma gondii family E protein
TGME49_240350	0.02	25.4933	10.3817	2.11059e-29	1.44433e-30	0	0.02	0.04	14.05	28.43	34	product=Toxoplasma gondii family E protein
TGME49_240360	0	18.3967	10.6567	3.41743e-17	3.03589e-18	0	0	0	28.35	12.27	14.57	product=Toxoplasma gondii family E protein
TGME49_240365	0.0533333	37.3533	9.58091	1.54064e-18	1.32568e-19	0	0	0.16	55.25	30.01	26.8	product=hypothetical protein
TGME49_240370	0.276667	18.5733	6.03501	9.57271e-148	1.18885e-149	0.35	0.23	0.25	18.27	18.23	19.22	product=Toxoplasma gondii family E protein
TGME49_240390	0.06	17.28	8.14527	5.73728e-120	1.19966e-121	0.07	0.04	0.07	16.22	17.42	18.2	product=calcium-dependent protein kinase CDPK4B
TGME49_240470	0.186667	7.92	5.36026	9.91068e-20	8.18877e-21	0.18	0.3	0.08	9.26	6.38	8.12	product=hypothetical protein
TGME49_240790	0.413333	14.2467	5.08437	5.88877e-47	3.08207e-48	0.31	0.3	0.63	17.89	12.32	12.53	product=dynein light chain, putative
TGME49_240880	1.95333	11.3167	2.52841	8.46188e-24	6.47697e-25	1.24	2.28	2.34	10.21	12.79	10.95	product=hypothetical protein
TGME49_240930	0.366667	1.03667	1.4378	0.0473775	0.0137612	0.34	0.5	0.26	1.34	1.04	0.73	product=MoaC family protein
TGME49_241130	0.496667	17.0467	5.07984	6.04037e-123	1.20945e-124	0.56	0.41	0.52	14.61	17.72	18.81	product=CKK domain-containing protein
TGME49_241710	1.94	16.6633	3.08588	1.81165e-32	1.17318e-33	2.02	2.18	1.62	12.76	18.35	18.88	product=hypothetical protein
TGME49_242100	1.26333	12.37	3.27745	1.81772e-61	8.13147e-63	1.22	1.13	1.44	11.71	12.31	13.09	product=rhoptry kinase family protein
TGME49_242110	4.28667	123.687	4.83464	9.05155e-186	7.11185e-188	4.03	4.01	4.82	112.07	132.36	126.63	product=rhoptry kinase family protein ROP38
TGME49_242250	0.07	21.65	8.33007	8.00536e-20	6.5942e-21	0.07	0.07	0.07	14.66	24.11	26.18	product=rhoptry kinase family protein ROP19B
TGME49_242310	0.383333	22.17	5.87297	2.30509e-60	1.04286e-61	0.39	0.37	0.39	22.99	21.42	22.1	product=hypothetical protein
TGME49_242400	0	0.156667	5.00431	0.00651844	0.00141835	0	0	0	0.25	0.11	0.11	product=calcium-dependent protein kinase CDPK2B
TGME49_242600	0.106667	0.783333	2.88369	0.000196788	3.26442e-05	0.1	0.13	0.09	0.71	0.78	0.86	product=6-phosphogluconate dehydrogenase
TGME49_242740	0	0.883333	5.85262	0.000167128	2.74064e-05	0	0	0	0.81	0.81	1.03	product=hypothetical protein
TGME49_242750	0.0333333	13.27	8.76927	5.44581e-120	1.12546e-121	0.02	0.05	0.03	12.83	13.22	13.76	product=hypothetical protein
TGME49_242900	0	2.29667	7.17767	1.26941e-07	1.57168e-08	0	0	0	2.84	2.17	1.88	product=Toxoplasma gondii family A protein
TGME49_243100	0	0.816667	5.51668	0.000701502	0.000126859	0	0	0	0.9	0.69	0.86	product=Toxoplasma gondii family A protein
TGME49_243110	0.0533333	0.363333	2.76455	0.0364702	0.0101297	0.07	0	0.09	0.2	0.37	0.52	product=hypothetical protein
TGME49_243170	0.14	1.29	3.24457	2.57447e-05	3.79759e-06	0.13	0.04	0.25	0.67	1.47	1.73	product=Toxoplasma gondii family A protein
TGME49_243190	4.26333	25.8867	2.58138	1.70046e-35	1.04514e-36	4.2	4.65	3.94	22.21	27.96	27.49	product=Toxoplasma gondii family A protein
TGME49_243330	0.2	50.5	7.93992	3.94137e-150	4.64513e-152	0.26	0.22	0.12	38.06	58.87	54.57	product=hypothetical protein
TGME49_243470	1.86667	76.4967	5.31877	1.56695e-290	3.57435e-293	1.96	1.87	1.77	80.72	79.07	69.7	product=hypothetical protein
TGME49_243500	0.4	36.2967	6.47306	3.81644e-112	8.7056e-114	0.43	0.41	0.36	32.77	37.99	38.13	product=CAM kinase, SNF1/AMK1 family ToxPK1
TGME49_243635	0.583333	11.0467	4.21493	2.17705e-205	1.32428e-207	0.57	0.57	0.61	11.04	11	11.1	product=hypothetical protein
TGME49_243655	0.01	0.956667	6.41469	3.2433e-08	3.89229e-09	0.01	0	0.02	0.77	1.2	0.9	product=GMC oxidoreductase
TGME49_243670	0	0.243333	5.83232	0.000202969	3.37467e-05	0	0	0	0.19	0.27	0.27	product=ARM repeats containing protein
TGME49_243740	0.736667	1.62	1.12535	0.00143122	0.000271335	0.82	0.64	0.75	1.39	1.72	1.75	product=WD domain, G-beta repeat-containing protein
TGME49_244030	0.05	0.936667	4.23634	3.46964e-07	4.42774e-08	0.02	0.1	0.03	0.82	1.08	0.91	product=inner membrane complex protein IMC3
TGME49_244180	2.86	32.39	3.44201	3.66032e-43	2.01779e-44	3.52	2.62	2.44	45.45	25.79	25.93	product=microneme-like protein
TGME49_244260	21.6167	166.837	2.91842	2.80675e-22	2.2195e-23	28.14	19.19	17.52	114.23	188.24	198.04	product=hypothetical protein
TGME49_244335	0.86	5.32333	2.58471	6.4567e-22	5.15489e-23	0.89	0.91	0.78	6.23	5.14	4.6	product=hypothetical protein
TGME49_244450	2.21333	9.94667	2.15958	1.20544e-22	9.44065e-24	1.96	2.32	2.36	7.79	11.34	10.71	product=protein phosphatase PPM3E, putative
TGME49_244920	2.80333	16.5767	2.54858	3.76121e-23	2.92184e-24	1.75	3.63	3.03	17.75	14.99	16.99	product=Toxoplasma gondii family B protein
TGME49_244940	0.98	4.12	2.05273	7.99816e-11	8.57489e-12	0.81	0.74	1.39	4.42	4.11	3.83	product=hypothetical protein
TGME49_245748	2.84667	13.6633	2.26109	6.72794e-12	6.94876e-13	3.01	3.06	2.47	8.18	17.38	15.43	product=hypothetical protein
TGME49_245760	1.02333	8.78667	3.11405	2.90963e-18	2.51841e-19	0.58	0.95	1.54	7.98	8.65	9.73	product=hypothetical protein
TGME49_245770	10.52	34.6033	1.69188	0.000135413	2.18625e-05	17.28	7.87	6.41	23.19	37.46	43.16	product=hypothetical protein
TGME49_245980	5.42667	23.5133	2.09287	0.00425084	0.000881305	9.27	3.82	3.19	14.01	27.96	28.57	product=hypothetical protein
TGME49_246010	3.24	7.31	1.1589	7.90149e-08	9.65282e-09	3.4	2.87	3.45	6.06	7.69	8.18	product=hypothetical protein
TGME49_246070	1.49667	3.12333	1.03034	4.56746e-05	6.96319e-06	1.52	1.27	1.7	3.29	3.16	2.92	product=SAG-related sequence SRS56
TGME49_246210	2.99667	7.75	1.30291	0.0362522	0.0100244	3.28	2.31	3.4	6.76	8.62	7.87	product=hypothetical protein
TGME49_246650	0.01	0.246667	4.21965	0.0227655	0.00585655	0.03	0	0	0.4	0.25	0.09	product=palmitoyltransferase DHHC18
TGME49_246760	1.24333	22.7833	4.18376	3.13766e-164	3.18101e-166	1.04	1.19	1.5	22.16	23.27	22.92	product=hypothetical protein
TGME49_246995	2.15	8.48	1.95934	4.44691e-42	2.49649e-43	1.78	2.41	2.26	9.25	8.17	8.02	product=hypothetical protein
TGME49_247010	0.1	90.7933	9.86157	2.06365e-65	8.94398e-67	0.03	0.09	0.18	80.68	97.13	94.57	product=EF-hand domain-containing protein
TGME49_247270	1.48	14.79	3.30352	3.98034e-102	1.02396e-103	1.44	1.38	1.62	13.92	15.21	15.24	product=GEX1 domain-containing protein
TGME49_247540	2.56	6.38667	1.27308	1.20049e-05	1.70846e-06	3.61	2.21	1.86	6.85	5.97	6.34	product=ATP-binding cassette G family transporter ABCG107
TGME49_247660	0.02	0.26	3.56357	0.0498819	0.0145988	0.06	0	0	0.11	0.19	0.48	product=thioredoxin domain-containing protein
TGME49_247850	0.113333	7.25333	5.90678	6.30698e-39	3.72456e-40	0.17	0.14	0.03	9.27	6.1	6.39	product=28 kDa A-kinase anchor, putative
TGME49_247940	0.1	0.84	2.97973	2.89021e-05	4.28532e-06	0.18	0.12	0	0.96	0.86	0.7	product=hypothetical protein
TGME49_247970	0.46	12.49	4.70349	2.9285e-82	1.00202e-83	0.65	0.3	0.43	12.43	12.24	12.8	product=hypothetical protein
TGME49_248140	11.7833	26.2167	1.12388	5.2714e-06	7.24809e-07	14.94	10.11	10.3	22.84	26.94	28.87	product=hypothetical protein
TGME49_248170	1.94	70.1133	5.16832	2.8614e-110	6.78091e-112	1.77	1.95	2.1	51.67	82.55	76.12	product=peroxisomal protein PEX14, putative
TGME49_248210	0	0.503333	5.54565	0.000646731	0.000115889	0	0	0	0.47	0.57	0.47	product=hypothetical protein
TGME49_248225	0	0.66	6.54326	1.33205e-05	1.90413e-06	0	0	0	0.38	0.97	0.63	product=PF2 arrest specific protein 8/11, putative
TGME49_248240	2.73	28.38	3.35845	2.10494e-97	5.92652e-99	2.72	2.78	2.69	25.71	30.99	28.44	product=leucine rich repeat-containing protein
TGME49_248330	1.94	24.35	3.63359	7.98111e-78	2.89266e-79	1.83	2.16	1.83	21.03	25.7	26.32	product=zinc finger, C3HC4 type (RING finger) domain-containing protein
TGME49_248590	2.57333	15.9933	2.61962	1.01684e-14	9.49701e-16	3.48	1.93	2.31	10.42	19.48	18.08	product=hypothetical protein
TGME49_248673	0.286667	2.31	2.96139	0.00204391	0.000399664	0.52	0.11	0.23	0.86	3.27	2.8	product=hypothetical protein
TGME49_248730	0.34	37.5667	6.71465	2.83243e-82	9.65561e-84	0.42	0.27	0.33	44.21	34.85	33.64	product=hypothetical protein
TGME49_248760	0.18	58.6733	8.37787	4.23942e-96	1.22493e-97	0.1	0.27	0.17	49.64	64.24	62.14	product=subtilisin SUB7
TGME49_248820	0.276667	5.67667	4.42928	1.17208e-20	9.49127e-22	0.09	0.45	0.29	5.25	6.05	5.73	product=hypothetical protein
TGME49_248900	3.60667	25.9467	2.8217	4.01494e-83	1.34323e-84	3.89	3.48	3.45	24.61	27.8	25.43	product=hypothetical protein
TGME49_248970	0	0.34	5.69144	0.000321491	5.5001e-05	0	0	0	0.4	0.34	0.28	product=leucine rich repeat-containing protein
TGME49_249190	14.33	36.6333	1.33601	3.36684e-13	3.31094e-14	13.84	15.18	13.97	30.83	39.7	39.37	product=AP2 domain transcription factor AP2XII-6
TGME49_249230	0.186667	21.5367	6.79406	9.33187e-91	2.85006e-92	0.24	0.13	0.19	17.05	23.38	24.18	product=hypothetical protein
TGME49_249660	1.55667	42.89	4.75728	5.84308e-102	1.51797e-103	1.71	1.37	1.59	36.46	43.77	48.44	product=hypothetical protein
TGME49_249750	0.0333333	1.35667	5.29584	2.88031e-05	4.26699e-06	0.04	0.06	0	0.86	1.6	1.61	product=hypothetical protein
TGME49_249840	2.35	32.7767	3.77861	2.09036e-202	1.29803e-204	2.46	2.29	2.3	31.73	31.79	34.81	product=dynein heavy chain 2, putative
TGME49_250360	3.66333	43.85	3.57091	8.48286e-63	3.78401e-64	3.28	3.76	3.95	34.23	49.53	47.79	product=alpha/beta hydrolase fold domain-containing protein
TGME49_250500	2.01333	11.0233	2.43859	2.64211e-18	2.28351e-19	2.08	1.88	2.08	9.86	11.09	12.12	product=hypothetical protein
TGME49_250670	4.40667	18.6267	2.05463	4.50823e-22	3.57071e-23	5	4.31	3.91	16.14	18.4	21.34	product=hypothetical protein
TGME49_250720	1.09333	9.47	3.08611	9.61877e-23	7.52095e-24	1.23	0.98	1.07	8.05	8.56	11.8	product=hypothetical protein
TGME49_250955	37.5133	90.8733	1.2488	3.92537e-07	5.02424e-08	49.14	32.5	30.9	79.67	95.7	97.25	product=KRUF family protein
TGME49_251660	5.03667	18.0567	1.82728	2.84474e-10	3.10394e-11	4.3	5.16	5.65	14.29	20.64	19.24	product=hypothetical protein
TGME49_251900	0.326667	4.86333	3.78923	4.39475e-05	6.67762e-06	0.27	0.71	0	8.23	2.83	3.53	product=hypothetical protein
TGME49_251910	0.223333	6.25667	4.68142	1.32718e-10	1.43297e-11	0.44	0.11	0.12	4.22	7	7.55	product=hypothetical protein
TGME49_251958	3.29	7.20333	1.10864	4.20721e-07	5.39564e-08	2.92	3.47	3.48	6.85	7.66	7.1	product=SAG-related sequence SRS59B
TGME49_251962	0.166667	0.64	1.91785	0.027337	0.00726469	0.14	0.27	0.09	0.41	0.64	0.87	product=SAG-related sequence SRS59K
TGME49_252065	9.37667	110.993	3.54635	5.98842e-75	2.24632e-76	9.86	9.1	9.17	90.84	116.46	125.68	product=KRUF family protein
TGME49_252070	6.73	48.7233	2.83039	2.10871e-89	6.54712e-91	6.41	6.18	7.6	48.11	47.09	50.97	product=KRUF family protein
TGME49_252080	4.46	45.35	3.2925	4.52535e-74	1.70324e-75	5.23	3.98	4.17	46.79	46.12	43.14	product=hypothetical protein
TGME49_252255	0.156667	0.596667	1.93326	0.00723139	0.0015918	0.08	0.21	0.18	0.59	0.61	0.59	product=hypothetical protein
TGME49_252260	3.79667	52.16	3.761	1.90241e-144	2.50729e-146	3.09	3.88	4.42	55.48	47.93	53.07	product=hypothetical protein
TGME49_252300	0.0366667	9.52667	8.04469	3.20945e-39	1.89126e-40	0.01	0.04	0.06	10.01	9.28	9.29	product=hypothetical protein
TGME49_252330	0.0333333	2.07667	5.93082	4.28869e-05	6.50015e-06	0	0.1	0	1.56	2.97	1.7	product=hypothetical protein
TGME49_252350	0.256667	23.9233	6.4847	9.73432e-82	3.36772e-83	0.38	0.13	0.26	18.93	26.58	26.26	product=hypothetical protein
TGME49_252370	0.0933333	26.3333	8.12482	1.14695e-102	2.92151e-104	0.13	0.06	0.09	19.59	29.28	30.13	product=AP2 domain transcription factor AP2III-1
TGME49_252395	0.533333	49.52	6.47585	7.45221e-254	2.26655e-256	0.67	0.56	0.37	54.19	44.92	49.45	product=hypothetical protein
TGME49_252890	0.713333	7.84	3.43276	2.65177e-45	1.41813e-46	0.63	0.67	0.84	8.89	7.09	7.54	product=hypothetical protein
TGME49_253030	7.96667	23.72	1.54626	1.91005e-24	1.44506e-25	9.08	7.47	7.35	23.07	24.16	23.93	product=glycosyl hydrolase, family 31 protein
TGME49_253110	0.0266667	0.163333	2.63365	0.0311272	0.00842971	0.02	0.04	0.02	0.16	0.17	0.16	product=kinesin-8, putative
TGME49_253120	1.34667	4.63667	1.7687	7.71189e-12	7.97479e-13	1.39	1.52	1.13	3.73	5.06	5.12	product=mandelonitrile lyase, putative
TGME49_253150	0.296667	50.3	7.41745	9.2349e-198	6.20264e-200	0.18	0.32	0.39	47.55	53.37	49.98	product=hypothetical protein
TGME49_253330	28.4667	92.7133	1.64409	6.35427e-09	7.30367e-10	24.83	29.42	31.15	144.5	67.12	66.52	product=bradyzoite pseudokinase BPK1
TGME49_253390	0.446667	2.78667	2.65518	4.19388e-15	3.86383e-16	0.48	0.46	0.4	2.55	2.7	3.11	product=hypothetical protein
TGME49_253580	0.836667	20.68	4.61355	1.7187e-212	8.71219e-215	0.73	0.81	0.97	21.97	19.77	20.3	product=CMGC kinase, CDK family
TGME49_253660	0.03	1.17667	5.1307	5.51674e-05	8.45933e-06	0.04	0.05	0	0.99	0.95	1.59	product=RING finger protein, putative
TGME49_253710	23.76	62.88	1.37546	8.25692e-72	3.25309e-73	23.75	23.35	24.18	66.79	60.6	61.25	product=hypothetical protein
TGME49_253755	5.03667	12.6667	1.28505	0.000215678	3.59965e-05	6.36	4.18	4.57	10.7	13.39	13.91	product=hypothetical protein
TGME49_253760	1.04667	3.51667	1.69309	0.0127968	0.00301311	1.45	0.75	0.94	2.9	3.78	3.87	product=hypothetical protein
TGME49_253790	0.74	15.6467	4.36877	1.05238e-31	6.92161e-33	0.38	1.03	0.81	24.36	11.17	11.41	product=zinc finger (CCCH type) motif-containing protein
TGME49_254020	0.393333	1.41333	1.75106	0.00177139	0.000342559	0.4	0.55	0.23	2.21	1.13	0.9	product=dynein intermediate chain, putative
TGME49_254160	0.946667	44.8333	5.54065	4.47758e-149	5.39057e-151	1.12	0.93	0.79	37.23	48.6	48.67	product=hypothetical protein
TGME49_254180	0.02	9.21333	8.56696	2.23111e-14	2.10642e-15	0.06	0	0	5.92	11.33	10.39	product=radial spoke protein 3 protein
TGME49_254190	0.07	10.34	7.27206	1.31433e-35	8.04488e-37	0.02	0.06	0.13	10.14	9.57	11.31	product=calcium signaling protein kinase MARK, putative
TGME49_254330	0.59	5.03	3.0684	4.65976e-16	4.19857e-17	0.8	0.54	0.43	3.39	5.96	5.74	product=lipase
TGME49_254430	0.5	8.20667	4.00009	2.80868e-35	1.73696e-36	0.57	0.53	0.4	6.75	8.22	9.65	product=microneme protein, putative
TGME49_254625	0.556667	5.59667	3.34839	3.49429e-27	2.47979e-28	0.44	0.68	0.55	5.06	6.03	5.7	product=hypothetical protein
TGME49_254750	0.05	0.776667	4.01799	4.26486e-05	6.45863e-06	0.02	0.04	0.09	0.35	1.05	0.93	product=c3orf15 protein
TGME49_254790	0.27	17.9767	5.98835	1.773e-118	3.81966e-120	0.36	0.21	0.24	17.02	17.54	19.37	product=hypothetical protein
TGME49_254830	3.51	26	2.88722	8.71037e-28	6.14837e-29	2.54	3.88	4.11	19.1	28.82	30.08	product=hypothetical protein
TGME49_254835	5.96	26.1867	2.12779	4.01146e-17	3.57376e-18	5.63	5.84	6.41	18.36	30.72	29.48	product=RNA recognition motif-containing protein
TGME49_254960	2.30333	30.2033	3.67292	2.1873e-125	4.21328e-127	2.65	2.34	1.92	31.62	30.52	28.47	product=hypothetical protein
TGME49_255460	0.156667	0.426667	1.53077	0.0118178	0.00274516	0.22	0.1	0.15	0.31	0.55	0.42	product=EGF family domain-containing protein
TGME49_255480	0.21	8.83333	5.42603	1.77709e-36	1.07648e-37	0.06	0.38	0.19	11.07	7.29	8.14	product=thioredoxin domain-containing protein
TGME49_255620	0.0833333	0.706667	2.98795	0.00829727	0.00185587	0.11	0.07	0.07	0.76	0.77	0.59	product=B9-C2 domain-containing protein
TGME49_255710	0.313333	12.9433	5.24194	6.80593e-25	5.08008e-26	0.54	0.2	0.2	12.24	13.67	12.92	product=ULK kinase
TGME49_255730	0.873333	5.45333	2.61802	9.64687e-41	5.56244e-42	0.88	0.91	0.83	5.66	5.24	5.46	product=hypothetical protein
TGME49_256020	0.403333	2.36333	2.56678	4.07037e-13	4.00796e-14	0.44	0.45	0.32	2.49	1.95	2.65	product=EFHC1, putative
TGME49_256080	0.0466667	0.553333	3.64203	0.000627686	0.000112317	0.03	0.07	0.04	0.68	0.69	0.29	product=glycosyltransferase, group 2 family protein
TGME49_256220	14.5267	52.6867	1.80716	3.48171e-18	3.02239e-19	15.71	13.8	14.07	56.77	41	60.29	product=hypothetical protein
TGME49_256650	5.09333	27.0833	2.38714	8.14766e-29	5.61694e-30	5.47	5.08	4.73	25.13	23.95	32.17	product=hypothetical protein
TGME49_256700	2.75	26.55	3.24071	5.21753e-32	3.41841e-33	3.54	1.8	2.91	24.92	23.52	31.21	product=hypothetical protein
TGME49_256792	1.66667	191.737	6.80373	6.64247e-154	7.576e-156	1.51	1.94	1.55	202.26	183.91	189.04	product=hypothetical protein
TGME49_256800	3.93	125.453	4.98058	1.22193e-126	2.29179e-128	3.93	3.86	4	97.69	145.2	133.47	product=hypothetical protein
TGME49_256850	0.0366667	2	5.76882	1.50705e-11	1.57943e-12	0.05	0	0.06	1.4	2.42	2.18	product=hypothetical protein
TGME49_256865	0.693333	12.1633	4.13203	5.85129e-101	1.55718e-102	0.49	0.79	0.8	12.67	11.22	12.6	product=WD repeat domain 35 family protein
TGME49_257000	0.826667	54.6433	5.9829	1.78261e-138	2.68826e-140	0.98	0.71	0.79	71.85	43.79	48.29	product=solute carrier family 13, putative
TGME49_257010	0.12	0.603333	2.23029	0.000109521	1.73906e-05	0.16	0.11	0.09	0.69	0.51	0.61	product=toxolysin TLN3
TGME49_257130	0.826667	21.95	4.70203	8.34205e-184	6.76583e-186	0.81	0.96	0.71	22.63	21.56	21.66	product=zinc finger (CCCH type) motif-containing protein
TGME49_257610	0.396667	1.18667	1.5543	0.00419034	0.000866487	0.26	0.58	0.35	1.45	0.62	1.49	product=hypothetical protein
TGME49_257625	6.58667	13.69	1.02673	9.49964e-07	1.25201e-07	4.84	7.24	7.68	16.09	11.85	13.13	product=tetrahydrofolate dehydrogenase/cyclohydrolase, NAD(P)-binding domain-containing protein
TGME49_257670	1.05667	4.27	1.97697	2.52591e-26	1.81497e-27	0.99	1.21	0.97	5.22	3.5	4.09	product=hypothetical protein
TGME49_257690	0.813333	49.1767	5.84267	1.41573e-99	3.89322e-101	0.99	0.75	0.7	54.23	44.9	48.4	product=hypothetical protein
TGME49_257910	2.78667	45.92	4.01087	9.19571e-53	4.49822e-54	3.75	2.56	2.05	38.07	49.86	49.83	product=hypothetical protein
TGME49_257925	0.0633333	7.51667	7.02302	1.58691e-43	8.64747e-45	0	0.06	0.13	6.75	7.56	8.24	product=hypothetical protein
TGME49_257970	3.29	12.98	1.94945	2.78258e-16	2.49308e-17	3.76	2.76	3.35	11.5	13.36	14.08	product=hypothetical protein
TGME49_258120	0.0666667	6.98	6.86729	7.60722e-24	5.81314e-25	0	0.13	0.07	4.93	7.83	8.18	product=Pex2 / Pex12 amino terminal region protein
TGME49_258200	0.206667	7.96	5.22692	7.01481e-67	2.9958e-68	0.2	0.28	0.14	8.67	7.37	7.84	product=hypothetical protein
TGME49_258220	1.06667	28.8733	4.67061	1.43596e-37	8.60739e-39	1.32	0.62	1.26	33.71	26.01	26.9	product=hypothetical protein
TGME49_258370	0.28	2.11667	2.95078	4.23762e-06	5.80518e-07	0.18	0.46	0.2	0.89	2.6	2.86	product=rhoptry kinase family protein ROP28
TGME49_258520	0.0133333	0.336667	4.53678	0.000736409	0.000133638	0.04	0	0	0.39	0.31	0.31	product=WD domain, G-beta repeat-containing protein
TGME49_258550	4.10667	233.89	5.81671	6.96399e-73	2.6917e-74	3.45	4.2	4.67	147.43	282.14	272.1	product=SAG-related sequence SRS28
TGME49_258670	2.01	20.6633	3.34154	5.71656e-153	6.5924e-155	1.8	2.17	2.06	21.65	19.04	21.3	product=hypothetical protein
TGME49_258840	0.576667	1.50667	1.35854	0.0119163	0.00277861	0.53	0.56	0.64	1.69	1.59	1.24	product=hypothetical protein
TGME49_258910	0.03	12.2867	8.60419	2.50693e-29	1.71873e-30	0.02	0.02	0.05	16.02	10.17	10.67	product=hypothetical protein
TGME49_259020	1.11667	3.40667	1.58458	0.000916334	0.000168148	0.72	1.02	1.61	3.96	3.32	2.94	product=bradyzoite antigen BAG1
TGME49_259150	0.29	20.5767	6.13459	4.69438e-112	1.07677e-113	0.24	0.29	0.34	17.44	21.62	22.67	product=hypothetical protein
TGME49_259155	0.256667	22.4167	6.42918	6.47574e-69	2.69173e-70	0.22	0.31	0.24	16.11	27.39	23.75	product=hypothetical protein
TGME49_259180	0.0133333	2.28	7.59519	5.46318e-09	6.25174e-10	0	0	0.04	1.84	2.65	2.35	product=cystathionine beta-synthase
TGME49_259205	0.496667	16.4767	5.042	4.9057e-70	1.9956e-71	0.41	0.28	0.8	17.16	16.01	16.26	product=hypothetical protein
TGME49_259280	0	3.34667	4.66561	0.0172996	0.00424214	0	0	0	4.68	2.51	2.85	product=hypothetical protein
TGME49_259670	1.06667	16.7067	3.94681	4.72118e-156	5.2052e-158	0.94	1.18	1.08	17.57	15.46	17.09	product=von Willebrand factor type A domain-containing protein
TGME49_259890	0.326667	9.88333	4.87408	7.89032e-08	9.62917e-09	0.65	0.08	0.25	5.29	12.3	12.06	product=Kazal-type serine protease inhibitor domain-containing protein
TGME49_259900	0.183333	20.27	6.76997	1.474e-67	6.25762e-69	0.14	0.26	0.15	21.1	19.04	20.67	product=hypothetical protein
TGME49_259960	0.0866667	14.5633	7.4604	4.53703e-59	2.06987e-60	0.06	0.1	0.1	15.17	14.75	13.77	product=Nucleoside-diphosphatase
TGME49_259965	0.0266667	0.85	5.0187	3.39881e-09	3.85495e-10	0.02	0.04	0.02	0.88	0.78	0.89	product=Bardet-Biedl syndrome 5, putative
TGME49_260000	0.0666667	16.5	7.90899	5.69349e-101	1.50797e-102	0.08	0.08	0.04	15.28	16.14	18.08	product=hypothetical protein
TGME49_260190	10.1567	40.7933	1.94364	1.66982e-16	1.49397e-17	10.35	9.75	10.37	58.13	30.73	33.52	product=microneme protein MIC13
TGME49_260480	6.83333	42.0033	2.59974	1.29177e-98	3.58507e-100	6.59	7.09	6.82	39.44	42.92	43.65	product=leucine rich repeat-containing protein
TGME49_260830	0.75	17.68	4.5269	4.82134e-217	2.32177e-219	0.74	0.67	0.84	19.28	16.51	17.25	product=AMP-activated protein kinase, putative
TGME49_261040	0.16	13	6.29264	4.99331e-22	3.96757e-23	0.21	0.18	0.09	12.55	11.7	14.75	product=hypothetical protein
TGME49_262160	0.206667	1.98667	3.21034	8.68066e-12	8.99858e-13	0.23	0.23	0.16	2.24	1.88	1.84	product=ubiquitin-like protein, putative
TGME49_262440	0.136667	2.73333	4.2919	9.12099e-26	6.64627e-27	0.15	0.16	0.1	2.81	2.87	2.52	product=hypothetical protein
TGME49_262800	0.0766667	0.413333	2.43914	0.0118415	0.00275365	0.07	0.06	0.1	0.28	0.67	0.29	product=leucine rich repeat-containing protein
TGME49_263100	4.52	34.2533	2.89069	4.79205e-162	4.9797e-164	4.62	4.44	4.5	35.92	33.8	33.04	product=hypothetical protein
TGME49_263380	0.323333	1.12667	1.75703	0.00146176	0.000277681	0.37	0.44	0.16	1.09	1.19	1.1	product=Dullard family phosphatase domain-containing protein
TGME49_263410	0.0833333	0.463333	2.31851	0.00576013	0.00123947	0.18	0.05	0.02	0.5	0.49	0.4	product=scavenger receptor cysteine-rich domain-containing protein
TGME49_264070	1.30667	4.64667	1.8141	1.24222e-18	1.06417e-19	1.35	1.26	1.31	4.18	4.99	4.77	product=F5/8 type C domain-containing protein
TGME49_264140	6.25333	14.1533	1.15949	6.15075e-21	4.9496e-22	6.29	6.12	6.35	13.24	14.48	14.74	product=hypothetical protein
TGME49_264178	0.146667	1.60333	3.36403	3.0485e-13	2.99403e-14	0.19	0.1	0.15	2.11	1.07	1.63	product=flagellar associated protein
TGME49_264485	2.35	12.6133	2.39926	1.27337e-108	3.08216e-110	2.33	2.36	2.36	12.75	13.02	12.07	product=AP2 domain transcription factor AP2IX-3
TGME49_264620	0.146667	0.85	2.44698	0.000381479	6.60372e-05	0.16	0.2	0.08	1.05	0.71	0.79	product=hypothetical protein
TGME49_264630	1.02333	2.77	1.42572	0.00233721	0.00046146	1.31	0.63	1.13	1.81	3.58	2.92	product=hypothetical protein
TGME49_264660	6.27333	21.25	1.70029	5.45648e-08	6.61056e-09	7.99	5.29	5.54	32.67	14.91	16.17	product=SAG-related sequence SRS44
TGME49_265030	1.10333	9.78667	3.15121	3.75816e-28	2.64324e-29	0.84	1.08	1.39	8.7	10.17	10.49	product=hypothetical protein
TGME49_265050	0.15	8.59	5.84846	1.39678e-128	2.58434e-130	0.14	0.14	0.17	8.82	8.06	8.89	product=zinc finger protein, putative
TGME49_265100	0.393333	10.1	4.62523	8.50319e-98	2.38145e-99	0.44	0.36	0.38	12.25	9.14	8.91	product=hypothetical protein
TGME49_265140	5.26333	12.2267	1.17496	8.42052e-10	9.34784e-11	5.72	5.17	4.9	12.68	12.21	11.79	product=hypothetical protein
TGME49_265205	0.366667	15.1967	5.34264	2.31857e-144	3.11454e-146	0.37	0.41	0.32	17.27	14.09	14.23	product=WD domain, G-beta repeat-containing protein
TGME49_265290	3.76	10.57	1.47179	0.000111459	1.77549e-05	4.96	2.82	3.5	7.03	12.24	12.44	product=hypothetical protein
TGME49_265430	0.513333	18.9733	5.12756	2.36328e-68	9.8832e-70	0.81	0.4	0.33	17.87	19.73	19.32	product=hypothetical protein
TGME49_265538	0.363333	17.0967	5.51289	1.45039e-34	9.07987e-36	0.4	0.34	0.35	15.32	18.57	17.4	product=hypothetical protein
TGME49_265542	0.493333	136.333	8.08529	4.80938e-193	3.47402e-195	0.63	0.27	0.58	152.58	126.68	129.74	product=protein phosphatase 2C domain-containing protein
TGME49_266065	0.583333	4.18	2.8336	8.43826e-09	9.77388e-10	0.52	0.3	0.93	3.44	5.01	4.09	product=hypothetical protein
TGME49_266130	0.283333	2.10333	2.84361	0.000121898	1.95105e-05	0.21	0.36	0.28	3.02	1.27	2.02	product=peroxiredoxin PRX2
TGME49_266150	0.0233333	7.33667	8.33536	3.68019e-14	3.5025e-15	0.03	0.04	0	5.56	8.48	7.97	product=hypothetical protein
TGME49_266270	0.496667	4.31667	3.07071	1.89821e-22	1.49625e-23	0.55	0.39	0.55	4.34	4.71	3.9	product=short-chain-acyl-CoA dehydrogenase
TGME49_266330	0.736667	8.61333	3.65298	1.29779e-23	9.983e-25	0.57	0.77	0.87	8.32	8.24	9.28	product=Toxoplasma gondii family A protein
TGME49_266335	1.47	6.03	2.34944	0.0463002	0.0133954	1.31	1.07	2.03	3.61	9.62	4.86	product=Toxoplasma gondii family A protein
TGME49_266340	2.96	8.33667	1.50682	0.00279111	0.000558151	2.86	4	2.02	4.8	11.13	9.08	product=Toxoplasma gondii family A protein
TGME49_266500	2.90667	7.33	1.31684	0.000701502	0.000126801	4.12	2.21	2.39	4.84	8.97	8.18	product=OTU domain-containing protein OTU9
TGME49_266610	0.273333	1.26667	2.11239	0.000370354	6.39707e-05	0.29	0.37	0.16	2.03	1.01	0.76
TGME49_266650	0	0.626667	5.62703	0.00209817	0.000411073	0	0	0	1.25	0.17	0.46	product=hypothetical protein
TGME49_266660	0.463333	1.08	1.21145	0.00172334	0.000332612	0.36	0.53	0.5	1.1	1.12	1.02	product=mediator complex subunit MED9
TGME49_266670	0.62	18.9067	4.92101	3.43225e-197	2.34877e-199	0.56	0.64	0.66	19.01	18.42	19.29	product=hypothetical protein
TGME49_266700	0.396667	32.9533	6.36803	1.3102e-10	1.41298e-11	0	0.82	0.37	44.77	26.3	27.79	product=hypothetical protein
TGME49_266710	0	0.173333	5.19266	0.00386852	0.000795176	0	0	0	0.13	0.14	0.25	product=NEK kinase
TGME49_266740	0.316667	7.23	4.50525	8.11315e-39	4.80147e-40	0.29	0.46	0.2	5.92	7.56	8.21	product=RNA recognition motif-containing protein
TGME49_266770	0.206667	2.12	3.34334	2.13096e-08	2.53037e-09	0.2	0.15	0.27	1.88	1.67	2.81	product=cpw-wpc domain-containing protein
TGME49_266785	0.26	27.7267	6.63393	8.06923e-132	1.40094e-133	0.44	0.12	0.22	29.07	26.3	27.81	product=zinc finger (CCCH type) motif-containing protein
TGME49_266860	2.00667	12.2667	2.56064	5.84949e-12	6.01183e-13	1.33	2.73	1.96	18.55	9.54	8.71	product=BTB/POZ domain-containing protein
TGME49_267030	0.366667	17.9533	5.61317	1.78803e-179	1.54082e-181	0.34	0.35	0.41	15.39	19.25	19.22	product=ribonuclease type III Dicer
TGME49_267040	17.54	41.19	1.22575	0.000250271	4.20555e-05	17.81	17.18	17.63	23.88	52.61	47.08	product=hypothetical protein
TGME49_267045	0.0966667	3.33667	5.08805	3.40206e-11	3.61288e-12	0.05	0.18	0.06	4.02	2.5	3.49	product=Ras family protein
TGME49_267130	3.76333	11.43	1.54033	3.02251e-10	3.30174e-11	4.35	3.88	3.06	14.51	9.22	10.56	product=SAG-related sequence SRS38A
TGME49_267140	5.44	21.88	1.95301	4.04896e-12	4.14594e-13	4.07	6.17	6.08	31.26	16.34	18.04	product=SAG-related sequence SRS38B
TGME49_267410	0	0.12	4.80665	0.022517	0.00577836	0	0	0	0.24	0.04	0.08	product=scavenger receptor protein SR1 precursor
TGME49_267470	1.10333	6.97333	2.55131	9.52841e-09	1.10849e-09	1.67	0.69	0.95	10.11	5.51	5.3	product=cold-shock DNA-binding domain-containing protein
TGME49_267670	8.24	20.8667	1.31869	3.61618e-12	3.69821e-13	9.38	7.68	7.66	18.24	22.8	21.56	product=hypothetical protein
TGME49_267875	0.393333	16.9133	5.37753	1.89601e-109	4.51716e-111	0.42	0.36	0.4	17.48	16.08	17.18	product=NBP2b protein, putative
TGME49_268020	0.47	18.9467	5.32509	3.73018e-240	1.3236e-242	0.37	0.51	0.53	18.74	18.8	19.3	product=transporter, major facilitator family protein
TGME49_268035	1.05	30.45	4.85364	1.32455e-113	2.97104e-115	0.9	1.14	1.11	23.76	33.53	34.06	product=hypothetical protein
TGME49_268190	0.18	4.67	4.73663	5.66369e-15	5.23951e-16	0.09	0.39	0.06	3.58	5.03	5.4	product=hypothetical protein
TGME49_268270	0.0166667	0.723333	5.09808	0.00121793	0.000228121	0.05	0	0	1.18	0.49	0.5	product=hypothetical protein
TGME49_268310	0.203333	7.62	5.21455	1.45204e-28	1.00655e-29	0.2	0.05	0.36	7.35	7.36	8.15	product=oocyst wall protein OWP3
TGME49_268360	2.39333	25.1133	3.38937	2.30465e-35	1.42233e-36	1.65	2.29	3.24	22.14	25.46	27.74	product=hypothetical protein
TGME49_268800	0.816667	4.47667	2.43077	6.82644e-06	9.52467e-07	1.21	0.67	0.57	2.29	5.55	5.59	product=hypothetical protein
TGME49_268820	0.186667	31.8867	7.41572	2.53707e-138	3.89033e-140	0.14	0.12	0.3	32.39	32.15	31.12	product=hypothetical protein
TGME49_268860	0.36	4.20333	3.45926	3.92853e-09	4.46571e-10	0.36	0.46	0.26	7.51	2.2	2.9	product=enolase 1
TGME49_268985	12.3833	27.1067	1.10231	0.006571	0.00143145	17.03	9.31	10.81	17.64	30.41	33.27	product=hypothetical protein
TGME49_269085	0.26	47.08	7.39401	7.47572e-11	8.00531e-12	0.34	0.44	0	34.21	61.83	45.2	product=hypothetical protein
TGME49_269120	0.103333	1.79667	4.08162	7.41808e-07	9.74851e-08	0.1	0.07	0.14	2.04	1.67	1.68	product=oxidoreductase, putative
TGME49_269270	1.26667	2.69	1.06538	3.91404e-06	5.35198e-07	1.12	1.36	1.32	2.8	2.94	2.33	product=leucine rich repeat-containing protein
TGME49_269300	0.306667	8.84	4.79667	7.45855e-59	3.41216e-60	0.41	0.22	0.29	8.66	8.66	9.2	product=lipase
TGME49_269310	1.60667	5.56333	1.78259	6.10076e-19	5.19543e-20	1.58	1.62	1.62	4.69	6.12	5.88	product=zinc finger (CCCH type) motif-containing protein
TGME49_269315	0.18	1.56	3.07881	1.4599e-08	1.71318e-09	0.18	0.12	0.24	1.99	1.37	1.32	product=hypothetical protein
TGME49_269380	1.05667	5.36667	2.33065	3.83156e-18	3.33094e-19	0.95	1.06	1.16	5.06	4.57	6.47	product=hypothetical protein
TGME49_269400	0.32	5.13	3.96972	4.47751e-24	3.4102e-25	0.44	0.32	0.2	3.92	5.79	5.68	product=oxidoreductase, short chain dehydrogenase/reductase family protein
TGME49_269582	2.73667	5.88667	1.09351	0.000851154	0.00015554	3.19	2.51	2.51	4.22	7.07	6.37	product=14-3-3 protein
TGME49_269600	3.69	27.1767	2.85112	1.11008e-85	3.60132e-87	4.01	3.53	3.53	26.57	28.21	26.75	product=biotin-requiring enzyme domain-containing protein
TGME49_269680	0.113333	0.466667	1.9874	0.0283073	0.00758353	0.13	0.08	0.13	0.62	0.37	0.41	product=acyl-CoA carboxyltransferase beta chain, putative
TGME49_269930	1.06333	35.3233	5.03791	3.05356e-291	6.57845e-294	0.96	1.06	1.17	33.8	35.67	36.5	product=calcium-binding egf domain-containing protein CBDP3
TGME49_270210	0.506667	20.5933	5.31144	2.31755e-70	9.3689e-72	0.65	0.49	0.38	14.95	22.85	23.98	product=kinesin motor domain-containing protein
TGME49_270260	4.22	8.98667	1.07822	0.00298874	0.000601839	5.23	3.89	3.54	5.79	11.03	10.14	product=hypothetical protein
TGME49_270340	1.18333	3.55	1.57745	1.00304e-12	1.01053e-13	1.16	1.21	1.18	3.01	4.2	3.44	product=BTB/POZ domain-containing protein
TGME49_270670	2.06333	9.57667	2.18058	5.47745e-48	2.82514e-49	2.07	2.07	2.05	10.31	8.78	9.64	product=hypothetical protein
TGME49_270680	0.97	3.9	1.90795	0.00725951	0.00159891	0.99	1.28	0.64	5.3	2.88	3.52	product=hypothetical protein
TGME49_270850	0.413333	4.75333	3.42154	1.76441e-15	1.60767e-16	0.63	0.33	0.28	5.71	3.62	4.93	product=glycosyl hydrolases family 17 protein
TGME49_270950	0.37	10.06	4.69102	6.09303e-30	4.11556e-31	0.45	0.26	0.4	12.84	8.72	8.62	product=hypothetical protein
TGME49_271010	0.833333	27.59	5.03589	6.13698e-143	8.55491e-145	0.93	0.74	0.83	22.88	30.06	29.83	product=hypothetical protein
TGME49_271015	0	3.13333	6.08354	0.000201078	3.34068e-05	0	0	0	3.89	4.32	1.19	product=hypothetical protein
TGME49_271025	1.08333	16.5933	3.97847	2.50568e-25	1.84171e-26	1	1.08	1.17	17.29	15.1	17.39	product=hypothetical protein
TGME49_271210	0.0633333	0.623333	3.15351	0.00583913	0.0012587	0.13	0.06	0	0.69	0.56	0.62	product=4-alpha-glucanotransferase
TGME49_271320	0.29	8.76333	4.86318	2.35782e-30	1.58064e-31	0.26	0.42	0.19	11.52	6.33	8.44	product=hypothetical protein
TGME49_271570	0.823333	43.5333	5.80279	9.61423e-34	6.09189e-35	1.11	0.32	1.04	41.72	40.79	48.09	product=Toxoplasma gondii family D protein
TGME49_271580	0.696667	5.39333	2.87375	0.000234054	3.91821e-05	1.03	0.27	0.79	4.17	6.32	5.69	product=Toxoplasma gondii family D protein
TGME49_271590	0.746667	22.5533	4.80579	3.09298e-18	2.68102e-19	1.37	0.87	0	25.67	20.73	21.26	product=Toxoplasma gondii family D protein
TGME49_271820	21.9433	46.4167	1.05037	1.50548e-11	1.57588e-12	24.26	20.36	21.21	43.91	47.38	47.96	product=lipoate-protein ligase 1, putative
TGME49_271892	0.323333	1.28	1.8958	0.00624275	0.00134887	0.45	0.26	0.26	1.65	0.85	1.34	product=hypothetical protein
TGME49_272020	0.23	1.85	2.9421	3.01837e-05	4.49064e-06	0.3	0.15	0.24	1.88	2.25	1.42	product=hypothetical protein
TGME49_272200	0.173333	3.34	4.24961	1.15656e-34	7.22573e-36	0.17	0.18	0.17	2.9	3.69	3.43	product=AGC kinase
TGME49_272240	0.55	12.4433	4.52641	9.89282e-65	4.35028e-66	0.47	0.5	0.68	13.96	11	12.37	product=Toxoplasma gondii family D protein
TGME49_272260	0.0466667	11.1267	7.76113	4.12453e-40	2.39914e-41	0.08	0.06	0	8.28	12.11	12.99	product=Dpy-30 motif protein
TGME49_272265	0.156667	11.8133	6.19908	9.73307e-55	4.68707e-56	0.16	0.09	0.22	14.24	9.88	11.32	product=hypothetical protein
TGME49_272270	11.0367	29.0933	1.36091	1.03407e-28	7.15505e-30	11.47	10.52	11.12	33.52	25.27	28.49	product=radical SAM domain-containing protein
TGME49_272280	0.03	3.28	6.85532	1.38474e-17	1.22312e-18	0	0.07	0.02	2.61	3.23	4	product=protein phosphatase PPM5A
TGME49_272285	0.496667	22.7633	5.54691	5.80189e-102	1.49992e-103	0.3	0.71	0.48	20.76	22.87	24.66	product=tetratricopeptide repeat-containing protein
TGME49_272430	0.683333	48.4033	6.10879	1.03824e-141	1.51308e-143	0.61	0.65	0.79	64.81	39.74	40.66	product=perforin-like protein PLP2
TGME49_272540	0.233333	24.0233	6.6833	9.95878e-239	3.65992e-241	0.19	0.27	0.24	23.28	24.72	24.07	product=protein kinase (incomplete catalytic triad)
TGME49_272590	0.163333	8.91667	5.79025	1.69033e-92	5.03394e-94	0.06	0.18	0.25	9.44	9.1	8.21	product=hypothetical protein
TGME49_272620	0.06	0.583333	3.24695	0.000112099	1.7871e-05	0.09	0.03	0.06	0.4	0.67	0.68	product=hypothetical protein
TGME49_272730	3.56667	51.9167	3.84831	5.03504e-100	1.37186e-101	3.36	3.51	3.83	43.82	58.24	53.69	product=hypothetical protein
TGME49_273110	0.236667	1.58667	2.63848	0.000381312	6.596e-05	0.31	0.16	0.24	2.18	1.32	1.26	product=SAG-related sequence SRS30D
TGME49_273510	0.126667	3.40333	4.6133	2.37029e-13	2.31292e-14	0.2	0.04	0.14	5.16	2.24	2.81	product=hypothetical protein
TGME49_273740	0.536667	38.8267	6.19403	3.82603e-82	1.31397e-83	0.31	0.47	0.83	41.85	38.7	35.93	product=acetyl-CoA acyltransferase B, putative
TGME49_273750	0.37	10.05	4.74569	4.02229e-16	3.6191e-17	0.31	0.53	0.27	8.81	11.15	10.19	product=hypothetical protein
TGME49_274020	0.23	14.49	5.92196	1.20107e-81	4.1857e-83	0.3	0.25	0.14	13.45	13.77	16.25	product=kinesin motor domain-containing protein
TGME49_274080	1.24333	7.05667	2.48099	1.61998e-33	1.03263e-34	1.26	1.17	1.3	6.97	6.43	7.77	product=PIH1 domain-containing protein
TGME49_274140	0.3	12.03	5.25597	3.80425e-64	1.68253e-65	0.43	0.22	0.25	10.42	12.59	13.08	product=RNA binding protein, putative
TGME49_274280	5.61	90.0233	3.9169	0.000124182	1.98919e-05	0	9.01	7.82	129.02	56.49	84.56	product=hypothetical protein
TGME49_275360	0.54	34.8267	6.00488	1.91014e-86	6.12425e-88	0.48	0.45	0.69	33.09	34.82	36.57	product=SAG-related sequence SRS47B
TGME49_275380	0.78	5.68667	2.88128	8.99532e-10	1.00315e-10	0.22	0.9	1.22	5.67	5.67	5.72	product=SAG-related sequence SRS47D
TGME49_275590	0	0.276667	5.54759	0.0010569	0.000195845	0	0	0	0.16	0.29	0.38	product=mono- or diacylglycerol acyltransferase
TGME49_275600	0.0333333	0.433333	3.55431	0.00508138	0.00107797	0.07	0.03	0	0.14	0.68	0.48	product=diacylglycerol acyltransferase
TGME49_275710	0.07	63.2767	9.7985	3.7805e-49	1.92115e-50	0.07	0.09	0.05	68.34	57.62	63.87	product=hypothetical protein
TGME49_275760	0.736667	14.6133	4.26206	2.21132e-70	8.91141e-72	0.89	0.61	0.71	14.64	15.07	14.13	product=hypothetical protein
TGME49_275790	0.253333	46.2533	7.57489	8.43945e-131	1.48661e-132	0.22	0.3	0.24	47.69	45.82	45.25	product=EGF family domain-containing protein
TGME49_275795	0.13	19.3133	7.81103	2.24571e-12	2.28527e-13	0	0.19	0.2	14.29	21.39	22.26	product=hypothetical protein
TGME49_275798	0.293333	26.73	6.58391	1.70187e-36	1.02876e-37	0.06	0.24	0.58	20.86	31.52	27.81	product=microneme protein, putative
TGME49_275850	3.18333	26.6333	3.05357	1.68977e-31	1.11566e-32	3.27	3.33	2.95	18.98	29.15	31.77	product=dense granule protein GRA12C
TGME49_276155	2.01667	30.9967	3.92737	9.45795e-126	1.80985e-127	1.59	2.44	2.02	32.78	30.61	29.6	product=acyl-CoA synthetase ACS7, putative
TGME49_276230	5.86333	22.5133	1.92202	9.65542e-06	1.36309e-06	3.68	6.69	7.22	15.38	26.17	25.99	product=Toxoplasma gondii family B protein
TGME49_276810	0.253333	1.39	2.41157	0.000113991	1.81871e-05	0.13	0.33	0.3	2.09	0.86	1.22	product=hypothetical protein
TGME49_276830	2.98667	14.9667	2.28785	7.01248e-09	8.08688e-10	1.77	4.72	2.47	17.65	11.41	15.84	product=hypothetical protein
TGME49_276850	0.496667	1.99	2.03741	0.0200666	0.00505798	0.35	0.79	0.35	0.87	2.93	2.17	product=LEA domain-containing protein LEA850
TGME49_276860	0.21	71.9967	8.43216	1.42363e-133	2.32846e-135	0.15	0.17	0.31	80.63	66.91	68.45	product=LEA domain-containing protein LEA860
TGME49_276870	0.296667	19.35	5.90509	4.57507e-07	5.8906e-08	0.39	0.5	0	21.08	17.01	19.96	product=LEA domain-containing protein LEA870
TGME49_276880	0.29	2.52333	2.95051	0.014539	0.00348045	0.61	0.26	0	2.49	2.69	2.39	product=LEA domain-containing protein LEA880
TGME49_276960	0.686667	14.11	4.35384	6.93221e-109	1.66036e-110	0.61	0.76	0.69	12.7	15.39	14.24	product=tetratricopeptide repeat-containing protein
TGME49_276980	0.723333	3.58333	2.33541	1.43836e-06	1.9194e-07	0.48	0.93	0.76	1.93	3.97	4.85	product=hypothetical protein
TGME49_277060	0.0866667	0.56	2.71205	8.71243e-08	1.06987e-08	0.09	0.11	0.06	0.48	0.62	0.58	product=hypothetical protein
TGME49_277572	0.0966667	2.73333	4.83591	3.2441e-11	3.43691e-12	0.04	0.15	0.1	3.81	2.41	1.98	product=Toxoplasma gondii family D protein
TGME49_277950	1.31667	25.4967	4.25407	1.65661e-140	2.43526e-142	1.09	1.32	1.54	29.79	24.16	22.54	product=lipase
TGME49_277970	21.01	43.6733	1.02322	1.84256e-12	1.86567e-13	18.31	19.98	24.74	48.24	43.11	39.67	product=dolichol-phosphate-mannose synthase family protein
TGME49_278070	0.08	16.34	7.25306	2.45256e-08	2.92778e-09	0.24	0	0	16.81	16.73	15.48	product=Toxoplasma gondii family A protein
TGME49_278080	0.296667	21.3	6.19908	3.20294e-71	1.27046e-72	0.12	0.28	0.49	24.46	21.04	18.4	product=Toxoplasma gondii family A protein
TGME49_278090	0.556667	1.9	1.78901	7.82543e-05	1.22176e-05	0.35	0.65	0.67	1.72	2.35	1.63	product=Toxoplasma gondii family A protein
TGME49_278100	2.26333	7.5	1.72798	9.29376e-15	8.66837e-16	1.62	2.5	2.67	7.13	7.2	8.17	product=Toxoplasma gondii family A protein
TGME49_278110	1.51667	4.95333	1.66996	1.141e-18	9.76021e-20	1.83	1.27	1.45	5.25	4.51	5.1	product=1,3-beta-glucan synthase component protein
TGME49_278120	0.433333	1.3	1.5745	0.000170025	2.79246e-05	0.4	0.36	0.54	1.28	1.37	1.25	product=SCP family extracellular subfamily protein
TGME49_278180	0.0766667	2.93667	5.18132	1.17958e-11	1.22876e-12	0.12	0	0.11	3.57	2.97	2.27	product=hypothetical protein
TGME49_278240	0.786667	2.61333	1.67901	4.25273e-06	5.83127e-07	0.68	0.85	0.83	3.92	2.14	1.78	product=Zn-finger in Ran binding protein and others domain-containing protein
TGME49_278245	0.426667	2.36333	2.32984	0.00682281	0.00149063	0.52	0.59	0.17	4.63	1.33	1.13	product=hypothetical protein
TGME49_278365	1.36333	17.4533	3.66204	1.79222e-29	1.22191e-30	0.66	1.96	1.47	21.94	14.23	16.19	product=Toxoplasma gondii family A protein
TGME49_278370	0.536667	2.72333	2.35551	2.43132e-09	2.74529e-10	0.34	0.6	0.67	2.58	3.22	2.37	product=Toxoplasma gondii family A protein
TGME49_278390	1.78667	5.14667	1.52671	2.22547e-06	3.00357e-07	1.75	1.68	1.93	4.7	4.81	5.93	product=Toxoplasma gondii family A protein
TGME49_278400	0.306667	1.71333	2.51961	2.07793e-06	2.79655e-07	0.16	0.24	0.52	1.79	1.38	1.97	product=Toxoplasma gondii family A protein
TGME49_278410	0.0433333	1.10333	4.75369	3.02507e-07	3.84124e-08	0.03	0.1	0	0.8	1.43	1.08	product=Toxoplasma gondii family A protein
TGME49_278522	0.333333	2.45333	2.76655	0.0364217	0.0101036	0.16	0	0.84	4.56	1.24	1.56	product=hypothetical protein
TGME49_278580	1.69	19.5367	3.47809	3.30001e-33	2.11609e-34	2.56	1.32	1.19	21.74	17.75	19.12	product=hypothetical protein
TGME49_278680	0.113333	5.7	5.69187	1.77306e-12	1.79306e-13	0.05	0	0.29	3.57	7.19	6.34	product=hypothetical protein
TGME49_278710	0.523333	1.13	1.0832	0.0255667	0.00672621	0.69	0.38	0.5	0.94	1.41	1.04	product=cilia- and flagella-associated protein 221, putative
TGME49_278840	0.243333	50.0833	7.7169	2.33293e-125	4.52335e-127	0.13	0.26	0.34	56.09	47.06	47.1	product=hypothetical protein
TGME49_278860	0.0333333	0.466667	3.67509	0.000656176	0.000117747	0.07	0.03	0	0.37	0.4	0.63	product=thioredoxin reductase-like selenoprotein, putative
TGME49_278882	0.73	8.32	3.49251	2.76505e-31	1.82912e-32	0.77	0.62	0.8	6.4	8.74	9.82	product=GDA1/CD39 (nucleoside phosphatase) family protein
TGME49_278910	1.14667	17.5267	3.92045	2.31734e-24	1.75614e-25	1.43	1.22	0.79	9.69	21.06	21.83	product=O-acetylserine (thiol) lyase 2, putative
TGME49_278930	0.19	15.0833	6.33399	3.7063e-48	1.90693e-49	0.12	0.3	0.15	12.25	16.57	16.43	product=Tubulin-tyrosine ligase family protein
TGME49_278965	3.06667	7.85667	1.32546	1.27976e-05	1.82615e-06	4.12	2.52	2.56	6.73	8.57	8.27	product=hypothetical protein
TGME49_279460	0.823333	2.49333	1.61511	0.0076582	0.00170225	0.73	0.6	1.14	1.57	2.63	3.28	product=Toxoplasma gondii family B protein
TGME49_280420	0.126667	16.81	7.04755	3.3139e-94	9.74306e-96	0.11	0.17	0.1	16.22	16.52	17.69	product=HEAT repeat-containing protein
TGME49_280500	6.48	72.23	3.45563	3.06412e-56	1.44061e-57	7.71	5.8	5.93	58.32	77.3	81.07	product=inorganic anion transporter, sulfate permease (SulP) family protein
TGME49_280570	7.82667	1698.14	7.73001	0	0	5.43	10.33	7.72	2019.42	1554.16	1520.84	product=SAG-related sequence SRS35A
TGME49_280580	29.44	64.89	1.07887	1.03302e-05	1.46097e-06	30.87	28.49	28.96	94.01	49.6	51.06	product=SAG-related sequence SRS35B
TGME49_280605	0.266667	11.1633	5.36471	1.28741e-73	4.9108e-75	0.25	0.19	0.36	10.36	11.51	11.62	product=hypothetical protein
TGME49_280680	2.44333	6.82667	1.43978	1.78438e-09	2.00349e-10	2.95	2.02	2.36	6.88	6.69	6.91	product=hypothetical protein
TGME49_280725	0.583333	8.27333	3.82011	2.4115e-48	1.23463e-49	0.46	0.45	0.84	7.64	8.97	8.21	product=zinc finger, C2H2 type domain-containing protein
TGME49_280810	6.96667	28.07	1.99195	1.18379e-19	9.79617e-21	6.06	6.38	8.46	24.55	29.82	29.84	product=hypothetical protein
TGME49_281460	0.116667	7.2	5.93048	7.09617e-13	7.0593e-14	0.15	0.1	0.1	5.69	7.79	8.12	product=hypothetical protein
TGME49_281470	0.286667	57.11	7.65068	4.61546e-118	1.01188e-119	0.16	0.45	0.25	60.89	53.13	57.31	product=hypothetical protein
TGME49_281555	0.0333333	2.49667	6.16569	2.14138e-12	2.17367e-13	0.04	0.06	0	1.42	3.27	2.8	product=hypothetical protein
TGME49_281590	15.7467	2028.15	6.94008	0	0	13.41	16.37	17.46	2253.77	1896.8	1933.88	product=hypothetical protein
TGME49_281600	14.57	70.7233	2.20883	1.85758e-29	1.26883e-30	14.62	14.14	14.95	92.74	57.21	62.22	product=hypothetical protein
TGME49_281675	1.58667	11.0233	2.77486	1.04757e-32	6.74397e-34	1.88	1.39	1.49	8.8	12.17	12.1	product=rhoptry kinase family protein ROP35
TGME49_282020	0.0166667	49.91	11.0258	1.66326e-19	1.38693e-20	0.05	0	0	54.2	45.37	50.16	product=hypothetical protein
TGME49_282030	0.0766667	6.07	6.39685	4.43669e-44	2.39517e-45	0.04	0.1	0.09	5.05	7.3	5.86	product=coiled-coil domain-containing protein 151, putative
TGME49_282200	0.67	326.1	8.9133	0	0	0.6	0.82	0.59	288.6	355.7	334	product=chaperone protein ClpB4, putative
TGME49_282230	0.31	39.1867	6.99657	2.46242e-134	3.96308e-136	0.22	0.39	0.32	37.63	38.48	41.45	product=sulfate adenylyltransferase/adenylylsulfate kinase
TGME49_283450	1.12333	12.0867	3.42269	2.83074e-49	1.43133e-50	0.82	1.1	1.45	12.14	11.37	12.75	product=Toxoplasma gondii family B protein
TGME49_283480	0	6.55667	11.1605	7.6513e-20	6.28316e-21	0	0	0	6.39	6.45	6.83	product=cell-cycle-associated protein kinase DYRK2, putative
TGME49_283765	0.0633333	2.27	5.10576	6.03672e-14	5.77585e-15	0.13	0	0.06	1.52	2.71	2.58	product=B9 domain-containing protein
TGME49_283840	0.433333	19.02	5.45456	8.79091e-161	9.24656e-163	0.28	0.57	0.45	20.41	18.03	18.62	product=GATA zinc finger domain-containing protein
TGME49_283882	1.14333	4.76333	2.06234	0.00110893	0.000206581	0.74	1.15	1.54	3.56	6.13	4.6	product=hypothetical protein
TGME49_284310	6.04333	48.2333	2.96594	4.82399e-25	3.57627e-26	5.77	6.01	6.35	44.5	45.59	54.61	product=hypothetical protein
TGME49_284420	14.48	134.35	3.18959	4.50729e-156	4.91227e-158	12.76	15.48	15.2	137.33	138.56	127.16	product=hypothetical protein
TGME49_284550	0.236667	2.89667	3.55655	7.92514e-15	7.37176e-16	0.21	0.21	0.29	4.15	2.27	2.27	product=EF hand domain-containing protein
TGME49_285160	0.213333	8.25667	5.29508	4.48223e-65	1.95398e-66	0.12	0.18	0.34	7.51	7.98	9.28	product=cyclin-dependent kinase family 5 protein
TGME49_285445	0.213333	24.0933	6.7938	1.14524e-172	1.08849e-174	0.21	0.16	0.27	20.66	26.26	25.36	product=cullin, putative
TGME49_285470	0.42	60.3867	7.13714	2.4143e-275	6.11913e-278	0.42	0.47	0.37	55.41	62.91	62.84	product=patched family protein
TGME49_285690	0.0633333	5.62	6.47868	1.29782e-25	9.47341e-27	0.04	0.06	0.09	4.43	6.04	6.39	product=notch (dsl) domain-containing protein
TGME49_285860	3.48	9.29	1.35455	0.000131126	2.10872e-05	2.58	3.58	4.28	12.52	7.95	7.4	product=SAG-related sequence SRS20C
TGME49_286000	2.37	27.4933	3.51739	9.09358e-71	3.61853e-72	2.46	2.32	2.33	23.04	30.95	28.49	product=hypothetical protein
TGME49_286020	2.35333	4.86	1.02664	0.00085834	0.000156962	2.8	2.23	2.03	4.07	6.2	4.31	product=hypothetical protein
TGME49_286040	0.173333	44.6933	7.94338	1.28637e-56	6.01535e-58	0.24	0.08	0.2	26.94	53.55	53.59	product=hypothetical protein
TGME49_286060	0.0266667	11.7433	9.54311	1.34564e-14	1.26362e-15	0	0	0.08	12.19	10.35	12.69	product=tricarboxylate carrier protein
TGME49_286150	6.89	24.9667	1.84902	1.72882e-08	2.0419e-09	6.56	7.75	6.36	15.29	30.58	29.03	product=PAN/Apple domain-containing protein
TGME49_286220	7.18333	16.6733	1.1872	1.50579e-10	1.62964e-11	7.17	7.34	7.04	15.93	18.26	15.83	product=GDP-L-fucose synthetase
TGME49_286660	0.26	12.9333	5.62316	7.4156e-43	4.11613e-44	0.3	0.18	0.3	8.46	15.47	14.87	product=kinesin, putative
TGME49_286670	1.36667	301.61	7.79033	0	0	0.9	1.53	1.67	307.62	298.53	298.68	product=hypothetical protein
TGME49_286740	5.17667	15.4767	1.54975	1.99063e-06	2.67401e-07	7.57	3.82	4.14	12.91	17.18	16.34	product=microneme-like protein
TGME49_286932	1.00667	26.2933	4.68388	2.18268e-103	5.53208e-105	1.23	0.84	0.95	22.06	27.72	29.1	product=ATPase family associated with various cellular activities (AAA) domain-containing protein
TGME49_287235	25.0467	84.2967	1.73217	4.40751e-05	6.70259e-06	37.87	20.12	17.15	48.83	111.43	92.63	product=hypothetical protein
TGME49_287240	16.4067	91.07	2.44774	1.10009e-14	1.02885e-15	23.61	13.72	11.89	68.57	104.25	100.39	product=hypothetical protein
TGME49_287250	2.68	21.74	3.00002	2.2486e-13	2.19132e-14	4.29	2.04	1.71	13.92	26.38	24.92	product=hypothetical protein
TGME49_287280	13.1833	30.1333	1.15871	1.43337e-08	1.68023e-09	13.97	13.33	12.25	28.13	28.64	33.63	product=Toxoplasma gondii family C protein
TGME49_287430	49.46	363.573	2.85552	1.64492e-22	1.2945e-23	57.94	47.96	42.48	231.26	421.82	437.64	product=hypothetical protein
TGME49_287440	13.3433	96.1033	2.79044	2.38368e-19	2.00277e-20	15.22	15.37	9.44	73.22	103.24	111.85	product=hypothetical protein
TGME49_287450	19.8967	122.543	2.52632	1.00306e-23	7.7031e-25	21.32	17.11	21.26	117.32	115.02	135.29	product=hypothetical protein
TGME49_287460	44.6467	516.877	3.43828	3.69119e-30	2.47919e-31	56.45	41.81	35.68	412.12	492.33	646.18	product=hypothetical protein
TGME49_287470	26.4267	148.06	2.4527	4.37379e-18	3.80787e-19	34.1	22.67	22.51	109.86	151.32	183	product=hypothetical protein
TGME49_287510	0.723333	3.87	2.37743	1.45026e-06	1.93711e-07	0.85	0.75	0.57	5.47	3.24	2.9	product=aromatic amino acid hydrolase AAH1
TGME49_288050	0.306667	1.45333	2.16722	2.38887e-10	2.59745e-11	0.32	0.3	0.3	2.05	1.1	1.21	product=intraflagellar transport protein 172, putative
TGME49_288220	0.32	19.0133	5.82273	1.48533e-86	4.74341e-88	0.35	0.36	0.25	23.25	16.59	17.2	product=CAP domain-containing protein
TGME49_288475	1.73	17.3067	3.30694	6.04973e-20	4.9603e-21	2.35	1.47	1.37	9.93	21.34	20.65	product=hypothetical protein
TGME49_288730	3.69667	36.1433	3.28609	2.03101e-32	1.3178e-33	3.4	3.66	4.03	23.07	42.45	42.91	product=DNA polymerase, putative
TGME49_289020	0.0133333	3.04667	7.87599	7.38001e-10	8.16468e-11	0	0	0.04	3.77	2.78	2.59	product=hypothetical protein
TGME49_289030	1.37667	4.82333	1.75642	0.000695802	0.000125516	1.49	1.55	1.09	5.33	4.86	4.28	product=hypothetical protein
TGME49_289170	4.04667	18.7133	2.19803	2.47252e-26	1.77347e-27	3.59	3.98	4.57	15.68	19.12	21.34	product=adenylate cyclase alpha 1
TGME49_289240	0.353333	35.2467	6.61442	1.01426e-147	1.27249e-149	0.31	0.45	0.3	34.93	34.52	36.29	product=DnaJ domain-containing protein
TGME49_289930	0.0666667	0.553333	3.1013	0.000559471	9.89762e-05	0.03	0.1	0.07	0.66	0.61	0.39	product=phosphoenolpyruvate carboxykinase, putative
TGME49_290970	10.8933	81.07	2.83932	8.04073e-07	1.0577e-07	7.09	11.5	14.09	140.48	48.5	54.23	product=serine palmitoyltransferase SPT2
TGME49_291130	0.16	3.22667	4.20192	2.86959e-19	2.4183e-20	0.27	0.14	0.07	3.12	3.11	3.45	product=hypothetical protein
TGME49_291150	0.61	10.4633	4.09088	1.54913e-100	4.16191e-102	0.5	0.77	0.56	10.06	11.1	10.23	product=zinc finger (CCCH type) motif-containing protein
TGME49_291340	0.48	17.5233	5.19594	1.27265e-66	5.48347e-68	0.51	0.49	0.44	11.47	20.55	20.55	product=hypothetical protein
TGME49_291830	0.33	1.34667	1.96316	2.20042e-05	3.23189e-06	0.44	0.24	0.31	1.43	1.45	1.16	product=hypothetical protein, conserved
TGME49_291920	0.32	4.11667	3.46249	0.0289268	0.00778289	0.43	0	0.53	6.31	2.9	3.14	product=hypothetical protein
TGME49_292250	0.0666667	5.00667	5.95639	5.0169e-07	6.4849e-08	0.2	0	0	4.22	5.58	5.22	product=SAG-related sequence SRS36A
TGME49_292260	0.61	1.67	1.42372	0.00429592	0.000892284	0.35	0.87	0.61	2.08	1.51	1.42	product=SAG-related sequence SRS36B
TGME49_292270	0.123333	63.58	8.94697	5.50087e-25	4.08505e-26	0.1	0	0.27	71.78	56.44	62.52	product=SAG-related sequence SRS36C
TGME49_292280	0.106667	57.02	9.15357	3.47432e-26	2.51405e-27	0	0.11	0.21	63.36	50.6	57.1	product=SAG-related sequence SRS36D
TGME49_292350	0.07	4.19	5.8367	9.75722e-07	1.2872e-07	0.09	0	0.12	3.27	4.56	4.74	product=hypothetical protein
TGME49_292390	0.863333	42.22	5.61089	8.46858e-16	7.66261e-17	1.38	0.74	0.47	19.63	52.65	54.38	product=KRUF family protein
TGME49_292960	21.0733	91.07	2.07764	2.01259e-36	1.22168e-37	25.1	19.85	18.27	91.23	90.39	91.59	product=hypothetical protein
TGME49_293250	0.0566667	24.3433	8.65298	7.57393e-91	2.30356e-92	0.06	0.04	0.07	21.22	25.53	26.28	product=hypothetical protein
TGME49_293252	0.186667	19.1367	6.67116	1.18232e-132	2.02273e-134	0.17	0.27	0.12	17.64	20.85	18.92	product=hypothetical protein
TGME49_293258	0.553333	8.11667	3.86439	9.47793e-52	4.68432e-53	0.57	0.51	0.58	6.21	9.21	8.93	product=hypothetical protein
TGME49_293368	0	2.19667	7.30012	2.04606e-07	2.5566e-08	0	0	0	1.25	2.53	2.81	product=TIP49 C-terminus family protein
TGME49_293420	15.6033	41.6933	1.38185	8.60739e-27	6.14112e-28	13.68	16.81	16.32	48.58	37.73	38.77	product=apicomplexan amino acid transporter ApiAT5-5
TGME49_293425	1.42667	4.71667	1.70406	7.64582e-13	7.62548e-14	1.3	1.33	1.65	4.9	4.44	4.81	product=apicomplexan amino acid transporter ApiAT5-6
TGME49_293450	0.0133333	0.4	4.61364	0.00541225	0.00115639	0.04	0	0	0.3	0.49	0.41	product=protein phosphatase PPM6
TGME49_293460	3.52333	7.70333	1.11819	7.7571e-12	8.03137e-13	3.1	3.74	3.73	7	8.09	8.02	product=ATP-dependent DNA ligase domain-containing protein
TGME49_293480	22.8433	48.1333	1.0505	1.53447e-09	1.72095e-10	26.11	20.73	21.69	43.87	48.94	51.59	product=MoeA N-terminal region (domain I and II) domain-containing protein
TGME49_293500	10.4933	30.15	1.50479	1.50454e-29	1.02387e-30	10	10.48	11	27.6	31.13	31.72	product=hypothetical protein
TGME49_293560	2.90667	32.66	3.46155	7.84638e-65	3.43049e-66	3.65	2.63	2.44	29.91	33.17	34.9	product=hypothetical protein
TGME49_293620	0.32	52.62	7.26664	1.52852e-142	2.15012e-144	0.49	0.23	0.24	53.12	50.18	54.56	product=hypothetical protein
TGME49_293780	18.4333	62.6667	1.73237	3.19502e-73	1.22683e-74	17.87	18.83	18.6	66.33	60.14	61.53	product=hypothetical protein
TGME49_293790	2.29667	29.4	3.62935	2.10758e-52	1.03629e-53	2.12	2.48	2.29	38.49	26.75	22.96	product=hypothetical protein
TGME49_293800	0.0666667	30.22	8.7789	2.68314e-54	1.29549e-55	0.1	0	0.1	33.2	27.85	29.61	product=transmembrane protein 65, putative
TGME49_293830	0.0166667	0.74	5.66084	0.000159793	2.60524e-05	0	0.05	0	0.41	0.9	0.91
TGME49_293840	1.33	42.9467	4.99362	1.20296e-293	2.43916e-296	1.12	1.56	1.31	45.62	39.29	43.93	product=EF hand domain-containing protein
TGME49_293850	0.0966667	16.3233	7.33039	2.11673e-40	1.22857e-41	0.17	0.04	0.08	12.79	18.51	17.67	product=clusterin-associated protein 1, putative
TGME49_293890	0	0.12	4.61363	0.0242622	0.0063246	0	0	0	0.2	0.09	0.07	product=intraflagellar transport 80 family protein
TGME49_294240	0.183333	42.9033	7.89035	1.89067e-94	5.53473e-96	0.13	0.2	0.22	26.39	52.16	50.16	product=hypothetical protein
TGME49_294260	0.01	1.08333	6.74307	3.8889e-07	4.97263e-08	0	0.03	0	1.17	1.03	1.05	product=NEK kinase
TGME49_294320	0.21	5.30333	4.66915	3.23077e-56	1.52306e-57	0.17	0.31	0.15	5.32	5.33	5.26	product=Oxysterol-binding protein
TGME49_294330	14.1867	30.14	1.06273	1.45872e-19	1.21083e-20	14.59	14.2	13.77	29.41	31.16	29.85	product=apical membrane antigen AMA4
TGME49_294400	5.71	38.2967	2.72948	1.16145e-73	4.4156e-75	5.01	6.37	5.75	35.07	40.02	39.8	product=rhoptry neck protein RON2L1
TGME49_294410	0.84	53.83	5.98718	2.27497e-136	3.57491e-138	0.78	1.09	0.65	46.19	59.69	55.61	product=hypothetical protein
TGME49_294570	0.0733333	41.3233	9.11786	1.51209e-88	4.75222e-90	0.08	0.04	0.1	36.16	45.39	42.42	product=rhodanese family domain-containing protein
TGME49_294585	0.163333	12.0033	6.26288	1.21452e-55	5.77172e-57	0.02	0.17	0.3	11.68	12.07	12.26	product=hypothetical protein
TGME49_294600	0.803333	9.99	3.64977	3.20207e-20	2.61327e-21	0.6	1.01	0.8	5.97	12.86	11.14	product=Toxoplasma gondii family D protein
TGME49_294820	0.146667	12.65	6.43505	1.73445e-198	1.14297e-200	0.09	0.2	0.15	12.87	12.2	12.88	product=type I fatty acid synthase, putative
TGME49_295130	0.43	1.58667	1.85918	0.00375951	0.000770388	0.46	0.52	0.31	1.26	1.93	1.57	product=hypothetical protein
TGME49_295390	0.58	3.76667	2.67114	8.38009e-23	6.5418e-24	0.48	0.59	0.67	4.16	3.32	3.82	product=hypothetical protein
TGME49_295400	6.77	15.2733	1.14408	4.02556e-10	4.41276e-11	5.31	7.47	7.53	18.57	14.26	12.99	product=MINDY deubiquitinase, putative
TGME49_295430	2.96333	30.73	3.35523	1.60379e-73	6.13794e-75	2.76	3.3	2.83	27.38	29.48	35.33	product=hypothetical protein
TGME49_295440	7.55667	77.2633	3.33103	2.06057e-71	8.14721e-73	8	6.75	7.92	66.71	88.94	76.14	product=hypothetical protein
TGME49_295640	0.07	1.13333	3.98529	1.21971e-14	1.14227e-15	0.08	0.09	0.04	1.05	1.19	1.16	product=peptidase family M13 protein
TGME49_295740	0.16	26.0167	7.33587	8.39179e-175	7.86963e-177	0.12	0.22	0.14	22.21	28.6	27.24	product=hypothetical protein
TGME49_295945	0.25	5.09	4.09977	0.000614677	0.0001096	0.75	0	0	4.1	6.38	4.79	product=hypothetical protein
TGME49_296020	4.09	88.5	4.3801	1.58158e-28	1.09835e-29	6.79	2.71	2.77	62.04	100.1	103.36	product=hypothetical protein
TGME49_296231	9.46	63.76	2.73841	8.31711e-30	5.62836e-31	10.16	8.51	9.71	46.29	72.97	72.02	product=hypothetical protein
TGME49_296340	31.9733	404.467	3.62347	1.75643e-55	8.36924e-57	36.59	31.18	28.15	319.85	399.25	494.3	product=hypothetical protein
TGME49_297090	0.296667	4.81333	4.03745	1.41263e-11	1.4769e-12	0.2	0.34	0.35	3.41	5.58	5.45	product=hypothetical protein
TGME49_297280	0.62	290.453	8.92536	5.67736e-77	2.07208e-78	0.11	1.16	0.59	220.8	351.52	299.04	product=hypothetical protein
TGME49_297290	0.0533333	0.75	3.83287	0.0162943	0.00396466	0.07	0	0.09	0.27	0.95	1.03	product=hypothetical protein
TGME49_297410	1.15333	14.3167	3.5622	8.8448e-40	5.16722e-41	1.67	0.76	1.03	16.17	13.33	13.45	product=hypothetical protein
TGME49_297480	0.186667	5.82667	4.964	9.77773e-65	4.28728e-66	0.17	0.18	0.21	4.82	6.18	6.48	product=hypothetical protein
TGME49_297647	1.35667	71.1467	5.66881	7.36026e-104	1.85615e-105	1.78	1.47	0.82	62.12	77.33	73.99	product=hypothetical protein
TGME49_297710	6.05	34.91	2.50269	2.98824e-61	1.34056e-62	4.77	6.9	6.48	39.38	31.87	33.48	product=hypothetical protein
TGME49_297820	0.04	1.60333	5.34457	8.94292e-08	1.09931e-08	0	0.08	0.04	1.22	1.61	1.98	product=sperm associated antigen 6, putative
TGME49_297910	2.43	96.1267	5.26432	1.67679e-205	9.7747e-208	2.63	2.38	2.28	96.05	92.1	100.23	product=hypothetical protein
TGME49_297920	0.943333	2.32333	1.30719	0.00157672	0.000302117	0.85	0.75	1.23	1.8	2.48	2.69	product=hypothetical protein
TGME49_298060	13.23	27.3067	1.01308	6.21334e-09	7.13381e-10	14.4	12.36	12.93	25.87	26.43	29.62	product=Toxoplasma gondii family C protein
TGME49_298590	0.126667	44.8433	8.87938	2.19036e-15	2.00966e-16	0	0	0.38	26.84	51.87	55.82	product=hypothetical protein
TGME49_298820	0.05	7.39	7.15947	2.79537e-20	2.27782e-21	0.03	0.04	0.08	8.88	5.96	7.33	product=hypothetical protein
TGME49_298960	1.64667	23.26	3.81381	1.889e-30	1.26396e-31	1.26	1.89	1.79	19.95	24.66	25.17	product=Toxoplasma gondii family C protein
TGME49_299020	0.19	14.62	6.27651	4.72786e-142	6.77035e-144	0.15	0.17	0.25	16.7	13.13	14.03	product=AP2 domain transcription factor AP2III-4
TGME49_299220	0.09	34.2133	8.26039	1.86445e-14	1.75553e-15	0.27	0	0	37.06	32.44	33.14	product=hypothetical protein
TGME49_299230	0.12	23.7133	7.66441	1.511e-82	5.09346e-84	0.05	0.11	0.2	20.98	25.33	24.83	product=F-box domain-containing protein
TGME49_299900	7.09	14.6967	1.01527	6.16918e-18	5.40223e-19	7.17	7.29	6.81	16.78	13.11	14.2	product=hypothetical protein
TGME49_300130	3.2	29.85	3.19495	4.17128e-129	7.61203e-131	2.95	3.27	3.38	31.58	29.22	28.75	product=apical membrane antigen AMA2
TGME49_300980	0.17	25.7267	7.20954	3.95403e-108	9.72098e-110	0.14	0.23	0.14	25.11	26.41	25.66	product=hypothetical protein
TGME49_300990	0.23	27.31	6.92642	1.19902e-123	2.38558e-125	0.12	0.28	0.29	27.23	26.39	28.31	product=Toxoplasma gondii family C protein
TGME49_301000	1.77667	8.52333	2.19643	2.44594e-19	2.05817e-20	2.07	1.82	1.44	10.77	7.16	7.64	product=methyltransferase
TGME49_301140	1.08	5.13333	2.24486	1.94851e-08	2.30878e-09	1.03	1.38	0.83	3.59	6.46	5.35	product=SAG-related sequence SRS19A
TGME49_301150	0.3	1.27	2.0612	0.026725	0.00706479	0.08	0.41	0.41	1.58	1.03	1.2	product=SAG-related sequence SRS19B
TGME49_301160	8.84667	35.6433	1.99426	4.49653e-17	4.0116e-18	5.7	10.52	10.32	36.21	34.56	36.16	product=SAG-related sequence SRS19C
TGME49_301170	1.92333	167.39	6.42815	1.00663e-110	2.35999e-112	0.97	2.65	2.15	213.51	129.73	158.93	product=SAG-related sequence SRS19D
TGME49_301180	13.1733	41.1567	1.59212	3.86723e-10	4.23431e-11	10.04	15.37	14.11	57.94	32.44	33.09	product=SAG-related sequence SRS19F
TGME49_301210	9.12	24.1467	1.36379	7.18578e-19	6.12854e-20	8.9	9.07	9.39	30.65	20.06	21.73	product=NAD(P) transhydrogenase subunit beta, putative
TGME49_301240	1.04	27.3867	4.66466	1.66544e-52	8.16784e-54	1.63	0.88	0.61	28.07	26.67	27.42	product=hypothetical protein
TGME49_301360	0.256667	2.16333	3.07772	2.8379e-12	2.89868e-13	0.25	0.18	0.34	1.49	2.52	2.48	product=phosphate transporter, putative
TGME49_301370	0.643333	4.35	2.72109	4.2384e-10	4.65681e-11	0.84	0.47	0.62	3.39	4.93	4.73	product=palmitoyltransferase DHHC10
TGME49_301480	1.96667	4.91667	1.26867	2.07761e-05	3.03836e-06	1.68	2.06	2.16	7.05	3.3	4.4	product=hypothetical protein
TGME49_301690	0.836667	10.86	3.65741	4.75621e-25	3.52e-26	1.16	0.73	0.62	8	11.4	13.18	product=hypothetical protein
TGME49_301890	32.9867	95.5967	1.49063	2.25797e-15	2.07455e-16	29.02	33.39	36.55	127.8	76.16	82.83	product=Toxoplasma gondii family B protein
TGME49_304450	0	0.273333	5.69595	0.000667245	0.000119903	0	0	0	0.14	0.29	0.39	product=cation-transporting ATPase
TGME49_304730	4.12333	43.1267	3.3353	1.73124e-96	4.98025e-98	4.69	3.97	3.71	46.33	40.68	42.37	product=MOB-like protein phocein
TGME49_305100	0.0166667	5.91333	8.30031	1.38255e-14	1.30003e-15	0.02	0.03	0	6.87	5.42	5.45	product=hypothetical protein
TGME49_305110	0.143333	0.756667	2.41358	0.0199941	0.00503209	0.12	0.08	0.23	0.69	0.69	0.89	product=hypothetical protein
TGME49_305280	0.0366667	3.76667	6.44095	3.38779e-08	4.07857e-09	0.11	0	0	5.37	3.04	2.89	product=hypothetical protein
TGME49_305610	4.15333	21.5767	2.34232	4.87679e-74	1.8417e-75	4.26	4.09	4.11	23.17	19.98	21.58	product=hypothetical protein
TGME49_305630	1.02333	7.71	2.91777	8.33364e-20	6.87518e-21	0.82	1.11	1.14	4.6	9.09	9.44	product=F-box domain-containing protein
TGME49_305790	0.136667	10.0767	6.17912	1.49954e-85	4.88381e-87	0.13	0.12	0.16	11.37	8.3	10.56	product=protein-tyrosine phosphatase, putative
TGME49_305890	0.613333	41.7267	6.04985	4.6127e-149	5.6117e-151	0.82	0.48	0.54	36.6	43.57	45.01	product=hypothetical protein
TGME49_306230	0.456667	23.3267	5.66689	5.76139e-194	4.08868e-196	0.37	0.45	0.55	25.23	21.51	23.24	product=hypothetical protein
TGME49_306334	0.306667	5.15	4.13715	9.31393e-18	8.19144e-19	0.21	0.51	0.2	5.58	5.13	4.74	product=hypothetical protein
TGME49_306450	2.01333	5.08667	1.30254	0.00574397	0.00123482	3.06	0.96	2.02	4.45	5.6	5.21	product=short chain dehydrogenase family protein, putative
TGME49_306500	0.196667	15.94	6.3299	2.10494e-97	5.94858e-99	0.18	0.27	0.14	14.76	15.85	17.21	product=hypothetical protein
TGME49_306510	0.736667	45.4967	5.91271	5.44581e-120	1.13181e-121	0.91	0.48	0.82	38.17	50.52	47.8	product=zinc finger (CCCH type) motif-containing protein
TGME49_306680	7.71333	27.4133	1.77679	2.56028e-17	2.27119e-18	8.12	7.14	7.88	31.48	21.26	29.5	product=hypothetical protein
TGME49_306688	1.24667	8.40333	2.69985	3.37903e-26	2.44081e-27	1.48	1.22	1.04	8.64	8.2	8.37	product=hypothetical protein
TGME49_306700	2.87667	8.89333	1.61476	4.30562e-20	3.52481e-21	2.85	2.85	2.93	7.53	9.25	9.9	product=hypothetical protein
TGME49_307030	12.15	27.0233	1.1159	2.26031e-11	2.38892e-12	10.13	12.68	13.64	31.84	23.14	26.09	product=Purine nucleoside phosphorylase
TGME49_307045	0.67	4.5	2.74261	5.73559e-08	6.96325e-09	0.79	0.66	0.56	2.46	4.82	6.22	product=Toxoplasma gondii family B protein
TGME49_307460	1.39	9.07667	2.71226	5.65488e-05	8.68548e-06	0.92	1.48	1.77	5.14	10.63	11.46	product=Toxoplasma gondii family B protein
TGME49_308960	0.256667	10.2467	5.27558	2.25674e-144	3.00288e-146	0.26	0.27	0.24	11.11	9.5	10.13	product=ATPase, AAA family protein
TGME49_308965	2.86	9.87	1.77677	2.08244e-23	1.60451e-24	2.55	2.93	3.1	8.46	10.07	11.08	product=hypothetical protein
TGME49_309030	0.483333	23.4333	5.5719	1.47024e-46	7.71359e-48	0.73	0.4	0.32	14.66	29.62	26.02	product=hypothetical protein
TGME49_309352	0.266667	1.10667	2.07931	0.0049339	0.00104355	0.19	0.36	0.25	0.74	1.41	1.17	product=SAG-related sequence SRS55N
TGME49_309410	12.19	43.9767	1.83835	1.36655e-11	1.42699e-12	14.06	11.83	10.68	29.94	52.71	49.28	product=AP2 domain transcription factor AP2XI-1
TGME49_309840	0.266667	5.55667	4.37587	1.13656e-33	7.23042e-35	0.19	0.19	0.42	6.82	5.01	4.84	product=hypothetical protein
TGME49_309930	30.8467	79.45	1.34301	1.54961e-32	1.00152e-33	30.15	31.07	31.32	75.49	79.78	83.08	product=dense granule protein GRA56
TGME49_309980	8.38667	27.5767	1.69127	1.61852e-111	3.77403e-113	8.2	8.64	8.32	29.28	26.8	26.65	product=dynein heavy chain family protein
TGME49_310160	0.366667	38.4467	6.6915	2.93953e-211	1.52732e-213	0.45	0.29	0.36	39.63	36.45	39.26	product=argonaute AGO
TGME49_310260	1.11	103.953	6.53244	4.31005e-122	8.73917e-124	1.05	1.06	1.22	83.02	116.96	111.88	product=hypothetical protein
TGME49_310330	20.5567	89.8067	2.10216	2.24517e-82	7.62522e-84	19.81	20.8	21.06	87.68	92.95	88.79	product=hypothetical protein
TGME49_310340	0.0933333	40.72	8.84522	5.60457e-32	3.67908e-33	0	0.14	0.14	39.29	41.99	40.88	product=hypothetical protein
TGME49_310520	2.66	24.5933	3.186	7.75379e-188	5.99393e-190	2.57	2.73	2.68	24.69	24.14	24.95	product=3'5'-cyclic nucleotide phosphodiesterase PDE12
TGME49_310580	0.14	12.04	6.30956	1.13676e-39	6.6699e-41	0.24	0.09	0.09	13.08	12.39	10.65	product=1,3(4)-beta-glucanase
TGME49_310680	0.876667	118.197	7.0563	7.59314e-191	5.67729e-193	0.76	0.8	1.07	124.14	111.98	118.47	product=aminotransferase, class I/II superfamily protein
TGME49_310830	1.68	7.64	2.1558	2.63522e-12	2.68832e-13	2.11	1.73	1.2	6.16	8.37	8.39	product=enoyl-CoA hydratase/isomerase family protein
TGME49_311335	1.37667	3.30667	1.26708	0.00284954	0.000570558	1.43	1.71	0.99	1.85	4.13	3.94	product=dual specificity phosphatase, catalytic domain-containing protein
TGME49_311370	0.266667	30.22	6.80291	8.44022e-92	2.53495e-93	0.21	0.35	0.24	31.66	28.46	30.54	product=methylmalonate-semialdehyde dehydrogenase [acylating], putative
TGME49_311380	1.48333	5.13333	1.75184	2.13423e-34	1.3388e-35	1.6	1.38	1.47	5.98	4.66	4.76	product=hypothetical protein
TGME49_311485	0.133333	0.95	2.87306	0.00912423	0.00205818	0.05	0.21	0.14	0.73	0.46	1.66	product=hypothetical protein
TGME49_311490	0.976667	16.3533	4.05265	2.30802e-83	7.69244e-85	0.82	0.81	1.3	15.35	16.18	17.53	product=hypothetical protein
TGME49_311700	0.156667	0.923333	2.57703	2.55304e-05	3.76275e-06	0.11	0.13	0.23	0.38	1.24	1.15	product=hypothetical protein
TGME49_311755	0.566667	4.08	2.80937	6.37392e-16	5.75115e-17	0.52	0.43	0.75	5.84	3.17	3.23	product=plasma membrane protein 62D16
TGME49_312240	0.763333	63.4233	6.35934	1.14715e-176	1.03216e-178	0.85	0.85	0.59	52.02	71.72	66.53	product=hypothetical protein
TGME49_312245	0.38	9.55333	4.66391	4.80594e-19	4.08666e-20	0.48	0.45	0.21	8.6	11.41	8.65	product=hypothetical protein
TGME49_312510	0.363333	50.17	7.11774	1.132e-184	9.03767e-187	0.2	0.52	0.37	48.43	50.97	51.11	product=ATP-dependent DNA helicase 2 subunit KU80
TGME49_312635	0.24	1.63333	2.78678	5.76309e-06	7.95337e-07	0.17	0.33	0.22	1.32	2.03	1.55	product=P-loop NTPase, putative
TGME49_312875	2.91667	6.17	1.0562	3.90533e-09	4.43438e-10	3.31	2.79	2.65	5.73	6.52	6.26	product=hypothetical protein
TGME49_312930	0.166667	1.94667	3.47316	1.04558e-07	1.28926e-08	0.19	0.18	0.13	2.25	1.89	1.7	product=cystathione gamma lyase
TGME49_312970	0.0866667	9.47	6.79674	6.42892e-77	2.35453e-78	0.06	0.08	0.12	10.17	9.05	9.19	product=hypothetical protein
TGME49_313050	6.61333	52.32	2.96253	5.42528e-14	5.18396e-15	9.18	4.97	5.69	28.56	66.56	61.84	product=oxidoreductase, short chain dehydrogenase/reductase family protein
TGME49_313210	0.463333	5.64667	3.59445	1.66459e-39	9.78797e-41	0.47	0.45	0.47	3.94	6.28	6.72	product=hypothetical protein
TGME49_313220	0.0633333	25.52	8.61478	4.6628e-84	1.53634e-85	0.06	0.06	0.07	22	27.35	27.21	product=hypothetical protein
TGME49_313440	2.63667	10.73	2.01111	2.04239e-19	1.71084e-20	2.7	2.71	2.5	8.79	11.76	11.64	product=dense granule protein GRA59
TGME49_313660	3.06667	17.3433	2.47496	1.74959e-42	9.77783e-44	2.33	3.42	3.45	20.26	15.23	16.54	product=hypothetical protein
TGME49_313725	0.0366667	14.3133	8.63926	1.31877e-64	5.81587e-66	0.02	0.03	0.06	19.38	11.39	12.17	product=RNA binding protein, putative
TGME49_313740	0.0166667	3.69	7.87201	5.50185e-18	4.79695e-19	0.03	0.02	0	2.73	3.98	4.36	product=zinc finger (CCCH type) motif-containing protein
TGME49_313848	0.233333	19.1067	6.35942	2.84166e-34	1.78616e-35	0.17	0.22	0.31	16.13	19.27	21.92	product=hypothetical protein
TGME49_313852	0.876667	28.7933	5.01835	1.23257e-87	3.88938e-89	0.58	1.02	1.03	39.11	23.81	23.46	product=hypothetical protein
TGME49_313890	3.44667	13.5267	1.93453	3.5299e-46	1.87432e-47	3.43	3.55	3.36	16.48	12.01	12.09	product=hypothetical protein
TGME49_313950	1.20667	32.2433	4.72357	1.60485e-172	1.54567e-174	1.1	1.38	1.14	30.03	32.75	33.95	product=GMC oxidoreductase
TGME49_314055	0.176667	20.0667	6.74074	8.29029e-77	3.04674e-78	0.24	0.14	0.15	18.19	21.25	20.76	product=splicing factor, putative
TGME49_314330	1.4	27.7533	4.2613	1.00107e-40	5.7849e-42	2.24	0.89	1.07	28.33	27.02	27.91	product=ABC transporter, ATP-binding domain-containing protein
TGME49_314485	0.36	3.59333	3.29581	9.50599e-36	5.80647e-37	0.37	0.37	0.34	3.34	3.66	3.78	product=hypothetical protein
TGME49_314490	0.03	1.91333	6.15483	1.01207e-05	1.43006e-06	0	0	0.09	2.57	1.42	1.75	product=hypothetical protein
TGME49_314670	0.7	4.42333	2.61997	9.31544e-12	9.66842e-13	1	0.66	0.44	3.4	5.33	4.54	product=hypothetical protein
TGME49_315090	0.03	0.786667	4.32834	0.0123099	0.00288443	0.09	0	0	0.71	0.68	0.97	product=hypothetical protein
TGME49_315100	3.26667	22.9967	2.80176	8.34243e-70	3.43593e-71	2.8	3.66	3.34	21.44	23.97	23.58	product=hypothetical protein
TGME49_315240	0.573333	3.86	2.67955	1.26872e-10	1.36664e-11	0.66	0.52	0.54	4.96	3.3	3.32	product=hypothetical protein
TGME49_315260	0.73	3.28333	2.15717	1.44778e-05	2.07507e-06	0.85	0.44	0.9	2.44	3.33	4.08	product=alanine dehydrogenase
TGME49_315410	1.09667	3.71667	1.76067	0.00204289	0.000398947	1.32	0.93	1.04	1.77	4.52	4.86	product=SAG-related sequence SRS53F
TGME49_315450	1.12333	5.44333	2.23824	4.18967e-25	3.09009e-26	1.16	0.99	1.22	6	4.55	5.78	product=hypothetical protein
TGME49_315480	0.323333	35.2233	6.73887	2.22347e-166	2.22601e-168	0.29	0.31	0.37	39.31	32.62	33.74	product=acyl-CoA dehydrogenase, middle domain-containing protein
TGME49_315520	0.953333	34.34	5.16096	5.31504e-97	1.50877e-98	0.87	0.92	1.07	27.65	39.03	36.34	product=calcium-binding egf domain-containing protein CBDP1
TGME49_315540	0.03	0.393333	3.64083	0.0280319	0.00748487	0.04	0	0.05	0.66	0.4	0.12	product=calcium binding egf domain-containing protein
TGME49_315550	0.19	1.93333	3.3101	1.22201e-08	1.42782e-09	0.16	0.2	0.21	2.32	1.52	1.96	product=calcium-binding egf domain-containing protein CBDP4
TGME49_315560	0.466667	2.60333	2.41254	1.03379e-06	1.36643e-07	0.36	0.52	0.52	4.63	1.77	1.41	product=ATP-binding cassette G family transporter ABCG77
TGME49_315630	0.49	5.30667	3.41046	8.44082e-22	6.74966e-23	0.36	0.42	0.69	6.63	4.18	5.11	product=hypothetical protein
TGME49_315715	0.42	1.36	1.63232	0.0245902	0.00642256	0.55	0.35	0.36	1.35	1.25	1.48	product=hypothetical protein
TGME49_315730	0.0366667	1.86	5.54117	8.80363e-09	1.02082e-09	0.07	0.04	0	1.88	1.66	2.04	product=apical membrane antigen AMA3
TGME49_315900	3.64667	27.57	2.91289	3.71913e-23	2.88444e-24	3.62	3.69	3.63	16.76	34.31	31.64	product=hypothetical protein
TGME49_315962	0.256667	30.1367	6.83411	2.70331e-58	1.24699e-59	0.39	0.17	0.21	19.55	35.34	35.52	product=hypothetical protein
TGME49_315970	0.136667	32.56	7.924	8.70059e-78	3.16445e-79	0.05	0.16	0.2	36.79	29.08	31.81	product=lipoxygenase-like enzyme LOXL1
TGME49_316130	0.683333	3.85	2.52252	2.13023e-09	2.39722e-10	0.36	0.74	0.95	2.83	4.76	3.96	product=hypothetical protein
TGME49_316190	0.146667	0.7	2.28398	0.00435307	0.000908015	0.09	0.23	0.12	0.41	0.87	0.82	product=superoxide dismutase SOD3
TGME49_316370	0.126667	1.54333	3.64479	7.94903e-13	7.93795e-14	0.09	0.17	0.12	1.49	1.56	1.58	product=hypothetical protein
TGME49_316430	3.13333	13.9833	2.13295	2.69525e-68	1.13057e-69	3.35	2.88	3.17	13.97	13.37	14.61	product=target of rapamycin (TOR), putative
TGME49_316560	0.223333	4.64333	4.31684	3.61899e-23	2.80219e-24	0.29	0.04	0.34	5.3	4.22	4.41	product=Toxoplasma gondii family D protein
TGME49_316635	0.336667	10.3633	4.93878	3.74841e-118	8.17041e-120	0.31	0.34	0.36	8.97	10.94	11.18	product=hypothetical protein
TGME49_316670	0.403333	16.6067	5.37979	2.53707e-138	3.86959e-140	0.27	0.47	0.47	17.38	15.19	17.25	product=Toxoplasma gondii family D protein
TGME49_316690	0.26	2.87333	3.45848	2.72832e-13	2.67265e-14	0.28	0.27	0.23	2.43	3.47	2.72	product=hypothetical protein
TGME49_316780	0.0266667	44.6567	10.6285	1.01813e-33	6.4641e-35	0.02	0	0.06	35.22	48.79	49.96	product=hypothetical protein
TGME49_316890	0.303333	3.63667	3.5909	1.75462e-12	1.77219e-13	0.25	0.39	0.27	3.15	3.65	4.11	product=hypothetical oocyst wall protein HOWP1
TGME49_317820	0	2.23667	4.89015	0.0172996	0.00423882	0	0	0	4.38	1.69	0.64	product=hypothetical protein
TGME49_317830	0.37	25.68	6.05042	2.17022e-19	1.82066e-20	0.31	0.2	0.6	34.4	19.19	23.45	product=hypothetical protein
TGME49_318120	0.636667	2.32	1.89504	5.91135e-12	6.0829e-13	0.55	0.62	0.74	2	2.37	2.59	product=hypothetical protein
TGME49_318130	0.0733333	6.55333	6.52038	5.53036e-31	3.67242e-32	0.07	0.12	0.03	6.49	5.73	7.44	product=Toxoplasma gondii family E protein
TGME49_318180	0.05	2.26333	5.44472	7.05404e-15	6.55254e-16	0.03	0.04	0.08	3.87	1.25	1.67	product=peroxisomal membrane protein PEX16, putative
TGME49_318220	0.316667	1.51	2.17062	3.50388e-05	5.24405e-06	0.26	0.31	0.38	2.44	1.05	1.04	product=hypothetical protein
TGME49_318240	0.266667	54.15	7.62886	0	0	0.3	0.24	0.26	52.76	53.77	55.92	product=Tubulin-tyrosine ligase family protein
TGME49_318275	2.84667	21.83	2.92599	1.25721e-50	6.27728e-52	2.57	2.77	3.2	18.68	23.82	22.99	product=peptidyl-prolyl cis-trans isomerase, FKBP-type domain-containing protein
TGME49_318540	0.0133333	0.193333	3.97815	0.0361839	0.0100009	0	0	0.04	0.11	0.28	0.19	product=calcium-binding egf domain-containing protein CBDP2
TGME49_318610	1.29	15.78	3.57972	9.78318e-67	4.20289e-68	1.58	1.02	1.27	14.58	15.38	17.38	product=AP2 domain transcription factor AP2IV-3
TGME49_318675	0.67	19.5333	4.82013	2.47558e-188	1.88233e-190	0.74	0.61	0.66	21.69	17.93	18.98	product=3'5'-cyclic nucleotide phosphodiesterase PDE8
TGME49_319360	2.11	22.5667	3.41341	6.19326e-21	4.99165e-22	2.2	2.01	2.12	12.25	28.3	27.15	product=SAG-related sequence SRS17A
TGME49_319380	0.26	10.2233	5.271	5.864e-148	7.20831e-150	0.25	0.35	0.18	10.09	9.99	10.59	product=hypothetical protein
TGME49_319390	0.0633333	8.15333	7.06803	5.55478e-50	2.7876e-51	0.04	0.09	0.06	7.54	8.76	8.16	product=hypothetical protein
TGME49_319520	0.953333	7.37	2.93678	9.70964e-24	7.44435e-25	1.19	0.85	0.82	5.2	8.72	8.19	product=hypothetical protein
TGME49_319630	0.483333	1.19333	1.33159	0.0318646	0.0086496	0.26	0.72	0.47	0.8	1.54	1.24	product=hypothetical protein
TGME49_319890	6.72	18.71	1.43421	6.13331e-12	6.31907e-13	6.54	7.01	6.61	19.37	18.38	18.38	product=tyrosine-rich oocyst wall protein
TGME49_319970	0.0566667	2.04	5.11387	1.41419e-15	1.28677e-16	0.06	0.08	0.03	2.19	1.66	2.27	product=subtilisin SUB10
TGME49_320150	2.53667	25.22	3.27644	2.78448e-68	1.17152e-69	3.08	2.35	2.18	23.89	25.97	25.8	product=elongation factor Tu GTP binding domain-containing protein
TGME49_320170	1.32667	5.03333	1.92488	3.48202e-05	5.20251e-06	1.33	1.17	1.48	2.83	5.49	6.78	product=SAG-related sequence SRS16E
TGME49_320180	4.1	9.57333	1.17668	0.000550884	9.73873e-05	2.84	5.3	4.16	12.6	6.94	9.18	product=SAG-related sequence SRS16C
TGME49_320190	2.63	70.8167	4.73077	1.44465e-72	5.62041e-74	1.46	3	3.43	88.19	61.03	63.23	product=SAG-related sequence SRS16B
TGME49_320200	4.40333	9.26333	1.06765	1.30006e-05	1.85676e-06	3.88	4.8	4.53	7.27	10.3	10.22	product=SAG-related sequence SRS16A
TGME49_320230	0.896667	3.75	2.06716	1.74663e-06	2.34182e-07	0.66	1.16	0.87	3.19	3.73	4.33	product=SAG-related sequence SRS15C
TGME49_320260	8.31	22.6367	1.41818	4.68887e-43	2.59668e-44	7.46	8.71	8.76	24.94	21.14	21.83	product=hypothetical protein
TGME49_320270	0.25	37.1567	7.19819	1.80214e-152	2.10108e-154	0.23	0.27	0.25	40.08	35.35	36.04	product=nucleoside transporter, putative
TGME49_320290	0.0166667	1.07667	5.93851	4.52823e-05	6.89765e-06	0	0	0.05	1.74	0.66	0.83	product=hypothetical protein
TGME49_320500	0.0566667	0.926667	3.95566	1.81553e-11	1.90963e-12	0.04	0.06	0.07	1.41	0.56	0.81	product=patched family protein
TGME49_320540	0.0866667	85.62	9.90727	1.51558e-40	8.77733e-42	0.05	0.14	0.07	97.94	79.4	79.52	product=hypothetical protein
TGME49_320560	0.0933333	7.53	6.35611	1.93288e-11	2.03551e-12	0.08	0.1	0.1	5.6	7.75	9.24	product=p25-alpha family protein
TGME49_320680	0.76	4.87	2.66073	3.68227e-41	2.10922e-42	0.78	0.81	0.69	4.38	5.45	4.78	product=AP2 domain transcription factor AP2IV-2
TGME49_320715	0.03	4.75667	7.22728	7.0248e-26	5.10102e-27	0.03	0.04	0.02	4.64	4.62	5.01	product=hypothetical protein
TGME49_320730	0	0.156667	4.62024	0.0358457	0.00989381	0	0	0	0.06	0.28	0.13	product=homoserine O-acetyltransferase, putative
TGME49_320740	37.0133	122.91	1.70094	4.26364e-28	3.00416e-29	28.87	40.39	41.78	140.15	110.69	117.89	product=hypothetical protein
TGME49_320780	0.0333333	12.0733	8.07033	2.01176e-10	2.18232e-11	0.1	0	0	12.36	12.68	11.18	product=hypothetical protein
TGME49_321390	0.79	15.0933	4.17812	4.91919e-53	2.40006e-54	1.05	0.68	0.64	16.36	14.66	14.26	product=hypothetical protein
TGME49_321470	0.243333	1.45333	2.53036	0.000567229	0.000100492	0.28	0.22	0.23	1.35	1.9	1.11	product=SAG-related sequence SRS12D
TGME49_321480	4.02333	56.68	3.79148	1.30048e-110	3.06537e-112	4.04	4.53	3.5	51.89	59.4	58.75	product=SAG-related sequence SRS12B
TGME49_321700	0.28	2.75	3.47837	0.000572514	0.000101549	0.51	0.17	0.16	1.21	3.72	3.32	product=hypothetical protein
TGME49_321710	0.123333	1.95	3.99417	0.000529568	9.34848e-05	0.24	0.13	0	1.62	1.9	2.33	product=hypothetical protein
TGME49_321900	0.113333	3.55333	4.93932	0.000140185	2.26861e-05	0.34	0	0	2.85	4.02	3.79	product=fructose-1,6-bisphosphate aldolase
TGME49_322020	0.386667	44.27	6.82972	1.18775e-32	7.66148e-34	0.59	0.14	0.43	31.63	51.71	49.47	product=hypothetical protein
TGME49_322100	8.60333	129.867	3.88921	1.88421e-126	3.55782e-128	7.61	10.12	8.08	133.17	114.12	142.31	product=myosin-light-chain kinase
TGME49_322110	8.92333	56.4867	2.62575	3.66231e-43	2.02353e-44	9.72	8.77	8.28	52.19	63.71	53.56	product=hypothetical protein
TGME49_322130	0.216667	16.8467	6.3352	4.51249e-05	6.86795e-06	0.65	0	0	5.91	15.83	28.8	product=hypothetical protein
TGME49_322300	0.0866667	1.36	4.13636	0.0126141	0.0029605	0	0.13	0.13	0.19	1.9	1.99	product=hypothetical protein
TGME49_322400	3.48	8.11	1.18619	0.00531927	0.00113322	3.55	4	2.89	7.11	7.57	9.65	product=hypothetical protein
TGME49_323000	1	2.69667	1.40788	6.12339e-05	9.43613e-06	1.23	0.8	0.97	2.36	2.8	2.93	product=KRUF family protein
TGME49_323010	73.0167	183.397	1.29728	3.73914e-08	4.51103e-09	89.7	64.53	64.82	154.05	217.27	178.87	product=hypothetical protein
TGME49_323020	3.53	17.3233	2.25301	9.22483e-29	6.37123e-30	4.08	2.99	3.52	18.89	14.72	18.36	product=KRUF family protein
TGME49_323200	0.0933333	17.3467	7.38506	4.80786e-27	3.41808e-28	0.28	0	0	19.75	15.87	16.42	product=OTU family cysteine protease
TGME49_323310	24.5333	154.44	2.6208	4.70841e-81	1.6528e-82	27.32	21.71	24.57	153.78	152.64	156.9	product=hypothetical protein
TGME49_323320	17.8567	93.8367	2.35568	5.62853e-35	3.4951e-36	18.97	16.62	17.98	81.66	106.17	93.68	product=hypothetical protein
TGME49_323500	0	0.533333	5.40563	0.00297932	0.000599565	0	0	0	1.03	0.34	0.23	product=hypothetical protein
TGME49_323600	0.0133333	6.86	8.9969	9.73701e-13	9.79747e-14	0	0	0.04	6.62	7.39	6.57	product=OTU family cysteine protease
TGME49_323700	0.0133333	6.86	8.9969	9.73701e-13	9.79747e-14	0	0	0.04	6.62	7.39	6.57	product=OTU family cysteine protease
TGME49_323800	0.0133333	6.86	8.9969	9.73701e-13	9.79747e-14	0	0	0.04	6.62	7.39	6.57	product=OTU family cysteine protease
TGME49_325100	0.0266667	9.40667	8.62528	1.15171e-11	1.19681e-12	0	0	0.08	11.23	8.75	8.24	product=hypothetical protein
TGME49_329100	32.69	79.71	1.2339	2.41654e-23	1.865e-24	34.71	32.12	31.24	90.26	72.22	76.65	product=Toxoplasma gondii family C protein
TGME49_329600	0.0333333	0.733333	4.12443	0.00778004	0.00173032	0.1	0	0	1.2	0.36	0.64	product=hypothetical protein
TGME49_329800	29.0767	127.06	2.1091	3.83742e-38	2.28563e-39	28.63	29.94	28.66	107.97	139.76	133.45	product=hypothetical protein
TGME49_500002	0.163333	1.13	2.7671	0.00168273	0.000323708	0.21	0.14	0.14	0.63	1.26	1.5	product=hypothetical protein, conserved
TGME49_500003	0.07	5.42667	6.21293	2.0815e-07	2.60352e-08	0.09	0	0.12	3.47	5.87	6.94	product=hypothetical protein, conserved
TGME49_500007	2.42	93.32	5.24995	3.42163e-265	9.53945e-268	2.29	2.48	2.49	85.02	98.63	96.31	product=hypothetical protein, conserved
TGME49_500008	0.106667	1.62667	3.89215	5.60382e-07	7.29327e-08	0.11	0.14	0.07	0.6	2.31	1.97	product=CCCH-type zinc finger protein, putative
TGME49_500009	0.413333	36.6367	6.4429	7.60923e-145	9.93222e-147	0.42	0.42	0.4	30.05	40.64	39.22	product=kinesin-like protein
TGME49_500012	0.113333	1.12333	3.33108	2.78502e-10	3.03526e-11	0.07	0.07	0.2	1.11	1.13	1.13	product=thrombospondin type 1 domain-containing protein
TGME49_500017	5.49333	17.8333	1.69281	5.14348e-09	5.86635e-10	3.14	6.93	6.41	16.47	18.13	18.9	product=hypothetical protein, conserved
TGME49_500018	0.583333	8.22	3.74247	7.68882e-43	4.27752e-44	0.75	0.63	0.37	9.82	6.85	7.99	product=hypothetical protein, conserved
TGME49_500020	0.996667	2.40667	1.24036	7.04662e-05	1.09517e-05	0.94	0.99	1.06	2.56	2.07	2.59	product=SAM domain-containing protein
TGME49_500022	0	1.17	7.38566	6.31782e-08	7.6781e-09	0	0	0	1.16	0.83	1.52	product=cyclic nucleotide-binding domain-containing protein
TGME49_500025	17.1233	47.0233	1.43325	4.07379e-10	4.47079e-11	21.89	14.91	14.57	41.07	49.16	50.84	product=GCC2 and GCC3 domain-containing protein
TGME49_500027	0	0.466667	6.17478	3.54774e-05	5.31869e-06	0	0	0	0.4	0.53	0.47	product=hypothetical protein, conserved
TGME49_500031	0.0933333	14.4367	7.282	2.37411e-75	8.87546e-77	0.04	0.13	0.11	17.42	12.91	12.98	product=hypothetical protein, conserved
TGME49_500032	1.08667	13.8067	3.6563	2.72127e-51	1.35184e-52	1.19	0.95	1.12	10.49	15.94	14.99	product=DLEC1 domain-containing protein, putative
TGME49_500038	0.186667	0.773333	1.99109	0.00498787	0.0010556	0.29	0.11	0.16	0.58	0.82	0.92	product=hypothetical protein, conserved
TGME49_500039	2.23	12.15	2.42728	3.59825e-11	3.8258e-12	2.91	2.02	1.76	7.3	15.08	14.07	product=hypothetical protein
TGME49_500040	4.70667	24.33	2.3584	9.85731e-30	6.68314e-31	4.53	4.89	4.7	18.95	28.58	25.46	product=MORN repeat-containing protein
TGME49_500042	0.266667	25.27	6.56531	1.82474e-229	7.86225e-232	0.25	0.19	0.36	25.74	24.25	25.82	product=AP2 domain transcription factor AP2X-10
TGME49_500044	0.22	158.787	9.59187	3.94043e-100	1.06863e-101	0.11	0.34	0.21	140.42	170.92	165.02
TGME49_500045	0.0833333	51.98	9.3193	4.93011e-138	7.62228e-140	0.06	0.09	0.1	51.2	51.15	53.59	product=endo-1,3(4)-beta-glucanase, putative
TGME49_500046	0.143333	18.63	7.00304	5.59577e-95	1.62391e-96	0.11	0.17	0.15	21.36	16.33	18.2	product=hypothetical protein, conserved
TGME49_500047	0.03	14.0633	9.01071	5.05255e-23	3.9314e-24	0	0.06	0.03	9.03	16.17	16.99	product=Dpy-30 motif protein
TGME49_500052	4.30333	17.8167	2.03922	5.50102e-15	5.08205e-16	3.97	4.76	4.18	13.34	20.42	19.69	product=hypothetical protein, conserved
TGME49_500056	18.2833	96.0033	2.32334	3.68409e-55	1.76478e-56	18.22	18.8	17.83	107.28	94.03	86.7	product=selenoprotein W, putative
TGME49_500057	1.98667	51.36	4.66817	1.71941e-133	2.85442e-135	2.34	1.89	1.73	44.89	55.55	53.64	product=EF-hand domain-containing protein
TGME49_500060	0.783333	2.62333	1.71408	0.00472988	0.000995008	0.87	0.45	1.03	2.24	2.82	2.81	product=dynein light chain, putative
TGME49_500061	0.143333	17.2433	6.79198	2.99614e-115	6.68257e-117	0.2	0.13	0.1	19.92	15.74	16.07	product=PAN domain-containing protein
TGME49_500062	1.25333	29.58	4.5339	1.49358e-209	8.13887e-212	1.35	1.28	1.13	27.68	30.32	30.74	product=dynein heavy chain, putative
TGME49_500069	3.45	8.57	1.32382	0.000311048	5.30625e-05	2.57	3.68	4.1	5.99	10.47	9.25	product=hypothetical protein, conserved
TGME49_500072	3.35333	21.3667	2.65627	2.70269e-37	1.62689e-38	3.74	3.29	3.03	16.91	23.22	23.97	product=dynein heavy chain, putative
TGME49_500073	0.606667	33.4467	5.7409	1.94681e-85	6.3652e-87	0.69	0.37	0.76	31.55	32.04	36.75	product=hypothetical protein, conserved
TGME49_500074	0.35	1.40667	1.96248	5.30519e-05	8.12821e-06	0.29	0.28	0.48	2.01	0.97	1.24	product=DUF4200 domain-containing protein
TGME49_500079	0.0533333	10.7467	7.5292	5.18291e-52	2.555e-53	0.09	0.02	0.05	8.87	10.98	12.39	product=cilia- and flagella-associated protein 69, putative
TGME49_500080	0.466667	5.41333	3.53514	7.40258e-35	4.61548e-36	0.45	0.55	0.4	4.12	6.02	6.1	product=kinesin-like protein KIN14, putative
TGME49_500082	1.13667	35.92	4.97666	3.04058e-126	5.77983e-128	1.23	1.16	1.02	30.59	40.28	36.89	product=armadillo repeat-containing protein
TGME49_500083	0.386667	20.0133	5.67941	4.54653e-56	2.1491e-57	0.4	0.34	0.42	14.01	22.92	23.11	product=hypothetical protein, conserved
TGME49_500085	0.623333	34.0267	5.78603	1.14379e-212	5.65299e-215	0.47	0.65	0.75	32.22	33.91	35.95	product=P-type ATPase, putative
TGME49_500086	0.273333	14.7233	5.66294	1.04206e-101	2.73358e-103	0.41	0.19	0.22	15.08	14.58	14.51	product=hypothetical protein, conserved
TGME49_500087	0.206667	1.23667	2.53905	5.27931e-05	8.07519e-06	0.25	0.23	0.14	0.92	1.39	1.4	product=hypothetical protein, conserved
TGME49_500092	0.25	22.03	6.42754	1.29935e-139	1.94301e-141	0.29	0.16	0.3	21.42	22.57	22.1	product=hypothetical protein, conserved
TGME49_500099	0.12	25.91	7.70132	1.08717e-194	7.57752e-197	0.12	0.11	0.13	24.88	26.25	26.6	product=hypothetical protein, conserved
TGME49_500101	0.193333	2.79	3.78574	1.07884e-31	7.10931e-33	0.23	0.19	0.16	3.08	2.32	2.97	product=fatty acyl-CoA reductase, putative
TGME49_500105	0.25	5.19	4.27604	4.25812e-13	4.19822e-14	0.4	0.35	0	4.89	5.12	5.56	product=hypothetical protein, conserved
TGME49_500107	2.31333	7.58667	1.68223	1.36344e-41	7.72343e-43	2.52	2.17	2.25	8.06	7.25	7.45	product=hypothetical protein, conserved
TGME49_500108	6.40333	109.14	4.06141	3.35919e-72	1.31115e-73	4.2	7.71	7.3	136.58	95.7	95.14	product=hypothetical protein, conserved
TGME49_500117	0.243333	4.03667	4.09012	1.54449e-19	1.28398e-20	0.15	0.19	0.39	3.49	3.69	4.93	product=hypothetical protein, conserved
TGME49_500119	0.78	1.93	1.30999	0.0288988	0.00777129	0.93	0.77	0.64	0.95	2.71	2.13	product=CRAL/TRIO domain-containing protein, putative
TGME49_500132	0.166667	2.08	3.57414	4.41384e-19	3.74206e-20	0.17	0.15	0.18	2.9	1.65	1.69	product=hypothetical protein, conserved
TGME49_500139	0.0133333	0.85	5.5136	0.000354426	6.0905e-05	0.04	0	0	1.51	0.56	0.48	product=EF-hand domain-containing protein
TGME49_500143	0.03	1.04333	4.87445	8.43973e-10	9.37985e-11	0.05	0.02	0.02	0.81	1.11	1.21	product=hypothetical protein, conserved
TGME49_500144	0.24	3.42	3.80485	1.03147e-26	7.38536e-28	0.28	0.26	0.18	2.76	3.75	3.75	product=hypothetical protein, conserved
TGME49_500147	0.0566667	7.34	6.8494	1.05385e-17	9.28179e-19	0.12	0.05	0	5.95	8.21	7.86	product=nucleoside transporter, putative
TGME49_500148	5.95667	28.0867	2.21241	4.19772e-19	3.55351e-20	7.94	5.02	4.91	24.08	29.45	30.73	product=GCC2 and GCC3 domain-containing protein
TGME49_500153	0.64	11.2433	4.10558	3.50738e-63	1.56012e-64	0.58	0.64	0.7	12.83	10.19	10.71	product=WD repeat-containing protein
TGME49_500156	0.0833333	3.46333	5.28248	1.32153e-18	1.13379e-19	0.11	0.07	0.07	3.2	3.08	4.11	product=hypothetical protein
TGME49_500158	0.15	1.69333	3.44987	4.54384e-07	5.84463e-08	0.09	0.2	0.16	2.79	0.91	1.38	product=calmodulin-binding protein, putative
TGME49_500159	0.593333	19.09	4.98985	1.25851e-43	6.84199e-45	0.31	0.72	0.75	26.79	13.5	16.98	product=hypothetical protein
TGME49_500168	0.113333	19.5667	7.47151	7.10973e-175	6.57725e-177	0.09	0.08	0.17	16.9	20.49	21.31	product=cilia- and flagella-associated protein 54, putative
TGME49_500169	0	13.74	11.6403	7.7567e-20	6.37954e-21	0	0	0	7.24	14.83	19.15	product=CFAP99 domain-containing protein
TGME49_500171	37.2033	76.9667	1.0097	4.0303e-20	3.29431e-21	34.52	38.96	38.13	80.81	73.85	76.24	product=lipocalin, putative
TGME49_500172	0.656667	60.1367	6.5177	6.43191e-35	4.00211e-36	0.36	0.92	0.69	58.54	56.69	65.18	product=hypothetical protein, conserved
TGME49_500177	0.513333	12.8267	4.63495	9.39761e-131	1.6673e-132	0.48	0.53	0.53	11.05	13.21	14.22	product=hypothetical protein, conserved
TGME49_500181	1.39667	19.3267	3.7774	1.0831e-85	3.50008e-87	1.27	1.21	1.71	17.04	19.28	21.66	product=calpain family cysteine protease, putative
TGME49_500182	0.29	2.56667	3.15745	1.63456e-19	1.36092e-20	0.15	0.32	0.4	3.39	2.03	2.28	product=regulator of chromosome condensation, putative
TGME49_500185	1.03	35.8867	5.11684	1.33291e-96	3.81749e-98	0.59	1.28	1.22	35.54	36.9	35.22	product=WD domain, G-beta repeat-containing protein
TGME49_500187	4.66	13.9333	1.56915	3.48253e-17	3.09813e-18	4	4.99	4.99	12.11	15.13	14.56	product=hypothetical protein, conserved
TGME49_500189	0.233333	9.68	5.37075	5.2488e-157	5.65388e-159	0.16	0.26	0.28	9.11	10.07	9.86	product=E3 ubiquitin-protein ligase, putative
TGME49_500191	0.0133333	1.03667	6.2156	7.92794e-06	1.11118e-06	0	0	0.04	1.39	0.73	0.99	product=hypothetical protein, conserved
TGME49_500192	5.11333	66.8167	3.68709	0	0	4.66	5.21	5.47	68.86	65.46	66.13	product=hypothetical protein, conserved
TGME49_500195	0	26.8733	6.19076	3.63448e-05	5.46716e-06	0	0	0	28.55	22.38	29.69	product=hypothetical protein, conserved
TGME49_500198	2.04333	18.7567	3.15472	4.37294e-25	3.2308e-26	3.09	1.71	1.33	18.35	17.98	19.94	product=hypothetical protein, conserved
TGME49_500199	0.0233333	0.71	5.57819	0.000133902	2.15746e-05	0.03	0	0.04	0.95	0.69	0.49	product=SAG-related sequence
TGME49_500204	0.593333	6.16	3.35901	5.01547e-51	2.49788e-52	0.5	0.73	0.55	6.01	6.18	6.29	product=PIBF1 domain-containing protein
TGME49_500205	65.0733	422.783	2.66069	1.99687e-20	1.61957e-21	81.78	58.75	54.69	290.78	501.89	475.68	product=hypothetical protein, conserved
TGME49_500206	0.386667	2.26667	2.47985	0.000114105	1.82198e-05	0.78	0.24	0.14	1.78	2.06	2.96	product=coiled-coil domain-containing protein
TGME49_500210	1.00667	2.94667	1.51992	0.000946655	0.000174191	1.49	0.84	0.69	2.07	3.57	3.2	product=leucine rich repeat-containing protein
TGME49_500218	2.96333	15.0467	2.31433	7.97112e-08	9.75808e-09	2.46	3.86	2.57	20.78	11.2	13.16	product=Toxoplasma gondii family C protein
TGME49_500220	0.09	11.9033	7.0458	1.38688e-67	5.87021e-69	0.13	0.05	0.09	8.37	13.19	14.15	product=hypothetical protein, conserved
TGME49_500221	1.14	22.45	4.26187	6.58854e-124	1.30251e-125	1.28	1.01	1.13	21.88	23.05	22.42	product=cyclin-dependent kinase regulatory subunit protein
TGME49_500222	5.71667	20.2233	1.80021	3.73901e-89	1.16563e-90	5.23	6.16	5.76	21.08	19.57	20.02	product=GCC2 and GCC3 domain-containing protein
TGME49_500223	0.573333	19.77	5.10632	5.89452e-142	8.51571e-144	0.37	0.6	0.75	20.23	19.37	19.71	product=oocyst wall protein
TGME49_500226	1.00333	12.2667	3.59076	2.15162e-75	8.01641e-77	1.14	0.95	0.92	10.78	12.79	13.23	product=patched domain-containing protein, putative
TGME49_500227	0.0466667	8.03	7.38096	1.376e-111	3.19108e-113	0.06	0.05	0.03	7.31	8.11	8.67	product=dynein heavy chain, putative
TGME49_500230	0.16	1.24	2.928	3.34822e-16	3.00835e-17	0.09	0.19	0.2	1.46	0.99	1.27	product=hypothetical protein, conserved
TGME49_500232	0.266667	6.58667	4.58362	2.47073e-49	1.24617e-50	0.37	0.19	0.24	5.89	6.57	7.3	product=PIH1 domain-containing protein
TGME49_500237	0.943333	6.87	2.86169	2.28754e-20	1.85821e-21	1.14	0.86	0.83	4.35	7.93	8.33	product=WD repeat-containing protein
TGME49_500240	27.8567	587.96	4.32065	3.78781e-128	7.05624e-130	29.33	32.29	21.95	583.82	656.49	523.57	product=hypothetical protein, conserved
TGME49_500241	4.83333	64.1467	3.69625	1.63717e-75	6.07896e-77	6.15	4.44	3.91	62.33	62.64	67.47	product=cysteine dioxygenase, putative
TGME49_500242	0.85	5.90333	2.73971	1.02779e-24	7.73675e-26	1.02	0.63	0.9	6.98	4.78	5.95	product=hypothetical protein, conserved
TGME49_500243	0.00666667	0.523333	6.25212	2.94808e-05	4.38233e-06	0	0.02	0	0.19	0.73	0.65	product=hypothetical protein, conserved
TGME49_500246	0.713333	3.18	2.15125	5.45001e-11	5.81537e-12	0.74	0.73	0.67	2.31	3.73	3.5	product=intraflagellar transport protein IFT88, putative
TGME49_500248	2.18	24.3	3.45844	1.14775e-41	6.48712e-43	2.22	1.66	2.66	21.98	22.28	28.64	product=hypothetical protein, conserved
TGME49_500254	8.19333	39.8333	2.25771	1.14981e-146	1.47168e-148	7.96	8.62	8	40.6	39.33	39.57	product=poly [ADP-ribose] polymerase, putative
TGME49_500256	1.11667	36.58	5.01475	2.85039e-249	9.0305e-252	0.95	1.09	1.31	39.77	34.45	35.52	product=hypothetical protein, conserved
TGME49_500259	0.243333	11.0767	5.49152	8.92382e-40	5.22469e-41	0.23	0.15	0.35	13.38	10.12	9.73	product=hypothetical protein, conserved
TGME49_500260	0.14	75.1967	9.06209	1.71458e-241	5.86664e-244	0.14	0.14	0.14	63.35	81.39	80.85	product=hypothetical protein, conserved
TGME49_500262	0.0433333	8.08667	7.52941	2.15031e-35	1.32436e-36	0.03	0.06	0.04	6.35	8.71	9.2	product=hypothetical protein, conserved
TGME49_500263	0.253333	1.86	2.84213	6.48389e-08	7.88814e-09	0.34	0.31	0.11	1.4	1.81	2.37	product=dynein assembly factor 3, putative
TGME49_500264	0.703333	20.8433	4.86219	9.92655e-246	3.27069e-248	0.7	0.74	0.67	21.41	19.51	21.61	product=hypothetical protein, conserved
TGME49_500265	0.813333	11.37	3.68817	2.68008e-05	3.96018e-06	1.48	0.96	0	8.48	11.63	14	product=hypothetical protein, conserved
TGME49_500267	0.55	29.6733	5.71174	2.95689e-179	2.58555e-181	0.66	0.5	0.49	27.84	29.38	31.8	product=intraflagellar transport protein IFT140, putative
TGME49_500268	6.60333	38.9567	2.49087	1.53432e-25	1.12191e-26	5.9	7.78	6.13	49.58	35.54	31.75	product=hypothetical protein, conserved
TGME49_500270	17.15	37.8867	1.12866	9.01776e-09	1.0468e-09	17.47	17.07	16.91	30.32	42.21	41.13	product=coiled-coil domain-containing protein 39, putative
TGME49_500271	3.23667	8.01	1.27575	6.84237e-05	1.06221e-05	4.74	2.59	2.38	7.44	8.85	7.74	product=vacuolar protein 8, putative
TGME49_500272	2.11333	22.9333	3.42833	4.3032e-90	1.33061e-91	1.6	2.25	2.49	22.71	23.41	22.68	product=P-type ATPase, putative
TGME49_500273	0.38	5.17333	3.72629	4.31637e-72	1.69023e-73	0.42	0.39	0.33	4.78	5.45	5.29	product=hypothetical protein, conserved
TGME49_500277	0.48	27.6567	5.80423	3.48763e-90	1.074e-91	0.52	0.48	0.44	28.93	25.49	28.55	product=hypothetical protein, conserved
TGME49_500281	1.01333	2.21667	1.10707	0.0137164	0.00325918	1.11	0.86	1.07	2.01	1.9	2.74	product=hypothetical protein
TGME49_500290	0.483333	30.98	6.00159	1.05405e-227	4.67518e-230	0.39	0.57	0.49	28.55	31.96	32.43	product=hypothetical protein, conserved
TGME49_500291	0.0366667	2.80333	6.2829	1.4239e-22	1.11876e-23	0.03	0.08	0	3.19	2.65	2.57	product=WD repeat-containing protein 19, putative
TGME49_500292	0.04	15.6867	8.60787	5.74541e-58	2.65755e-59	0.04	0.05	0.03	17.48	13.39	16.19	product=hypothetical protein, conserved
TGME49_500296	30.0167	117.313	1.9364	7.02692e-102	1.83443e-103	27.74	32.15	30.16	132.07	109.83	110.04	product=KRUF family protein
TGME49_500297	0.07	0.666667	3.76658	0.00531927	0.00113382	0.07	0.09	0.05	1.41	0.27	0.32	product=hypothetical protein, conserved
TGME49_500298	0.09	0.653333	2.77359	0.000519365	9.1552e-05	0.16	0.07	0.04	0.73	0.51	0.72	product=hypothetical protein, conserved
TGME49_500303	0.0833333	24.0667	8.14657	1.94706e-183	1.60384e-185	0.1	0.08	0.07	18.85	25.99	27.36	product=PAN domain-containing protein
TGME49_500304	2.15333	12.49	2.52721	1.81457e-11	1.90632e-12	2.31	2.16	1.99	7.49	14.98	15	product=P25-alpha family protein, putative
TGME49_500309	0.626667	20.6167	5.01682	6.71463e-133	1.13173e-134	0.72	0.65	0.51	17.88	22.02	21.95	product=WW domain-containing protein
TGME49_500310	0.126667	38.35	8.2477	3.19036e-125	6.22627e-127	0.05	0.17	0.16	34.67	40.73	39.65	product=nucleotidyltransferase, putative
TGME49_500311	2.16333	18.5867	3.80885	0.0498819	0.0145967	2.88	1.93	1.68	13.02	25.92	16.82	product=hypothetical protein, conserved
TGME49_500315	0.826667	3.25667	1.94764	6.08409e-14	5.83659e-15	0.83	0.72	0.93	3.38	3.38	3.01	product=hypothetical protein, conserved
TGME49_500316	0.166667	2.43	3.85106	0.000932549	0.000171359	0	0.12	0.38	4.53	1.64	1.12	product=hypothetical protein, conserved
TGME49_500318	0.03	0.213333	2.82376	0.0242385	0.00631535	0.02	0.05	0.02	0.31	0.1	0.23	product=zinc finger (CCCH type) motif-containing protein
TGME49_500320	0.13	2.72	4.39883	0.00015079	2.44787e-05	0.11	0	0.28	1.51	3.98	2.67	product=hypothetical protein, conserved
TGME49_500322	3.42667	30.63	3.1442	6.01017e-132	1.03584e-133	3.14	3.65	3.49	28.67	31.68	31.54	product=fatty acyl-AMP ligase, putative
TGME49_500325	4.06333	34.4133	3.0692	6.70955e-25	4.99964e-26	5.09	3.37	3.73	22.6	42.24	38.4	product=WD repeat-containing protein
TGME49_500326	0.183333	1.06667	2.51603	0.00156536	0.000299623	0.26	0.19	0.1	0.51	1.28	1.41	product=hypothetical protein, conserved
TGME49_500330	3.33	10.3367	1.60878	1.83522e-46	9.65173e-48	3.02	3.41	3.56	11.46	9.57	9.98	product=hypothetical protein, conserved
TGME49_500332	0.0933333	1.21333	3.68761	4.14383e-09	4.7157e-10	0.06	0.16	0.06	1.65	0.81	1.18	product=hypothetical protein, conserved
TGME49_500333	0.06	6.05667	6.74055	8.43303e-48	4.38163e-49	0.04	0.08	0.06	5.63	5.65	6.89	product=tetratricopeptide repeat-containing protein
TGME49_500334	0.09	0.683333	2.79963	0.026482	0.0069905	0.12	0.15	0	1.04	0.57	0.44	product=hypothetical protein, conserved
TGME49_500335	0.11	1.54333	3.76916	5.11716e-10	5.62882e-11	0.08	0.07	0.18	1.68	1.27	1.68	product=CFAP53 domain-containing protein
TGME49_500339	0.443333	1.47	1.71378	8.87394e-10	9.87368e-11	0.38	0.45	0.5	1.45	1.54	1.42	product=thrombospondin type 1 domain-containing protein
TGME49_500340	0.0233333	0.676667	4.90382	1.51008e-08	1.77589e-09	0.03	0.02	0.02	0.81	0.53	0.69	product=3'5'-cyclic nucleotide phosphodiesterase, putative
TGME49_500341	0.01	3.10667	8.21236	6.38808e-25	4.752e-26	0.01	0	0.02	2.18	3.52	3.62	product=hypothetical protein, conserved
TGME49_500342	0.08	32.21	8.67813	5.88812e-86	1.8953e-87	0.08	0.07	0.09	21.4	38.6	36.63	product=3'5'-cyclic nucleotide phosphodiesterase PDE3
TGME49_500343	0.0333333	0.223333	2.74887	0.00647319	0.00140522	0.06	0.04	0	0.27	0.19	0.21	product=thrombospondin type 1 domain-containing protein
TGME49_500345	0.203333	5.88667	4.80407	4.19645e-32	2.7441e-33	0.3	0.2	0.11	3.98	7.11	6.57	product=hypothetical protein, conserved
TGME49_500346	2.44333	20.0767	3.0188	2.37458e-51	1.17661e-52	2.28	2.81	2.24	18.29	21.1	20.84	product=hypothetical protein, conserved
TGME49_500347	16.3733	67.2867	2.00861	1.09919e-48	5.61364e-50	15.79	17.69	15.64	64.78	68.29	68.79	product=hypothetical protein, conserved
TGME49_500348	1.68333	45.15	4.72355	6.89315e-260	2.00916e-262	1.46	2.04	1.55	47.53	43.42	44.5	product=hypothetical protein
TGME49_500349	0.146667	3.42	4.60898	8.10055e-23	6.31331e-24	0.05	0.16	0.23	3.54	3.14	3.58	product=hypothetical protein
TGME49_500350	0	0.783333	4.89286	0.0172989	0.0042354	0	0	0	0.24	0.93	1.18	product=hypothetical protein, conserved
TGME49_500355	0.873333	5.17333	2.56763	6.37681e-31	4.25067e-32	0.66	0.92	1.04	5.13	5.2	5.19	product=ankyrin repeat-containing protein
TGME49_500357	0.283333	2.59	3.19497	5.51623e-10	6.07478e-11	0.22	0.17	0.46	2.8	2.59	2.38	product=hypothetical protein, conserved
TGME49_500358	0.02	0.143333	2.83713	0.0175768	0.00432126	0.01	0.02	0.03	0.12	0.12	0.19	product=WD domain, G-beta repeat-containing protein
TGME49_500361	0.776667	14.1267	4.1576	8.55373e-206	4.87794e-208	0.8	0.77	0.76	14.25	13.88	14.25	product=aminopeptidase, putative
TGME49_500362	0.05	0.58	3.64735	0.00108972	0.00020245	0.03	0.08	0.04	0.29	0.53	0.92	product=hypothetical protein, conserved
TGME49_500363	0.31	12.8433	5.32746	9.13923e-109	2.20055e-110	0.35	0.37	0.21	12.19	13.62	12.72	product=regulator of chromosome condensation, putative
TGME49_500366	0.2	9.36	5.4883	5.889e-80	2.08962e-81	0.3	0.22	0.08	9.19	9.03	9.86	product=hypothetical protein, conserved
TGME49_500369	0.0466667	0.89	4.42255	0.00109254	0.000203113	0	0.07	0.07	0.8	0.71	1.16	product=hypothetical protein, conserved
TGME49_500370	0.236667	0.74	1.57792	0.00542314	0.0011594	0.33	0.14	0.24	0.82	0.66	0.74	product=histidine phosphatase, putative
TGME49_500373	0.06	1.78	4.89396	1.4441e-10	1.56104e-11	0.06	0.08	0.04	2.07	1.75	1.52	product=MORN repeat-containing protein
TGME49_500374	4.03	26.9267	2.71975	1.36459e-65	5.89692e-67	3.09	4.44	4.56	29.93	23.95	26.9	product=hypothetical protein, conserved
TGME49_500376	0.05	0.466667	3.21166	0.00753057	0.0016672	0.03	0	0.12	0.7	0.44	0.26	product=rhoptry kinase family protein
TGME49_500377	0.0566667	0.44	2.98845	0.0011684	0.0002184	0.02	0.12	0.03	0.52	0.28	0.52	product=hypothetical protein, conserved
TGME49_500379	0.423333	28.4833	6.03929	1.26028e-130	2.25193e-132	0.46	0.47	0.34	24.47	31.7	29.28	product=WD repeat-containing protein
TGME49_500380	0.493333	10.2967	4.3221	5.68407e-124	1.1165e-125	0.59	0.44	0.45	11.84	9.05	10	product=cilia- and flagella-associated protein 46, putative
TGME49_500381	0.03	3.19333	6.80889	1.53447e-09	1.72023e-10	0	0	0.09	2.9	2.98	3.7	product=EF-hand domain-containing protein
TGME49_500383	0.126667	2.55333	4.29063	1.61231e-24	1.21776e-25	0.18	0.11	0.09	1.7	2.8	3.16	product=cilia- and flagella-associated protein 61, putative
TGME49_500384	0.143333	27.8633	7.62743	1.65305e-230	6.70354e-233	0.08	0.17	0.18	27.89	27.28	28.42	product=F-box domain-containing protein
TGME49_500385	1.30333	2.7	1.01823	7.65509e-06	1.071e-06	1.44	1.42	1.05	2.83	2.63	2.64	product=cilia- and flagella-associated protein 58, putative
TGME49_500389	3.63	27.04	2.87345	2.49998e-91	7.57185e-93	3.97	3.23	3.69	26.46	26.98	27.68	product=ATPase, AAA family protein
TGME49_500390	0.273333	31.55	6.75478	3.06313e-100	8.26824e-102	0.44	0.28	0.1	29.96	33.49	31.2	product=hypothetical protein, conserved
TGME49_500391	0.0266667	27.27	9.93289	4.04787e-59	1.84157e-60	0.01	0.04	0.03	25.85	27.56	28.4	product=copper amine oxidase, putative
TGME49_500392	0.736667	3.20333	2.10944	4.42038e-30	2.97456e-31	0.66	0.79	0.76	2.84	3.4	3.37	product=IQ calmodulin-binding motif domain-containing protein
TGME49_500393	0.1	13.6533	7.09137	2.09125e-91	6.30742e-93	0.07	0.1	0.13	13.75	13.61	13.6	product=hypothetical protein, conserved
TGME49_500394	0.01	0.413333	4.90429	0.0017806	0.000344612	0.03	0	0	0.54	0.33	0.37	product=CAP domain-containing protein
TGME49_500398	0.236667	22.6033	6.5845	2.61372e-133	4.37221e-135	0.14	0.31	0.26	25.58	20.56	21.67	product=rhoptry neck protein RON2L2 (sporoRON2)
TGME49_500400	0.9	2.53667	1.49402	0.0110356	0.0025355	1.21	0.52	0.97	1.21	3.38	3.02	product=hypothetical protein, conserved
TGME49_500401	0.51	49.6833	6.5734	0	0	0.54	0.55	0.44	46.57	51.66	50.82	product=PAN domain-containing protein
TGME49_500402	0.836667	39.0267	5.54536	2.06023e-134	3.28968e-136	0.63	0.96	0.92	32.79	41.21	43.08	product=hypothetical protein, conserved
TGME49_500404	1.21333	13.5333	3.43804	3.58364e-35	2.22076e-36	1.74	0.97	0.93	11.91	13.91	14.78	product=nucleoside diphosphate kinase, putative
TGME49_500408	0.726667	33.1533	5.51084	9.74233e-119	2.0618e-120	0.6	0.78	0.8	26.35	37.08	36.03	product=hypothetical protein, conserved
TGME49_500410	0.363333	51.93	7.08547	3.09733e-34	1.95079e-35	0.4	0.17	0.52	60.61	48.77	46.41	product=hypothetical protein, conserved
TGME49_500411	0.0433333	1.19667	4.87133	3.30934e-08	3.97993e-09	0.03	0.07	0.03	0.95	1.23	1.41	product=hypothetical protein, conserved
TGME49_500412	0.553333	61.8567	6.8098	1.39011e-94	4.05178e-96	0.41	0.35	0.9	54.03	65.38	66.16	product=hypothetical protein, conserved
TGME49_500413	2.85	20.3667	2.75625	1.99901e-15	1.82903e-16	4.48	1.9	2.17	25.89	17.76	17.45	product=hypothetical protein, conserved
TGME49_500414	0.313333	26.3167	6.42062	1.38515e-182	1.15853e-184	0.17	0.36	0.41	27.15	25.6	26.2	product=hypothetical protein, conserved
TGME49_500417	0.986667	21.9033	4.43937	7.74021e-235	3.04076e-237	0.9	1.08	0.98	25.88	19.73	20.1	product=hypothetical protein, conserved
TGME49_500418	2.71	34.4	3.65106	8.25692e-72	3.25422e-73	2.8	2.73	2.6	26.73	38.03	38.44	product=hypothetical protein, conserved
TGME49_500420	0.0333333	15.75	8.7785	7.04191e-24	5.37223e-25	0.06	0	0.04	18.84	14.48	13.93	product=hypothetical protein, conserved
TGME49_500421	0.133333	6.07667	5.47144	3.36883e-118	7.30033e-120	0.14	0.15	0.11	5.44	6.21	6.58	product=hypothetical protein, conserved
TGME49_500423	0.0733333	3.42	5.37956	8.71093e-36	5.30979e-37	0.09	0.05	0.08	4.69	2.44	3.13	product=MYCBP-associated protein, putative
TGME49_500424	0.186667	9.80333	5.69503	3.74822e-65	1.62925e-66	0.18	0.1	0.28	8.94	9.46	11.01	product=radial spoke head protein 3, putative
TGME49_500426	0.263333	3.4	3.68675	4.20736e-12	4.3188e-13	0.28	0.23	0.28	2.07	4.48	3.65	product=hypothetical protein, conserved
TGME49_500427	0	0.193333	5.21703	0.00408299	0.000841848	0	0	0	0.34	0.12	0.12	product=hypothetical protein, conserved
TGME49_500428	2.16333	18.5867	3.80885	0.0498819	0.0145967	2.88	1.93	1.68	13.02	25.92	16.82	product=hypothetical protein, conserved
TGME49_500429	0.256667	17.01	6.01046	2.93874e-301	5.21383e-304	0.29	0.23	0.25	16.17	17.08	17.78	product=hypothetical protein, conserved
TGME49_500431	0.326667	5.57333	4.11471	2.23388e-32	1.45226e-33	0.15	0.38	0.45	6.56	5.29	4.87	product=SHIPPO repeat domain-containing protein
TGME49_500432	9.2	109.327	3.50141	8.12135e-25	6.09281e-26	14.01	6.61	6.98	91.7	116.01	120.27	product=hypothetical protein, conserved
TGME49_500434	0.236667	12.92	5.79323	1.45697e-82	4.89289e-84	0.13	0.32	0.26	13.64	12.09	13.03	product=hypothetical protein, conserved
TGME49_500438	0.233333	18.88	6.33238	4.86607e-137	7.58493e-139	0.25	0.19	0.26	15.7	20.29	20.65	product=SPAG17 domain-containing protein
TGME49_500439	0.03	8.86333	8.11867	1.49089e-83	4.95011e-85	0.03	0.04	0.02	10.67	7.44	8.48	product=hypothetical protein, conserved
TGME49_500440	0.38	3.59333	3.17431	1.40289e-19	1.16271e-20	0.45	0.25	0.44	4.55	2.89	3.34	product=hypothetical protein, conserved

## Sheet: MORC and HDAC3
The upregulated genes after depletion of MORC or the inhibition of HDAC3 by FR235222 (Genes marked in orange and green represent upregulated genes in the AP2X-1-depleted strain)
MORC KD (n=1647)	Pru FR235222 (n=1406)
TGME49_200110	TGME49_233290
TGME49_200130	TGME49_315730
TGME49_200230	TGME49_218460
TGME49_200240	TGME49_309540
TGME49_200295	TGME49_293800
TGME49_200300	TGME49_297300
TGME49_200480	TGME49_242350
TGME49_200595	TGME49_211920
TGME49_200600	TGME49_284550
TGME49_201180	TGME49_277572
TGME49_201190	TGME49_254360
TGME49_201640	TGME49_307620
TGME49_201650	TGME49_252300
TGME49_201660	TGME49_320715
TGME49_201670	TGME49_203505
TGME49_201750	TGME49_242390
TGME49_201785	TGME49_285160
TGME49_201850	TGME49_209515
TGME49_201890	TGME49_218450
TGME49_202020	TGME49_314482
TGME49_202025	TGME49_212060
TGME49_202030	TGME49_243655
TGME49_202050	TGME49_239755
TGME49_202060	TGME49_278790
TGME49_202065	TGME49_200595
TGME49_202090	TGME49_297380
TGME49_202100	TGME49_282020
TGME49_202110	TGME49_320710
TGME49_202140	TGME49_224010
TGME49_202205	TGME49_293830
TGME49_202210	TGME49_276850
TGME49_202260	TGME49_327800
TGME49_202280	TGME49_315370
TGME49_202285	TGME49_304450
TGME49_202340	TGME49_288265
TGME49_202400	TGME49_286782
TGME49_202445	TGME49_228500
TGME49_202580	TGME49_203100
TGME49_202930	TGME49_202100
TGME49_202970	TGME49_320280
TGME49_202975	TGME49_201890
TGME49_202990	TGME49_244620
TGME49_203000	TGME49_243550
TGME49_203090	TGME49_278180
TGME49_203100	TGME49_307640
TGME49_203110	TGME49_246110
TGME49_203135	TGME49_216150
TGME49_203200	TGME49_283470
TGME49_203230	TGME49_262575
TGME49_203250	TGME49_204870
TGME49_203330	TGME49_295130
TGME49_203340	TGME49_225032
TGME49_203375	TGME49_244890
TGME49_203500	TGME49_238860
TGME49_203505	TGME49_207730
TGME49_203570	TGME49_307630
TGME49_203580	TGME49_209470
TGME49_203590	TGME49_224675
TGME49_203682	TGME49_301190
TGME49_203685	TGME49_228440
TGME49_203688	TGME49_237080
TGME49_203720	TGME49_230020
TGME49_203770	TGME49_202400
TGME49_203800	TGME49_259680
TGME49_203830	TGME49_242360
TGME49_203890	TGME49_275795
TGME49_203900	TGME49_268940
TGME49_203985	TGME49_275590
TGME49_204000	TGME49_252330
TGME49_204010	TGME49_268860
TGME49_204290	TGME49_233280
TGME49_204300	TGME49_239660
TGME49_204325	TGME49_273340
TGME49_204360	TGME49_297290
TGME49_204420	TGME49_273472
TGME49_204440	TGME49_269365
TGME49_204460	TGME49_242740
TGME49_204468	TGME49_216965
TGME49_204472	TGME49_242400
TGME49_204500	TGME49_269160
TGME49_204505	TGME49_236900
TGME49_204560	TGME49_210460
TGME49_204870	TGME49_221265
TGME49_205050	TGME49_235940
TGME49_205090	TGME49_206560
TGME49_205140	TGME49_253670
TGME49_205210	TGME49_210740
TGME49_205265	TGME49_269100
TGME49_205402	TGME49_318180
TGME49_205420	TGME49_259895
TGME49_205425	TGME49_266040
TGME49_205430	TGME49_234060
TGME49_205520	TGME49_217650
TGME49_205530	TGME49_209920
TGME49_205590	TGME49_315540
TGME49_205658	TGME49_215328
TGME49_205662	TGME49_237060
TGME49_205770	TGME49_225570
TGME49_206290	TGME49_289023
TGME49_206400	TGME49_275600
TGME49_206440	TGME49_266700
TGME49_206520	TGME49_231390
TGME49_206550	TGME49_316780
TGME49_206560	TGME49_272260
TGME49_206570	TGME49_318540
TGME49_206620	TGME49_325200
TGME49_206650	TGME49_201640
TGME49_206660	TGME49_231610
TGME49_206910	TGME49_235580
TGME49_207005	TGME49_258575
TGME49_207010	TGME49_237894
TGME49_207015	TGME49_270820
TGME49_207130	TGME49_219670
TGME49_207150	TGME49_237900
TGME49_207160	TGME49_258120
TGME49_207210	TGME49_203340
TGME49_207250	TGME49_288300
TGME49_207350	TGME49_269110
TGME49_207360	TGME49_226245
TGME49_207410	TGME49_247500
TGME49_207470	TGME49_286778
TGME49_207480	TGME49_258550
TGME49_207610	TGME49_305830
TGME49_207650	TGME49_239430
TGME49_207700	TGME49_317830
TGME49_207730	TGME49_277980
TGME49_207740	TGME49_211380
TGME49_207780	TGME49_230667
TGME49_207790	TGME49_280435
TGME49_207865	TGME49_289040
TGME49_207875	TGME49_312460
TGME49_207880	TGME49_315855
TGME49_207955	TGME49_209560
TGME49_207965	TGME49_311375
TGME49_207970	TGME49_248673
TGME49_208020	TGME49_248210
TGME49_208380	TGME49_273510
TGME49_208730	TGME49_279000
TGME49_208760	TGME49_322020
TGME49_208770	TGME49_323600
TGME49_208810	TGME49_230660
TGME49_208850	TGME49_231470
TGME49_209040	TGME49_320780
TGME49_209045	TGME49_253150
TGME49_209180	TGME49_291160
TGME49_209240	TGME49_225140
TGME49_209300	TGME49_271220
TGME49_209410	TGME49_315550
TGME49_209470	TGME49_243302
TGME49_209480	TGME49_312445
TGME49_209485	TGME49_215885
TGME49_209510	TGME49_316320
TGME49_209515	TGME49_322130
TGME49_209560	TGME49_251750
TGME49_209583	TGME49_205425
TGME49_209585	TGME49_294600
TGME49_209610	TGME49_254350
TGME49_209620	TGME49_203590
TGME49_209755	TGME49_238915
TGME49_209810	TGME49_200600
TGME49_209920	TGME49_278350
TGME49_209930	TGME49_258520
TGME49_210095	TGME49_233150
TGME49_210210	TGME49_211370
TGME49_210235	TGME49_311370
TGME49_210260	TGME49_218290
TGME49_210320	TGME49_236595
TGME49_210330	TGME49_231110
TGME49_210400	TGME49_275710
TGME49_210460	TGME49_271985
TGME49_210470	TGME49_233330
TGME49_210478	TGME49_259030
TGME49_210482	TGME49_266740
TGME49_210600	TGME49_231770
TGME49_210678	TGME49_258508
TGME49_210682	TGME49_218350
TGME49_210740	TGME49_298590
TGME49_210950	TGME49_209620
TGME49_210990	TGME49_297390
TGME49_211000	TGME49_249230
TGME49_211050	TGME49_306235
TGME49_211270	TGME49_256792
TGME49_211320	TGME49_263350
TGME49_211360	TGME49_235590
TGME49_211370	TGME49_269120
TGME49_211380	TGME49_286110
TGME49_211385	TGME49_327900
TGME49_211430	TGME49_316560
TGME49_211440	TGME49_257010
TGME49_211675	TGME49_258512
TGME49_211910	TGME49_326300
TGME49_211920	TGME49_242900
TGME49_212030	TGME49_266710
TGME49_212060	TGME49_286040
TGME49_212075	TGME49_201650
TGME49_212180	TGME49_255480
TGME49_212240	TGME49_306570
TGME49_212275	TGME49_328000
TGME49_212410	TGME49_239670
TGME49_212420	TGME49_266650
TGME49_212710	TGME49_208810
TGME49_212740	TGME49_272360
TGME49_212810	TGME49_278290
TGME49_212910	TGME49_267045
TGME49_212970	TGME49_248970
TGME49_213255	TGME49_248820
TGME49_213290	TGME49_258370
TGME49_213340	TGME49_223830
TGME49_213360	TGME49_288960
TGME49_213430	TGME49_218900
TGME49_213445	TGME49_227590
TGME49_213460	TGME49_291040
TGME49_213480	TGME49_247940
TGME49_213530	TGME49_266660
TGME49_213560	TGME49_312635
TGME49_213635	TGME49_210210
TGME49_213700	TGME49_309530
TGME49_213720	TGME49_294210
TGME49_213760	TGME49_203580
TGME49_213780	TGME49_314055
TGME49_213840	TGME49_306342
TGME49_213850	TGME49_243100
TGME49_213860	TGME49_285665
TGME49_214115	TGME49_272280
TGME49_214510	TGME49_239520
TGME49_214545	TGME49_205450
TGME49_214570	TGME49_274030
TGME49_214760	TGME49_291005
TGME49_214783	TGME49_271210
TGME49_214787	TGME49_316380
TGME49_215140	TGME49_320500
TGME49_215180	TGME49_209810
TGME49_215185	TGME49_212030
TGME49_215195	TGME49_246635
TGME49_215320	TGME49_316420
TGME49_215328	TGME49_258530
TGME49_215340	TGME49_207740
TGME49_215343	TGME49_255490
TGME49_215500	TGME49_226385
TGME49_215540	TGME49_233780
TGME49_215670	TGME49_203135
TGME49_215885	TGME49_297410
TGME49_215895	TGME49_270950
TGME49_215900	TGME49_278300
TGME49_215920	TGME49_272240
TGME49_215955	TGME49_246660
TGME49_215960	TGME49_319680
TGME49_216053	TGME49_293890
TGME49_216140	TGME49_278120
TGME49_216150	TGME49_285790
TGME49_216160	TGME49_289160
TGME49_216200	TGME49_235390
TGME49_216280	TGME49_222980
TGME49_216285	TGME49_312450
TGME49_216290	TGME49_219828
TGME49_216335	TGME49_226490
TGME49_216610	TGME49_203500
TGME49_216640	TGME49_312970
TGME49_216710	TGME49_243670
TGME49_216875	TGME49_311755
TGME49_216940	TGME49_283480
TGME49_216965	TGME49_202975
TGME49_217040	TGME49_319390
TGME49_217170	TGME49_227100
TGME49_217178	TGME49_214570
TGME49_217370	TGME49_289020
TGME49_217390	TGME49_253550
TGME49_217410	TGME49_315345
TGME49_217420	TGME49_240230
TGME49_217490	TGME49_315090
TGME49_217610	TGME49_254190
TGME49_217630	TGME49_220560
TGME49_217650	TGME49_306500
TGME49_217710	TGME49_247010
TGME49_217800	TGME49_204468
TGME49_217855	TGME49_292275
TGME49_217860	TGME49_313740
TGME49_217920	TGME49_240360
TGME49_217930	TGME49_262800
TGME49_217940	TGME49_306240
TGME49_217961	TGME49_275760
TGME49_218130	TGME49_307600
TGME49_218188	TGME49_292350
TGME49_218192	TGME49_253110
TGME49_218210	TGME49_292270
TGME49_218215	TGME49_297280
TGME49_218290	TGME49_315560
TGME49_218340	TGME49_318130
TGME49_218450	TGME49_307603
TGME49_218460	TGME49_294585
TGME49_218470	TGME49_307780
TGME49_218500	TGME49_254180
TGME49_218750	TGME49_243170
TGME49_218890	TGME49_257925
TGME49_218900	TGME49_240260
TGME49_218910	TGME49_259890
TGME49_218930	TGME49_269400
TGME49_219110	TGME49_268930
TGME49_219218	TGME49_295995
TGME49_219222	TGME49_294240
TGME49_219348	TGME49_240350
TGME49_219370	TGME49_203800
TGME49_219450	TGME49_258618
TGME49_219610	TGME49_305100
TGME49_219640	TGME49_210950
TGME49_219650	TGME49_200295
TGME49_219660	TGME49_269350
TGME49_219670	TGME49_233050
TGME49_219742	TGME49_234400
TGME49_219828	TGME49_236290
TGME49_220060	TGME49_248730
TGME49_220070	TGME49_268190
TGME49_220080	TGME49_259205
TGME49_220280	TGME49_266720
TGME49_220290	TGME49_254855
TGME49_220300	TGME49_320540
TGME49_220340	TGME49_235187
TGME49_220420	TGME49_243378
TGME49_220460	TGME49_240340
TGME49_220560	TGME49_305280
TGME49_220585	TGME49_297680
TGME49_220640	TGME49_228430
TGME49_220650	TGME49_215540
TGME49_220720	TGME49_304920
TGME49_220740	TGME49_203570
TGME49_220840	TGME49_316410
TGME49_221220	TGME49_266610
TGME49_221265	TGME49_224790
TGME49_221310	TGME49_265538
TGME49_221415	TGME49_277800
TGME49_221420	TGME49_274020
TGME49_221550	TGME49_315970
TGME49_221560	TGME49_289240
TGME49_221665	TGME49_231400
TGME49_221685	TGME49_210400
TGME49_221830	TGME49_221930
TGME49_221840	TGME49_243500
TGME49_221855	TGME49_289930
TGME49_221860	TGME49_269680
TGME49_221865	TGME49_310160
TGME49_221880	TGME49_212075
TGME49_221890	TGME49_258570
TGME49_221895	TGME49_229915
TGME49_221930	TGME49_239650
TGME49_222075	TGME49_288220
TGME49_222080	TGME49_224750
TGME49_222188	TGME49_235190
TGME49_222260	TGME49_297090
TGME49_222330	TGME49_210330
TGME49_222340	TGME49_300080
TGME49_222385	TGME49_259960
TGME49_222420	TGME49_233950
TGME49_222700	TGME49_315705
TGME49_222935	TGME49_202210
TGME49_222940	TGME49_280570
TGME49_222975	TGME49_284610
TGME49_222980	TGME49_258622
TGME49_223025	TGME49_320270
TGME49_223060	TGME49_209510
TGME49_223120	TGME49_219450
TGME49_223150	TGME49_310275
TGME49_223258	TGME49_201750
TGME49_223262	TGME49_321470
TGME49_223430	TGME49_215670
TGME49_223480	TGME49_235315
TGME49_223550	TGME49_233180
TGME49_223700	TGME49_278080
TGME49_223725	TGME49_235950
TGME49_223830	TGME49_235200
TGME49_223870	TGME49_323200
TGME49_223900	TGME49_278360
TGME49_224010	TGME49_312930
TGME49_224040	TGME49_246650
TGME49_224080	TGME49_267410
TGME49_224140	TGME49_209485
TGME49_224170	TGME49_225953
TGME49_224180	TGME49_315480
TGME49_224630	TGME49_237045
TGME49_224675	TGME49_216140
TGME49_224680	TGME49_235183
TGME49_224710	TGME49_240390
TGME49_224750	TGME49_213360
TGME49_224760	TGME49_238270
TGME49_224770	TGME49_252640
TGME49_224810	TGME49_281470
TGME49_224830	TGME49_242300
TGME49_224845	TGME49_299220
TGME49_224932	TGME49_242310
TGME49_225028	TGME49_268820
TGME49_225032	TGME49_285350
TGME49_225070	TGME49_275660
TGME49_225098	TGME49_273020
TGME49_225102	TGME49_320560
TGME49_225105	TGME49_263380
TGME49_225140	TGME49_231060
TGME49_225280	TGME49_202110
TGME49_225290	TGME49_248760
TGME49_225370	TGME49_218215
TGME49_225400	TGME49_316190
TGME49_225413	TGME49_329620
TGME49_225570	TGME49_217920
TGME49_225590	TGME49_210678
TGME49_225950	TGME49_224080
TGME49_225953	TGME49_292280
TGME49_225955	TGME49_224932
TGME49_225958	TGME49_284602
TGME49_226100	TGME49_239550
TGME49_226110	TGME49_210600
TGME49_226245	TGME49_230598
TGME49_226300	TGME49_248225
TGME49_226385	TGME49_278930
TGME49_226450	TGME49_246070
TGME49_226515	TGME49_229270
TGME49_226532	TGME49_244360
TGME49_226610	TGME49_205662
TGME49_226755	TGME49_301170
TGME49_226880	TGME49_288970
TGME49_226925	TGME49_251900
TGME49_227015	TGME49_276860
TGME49_227090	TGME49_286100
TGME49_227100	TGME49_278400
TGME49_227370	TGME49_274040
TGME49_227400	TGME49_240330
TGME49_227630	TGME49_266860
TGME49_227660	TGME49_297440
TGME49_228050	TGME49_299800
TGME49_228065	TGME49_251860
TGME49_228160	TGME49_273478
TGME49_228175	TGME49_247560
TGME49_228220	TGME49_304930
TGME49_228240	TGME49_287510
TGME49_228310	TGME49_210990
TGME49_228410	TGME49_207360
TGME49_228420	TGME49_236975
TGME49_228430	TGME49_251910
TGME49_228440	TGME49_202340
TGME49_228480	TGME49_272265
TGME49_228500	TGME49_200300
TGME49_228510	TGME49_297310
TGME49_228620	TGME49_233040
TGME49_228680	TGME49_282030
TGME49_229170	TGME49_265120
TGME49_229270	TGME49_319890
TGME49_229320	TGME49_315380
TGME49_229330	TGME49_313725
TGME49_229405	TGME49_224770
TGME49_229660	TGME49_288465
TGME49_229720	TGME49_274140
TGME49_229730	TGME49_255460
TGME49_229910	TGME49_237893
TGME49_229915	TGME49_290585
TGME49_230020	TGME49_203200
TGME49_230130	TGME49_295300
TGME49_230200	TGME49_319988
TGME49_230460	TGME49_202990
TGME49_230555	TGME49_266130
TGME49_230598	TGME49_321270
TGME49_230602	TGME49_220280
TGME49_230605	TGME49_291830
TGME49_230660	TGME49_313235
TGME49_230663	TGME49_227370
TGME49_230667	TGME49_316550
TGME49_230670	TGME49_299230
TGME49_230830	TGME49_230605
TGME49_230900	TGME49_205230
TGME49_230905	TGME49_268270
TGME49_231050	TGME49_283882
TGME49_231055	TGME49_243482
TGME49_231060	TGME49_276870
TGME49_231090	TGME49_250685
TGME49_231110	TGME49_246640
TGME49_231125	TGME49_259180
TGME49_231390	TGME49_265205
TGME49_231400	TGME49_238220
TGME49_231470	TGME49_305580
TGME49_231610	TGME49_254760
TGME49_231620	TGME49_275360
TGME49_231770	TGME49_310340
TGME49_231780	TGME49_293620
TGME49_231860	TGME49_201660
TGME49_231880	TGME49_281555
TGME49_231900	TGME49_235875
TGME49_231992	TGME49_306580
TGME49_231994	TGME49_252080
TGME49_231996	TGME49_319970
TGME49_231998	TGME49_247850
TGME49_232140	TGME49_278680
TGME49_232170	TGME49_230663
TGME49_232400	TGME49_265130
TGME49_232420	TGME49_305150
TGME49_232475	TGME49_316390
TGME49_232580	TGME49_231055
TGME49_232770	TGME49_280420
TGME49_232950	TGME49_228410
TGME49_233040	TGME49_224905
TGME49_233050	TGME49_238160
TGME49_233065	TGME49_301200
TGME49_233150	TGME49_213860
TGME49_233153	TGME49_306230
TGME49_233180	TGME49_205430
TGME49_233210	TGME49_267990
TGME49_233270	TGME49_205140
TGME49_233280	TGME49_203000
TGME49_233290	TGME49_320250
TGME49_233315	TGME49_293250
TGME49_233320	TGME49_239640
TGME49_233330	TGME49_203330
TGME49_233360	TGME49_209040
TGME49_233370	TGME49_233065
TGME49_233390	TGME49_293252
TGME49_233610	TGME49_273110
TGME49_233770	TGME49_237800
TGME49_233792	TGME49_222080
TGME49_233920	TGME49_242600
TGME49_233940	TGME49_297820
TGME49_233950	TGME49_232170
TGME49_233960	TGME49_226880
TGME49_234200	TGME49_254750
TGME49_234370	TGME49_278320
TGME49_234375	TGME49_290970
TGME49_234400	TGME49_239880
TGME49_234570	TGME49_271892
TGME49_235000	TGME49_234570
TGME49_235010	TGME49_238165
TGME49_235180	TGME49_207610
TGME49_235183	TGME49_214510
TGME49_235187	TGME49_278340
TGME49_235190	TGME49_264178
TGME49_235200	TGME49_316690
TGME49_235315	TGME49_254310
TGME49_235390	TGME49_320290
TGME49_235500	TGME49_209480
TGME49_235515	TGME49_269315
TGME49_235580	TGME49_207005
TGME49_235590	TGME49_218470
TGME49_235600	TGME49_213700
TGME49_235630	TGME49_323800
TGME49_235635	TGME49_278430
TGME49_235650	TGME49_278380
TGME49_235860	TGME49_229330
TGME49_235870	TGME49_214550
TGME49_235875	TGME49_272540
TGME49_235920	TGME49_259410
TGME49_235940	TGME49_222385
TGME49_235950	TGME49_255710
TGME49_236120	TGME49_212740
TGME49_236290	TGME49_222935
TGME49_236400	TGME49_280725
TGME49_236595	TGME49_252350
TGME49_236900	TGME49_207160
TGME49_236975	TGME49_208770
TGME49_236980	TGME49_212275
TGME49_237045	TGME49_247660
TGME49_237060	TGME49_313220
TGME49_237070	TGME49_211050
TGME49_237080	TGME49_228510
TGME49_237490	TGME49_216160
TGME49_237585	TGME49_282230
TGME49_237595	TGME49_289850
TGME49_237700	TGME49_270580
TGME49_237800	TGME49_249290
TGME49_237810	TGME49_242110
TGME49_237860	TGME49_292250
TGME49_237893	TGME49_240310
TGME49_237894	TGME49_266670
TGME49_237900	TGME49_292260
TGME49_238060	TGME49_293790
TGME49_238160	TGME49_252860
TGME49_238165	TGME49_289840
TGME49_238200	TGME49_319980
TGME49_238210	TGME49_213430
TGME49_238220	TGME49_265050
TGME49_238270	TGME49_240295
TGME49_238440	TGME49_217800
TGME49_238460	TGME49_222975
TGME49_238470	TGME49_243560
TGME49_238490	TGME49_321480
TGME49_238500	TGME49_318675
TGME49_238530	TGME49_315260
TGME49_238850	TGME49_230602
TGME49_238860	TGME49_257690
TGME49_238915	TGME49_323700
TGME49_238960	TGME49_282200
TGME49_238970	TGME49_278690
TGME49_239110	TGME49_312435
TGME49_239120	TGME49_213840
TGME49_239365	TGME49_233610
TGME49_239430	TGME49_318738
TGME49_239475	TGME49_207015
TGME49_239510	TGME49_206570
TGME49_239520	TGME49_232420
TGME49_239550	TGME49_204460
TGME49_239570	TGME49_238450
TGME49_239580	TGME49_307840
TGME49_239640	TGME49_280430
TGME49_239650	TGME49_258220
TGME49_239660	TGME49_313000
TGME49_239670	TGME49_202140
TGME49_239755	TGME49_300990
TGME49_239795	TGME49_222188
TGME49_239855	TGME49_288475
TGME49_239880	TGME49_321490
TGME49_239910	TGME49_233270
TGME49_240200	TGME49_268360
TGME49_240230	TGME49_239365
TGME49_240240	TGME49_216285
TGME49_240260	TGME49_309025
TGME49_240285	TGME49_234165
TGME49_240290	TGME49_222940
TGME49_240295	TGME49_291130
TGME49_240310	TGME49_235650
TGME49_240325	TGME49_207010
TGME49_240330	TGME49_273740
TGME49_240340	TGME49_322100
TGME49_240350	TGME49_242750
TGME49_240360	TGME49_312440
TGME49_240365	TGME49_217380
TGME49_240370	TGME49_244590
TGME49_240390	TGME49_242760
TGME49_240470	TGME49_247340
TGME49_240580	TGME49_243370
TGME49_240620	TGME49_236020
TGME49_240790	TGME49_207210
TGME49_240800	TGME49_266150
TGME49_240880	TGME49_223700
TGME49_240930	TGME49_203890
TGME49_241130	TGME49_202025
TGME49_241165	TGME49_210482
TGME49_241710	TGME49_329710
TGME49_242100	TGME49_275790
TGME49_242110	TGME49_301150
TGME49_242240	TGME49_224680
TGME49_242300	TGME49_258910
TGME49_242310	TGME49_293850
TGME49_242350	TGME49_254020
TGME49_242360	TGME49_212710
TGME49_242390	TGME49_233920
TGME49_242400	TGME49_278522
TGME49_242600	TGME49_269300
TGME49_242740	TGME49_213340
TGME49_242750	TGME49_266270
TGME49_242760	TGME49_209045
TGME49_242900	TGME49_297450
TGME49_243100	TGME49_211430
TGME49_243110	TGME49_201100
TGME49_243120	TGME49_218340
TGME49_243130	TGME49_215195
TGME49_243140	TGME49_278840
TGME49_243150	TGME49_243160
TGME49_243160	TGME49_217710
TGME49_243170	TGME49_251940
TGME49_243180	TGME49_224760
TGME49_243190	TGME49_321390
TGME49_243330	TGME49_200130
TGME49_243355	TGME49_225950
TGME49_243360	TGME49_204472
TGME49_243370	TGME49_279460
TGME49_243378	TGME49_233960
TGME49_243382	TGME49_242100
TGME49_243470	TGME49_249280
TGME49_243482	TGME49_231090
TGME49_243500	TGME49_215320
TGME49_243550	TGME49_219222
TGME49_243560	TGME49_228310
TGME49_243635	TGME49_313050
TGME49_243655	TGME49_216610
TGME49_243680	TGME49_202090
TGME49_243720	TGME49_269310
TGME49_243740	TGME49_224180
TGME49_243900	TGME49_272590
TGME49_243940	TGME49_243940
TGME49_244030	TGME49_225400
TGME49_244260	TGME49_249150
TGME49_244335	TGME49_230830
TGME49_244360	TGME49_295740
TGME49_244406	TGME49_249750
TGME49_244408	TGME49_315962
TGME49_244412	TGME49_260000
TGME49_244450	TGME49_315802
TGME49_244480	TGME49_259300
TGME49_244590	TGME49_285690
TGME49_244620	TGME49_316890
TGME49_244710	TGME49_231780
TGME49_244715	TGME49_264620
TGME49_244850	TGME49_209755
TGME49_244890	TGME49_321800
TGME49_244930	TGME49_233153
TGME49_244950	TGME49_226450
TGME49_245530	TGME49_213480
TGME49_245540	TGME49_246555
TGME49_245600	TGME49_217390
TGME49_245746	TGME49_266340
TGME49_245748	TGME49_226610
TGME49_245752	TGME49_304730
TGME49_245760	TGME49_318240
TGME49_245770	TGME49_291910
TGME49_245980	TGME49_217420
TGME49_246070	TGME49_264630
TGME49_246110	TGME49_293425
TGME49_246555	TGME49_242370
TGME49_246635	TGME49_269860
TGME49_246640	TGME49_280605
TGME49_246650	TGME49_230670
TGME49_246660	TGME49_268835
TGME49_246760	TGME49_254330
TGME49_246763	TGME49_278518
TGME49_247010	TGME49_294570
TGME49_247025	TGME49_238850
TGME49_247260	TGME49_253710
TGME49_247270	TGME49_259965
TGME49_247310	TGME49_219218
TGME49_247340	TGME49_213460
TGME49_247500	TGME49_309030
TGME49_247540	TGME49_268800
TGME49_247570	TGME49_203770
TGME49_247660	TGME49_253500
TGME49_247750	TGME49_306334
TGME49_247850	TGME49_257910
TGME49_247940	TGME49_206620
TGME49_247970	TGME49_203688
TGME49_248170	TGME49_271285
TGME49_248210	TGME49_233320
TGME49_248225	TGME49_293560
TGME49_248240	TGME49_257130
TGME49_248330	TGME49_291340
TGME49_248425	TGME49_278390
TGME49_248430	TGME49_221895
TGME49_248470	TGME49_210470
TGME49_248590	TGME49_210970
TGME49_248673	TGME49_205090
TGME49_248677	TGME49_235860
TGME49_248730	TGME49_290923
TGME49_248760	TGME49_272430
TGME49_248820	TGME49_228680
TGME49_248900	TGME49_237810
TGME49_248970	TGME49_305790
TGME49_249040	TGME49_291920
TGME49_249150	TGME49_243360
TGME49_249230	TGME49_213530
TGME49_249280	TGME49_211360
TGME49_249290	TGME49_268225
TGME49_249365	TGME49_225370
TGME49_249660	TGME49_266330
TGME49_249665	TGME49_235010
TGME49_249750	TGME49_205658
TGME49_249840	TGME49_278370
TGME49_249960	TGME49_309840
TGME49_250220	TGME49_243110
TGME49_250360	TGME49_207650
TGME49_250500	TGME49_290590
TGME49_250670	TGME49_259290
TGME49_250720	TGME49_203682
TGME49_250920	TGME49_207965
TGME49_251420	TGME49_294320
TGME49_251430	TGME49_240325
TGME49_251660	TGME49_260830
TGME49_251665	TGME49_235920
TGME49_251710	TGME49_239570
TGME49_251750	TGME49_218750
TGME49_251820	TGME49_281460
TGME49_251830	TGME49_297920
TGME49_251855	TGME49_241130
TGME49_251857	TGME49_261650
TGME49_251900	TGME49_270277
TGME49_251910	TGME49_300980
TGME49_251940	TGME49_295750
TGME49_251958	TGME49_239110
TGME49_251962	TGME49_232580
TGME49_252065	TGME49_252395
TGME49_252070	TGME49_236120
TGME49_252080	TGME49_210320
TGME49_252090	TGME49_315240
TGME49_252255	TGME49_273750
TGME49_252260	TGME49_243120
TGME49_252300	TGME49_232400
TGME49_252330	TGME49_225290
TGME49_252350	TGME49_321700
TGME49_252370	TGME49_215900
TGME49_252395	TGME49_226100
TGME49_252640	TGME49_204560
TGME49_252890	TGME49_210478
TGME49_253110	TGME49_230130
TGME49_253120	TGME49_286000
TGME49_253150	TGME49_288050
TGME49_253340	TGME49_272020
TGME49_253500	TGME49_243330
TGME49_253580	TGME49_203685
TGME49_253660	TGME49_272200
TGME49_253670	TGME49_310680
TGME49_253680	TGME49_319360
TGME49_253755	TGME49_233670
TGME49_253760	TGME49_270030
TGME49_253770	TGME49_234375
TGME49_253790	TGME49_285445
TGME49_253920	TGME49_293020
TGME49_253925	TGME49_256850
TGME49_254020	TGME49_209585
TGME49_254160	TGME49_240470
TGME49_254180	TGME49_239510
TGME49_254190	TGME49_315798
TGME49_254310	TGME49_239120
TGME49_254320	TGME49_206550
TGME49_254330	TGME49_239090
TGME49_254350	TGME49_314487
TGME49_254360	TGME49_301470
TGME49_254430	TGME49_311490
TGME49_254625	TGME49_235600
TGME49_254750	TGME49_272620
TGME49_254760	TGME49_251420
TGME49_254790	TGME49_228240
TGME49_254830	TGME49_266335
TGME49_254850	TGME49_324000
TGME49_254855	TGME49_316370
TGME49_254930	TGME49_297480
TGME49_254960	TGME49_239580
TGME49_255200	TGME49_225413
TGME49_255380	TGME49_314670
TGME49_255460	TGME49_237585
TGME49_255480	TGME49_244406
TGME49_255490	TGME49_315830
TGME49_255500	TGME49_269380
TGME49_255620	TGME49_254790
TGME49_255710	TGME49_317820
TGME49_255730	TGME49_294260
TGME49_256020	TGME49_297660
TGME49_256040	TGME49_253340
TGME49_256792	TGME49_228175
TGME49_256800	TGME49_208380
TGME49_256850	TGME49_276980
TGME49_256865	TGME49_313940
TGME49_257000	TGME49_220840
TGME49_257010	TGME49_257000
TGME49_257130	TGME49_315520
TGME49_257568	TGME49_320190
TGME49_257572	TGME49_221550
TGME49_257670	TGME49_233792
TGME49_257690	TGME49_295020
TGME49_257720	TGME49_210260
TGME49_257810	TGME49_202020
TGME49_257910	TGME49_270970
TGME49_257925	TGME49_271015
TGME49_257945	TGME49_254850
TGME49_257970	TGME49_260530
TGME49_258120	TGME49_284670
TGME49_258200	TGME49_203250
TGME49_258220	TGME49_221840
TGME49_258225	TGME49_217170
TGME49_258370	TGME49_257810
TGME49_258508	TGME49_307590
TGME49_258512	TGME49_294820
TGME49_258520	TGME49_300130
TGME49_258530	TGME49_224780
TGME49_258550	TGME49_211385
TGME49_258570	TGME49_306455
TGME49_258575	TGME49_255730
TGME49_258618	TGME49_267308
TGME49_258622	TGME49_230200
TGME49_258670	TGME49_203375
TGME49_258810	TGME49_271320
TGME49_258840	TGME49_306338
TGME49_258880	TGME49_286670
TGME49_258910	TGME49_284420
TGME49_259020	TGME49_285470
TGME49_259030	TGME49_293450
TGME49_259150	TGME49_217860
TGME49_259155	TGME49_275850
TGME49_259180	TGME49_287960
TGME49_259205	TGME49_202285
TGME49_259230	TGME49_207250
TGME49_259280	TGME49_240370
TGME49_259410	TGME49_253790
TGME49_259670	TGME49_207865
TGME49_259680	TGME49_273468
TGME49_259890	TGME49_218210
TGME49_259895	TGME49_259270
TGME49_259960	TGME49_270850
TGME49_259965	TGME49_278910
TGME49_260000	TGME49_202050
TGME49_260190	TGME49_213760
TGME49_260375	TGME49_220080
TGME49_260430	TGME49_300370
TGME49_260460	TGME49_275380
TGME49_260480	TGME49_218890
TGME49_260530	TGME49_255620
TGME49_260830	TGME49_285940
TGME49_261018	TGME49_217855
TGME49_261022	TGME49_219110
TGME49_261040	TGME49_301140
TGME49_261240	TGME49_243382
TGME49_261530	TGME49_203900
TGME49_261560	TGME49_225028
TGME49_262110	TGME49_296020
TGME49_262160	TGME49_286660
TGME49_262440	TGME49_222260
TGME49_262575	TGME49_233940
TGME49_262590	TGME49_286465
TGME49_262600	TGME49_207875
TGME49_262715	TGME49_250920
TGME49_262800	TGME49_313322
TGME49_262890	TGME49_281360
TGME49_262940	TGME49_306450
TGME49_263100	TGME49_228620
TGME49_263350	TGME49_315100
TGME49_263380	TGME49_203110
TGME49_263410	TGME49_315340
TGME49_264070	TGME49_269075
TGME49_264075	TGME49_258840
TGME49_264150	TGME49_293258
TGME49_264170	TGME49_270210
TGME49_264178	TGME49_210682
TGME49_264182	TGME49_278882
TGME49_264230	TGME49_301690
TGME49_264240	TGME49_327400
TGME49_264430	TGME49_266035
TGME49_264485	TGME49_223030
TGME49_264620	TGME49_218930
TGME49_264630	TGME49_215340
TGME49_264660	TGME49_219660
TGME49_265030	TGME49_315400
TGME49_265050	TGME49_261018
TGME49_265060	TGME49_318610
TGME49_265100	TGME49_247970
TGME49_265120	TGME49_294410
TGME49_265130	TGME49_259020
TGME49_265140	TGME49_301240
TGME49_265205	TGME49_217370
TGME49_265255	TGME49_271310
TGME49_265290	TGME49_234370
TGME49_265320	TGME49_284310
TGME49_265430	TGME49_301160
TGME49_265538	TGME49_278860
TGME49_266035	TGME49_251857
TGME49_266040	TGME49_243140
TGME49_266065	TGME49_250720
TGME49_266105	TGME49_315630
TGME49_266130	TGME49_259280
TGME49_266150	TGME49_293840
TGME49_266270	TGME49_235630
TGME49_266330	TGME49_301360
TGME49_266335	TGME49_253120
TGME49_266340	TGME49_207410
TGME49_266368	TGME49_263410
TGME49_266480	TGME49_313440
TGME49_266500	TGME49_266065
TGME49_266600	TGME49_278410
TGME49_266610	TGME49_309352
TGME49_266650	TGME49_259900
TGME49_266660	TGME49_270680
TGME49_266670	TGME49_264075
TGME49_266675	TGME49_312690
TGME49_266700	TGME49_278365
TGME49_266710	TGME49_240240
TGME49_266740	TGME49_266785
TGME49_266770	TGME49_215343
TGME49_266785	TGME49_239855
TGME49_266860	TGME49_297910
TGME49_267030	TGME49_202065
TGME49_267045	TGME49_265255
TGME49_267130	TGME49_256788
TGME49_267150	TGME49_216640
TGME49_267308	TGME49_219370
TGME49_267312	TGME49_238200
TGME49_267410	TGME49_245600
TGME49_267470	TGME49_255500
TGME49_267730	TGME49_252090
TGME49_267875	TGME49_289027
TGME49_267990	TGME49_265430
TGME49_268020	TGME49_237490
TGME49_268035	TGME49_277230
TGME49_268190	TGME49_206660
TGME49_268220	TGME49_217410
TGME49_268225	TGME49_261040
TGME49_268230	TGME49_240285
TGME49_268270	TGME49_208330
TGME49_268310	TGME49_248677
TGME49_268360	TGME49_205770
TGME49_268700	TGME49_224710
TGME49_268800	TGME49_233210
TGME49_268820	TGME49_205520
TGME49_268835	TGME49_265100
TGME49_268860	TGME49_286740
TGME49_268930	TGME49_211910
TGME49_268940	TGME49_205530
TGME49_268970	TGME49_257970
TGME49_269035	TGME49_211000
TGME49_269050	TGME49_225590
TGME49_269075	TGME49_248170
TGME49_269085	TGME49_211320
TGME49_269100	TGME49_298090
TGME49_269110	TGME49_315410
TGME49_269120	TGME49_297495
TGME49_269160	TGME49_243190
TGME49_269270	TGME49_221420
TGME49_269300	TGME49_297492
TGME49_269310	TGME49_249660
TGME49_269315	TGME49_256020
TGME49_269320	TGME49_284598
TGME49_269350	TGME49_278460
TGME49_269365	TGME49_295600
TGME49_269380	TGME49_314330
TGME49_269400	TGME49_270280
TGME49_269582	TGME49_314485
TGME49_269600	TGME49_325100
TGME49_269640	TGME49_315845
TGME49_269680	TGME49_229405
TGME49_269850	TGME49_272285
TGME49_269860	TGME49_271980
TGME49_269930	TGME49_219610
TGME49_270030	TGME49_318120
TGME49_270040	TGME49_224140
TGME49_270210	TGME49_236980
TGME49_270277	TGME49_320170
TGME49_270280	TGME49_310260
TGME49_270340	TGME49_295390
TGME49_270580	TGME49_252370
TGME49_270595	TGME49_212420
TGME49_270670	TGME49_268310
TGME49_270680	TGME49_219650
TGME49_270690	TGME49_310990
TGME49_270820	TGME49_200230
TGME49_270850	TGME49_228420
TGME49_270950	TGME49_235870
TGME49_270970	TGME49_219742
TGME49_271010	TGME49_306510
TGME49_271015	TGME49_301000
TGME49_271025	TGME49_295920
TGME49_271110	TGME49_320770
TGME49_271210	TGME49_254320
TGME49_271220	TGME49_307045
TGME49_271285	TGME49_314250
TGME49_271310	TGME49_241710
TGME49_271315	TGME49_221415
TGME49_271320	TGME49_222420
TGME49_271335	TGME49_278420
TGME49_271375	TGME49_262715
TGME49_271570	TGME49_297647
TGME49_271580	TGME49_307790
TGME49_271590	TGME49_321710
TGME49_271892	TGME49_215180
TGME49_271985	TGME49_320730
TGME49_272020	TGME49_320180
TGME49_272200	TGME49_313025
TGME49_272240	TGME49_314362
TGME49_272260	TGME49_221310
TGME49_272265	TGME49_295015
TGME49_272280	TGME49_244030
TGME49_272285	TGME49_223025
TGME49_272360	TGME49_316670
TGME49_272415	TGME49_295640
TGME49_272430	TGME49_215895
TGME49_272540	TGME49_253580
TGME49_272590	TGME49_271010
TGME49_272620	TGME49_281600
TGME49_272680	TGME49_313950
TGME49_272730	TGME49_309550
TGME49_272890	TGME49_221220
TGME49_272905	TGME49_225955
TGME49_273065	TGME49_287490
TGME49_273080	TGME49_238470
TGME49_273110	TGME49_217940
TGME49_273340	TGME49_221830
TGME49_273468	TGME49_318220
TGME49_273472	TGME49_248425
TGME49_273478	TGME49_252065
TGME49_273510	TGME49_228160
TGME49_273740	TGME49_319700
TGME49_273750	TGME49_216940
TGME49_273940	TGME49_284615
TGME49_273980	TGME49_237700
TGME49_274020	TGME49_204500
TGME49_274030	TGME49_250670
TGME49_274040	TGME49_240200
TGME49_274080	TGME49_244335
TGME49_274140	TGME49_220060
TGME49_274170	TGME49_292390
TGME49_274280	TGME49_246763
TGME49_275355	TGME49_320200
TGME49_275360	TGME49_228220
TGME49_275380	TGME49_271590
TGME49_275590	TGME49_252260
TGME49_275600	TGME49_278070
TGME49_275660	TGME49_201785
TGME49_275710	TGME49_315127
TGME49_275760	TGME49_267312
TGME49_275790	TGME49_208850
TGME49_275795	TGME49_236400
TGME49_275798	TGME49_222700
TGME49_275850	TGME49_214190
TGME49_275870	TGME49_281590
TGME49_275970	TGME49_243150
TGME49_275990	TGME49_285410
TGME49_276155	TGME49_272905
TGME49_276200	TGME49_316580
TGME49_276230	TGME49_241165
TGME49_276810	TGME49_258200
TGME49_276820	TGME49_296640
TGME49_276830	TGME49_320230
TGME49_276840	TGME49_238440
TGME49_276850	TGME49_205420
TGME49_276860	TGME49_289280
TGME49_276870	TGME49_278330
TGME49_276880	TGME49_240930
TGME49_276960	TGME49_256040
TGME49_276980	TGME49_248430
TGME49_277055	TGME49_283450
TGME49_277060	TGME49_289277
TGME49_277230	TGME49_233770
TGME49_277572	TGME49_264660
TGME49_277800	TGME49_230555
TGME49_277810	TGME49_298960
TGME49_277860	TGME49_319308
TGME49_277930	TGME49_202060
TGME49_277950	TGME49_218500
TGME49_277980	TGME49_278580
TGME49_278070	TGME49_277810
TGME49_278080	TGME49_206650
TGME49_278090	TGME49_202260
TGME49_278110	TGME49_254960
TGME49_278120	TGME49_252070
TGME49_278180	TGME49_319630
TGME49_278240	TGME49_266600
TGME49_278245	TGME49_213850
TGME49_278290	TGME49_209583
TGME49_278320	TGME49_214580
TGME49_278340	TGME49_305220
TGME49_278350	TGME49_319312
TGME49_278360	TGME49_219348
TGME49_278365	TGME49_240290
TGME49_278370	TGME49_205265
TGME49_278380	TGME49_220585
TGME49_278390	TGME49_251430
TGME49_278400	TGME49_266770
TGME49_278410	TGME49_274080
TGME49_278420	TGME49_260190
TGME49_278430	TGME49_216875
TGME49_278460	TGME49_208020
TGME49_278518	TGME49_265140
TGME49_278522	TGME49_240880
TGME49_278580	TGME49_221665
TGME49_278680	TGME49_289060
TGME49_278710	TGME49_320090
TGME49_278760	TGME49_254160
TGME49_278790	TGME49_307450
TGME49_278840	TGME49_254430
TGME49_278860	TGME49_262440
TGME49_278882	TGME49_243130
TGME49_278910	TGME49_299020
TGME49_278930	TGME49_243470
TGME49_278965	TGME49_294400
TGME49_279000	TGME49_227430
TGME49_279355	TGME49_274170
TGME49_279440	TGME49_235635
TGME49_279460	TGME49_267470
TGME49_280420	TGME49_217961
TGME49_280430	TGME49_226300
TGME49_280435	TGME49_232770
TGME49_280500	TGME49_244715
TGME49_280570	TGME49_249960
TGME49_280605	TGME49_221560
TGME49_280725	TGME49_293030
TGME49_281360	TGME49_204000
TGME49_281460	TGME49_276155
TGME49_281470	TGME49_212910
TGME49_281555	TGME49_212180
TGME49_281560	TGME49_256700
TGME49_281590	TGME49_269270
TGME49_281600	TGME49_205402
TGME49_281675	TGME49_223725
TGME49_281970	TGME49_305890
TGME49_282000	TGME49_229320
TGME49_282020	TGME49_313650
TGME49_282030	TGME49_247750
TGME49_282200	TGME49_321280
TGME49_282230	TGME49_213560
TGME49_283450	TGME49_247540
TGME49_283470	TGME49_278110
TGME49_283480	TGME49_285860
TGME49_283530	TGME49_250500
TGME49_283765	TGME49_253760
TGME49_283840	TGME49_313318
TGME49_283855	TGME49_220420
TGME49_283882	TGME49_281030
TGME49_284310	TGME49_292335
TGME49_284420	TGME49_254625
TGME49_284550	TGME49_231620
TGME49_284598	TGME49_248330
TGME49_284602	TGME49_289030
TGME49_284610	TGME49_237070
TGME49_284615	TGME49_203720
TGME49_285160	TGME49_259155
TGME49_285400	TGME49_203090
TGME49_285410	TGME49_215185
TGME49_285445	TGME49_267150
TGME49_285470	TGME49_301370
TGME49_285665	TGME49_228050
TGME49_285690	TGME49_259150
TGME49_285770	TGME49_246760
TGME49_285790	TGME49_261530
TGME49_285825	TGME49_286020
TGME49_285920	TGME49_211675
TGME49_285940	TGME49_287250
TGME49_286000	TGME49_205210
TGME49_286020	TGME49_226310
TGME49_286040	TGME49_217630
TGME49_286060	TGME49_216335
TGME49_286100	TGME49_203230
TGME49_286110	TGME49_248240
TGME49_286150	TGME49_212410
TGME49_286570	TGME49_308960
TGME49_286660	TGME49_260460
TGME49_286670	TGME49_313848
TGME49_286740	TGME49_208730
TGME49_286778	TGME49_292935
TGME49_286782	TGME49_223430
TGME49_286790	TGME49_267030
TGME49_286932	TGME49_253925
TGME49_287235	TGME49_222370
TGME49_287240	TGME49_251660
TGME49_287250	TGME49_257568
TGME49_287430	TGME49_213290
TGME49_287440	TGME49_226230
TGME49_287450	TGME49_278240
TGME49_287460	TGME49_212937
TGME49_287490	TGME49_262940
TGME49_287510	TGME49_220070
TGME49_288050	TGME49_298820
TGME49_288220	TGME49_229170
TGME49_288265	TGME49_251820
TGME49_288450	TGME49_275798
TGME49_288455	TGME49_209300
TGME49_288465	TGME49_280500
TGME49_288475	TGME49_238500
TGME49_288520	TGME49_281560
TGME49_288730	TGME49_319380
TGME49_288960	TGME49_225070
TGME49_288970	TGME49_245980
TGME49_289020	TGME49_238980
TGME49_289023	TGME49_283500
TGME49_289027	TGME49_311075
TGME49_289030	TGME49_289273
TGME49_289040	TGME49_240580
TGME49_289060	TGME49_256865
TGME49_289160	TGME49_255200
TGME49_289170	TGME49_310580
TGME49_289216	TGME49_257945
TGME49_289218	TGME49_243900
TGME49_289222	TGME49_243720
TGME49_289240	TGME49_255380
TGME49_289260	TGME49_311815
TGME49_289270	TGME49_281350
TGME49_289273	TGME49_278753
TGME49_289277	TGME49_257572
TGME49_289280	TGME49_226110
TGME49_289660	TGME49_269930
TGME49_289840	TGME49_316130
TGME49_289850	TGME49_233315
TGME49_289930	TGME49_306070
TGME49_290000	TGME49_316635
TGME49_290585	TGME49_271570
TGME49_290590	TGME49_271580
TGME49_290970	TGME49_251962
TGME49_291005	TGME49_216053
TGME49_291040	TGME49_231860
TGME49_291075	TGME49_312510
TGME49_291130	TGME49_204300
TGME49_291170	TGME49_275970
TGME49_291340	TGME49_213445
TGME49_291830	TGME49_272730
TGME49_291910	TGME49_297488
TGME49_291920	TGME49_260480
TGME49_292100	TGME49_286060
TGME49_292250	TGME49_248590
TGME49_292260	TGME49_223900
TGME49_292270	TGME49_283490
TGME49_292275	TGME49_270260
TGME49_292280	TGME49_218910
TGME49_292335	TGME49_310830
TGME49_292350	TGME49_230905
TGME49_292375	TGME49_253755
TGME49_292390	TGME49_233360
TGME49_292600	TGME49_200480
TGME49_292935	TGME49_307460
TGME49_293020	TGME49_224275
TGME49_293030	TGME49_271025
TGME49_293250	TGME49_262590
TGME49_293252	TGME49_307060
TGME49_293258	TGME49_223400
TGME49_293368	TGME49_271315
TGME49_293420	TGME49_215960
TGME49_293450	TGME49_238970
TGME49_293490	TGME49_273940
TGME49_293500	TGME49_305570
TGME49_293560	TGME49_290610
TGME49_293620	TGME49_257670
TGME49_293780	TGME49_269050
TGME49_293790	TGME49_289270
TGME49_293800	TGME49_322110
TGME49_293810	TGME49_289260
TGME49_293830	TGME49_209590
TGME49_293840	TGME49_244412
TGME49_293850	TGME49_267130
TGME49_293890	TGME49_277060
TGME49_294210	TGME49_223060
TGME49_294240	TGME49_293500
TGME49_294260	TGME49_214783
TGME49_294320	TGME49_272415
TGME49_294330	TGME49_262160
TGME49_294400	TGME49_235515
TGME49_294410	TGME49_201850
TGME49_294570	TGME49_256800
TGME49_294585	TGME49_205050
TGME49_294595	TGME49_215140
TGME49_294600	TGME49_223258
TGME49_294650	TGME49_207955
TGME49_294651	TGME49_223262
TGME49_294660	TGME49_286250
TGME49_294820	TGME49_236990
TGME49_294850	TGME49_286932
TGME49_295015	TGME49_318640
TGME49_295020	TGME49_227630
TGME49_295130	TGME49_204360
TGME49_295300	TGME49_218130
TGME49_295390	TGME49_287240
TGME49_295400	TGME49_226515
TGME49_295430	TGME49_277950
TGME49_295440	TGME49_294850
TGME49_295600	TGME49_270595
TGME49_295640	TGME49_323310
TGME49_295662	TGME49_214430
TGME49_295720	TGME49_215955
TGME49_295740	TGME49_234200
TGME49_295750	TGME49_202280
TGME49_295920	TGME49_278710
TGME49_295945	TGME49_207350
TGME49_295995	TGME49_209930
TGME49_296020	TGME49_226755
TGME49_296231	TGME49_231900
TGME49_296340	TGME49_322030
TGME49_296640	TGME49_306050
TGME49_297065	TGME49_301180
TGME49_297090	TGME49_263100
TGME49_297280	TGME49_217400
TGME49_297290	TGME49_253330
TGME49_297300	TGME49_278310
TGME49_297310	TGME49_235000
TGME49_297380	TGME49_315165
TGME49_297390	TGME49_253920
TGME49_297410	TGME49_249665
TGME49_297450	TGME49_244450
TGME49_297480	TGME49_217490
TGME49_297488	TGME49_245770
TGME49_297492	TGME49_252890
TGME49_297495	TGME49_291075
TGME49_297647	TGME49_249040
TGME49_297660	TGME49_223120
TGME49_297670	TGME49_314350
TGME49_297820	TGME49_267642
TGME49_297920	TGME49_254060
TGME49_298070	TGME49_265030
TGME49_298090	TGME49_231996
TGME49_298590	TGME49_310480
TGME49_298820	TGME49_232110
TGME49_298960	TGME49_249840
TGME49_299020	TGME49_278090
TGME49_299220	TGME49_251855
TGME49_299230	TGME49_251830
TGME49_299570	TGME49_233370
TGME49_299800	TGME49_278965
TGME49_300130	TGME49_243635
TGME49_300370	TGME49_213635
TGME49_300601	TGME49_230460
TGME49_300780	TGME49_267875
TGME49_300790	TGME49_311335
TGME49_300980	TGME49_265060
TGME49_300990	TGME49_230205
TGME49_301000	TGME49_278245
TGME49_301140	TGME49_244260
TGME49_301150	TGME49_220650
TGME49_301160	TGME49_267980
TGME49_301170	TGME49_307090
TGME49_301180	TGME49_223480
TGME49_301190	TGME49_206400
TGME49_301200	TGME49_262600
TGME49_301240	TGME49_201690
TGME49_301280	TGME49_316290
TGME49_301360	TGME49_310520
TGME49_301470	TGME49_319992
TGME49_301690	TGME49_323320
TGME49_301890	TGME49_289216
TGME49_304450	TGME49_266500
TGME49_304730	TGME49_255215
TGME49_304870	TGME49_209180
TGME49_304920	TGME49_269850
TGME49_304930	TGME49_273065
TGME49_305100	TGME49_243180
TGME49_305110	TGME49_268020
TGME49_305150	TGME49_205080
TGME49_305220	TGME49_207665
TGME49_305280	TGME49_287235
TGME49_305580	TGME49_251665
TGME49_305610	TGME49_211270
TGME49_305790	TGME49_268230
TGME49_305830	TGME49_214787
TGME49_305930	TGME49_223550
TGME49_306070	TGME49_243770
TGME49_306230	TGME49_209705
TGME49_306235
TGME49_306240
TGME49_306334
TGME49_306338
TGME49_306450
TGME49_306455
TGME49_306500
TGME49_306510
TGME49_306570
TGME49_306580
TGME49_306620
TGME49_306630
TGME49_306860
TGME49_306870
TGME49_307015
TGME49_307030
TGME49_307045
TGME49_307050
TGME49_307060
TGME49_307070
TGME49_307090
TGME49_307450
TGME49_307460
TGME49_307480
TGME49_307590
TGME49_307600
TGME49_307603
TGME49_307620
TGME49_307630
TGME49_307640
TGME49_307780
TGME49_307790
TGME49_307840
TGME49_308040
TGME49_308096
TGME49_308820
TGME49_308960
TGME49_308965
TGME49_309025
TGME49_309030
TGME49_309300
TGME49_309330
TGME49_309352
TGME49_309410
TGME49_309530
TGME49_309540
TGME49_309550
TGME49_309840
TGME49_309860
TGME49_309980
TGME49_309990
TGME49_310160
TGME49_310260
TGME49_310275
TGME49_310340
TGME49_310520
TGME49_310580
TGME49_310680
TGME49_310830
TGME49_311335
TGME49_311370
TGME49_311375
TGME49_311380
TGME49_311460
TGME49_311485
TGME49_311490
TGME49_311670
TGME49_311700
TGME49_311710
TGME49_311755
TGME49_311815
TGME49_312240
TGME49_312245
TGME49_312330
TGME49_312435
TGME49_312440
TGME49_312445
TGME49_312450
TGME49_312460
TGME49_312510
TGME49_312540
TGME49_312635
TGME49_312690
TGME49_312930
TGME49_312970
TGME49_312980
TGME49_313000
TGME49_313025
TGME49_313050
TGME49_313210
TGME49_313220
TGME49_313318
TGME49_313322
TGME49_313440
TGME49_313470
TGME49_313650
TGME49_313725
TGME49_313840
TGME49_313848
TGME49_313852
TGME49_313940
TGME49_313950
TGME49_314055
TGME49_314250
TGME49_314330
TGME49_314350
TGME49_314362
TGME49_314482
TGME49_314485
TGME49_314487
TGME49_314670
TGME49_315090
TGME49_315100
TGME49_315123
TGME49_315127
TGME49_315165
TGME49_315170
TGME49_315240
TGME49_315260
TGME49_315340
TGME49_315345
TGME49_315350
TGME49_315370
TGME49_315380
TGME49_315400
TGME49_315450
TGME49_315480
TGME49_315520
TGME49_315540
TGME49_315550
TGME49_315560
TGME49_315630
TGME49_315710
TGME49_315715
TGME49_315730
TGME49_315798
TGME49_315802
TGME49_315830
TGME49_315845
TGME49_315855
TGME49_315900
TGME49_315962
TGME49_315970
TGME49_316130
TGME49_316190
TGME49_316290
TGME49_316320
TGME49_316370
TGME49_316380
TGME49_316410
TGME49_316420
TGME49_316550
TGME49_316560
TGME49_316580
TGME49_316635
TGME49_316670
TGME49_316690
TGME49_316780
TGME49_316890
TGME49_317705
TGME49_317820
TGME49_317830
TGME49_318120
TGME49_318130
TGME49_318180
TGME49_318220
TGME49_318240
TGME49_318275
TGME49_318540
TGME49_318610
TGME49_318640
TGME49_318675
TGME49_318750
TGME49_319308
TGME49_319312
TGME49_319360
TGME49_319380
TGME49_319390
TGME49_319520
TGME49_319630
TGME49_319680
TGME49_319700
TGME49_319890
TGME49_319970
TGME49_319988
TGME49_319992
TGME49_320090
TGME49_320105
TGME49_320170
TGME49_320180
TGME49_320190
TGME49_320200
TGME49_320230
TGME49_320250
TGME49_320270
TGME49_320280
TGME49_320500
TGME49_320540
TGME49_320560
TGME49_320680
TGME49_320710
TGME49_320715
TGME49_320730
TGME49_320770
TGME49_320780
TGME49_321270
TGME49_321280
TGME49_321390
TGME49_321470
TGME49_321480
TGME49_321490
TGME49_321700
TGME49_321710
TGME49_321800
TGME49_322020
TGME49_322030
TGME49_322100
TGME49_322110
TGME49_322130
TGME49_322300
TGME49_322500
TGME49_323200
TGME49_323310
TGME49_323320
TGME49_323600
TGME49_323700
TGME49_323800
TGME49_324000
TGME49_325200
TGME49_327400
TGME49_327800
TGME49_327900
TGME49_328000
TGME49_328800
TGME49_328900
TGME49_329000
TGME49_329200
TGME49_329300
TGME49_329600
TGME49_329620
TGME49_329710
