# Supplementary material for: AP2X-1 is a negative regulator of Toxoplasma gondii sexual commitment
Source: mBio. 2025 Aug 18;16(9):e00052-25. doi: 10.1128/mbio.00052-25 (PMC12421964; doi:10.1128/mbio.00052-25)
Supplement: Data set S4 — Summary of peak calls from CUT&Tag for AP2X-1-2Ty, AP2X-1-6HA, and AP2X-1-mAID-MORC-2Ty strains with or without IAA. [file mbio.00052-25-s0004.xlsx]

## Sheet: Supplementary Dataset S4 Legend
Supplementary Dataset S4. Summary of peak calls from CUT&Tag for AP2X-1-2Ty strain, AP2X-1-6HA strain, and AP2X-1-mAID-MORC-2Ty strain with or without IAA.
Sheet	Description
AP2X-1-expressed-MORC-2Ty-Rep1	The peak calls from CUT&Tag for AP2X-1-MORC-2Ty strain without IAA in two biological replicates.
AP2X-1-expressed-MORC-2Ty-Rep2
AP2X-1-depleted-MORC-2Ty-Rep1	The peak calls from CUT&Tag for AP2X-1-MORC-2Ty strain with IAA in two biological replicates.
AP2X-1-depleted-MORC-2Ty-Rep2
AP2X-1-2Ty	The peak calls from CUT&Tag for AP2X-1-2Ty strain
AP2X-1-6HA-Rep 1	The peak calls from CUT&Tag for AP2X-1-6HA strain in two biological replicates.
AP2X-1-6HA-Rep 1

## Sheet: AP2X-1-expressed-MORC-2Ty-Rep1
Chromosome	Start	End	Width	Score	Signal Value	-log10pvalue	-log10qvalue	Peak_summit	Annotation	Gene Start	Gene End	Gene Length	Gene Strand	Gene Id	Distance To TSS
TGME49_chrXII	2247933	2250662	2730	1106	4.44862	113.678	110.68	324	Promoter (<=1kb)	2245476	2248187	2712	-	TGME49_200010	0
TGME49_chrXII	2247933	2250662	2730	926	4.11585	95.4618	92.6123	589	Promoter (<=1kb)	2245476	2248187	2712	-	TGME49_200010	0
TGME49_chrXII	2247933	2250662	2730	297	2.60892	31.7779	29.7301	977	Promoter (<=1kb)	2245476	2248187	2712	-	TGME49_200010	0
TGME49_chrXII	2247933	2250662	2730	192	2.2643	21.0535	19.2439	1401	Promoter (<=1kb)	2245476	2248187	2712	-	TGME49_200010	0
TGME49_chrXII	2247933	2250662	2730	159	2.13158	17.636	15.916	1833	Promoter (<=1kb)	2245476	2248187	2712	-	TGME49_200010	0
TGME49_chrXII	2247933	2250662	2730	202	2.29659	22.131	20.2947	2149	Promoter (<=1kb)	2245476	2248187	2712	-	TGME49_200010	0
TGME49_chrXII	2247933	2250662	2730	96	1.85722	11.1752	9.66488	2616	Promoter (<=1kb)	2245476	2248187	2712	-	TGME49_200010	0
TGME49_chrXII	7055865	7056563	699	18	1.53153	2.84563	1.81769	110	Distal Intergenic	7071370	7071773	404	+	TGME49_200110	-14807
TGME49_chrXII	7055865	7056563	699	58	2.00599	7.15035	5.82574	585	Distal Intergenic	7071370	7071773	404	+	TGME49_200110	-14807
TGME49_chrXII	7058141	7058787	647	75	2.16607	8.93457	7.51894	520	Distal Intergenic	7071370	7071773	404	+	TGME49_200110	-12583
TGME49_chrXII	7065523	7065722	200	58	2.01983	7.17115	5.84103	103	Distal Intergenic	7071370	7071773	404	+	TGME49_200110	-5648
TGME49_chrXII	7079574	7079966	393	21	1.59138	3.24496	2.17787	59	Distal Intergenic	7071370	7071773	404	+	TGME49_200110	8204
TGME49_chrXII	7089762	7090071	310	81	1.84114	9.55595	8.11541	115	Distal Intergenic	7071370	7071773	404	+	TGME49_200110	18392
TGME49_chrXII	7090387	7092116	1730	193	2.38243	21.1256	19.3146	329	Distal Intergenic	7071370	7071773	404	+	TGME49_200110	19017
TGME49_chrXII	7090387	7092116	1730	356	2.98624	37.8166	35.6558	705	Distal Intergenic	7071370	7071773	404	+	TGME49_200110	19017
TGME49_chrXII	7090387	7092116	1730	245	2.60664	26.4968	24.5584	1101	Distal Intergenic	7071370	7071773	404	+	TGME49_200110	19017
TGME49_chrXII	7090387	7092116	1730	71	1.80937	8.53549	7.138	1606	Distal Intergenic	7071370	7071773	404	+	TGME49_200110	19017
TGME49_chrXII	7092559	7093539	981	523	3.61364	54.7562	52.3362	271	Distal Intergenic	7071370	7071773	404	+	TGME49_200110	21189
TGME49_chrXII	7092559	7093539	981	1158	5.32392	118.869	115.833	660	Distal Intergenic	7071370	7071773	404	+	TGME49_200110	21189
TGME49_chrXII	7013530	7013951	422	14	1.46897	2.38705	1.40485	94	Distal Intergenic	7033492	7035777	2286	+	TGME49_200130	-19541
TGME49_chrXII	7013530	7013951	422	71	2.14225	8.53107	7.13369	292	Distal Intergenic	7033492	7035777	2286	+	TGME49_200130	-19541
TGME49_chrXII	7014244	7014915	672	314	3.73363	33.5333	31.4492	196	Distal Intergenic	7033492	7035777	2286	+	TGME49_200130	-18577
TGME49_chrXII	7015159	7016704	1546	373	4.01086	39.5474	37.3573	244	Distal Intergenic	7033492	7035777	2286	+	TGME49_200130	-16788
TGME49_chrXII	7015159	7016704	1546	105	2.37822	12.0899	10.5461	755	Distal Intergenic	7033492	7035777	2286	+	TGME49_200130	-16788
TGME49_chrXII	7015159	7016704	1546	111	2.40492	12.7281	11.1631	1416	Distal Intergenic	7033492	7035777	2286	+	TGME49_200130	-16788
TGME49_chrXII	7018942	7019236	295	85	2.15921	10.0161	8.55272	106	Distal Intergenic	7033492	7035777	2286	+	TGME49_200130	-14256
TGME49_chrXII	7022569	7023426	858	331	3.62554	35.3027	33.1865	352	Distal Intergenic	7033492	7035777	2286	+	TGME49_200130	-10066
TGME49_chrXII	7022569	7023426	858	233	3.09524	25.215	23.3047	581	Distal Intergenic	7033492	7035777	2286	+	TGME49_200130	-10066
TGME49_chrXII	7029547	7029920	374	60	1.78063	7.4259	6.08617	118	Distal Intergenic	7033492	7035777	2286	+	TGME49_200130	-3572
TGME49_chrXII	7032809	7034260	1452	129	2.31226	14.5792	12.9506	174	Promoter (<=1kb)	7033492	7035777	2286	+	TGME49_200130	0
TGME49_chrXII	7032809	7034260	1452	522	4.03646	54.702	52.2837	530	Promoter (<=1kb)	7033492	7035777	2286	+	TGME49_200130	0
TGME49_chrXII	7032809	7034260	1452	137	2.38938	15.3882	13.7341	1245	Promoter (<=1kb)	7033492	7035777	2286	+	TGME49_200130	0
TGME49_chrXII	7040417	7040616	200	28	1.68319	3.96934	2.84182	99	Distal Intergenic	7033492	7035777	2286	+	TGME49_200130	6925
TGME49_chrXII	7042784	7043323	540	68	2.05142	8.24607	6.86316	190	Distal Intergenic	7033492	7035777	2286	+	TGME49_200130	9292
TGME49_chrXII	7042784	7043323	540	30	1.66849	4.18114	3.04267	405	Distal Intergenic	7033492	7035777	2286	+	TGME49_200130	9292
TGME49_chrXII	7046260	7047631	1372	78	2.09845	9.23957	7.81368	187	Distal Intergenic	7033492	7035777	2286	+	TGME49_200130	12768
TGME49_chrXII	7046260	7047631	1372	173	2.73196	19.0734	17.3146	860	Distal Intergenic	7033492	7035777	2286	+	TGME49_200130	12768
TGME49_chrXII	7046260	7047631	1372	99	2.26091	11.4421	9.92387	1196	Distal Intergenic	7033492	7035777	2286	+	TGME49_200130	12768
TGME49_chrXII	7048861	7049360	500	17	1.49834	2.75386	1.73947	105	Distal Intergenic	7033492	7035777	2286	+	TGME49_200130	15369
TGME49_chrXII	7049633	7050004	372	21	1.56337	3.23723	2.17787	98	Distal Intergenic	7033492	7035777	2286	+	TGME49_200130	16141
TGME49_chrVIII	6752338	6752733	396	109	2.30692	12.4925	10.934	280	Promoter (2-3kb)	6753611	6755422	1812	-	TGME49_200230	2689
TGME49_chrVIII	6755171	6756295	1125	1201	5.47753	123.202	120.133	566	Promoter (<=1kb)	6753611	6755422	1812	-	TGME49_200230	0
TGME49_chrVIII	6755171	6756295	1125	1145	5.31435	117.548	114.522	844	Promoter (<=1kb)	6753611	6755422	1812	-	TGME49_200230	0
TGME49_chrVIII	6758496	6759348	853	80	1.86256	9.49719	8.05872	98	Promoter (<=1kb)	6757441	6758931	1491	-	TGME49_200240	0
TGME49_chrVIII	6758496	6759348	853	192	2.40925	21.0604	19.2508	517	Promoter (<=1kb)	6757441	6758931	1491	-	TGME49_200240	0
TGME49_chrVIII	6760966	6762756	1791	24	1.54836	3.49009	2.40208	94	Promoter (<=1kb)	6760140	6762383	2244	-	TGME49_200250	0
TGME49_chrVIII	6760966	6762756	1791	125	2.47445	14.2163	12.5997	412	Promoter (<=1kb)	6760140	6762383	2244	-	TGME49_200250	0
TGME49_chrVIII	6760966	6762756	1791	358	3.70662	38.051	35.8866	901	Promoter (<=1kb)	6760140	6762383	2244	-	TGME49_200250	0
TGME49_chrVIII	6760966	6762756	1791	63	1.96672	7.75016	6.39382	1448	Promoter (<=1kb)	6760140	6762383	2244	-	TGME49_200250	0
TGME49_chrVIII	6768502	6770049	1548	33	1.7444	4.4892	3.32266	82	Promoter (1-2kb)	6766719	6768513	1795	+	TGME49_200270	1783
TGME49_chrVIII	6768502	6770049	1548	211	3.15216	23.0203	21.1613	526	Promoter (1-2kb)	6766719	6768513	1795	+	TGME49_200270	1783
TGME49_chrVIII	6768502	6770049	1548	29	1.67533	4.07422	2.94125	1020	Promoter (1-2kb)	6766719	6768513	1795	+	TGME49_200270	1783
TGME49_chrVIII	6768502	6770049	1548	17	1.49813	2.82073	1.79433	1341	Promoter (1-2kb)	6766719	6768513	1795	+	TGME49_200270	1783
TGME49_chrVIII	6768502	6770049	1548	16	1.46444	2.60983	1.60467	1430	Promoter (1-2kb)	6766719	6768513	1795	+	TGME49_200270	1783
TGME49_chrVIII	6770581	6771304	724	50	1.79695	6.33197	5.04945	242	Promoter (1-2kb)	6769906	6772752	2847	-	TGME49_200280	1448
TGME49_chrVIII	6770581	6771304	724	29	1.57804	4.04107	2.90982	562	Promoter (1-2kb)	6769906	6772752	2847	-	TGME49_200280	1448
TGME49_chrVIII	6774234	6774442	209	135	2.37154	15.1742	13.528	128	Promoter (<=1kb)	6774898	6778962	4065	+	TGME49_200290	-456
TGME49_chrVIII	6774604	6775172	569	177	2.61409	19.5501	17.7787	201	Promoter (<=1kb)	6774898	6778962	4065	+	TGME49_200290	0
TGME49_chrVIII	6774604	6775172	569	128	2.3427	14.4594	12.8338	437	Promoter (<=1kb)	6774898	6778962	4065	+	TGME49_200290	0
TGME49_chrVIII	6775502	6776040	539	48	1.77928	6.1056	4.83746	104	Promoter (<=1kb)	6774898	6778962	4065	+	TGME49_200290	604
TGME49_chrVIII	6775502	6776040	539	106	2.23985	12.2404	10.6922	363	Promoter (<=1kb)	6774898	6778962	4065	+	TGME49_200290	604
TGME49_chrVIII	6794700	6795112	413	92	1.84591	10.7895	9.2943	257	Promoter (<=1kb)	6793066	6795502	2437	-	TGME49_200310	390
TGME49_chrVIII	6795336	6796510	1175	939	4.25991	96.8329	93.9724	303	Promoter (<=1kb)	6793066	6795502	2437	-	TGME49_200310	0
TGME49_chrVIII	6795336	6796510	1175	613	3.52113	63.8591	61.3261	703	Promoter (<=1kb)	6793066	6795502	2437	-	TGME49_200310	0
TGME49_chrVIII	6797503	6797885	383	34	1.52002	4.66432	3.48924	54	Promoter (1-2kb)	6796464	6798931	2468	+	TGME49_200320	1039
TGME49_chrVIII	6797503	6797885	383	15	1.34298	2.55786	1.56432	216	Promoter (1-2kb)	6796464	6798931	2468	+	TGME49_200320	1039
TGME49_chrVIII	6810361	6810776	416	71	1.95059	8.57213	7.17327	103	Promoter (<=1kb)	6803584	6810351	6768	-	TGME49_200330	-10
TGME49_chrVIII	6810361	6810776	416	117	2.24936	13.3587	11.7702	313	Promoter (<=1kb)	6803584	6810351	6768	-	TGME49_200330	-10
TGME49_chrVIII	6811160	6811868	709	90	2.05086	10.5306	9.04723	283	Promoter (<=1kb)	6803584	6810351	6768	-	TGME49_200330	-809
TGME49_chrVIII	6813110	6813628	519	30	1.53707	4.15335	3.01633	133	Promoter (<=1kb)	6811561	6813899	2339	-	TGME49_200340	271
TGME49_chrVIII	6813889	6814226	338	13	1.34171	2.31919	1.35023	52	Promoter (<=1kb)	6811561	6813899	2339	-	TGME49_200340	0
TGME49_chrVIII	6813889	6814226	338	54	1.7104	6.79115	5.4853	266	Promoter (<=1kb)	6811561	6813899	2339	-	TGME49_200340	0
TGME49_chrVIII	6816952	6817306	355	67	1.78571	8.10951	6.73579	109	Promoter (2-3kb)	6813964	6821727	7764	+	TGME49_200350	2988
TGME49_chrVIII	6817594	6817795	202	21	1.41129	3.1707	2.11536	150	Exon (TGME49_200350.R455/TGME49_200350, exon 2 of 6)	6813964	6821727	7764	+	TGME49_200350	3630
TGME49_chrVIII	6818547	6818927	381	15	1.34712	2.49714	1.50763	50	Exon (TGME49_200350.R455/TGME49_200350, exon 4 of 6)	6813964	6821727	7764	+	TGME49_200350	4583
TGME49_chrVIII	6818547	6818927	381	20	1.40889	3.12386	2.07139	265	Exon (TGME49_200350.R455/TGME49_200350, exon 4 of 6)	6813964	6821727	7764	+	TGME49_200350	4583
TGME49_chrVIII	6821638	6821905	268	21	1.42054	3.25627	2.18856	149	Promoter (2-3kb)	6824308	6825403	1096	+	TGME49_200360	-2403
TGME49_chrVIII	6822482	6822915	434	35	1.55592	4.75606	3.57412	234	Promoter (1-2kb)	6824308	6825403	1096	+	TGME49_200360	-1393
TGME49_chrVIII	6824095	6824307	213	135	2.20639	15.2227	13.5753	116	Promoter (<=1kb)	6824308	6825403	1096	+	TGME49_200360	-1
TGME49_chrVIII	6824685	6825339	655	96	2.00422	11.2008	9.6897	130	Promoter (<=1kb)	6824308	6825403	1096	+	TGME49_200360	377
TGME49_chrVIII	6824685	6825339	655	25	1.48799	3.63789	2.54178	534	Promoter (<=1kb)	6824308	6825403	1096	+	TGME49_200360	377
TGME49_chrVIII	6831746	6832359	614	14	1.35537	2.48543	1.49668	60	Promoter (<=1kb)	6825484	6831459	5976	-	TGME49_200370	-287
TGME49_chrVIII	6831746	6832359	614	200	2.46225	21.9256	20.0955	336	Promoter (<=1kb)	6825484	6831459	5976	-	TGME49_200370	-287
TGME49_chrVIII	6833245	6833756	512	36	1.56921	4.85532	3.66496	216	Promoter (1-2kb)	6825484	6831459	5976	-	TGME49_200370	-1786
TGME49_chrVIII	6833245	6833756	512	93	1.95429	10.8728	9.37513	402	Promoter (1-2kb)	6825484	6831459	5976	-	TGME49_200370	-1786
TGME49_chrVIII	6834508	6835585	1078	22	1.44489	3.34364	2.27103	128	3' UTR	6825484	6831459	5976	-	TGME49_200370	-3049
TGME49_chrVIII	6834508	6835585	1078	74	1.84316	8.82933	7.4215	502	3' UTR	6825484	6831459	5976	-	TGME49_200370	-3049
TGME49_chrVIII	6834508	6835585	1078	49	1.67616	6.24139	4.96249	755	3' UTR	6825484	6831459	5976	-	TGME49_200370	-3049
TGME49_chrVIII	6834508	6835585	1078	17	1.38889	2.7587	1.74403	1037	3' UTR	6825484	6831459	5976	-	TGME49_200370	-3049
TGME49_chrVIII	6846986	6848523	1538	78	1.80495	9.25239	7.82204	227	Promoter (<=1kb)	6832904	6847548	14645	-	TGME49_200385	0
TGME49_chrVIII	6846986	6848523	1538	1574	5.74612	160.753	157.428	658	Promoter (<=1kb)	6832904	6847548	14645	-	TGME49_200385	0
TGME49_chrVIII	6846986	6848523	1538	335	2.85419	35.6306	33.5079	1014	Promoter (<=1kb)	6832904	6847548	14645	-	TGME49_200385	0
TGME49_chrVIII	6846986	6848523	1538	90	1.8851	10.5258	9.04255	1360	Promoter (<=1kb)	6832904	6847548	14645	-	TGME49_200385	0
TGME49_chrVIII	6849100	6849405	306	100	1.97076	11.5885	10.0626	121	Promoter (1-2kb)	6832904	6847548	14645	-	TGME49_200385	-1552
TGME49_chrVIII	6863294	6863511	218	34	1.71196	4.60396	3.43181	47	Promoter (<=1kb)	6849854	6864271	14418	-	TGME49_200400	760
TGME49_chrVIII	6864341	6864848	508	232	3.07612	25.189	23.2791	264	Promoter (<=1kb)	6849854	6864271	14418	-	TGME49_200400	-70
TGME49_chrVIII	6865403	6865913	511	60	1.93273	7.36119	6.024	108	Promoter (1-2kb)	6849854	6864271	14418	-	TGME49_200400	-1132
TGME49_chrVIII	6865403	6865913	511	74	2.05	8.8754	7.46604	350	Promoter (1-2kb)	6849854	6864271	14418	-	TGME49_200400	-1132
TGME49_chrVIII	6866451	6867226	776	270	3.1941	29.0532	27.059	150	Promoter (2-3kb)	6849854	6864271	14418	-	TGME49_200400	-2180
TGME49_chrVIII	6866451	6867226	776	14	1.42719	2.46232	1.47511	665	Promoter (2-3kb)	6849854	6864271	14418	-	TGME49_200400	-2180
TGME49_chrVIII	6872225	6872939	715	149	2.75432	16.6784	14.9853	310	Promoter (<=1kb)	6867383	6872225	4843	-	TGME49_200410	0
TGME49_chrVIII	6872225	6872939	715	30	1.7138	4.22564	3.07848	536	Promoter (<=1kb)	6867383	6872225	4843	-	TGME49_200410	0
TGME49_chrVIII	6873309	6873714	406	61	2.05044	7.50188	6.15475	299	Promoter (1-2kb)	6867383	6872225	4843	-	TGME49_200410	-1084
TGME49_chrVIII	6881351	6881924	574	40	1.83621	5.32234	4.09861	103	Promoter (<=1kb)	6873050	6881609	8560	-	TGME49_200430	0
TGME49_chrVIII	6881351	6881924	574	71	2.14225	8.53107	7.13369	336	Promoter (<=1kb)	6873050	6881609	8560	-	TGME49_200430	0
TGME49_chrVIII	6881351	6881924	574	15	1.49957	2.58964	1.58578	551	Promoter (<=1kb)	6873050	6881609	8560	-	TGME49_200430	0
TGME49_chrVIII	6897899	6899325	1427	14	1.46897	2.38705	1.40485	211	Promoter (<=1kb)	6889255	6898068	8814	-	TGME49_200450	0
TGME49_chrVIII	6897899	6899325	1427	96	2.35647	11.1386	9.62925	454	Promoter (<=1kb)	6889255	6898068	8814	-	TGME49_200450	0
TGME49_chrVIII	6897899	6899325	1427	35	1.775	4.7599	3.57412	1038	Promoter (<=1kb)	6889255	6898068	8814	-	TGME49_200450	0
TGME49_chrVIII	6897899	6899325	1427	30	1.7138	4.22564	3.07848	1308	Promoter (<=1kb)	6889255	6898068	8814	-	TGME49_200450	0
TGME49_chrVIII	6908162	6908601	440	128	2.6013	14.4466	12.8213	303	Promoter (<=1kb)	6908284	6913937	5654	+	TGME49_200470	0
TGME49_chrVIII	6914259	6914822	564	70	1.90304	8.45366	7.06338	183	Promoter (2-3kb)	6916849	6917687	839	+	TGME49_200480	-2027
TGME49_chrVIII	6914259	6914822	564	149	2.38095	16.6796	14.9864	450	Promoter (2-3kb)	6916849	6917687	839	+	TGME49_200480	-2027
TGME49_chrVIII	6914988	6916911	1924	24	1.50555	3.55617	2.46462	54	Promoter (<=1kb)	6916849	6917687	839	+	TGME49_200480	0
TGME49_chrVIII	6914988	6916911	1924	226	2.71572	24.5293	22.6362	412	Promoter (<=1kb)	6916849	6917687	839	+	TGME49_200480	0
TGME49_chrVIII	6914988	6916911	1924	390	3.34214	41.2873	39.0684	868	Promoter (<=1kb)	6916849	6917687	839	+	TGME49_200480	0
TGME49_chrVIII	6914988	6916911	1924	108	2.10428	12.4045	10.8485	1262	Promoter (<=1kb)	6916849	6917687	839	+	TGME49_200480	0
TGME49_chrVIII	6914988	6916911	1924	22	1.46459	3.31078	2.24005	1806	Promoter (<=1kb)	6916849	6917687	839	+	TGME49_200480	0
TGME49_chrVIII	6922301	6923515	1215	390	4.11585	41.2973	39.0782	390	Distal Intergenic	6916849	6917687	839	+	TGME49_200480	5452
TGME49_chrVIII	6922301	6923515	1215	349	3.91725	37.1274	34.9782	595	Distal Intergenic	6916849	6917687	839	+	TGME49_200480	5452
TGME49_chrVIII	6922301	6923515	1215	904	6.30433	93.2824	90.4507	981	Distal Intergenic	6916849	6917687	839	+	TGME49_200480	5452
TGME49_chrVIII	6959403	6959602	200	33	1.7444	4.4892	3.32266	122	Distal Intergenic	6916849	6917687	839	+	TGME49_200480	42554
TGME49_chrVIII	6966450	6968149	1700	63	1.94869	7.66644	6.31333	142	Distal Intergenic	6916849	6917687	839	+	TGME49_200480	49601
TGME49_chrVIII	6966450	6968149	1700	87	2.14785	10.2138	8.74416	361	Distal Intergenic	6916849	6917687	839	+	TGME49_200480	49601
TGME49_chrVIII	6966450	6968149	1700	211	2.93967	23.0167	21.16	587	Distal Intergenic	6916849	6917687	839	+	TGME49_200480	49601
TGME49_chrVIII	6966450	6968149	1700	164	2.68318	18.2081	16.4731	962	Distal Intergenic	6916849	6917687	839	+	TGME49_200480	49601
TGME49_chrVIII	6966450	6968149	1700	74	2.07254	8.90192	7.4874	1307	Distal Intergenic	6916849	6917687	839	+	TGME49_200480	49601
TGME49_chrVIII	6966450	6968149	1700	25	1.5977	3.67941	2.58098	1595	Distal Intergenic	6916849	6917687	839	+	TGME49_200480	49601
TGME49_chrVIII	6968732	6970213	1482	41	1.78959	5.37272	4.1468	58	Distal Intergenic	6916849	6917687	839	+	TGME49_200480	51883
TGME49_chrVIII	6968732	6970213	1482	47	1.85792	6.04808	4.78233	341	Distal Intergenic	6916849	6917687	839	+	TGME49_200480	51883
TGME49_chrVIII	6968732	6970213	1482	179	2.83278	19.6762	17.9023	648	Distal Intergenic	6916849	6917687	839	+	TGME49_200480	51883
TGME49_chrVIII	6968732	6970213	1482	500	4.42478	52.4685	50.0795	1070	Distal Intergenic	6916849	6917687	839	+	TGME49_200480	51883
TGME49_chrVIII	6968732	6970213	1482	111	2.40761	12.754	11.1851	1326	Distal Intergenic	6916849	6917687	839	+	TGME49_200480	51883
TGME49_chrX	58853	59231	379	74	2.16728	8.84015	7.43194	128	Distal Intergenic	71897	76300	4404	-	TGME49_200590	17069
TGME49_chrX	59524	60022	499	28	1.68319	3.96934	2.84182	70	Distal Intergenic	71897	76300	4404	-	TGME49_200590	16278
TGME49_chrX	59524	60022	499	21	1.59138	3.24496	2.17787	387	Distal Intergenic	71897	76300	4404	-	TGME49_200590	16278
TGME49_chrX	60660	61998	1339	17	1.53018	2.80023	1.77509	226	Distal Intergenic	71897	76300	4404	-	TGME49_200590	14302
TGME49_chrX	60660	61998	1339	26	1.65259	3.72039	2.61274	451	Distal Intergenic	71897	76300	4404	-	TGME49_200590	14302
TGME49_chrX	60660	61998	1339	15	1.49957	2.58964	1.58578	721	Distal Intergenic	71897	76300	4404	-	TGME49_200590	14302
TGME49_chrX	60660	61998	1339	30	1.7138	4.22564	3.07848	1037	Distal Intergenic	71897	76300	4404	-	TGME49_200590	14302
TGME49_chrX	75644	77147	1504	181	2.94294	19.9297	18.1503	187	Promoter (<=1kb)	71897	76300	4404	-	TGME49_200590	0
TGME49_chrX	75644	77147	1504	349	3.81724	37.0635	34.9164	747	Promoter (<=1kb)	71897	76300	4404	-	TGME49_200590	0
TGME49_chrX	75644	77147	1504	130	2.54958	14.688	13.0566	1006	Promoter (<=1kb)	71897	76300	4404	-	TGME49_200590	0
TGME49_chrX	75644	77147	1504	38	1.76991	5.09616	3.88857	1360	Promoter (<=1kb)	71897	76300	4404	-	TGME49_200590	0
TGME49_chrX	81831	82338	508	141	2.69311	15.7711	14.105	309	Promoter (<=1kb)	81465	82808	1344	+	TGME49_200600	366
TGME49_chrX	100395	100601	207	33	1.7444	4.4892	3.32266	99	Distal Intergenic	81465	82808	1344	+	TGME49_200600	18930
TGME49_chrX	101870	102224	355	23	1.62199	3.47889	2.39152	91	Distal Intergenic	81465	82808	1344	+	TGME49_200600	20405
TGME49_chrX	103272	103580	309	85	2.26466	9.98679	8.52437	142	Distal Intergenic	81465	82808	1344	+	TGME49_200600	21807
TGME49_chrX	1040	2014	975	158	2.81553	17.6046	15.8853	159	Distal Intergenic	12199	12618	420	-	TGME49_200700	10604
TGME49_chrX	1040	2014	975	172	2.90734	19.0286	17.2708	772	Distal Intergenic	12199	12618	420	-	TGME49_200700	10604
TGME49_chrX	3995	4499	505	14	1.46356	2.38857	1.40627	366	Distal Intergenic	12199	12618	420	-	TGME49_200700	8119
TGME49_chrX	9453	9803	351	100	2.18083	11.5955	10.0694	200	Promoter (2-3kb)	12199	12618	420	-	TGME49_200700	2815
TGME49_chrX	12162	12515	354	59	1.71667	7.30547	5.97035	198	Promoter (<=1kb)	12199	12618	420	-	TGME49_200700	103
TGME49_chrX	14576	16091	1516	1778	6.40496	181.331	177.89	557	Promoter (1-2kb)	12199	12618	420	-	TGME49_200700	-1958
TGME49_chrX	14576	16091	1516	63	1.76183	7.69151	6.33742	1296	Promoter (1-2kb)	12199	12618	420	-	TGME49_200700	-1958
TGME49_chrX	36502	36701	200	43	1.86682	5.61389	4.37196	115	Distal Intergenic	12199	12618	420	-	TGME49_200700	-23884
TGME49_chrX	42425	42887	463	191	3.02975	20.9899	19.1818	207	Distal Intergenic	12199	12618	420	-	TGME49_200700	-29807
TGME49_chrVIIa	4043196	4043445	250	175	2.18177	19.2782	17.5151	132	Promoter (1-2kb)	4042782	4044561	1780	-	TGME49_201100	1116
TGME49_chrVIIa	4044034	4045419	1386	581	3.38542	60.6399	58.1452	276	Promoter (<=1kb)	4042782	4044561	1780	-	TGME49_201100	0
TGME49_chrVIIa	4044034	4045419	1386	112	1.92608	12.8135	11.243	567	Promoter (<=1kb)	4042782	4044561	1780	-	TGME49_201100	0
TGME49_chrVIIa	4044034	4045419	1386	119	1.9585	13.5976	11.9998	680	Promoter (<=1kb)	4042782	4044561	1780	-	TGME49_201100	0
TGME49_chrVIIa	4044034	4045419	1386	280	2.54654	30.0276	28.015	982	Promoter (<=1kb)	4042782	4044561	1780	-	TGME49_201100	0
TGME49_chrVIIa	4044034	4045419	1386	74	1.73485	8.84136	7.43315	1275	Promoter (<=1kb)	4042782	4044561	1780	-	TGME49_201100	0
TGME49_chrVIIa	4036462	4036706	245	14	1.46897	2.38705	1.40485	52	Exon (TGME49_201120-t26_1/TGME49_201120, exon 4 of 4)	4039322	4041566	2245	-	TGME49_201110	4860
TGME49_chrVIIa	4038154	4038397	244	131	2.56928	14.7355	13.1029	122	Downstream (<1kb)	4039322	4041566	2245	-	TGME49_201110	3169
TGME49_chrVIIa	4026045	4027592	1548	49	1.83509	6.20787	4.93546	120	Promoter (<=1kb)	4028194	4037686	9493	+	TGME49_201120	-602
TGME49_chrVIIa	4026045	4027592	1548	27	1.61047	3.90457	2.78715	382	Promoter (<=1kb)	4028194	4037686	9493	+	TGME49_201120	-602
TGME49_chrVIIa	4026045	4027592	1548	20	1.5121	3.05037	2.00222	720	Promoter (<=1kb)	4028194	4037686	9493	+	TGME49_201120	-602
TGME49_chrVIIa	4026045	4027592	1548	50	1.83714	6.29413	5.01314	1049	Promoter (<=1kb)	4028194	4037686	9493	+	TGME49_201120	-602
TGME49_chrVIIa	4026045	4027592	1548	101	2.23587	11.6398	10.1125	1415	Promoter (<=1kb)	4028194	4037686	9493	+	TGME49_201120	-602
TGME49_chrVIIa	4027795	4028898	1104	192	2.80119	21.0346	19.2255	131	Promoter (<=1kb)	4028194	4037686	9493	+	TGME49_201120	0
TGME49_chrVIIa	4027795	4028898	1104	177	2.71739	19.5556	17.7841	372	Promoter (<=1kb)	4028194	4037686	9493	+	TGME49_201120	0
TGME49_chrVIIa	4027795	4028898	1104	74	2.05308	8.90474	7.49015	919	Promoter (<=1kb)	4028194	4037686	9493	+	TGME49_201120	0
TGME49_chrVIIa	4017438	4020490	3053	20	1.52044	3.1427	2.08907	247	Promoter (<=1kb)	4019644	4026659	7016	+	TGME49_201130	0
TGME49_chrVIIa	4017438	4020490	3053	13	1.41089	2.30762	1.33948	592	Promoter (<=1kb)	4019644	4026659	7016	+	TGME49_201130	0
TGME49_chrVIIa	4017438	4020490	3053	31	1.64216	4.28345	3.13336	909	Promoter (<=1kb)	4019644	4026659	7016	+	TGME49_201130	0
TGME49_chrVIIa	4017438	4020490	3053	38	1.72075	5.06443	3.85831	1170	Promoter (<=1kb)	4019644	4026659	7016	+	TGME49_201130	0
TGME49_chrVIIa	4017438	4020490	3053	64	1.95982	7.85105	6.48648	1661	Promoter (<=1kb)	4019644	4026659	7016	+	TGME49_201130	0
TGME49_chrVIIa	4017438	4020490	3053	152	2.57426	16.9895	15.2891	1974	Promoter (<=1kb)	4019644	4026659	7016	+	TGME49_201130	0
TGME49_chrVIIa	4017438	4020490	3053	370	3.66155	39.2283	37.0431	2141	Promoter (<=1kb)	4019644	4026659	7016	+	TGME49_201130	0
TGME49_chrVIIa	4017438	4020490	3053	175	2.70005	19.3534	17.5888	2367	Promoter (<=1kb)	4019644	4026659	7016	+	TGME49_201130	0
TGME49_chrVIIa	4017438	4020490	3053	75	2.04082	8.96903	7.55221	2934	Promoter (<=1kb)	4019644	4026659	7016	+	TGME49_201130	0
TGME49_chrVIIa	3992594	3994311	1718	14	1.29047	2.39111	1.40866	100	Promoter (<=1kb)	3990181	3992821	2641	-	TGME49_201170	0
TGME49_chrVIIa	3992594	3994311	1718	139	1.99336	15.6271	13.9672	356	Promoter (<=1kb)	3990181	3992821	2641	-	TGME49_201170	0
TGME49_chrVIIa	3992594	3994311	1718	922	4.03818	95.082	92.2354	722	Promoter (<=1kb)	3990181	3992821	2641	-	TGME49_201170	0
TGME49_chrVIIa	3992594	3994311	1718	524	3.25289	54.8763	52.455	1201	Promoter (<=1kb)	3990181	3992821	2641	-	TGME49_201170	0
TGME49_chrVIIa	3992594	3994311	1718	43	1.59368	5.62059	4.37837	1615	Promoter (<=1kb)	3990181	3992821	2641	-	TGME49_201170	0
TGME49_chrVIIa	3983053	3983469	417	82	2.17755	9.66428	8.21612	168	3' UTR	3982746	3988730	5985	-	TGME49_201180	5261
TGME49_chrVIIa	3987933	3989863	1931	61	1.71437	7.49612	6.15378	190	Promoter (<=1kb)	3982746	3988730	5985	-	TGME49_201180	0
TGME49_chrVIIa	3987933	3989863	1931	22	1.4299	3.37006	2.29592	382	Promoter (<=1kb)	3982746	3988730	5985	-	TGME49_201180	0
TGME49_chrVIIa	3987933	3989863	1931	868	3.97985	89.6346	86.8348	975	Promoter (<=1kb)	3982746	3988730	5985	-	TGME49_201180	0
TGME49_chrVIIa	3987933	3989863	1931	268	2.44428	28.7982	26.8103	1278	Promoter (<=1kb)	3982746	3988730	5985	-	TGME49_201180	0
TGME49_chrVIIa	3987933	3989863	1931	201	2.21437	21.9472	20.1167	1683	Promoter (<=1kb)	3982746	3988730	5985	-	TGME49_201180	0
TGME49_chrVIIa	3981835	3982627	793	107	2.44828	12.3397	10.7856	247	Downstream (<1kb)	3976668	3981273	4606	+	TGME49_201200	5167
TGME49_chrVIIa	3981835	3982627	793	85	2.26466	9.98679	8.52437	651	Downstream (<1kb)	3976668	3981273	4606	+	TGME49_201200	5167
TGME49_chrVIIa	3970750	3971377	628	81	2.23406	9.61416	8.16758	99	Promoter (<=1kb)	3960592	3970794	10203	-	TGME49_201220	0
TGME49_chrVIIa	3970750	3971377	628	71	2.14225	8.53107	7.13369	333	Promoter (<=1kb)	3960592	3970794	10203	-	TGME49_201220	0
TGME49_chrVIIa	3970750	3971377	628	58	2.01983	7.17115	5.84103	535	Promoter (<=1kb)	3960592	3970794	10203	-	TGME49_201220	0
TGME49_chrVIIa	3955558	3955757	200	43	1.77411	5.56288	4.32873	55	Intron (TGME49_201230-t26_1/TGME49_201230, intron 4 of 8)	3951134	3959758	8625	+	TGME49_201230	4424
TGME49_chrVIIa	3948352	3948826	475	132	2.28356	14.926	13.2858	238	Promoter (2-3kb)	3947168	3950847	3680	-	TGME49_201240	2021
TGME49_chrVIIa	3949767	3951979	2213	19	1.4452	2.95008	1.91577	143	Promoter (<=1kb)	3947168	3950847	3680	-	TGME49_201240	0
TGME49_chrVIIa	3949767	3951979	2213	278	2.99353	29.8644	27.8545	563	Promoter (<=1kb)	3947168	3950847	3680	-	TGME49_201240	0
TGME49_chrVIIa	3949767	3951979	2213	242	2.80392	26.1635	24.2333	1034	Promoter (<=1kb)	3947168	3950847	3680	-	TGME49_201240	0
TGME49_chrVIIa	3949767	3951979	2213	434	3.54361	45.7726	43.4803	1245	Promoter (<=1kb)	3947168	3950847	3680	-	TGME49_201240	0
TGME49_chrVIIa	3949767	3951979	2213	438	3.56863	46.1845	43.8854	1504	Promoter (<=1kb)	3947168	3950847	3680	-	TGME49_201240	0
TGME49_chrVIIa	3949767	3951979	2213	45	1.69459	5.75907	4.51083	2093	Promoter (<=1kb)	3947168	3950847	3680	-	TGME49_201240	0
TGME49_chrVIIa	3939761	3939960	200	69	1.93918	8.2944	6.90975	180	Promoter (1-2kb)	3937763	3946531	8769	+	TGME49_201250	1998
TGME49_chrVIIa	3935325	3938056	2732	157	2.48059	17.4344	15.7213	266	Promoter (<=1kb)	3927222	3935763	8542	-	TGME49_201260	0
TGME49_chrVIIa	3935325	3938056	2732	170	2.54491	18.8145	17.0636	539	Promoter (<=1kb)	3927222	3935763	8542	-	TGME49_201260	0
TGME49_chrVIIa	3935325	3938056	2732	89	2.06471	10.411	8.93137	779	Promoter (<=1kb)	3927222	3935763	8542	-	TGME49_201260	0
TGME49_chrVIIa	3935325	3938056	2732	131	2.32165	14.8141	13.1794	1013	Promoter (<=1kb)	3927222	3935763	8542	-	TGME49_201260	0
TGME49_chrVIIa	3935325	3938056	2732	374	3.46833	39.6466	37.454	1728	Promoter (<=1kb)	3927222	3935763	8542	-	TGME49_201260	0
TGME49_chrVIIa	3935325	3938056	2732	178	2.59628	19.6225	17.8497	2375	Promoter (<=1kb)	3927222	3935763	8542	-	TGME49_201260	0
TGME49_chrVIIa	3935325	3938056	2732	54	1.81582	6.77236	5.46725	2629	Promoter (<=1kb)	3927222	3935763	8542	-	TGME49_201260	0
TGME49_chrVIIa	3919329	3919922	594	15	1.4326	2.55209	1.55896	77	Exon (TGME49_201270-t26_1/TGME49_201270, exon 5 of 7)	3917877	3925271	7395	-	TGME49_201270	5349
TGME49_chrVIIa	3919329	3919922	594	16	1.44276	2.61911	1.61341	388	Exon (TGME49_201270-t26_1/TGME49_201270, exon 5 of 7)	3917877	3925271	7395	-	TGME49_201270	5349
TGME49_chrVIIa	3919329	3919922	594	16	1.44276	2.61911	1.61341	426	Exon (TGME49_201270-t26_1/TGME49_201270, exon 5 of 7)	3917877	3925271	7395	-	TGME49_201270	5349
TGME49_chrVIIa	3920459	3920658	200	40	1.69861	5.31558	4.09802	163	Intron (TGME49_201270-t26_1/TGME49_201270, intron 4 of 6)	3917877	3925271	7395	-	TGME49_201270	4613
TGME49_chrVIIa	3924958	3926849	1892	167	2.55732	18.5392	16.7967	165	Promoter (<=1kb)	3917877	3925271	7395	-	TGME49_201270	0
TGME49_chrVIIa	3924958	3926849	1892	236	2.90982	25.552	23.6354	424	Promoter (<=1kb)	3917877	3925271	7395	-	TGME49_201270	0
TGME49_chrVIIa	3924958	3926849	1892	259	3.05747	27.8891	25.919	865	Promoter (<=1kb)	3917877	3925271	7395	-	TGME49_201270	0
TGME49_chrVIIa	3924958	3926849	1892	130	2.39324	14.6665	13.0356	1486	Promoter (<=1kb)	3917877	3925271	7395	-	TGME49_201270	0
TGME49_chrVIIa	3924958	3926849	1892	96	2.177	11.1332	9.62771	1788	Promoter (<=1kb)	3917877	3925271	7395	-	TGME49_201270	0
TGME49_chrVIIa	3927293	3927569	277	30	1.62353	4.23232	3.08482	145	Promoter (2-3kb)	3917877	3925271	7395	-	TGME49_201270	-2022
TGME49_chrVIIa	3917532	3917947	416	13	1.37521	2.31536	1.34667	48	3' UTR	3911587	3917893	6307	+	TGME49_201380	5945
TGME49_chrVIIa	3910271	3911932	1662	50	1.51485	6.31943	5.0374	216	Promoter (<=1kb)	3908769	3911287	2519	-	TGME49_201390	0
TGME49_chrVIIa	3910271	3911932	1662	2149	5.47104	218.591	214.985	1141	Promoter (<=1kb)	3908769	3911287	2519	-	TGME49_201390	0
TGME49_chrVIIa	3900095	3901141	1047	190	2.9102	20.8642	19.0606	116	3' UTR	3900223	3907864	7642	-	TGME49_201400	6723
TGME49_chrVIIa	3900095	3901141	1047	46	1.84682	5.95896	4.69691	336	3' UTR	3900223	3907864	7642	-	TGME49_201400	6723
TGME49_chrVIIa	3900095	3901141	1047	43	1.80496	5.55789	4.32394	453	3' UTR	3900223	3907864	7642	-	TGME49_201400	6723
TGME49_chrVIIa	3900095	3901141	1047	63	1.98123	7.71399	6.35904	827	3' UTR	3900223	3907864	7642	-	TGME49_201400	6723
TGME49_chrVIIa	3907877	3908507	631	145	1.94215	16.2345	14.5546	291	Promoter (<=1kb)	3900223	3907864	7642	-	TGME49_201400	-13
TGME49_chrVIIa	3907877	3908507	631	70	1.63177	8.46056	7.07001	500	Promoter (<=1kb)	3900223	3907864	7642	-	TGME49_201400	-13
TGME49_chrVIIa	3909149	3909848	700	14	1.26883	2.41465	1.43068	64	Promoter (1-2kb)	3900223	3907864	7642	-	TGME49_201400	-1285
TGME49_chrVIIa	3909149	3909848	700	99	1.7495	11.5031	9.98311	289	Promoter (1-2kb)	3900223	3907864	7642	-	TGME49_201400	-1285
TGME49_chrVIIa	3909149	3909848	700	106	1.7748	12.2392	10.6911	584	Promoter (1-2kb)	3900223	3907864	7642	-	TGME49_201400	-1285
TGME49_chrVIIa	3891373	3891814	442	61	2.05044	7.50188	6.15475	181	Promoter (1-2kb)	3893030	3898407	5378	+	TGME49_201520	-1216
TGME49_chrVIIa	3891373	3891814	442	68	2.11164	8.18192	6.80135	315	Promoter (1-2kb)	3893030	3898407	5378	+	TGME49_201520	-1216
TGME49_chrVIIa	3892470	3893051	582	23	1.62199	3.47889	2.39152	69	Promoter (<=1kb)	3893030	3898407	5378	+	TGME49_201520	0
TGME49_chrVIIa	3892470	3893051	582	49	1.92802	6.21717	4.93925	321	Promoter (<=1kb)	3893030	3898407	5378	+	TGME49_201520	0
TGME49_chrVIIa	3899086	3899310	225	35	1.75491	4.68142	3.5055	82	Downstream (<1kb)	3893030	3898407	5378	+	TGME49_201520	6056
TGME49_chrVIIa	3899466	3899910	445	16	1.50354	2.68158	1.67182	54	Downstream (<1kb)	3893030	3898407	5378	+	TGME49_201520	6436
TGME49_chrVIIa	3869102	3870172	1071	63	1.92398	7.67216	6.31882	108	Promoter (1-2kb)	3868786	3871788	3003	-	TGME49_201660	1616
TGME49_chrVIIa	3869102	3870172	1071	211	2.84706	22.9679	21.1122	335	Promoter (1-2kb)	3868786	3871788	3003	-	TGME49_201660	1616
TGME49_chrVIIa	3869102	3870172	1071	272	3.14702	29.2676	27.2696	610	Promoter (1-2kb)	3868786	3871788	3003	-	TGME49_201660	1616
TGME49_chrVIIa	3869102	3870172	1071	125	2.36423	14.2118	12.5954	863	Promoter (1-2kb)	3868786	3871788	3003	-	TGME49_201660	1616
TGME49_chrVIIa	3873126	3873844	719	17	1.42467	2.82042	1.79405	99	Promoter (1-2kb)	3868786	3871788	3003	-	TGME49_201660	-1338
TGME49_chrVIIa	3873126	3873844	719	22	1.4809	3.35324	2.28009	228	Promoter (1-2kb)	3868786	3871788	3003	-	TGME49_201660	-1338
TGME49_chrVIIa	3873126	3873844	719	17	1.41221	2.7509	1.73666	301	Promoter (1-2kb)	3868786	3871788	3003	-	TGME49_201660	-1338
TGME49_chrVIIa	3873126	3873844	719	39	1.61936	5.10993	3.90167	683	Promoter (1-2kb)	3868786	3871788	3003	-	TGME49_201660	-1338
TGME49_chrVIIa	3862333	3864110	1778	636	4.90354	66.2546	63.693	529	Promoter (<=1kb)	3863499	3869008	5510	+	TGME49_201670	0
TGME49_chrVIIa	3862333	3864110	1778	651	4.98645	67.7081	65.1303	764	Promoter (<=1kb)	3863499	3869008	5510	+	TGME49_201670	0
TGME49_chrVIIa	3862333	3864110	1778	56	1.92105	6.94482	5.62812	1437	Promoter (<=1kb)	3863499	3869008	5510	+	TGME49_201670	0
TGME49_chrVIIa	3852670	3853297	628	18	1.5	2.86674	1.83753	49	Promoter (<=1kb)	3853249	3863340	10092	+	TGME49_201680	0
TGME49_chrVIIa	3852670	3853297	628	164	2.70557	18.1355	16.402	461	Promoter (<=1kb)	3853249	3863340	10092	+	TGME49_201680	0
TGME49_chrVIIa	3851171	3852528	1358	29	1.62162	4.07906	2.94584	128	Promoter (<=1kb)	3846373	3851218	4846	-	TGME49_201690	0
TGME49_chrVIIa	3851171	3852528	1358	136	2.50128	15.3259	13.6733	470	Promoter (<=1kb)	3846373	3851218	4846	-	TGME49_201690	0
TGME49_chrVIIa	3851171	3852528	1358	192	2.83019	21.0304	19.2214	927	Promoter (<=1kb)	3846373	3851218	4846	-	TGME49_201690	0
TGME49_chrVIIa	3841797	3842464	668	79	2.02222	9.40689	7.97131	144	Promoter (2-3kb)	3840124	3845222	5099	-	TGME49_201700	2758
TGME49_chrVIIa	3841797	3842464	668	23	1.5191	3.45539	2.37638	451	Promoter (2-3kb)	3840124	3845222	5099	-	TGME49_201700	2758
TGME49_chrVIIa	3844739	3845983	1245	478	3.78445	50.1868	47.8286	372	Promoter (<=1kb)	3840124	3845222	5099	-	TGME49_201700	0
TGME49_chrVIIa	3844739	3845983	1245	685	4.46355	71.151	68.536	561	Promoter (<=1kb)	3840124	3845222	5099	-	TGME49_201700	0
TGME49_chrVIIa	3844739	3845983	1245	380	3.40081	40.2221	38.0193	817	Promoter (<=1kb)	3840124	3845222	5099	-	TGME49_201700	0
TGME49_chrVIIa	3844739	3845983	1245	209	2.67358	22.808	20.9556	1055	Promoter (<=1kb)	3840124	3845222	5099	-	TGME49_201700	0
TGME49_chrVIIa	3824668	3825308	641	85	2.26466	9.98679	8.52437	214	Promoter (1-2kb)	3826520	3827842	1323	+	TGME49_201740	-1212
TGME49_chrVIIa	3824668	3825308	641	43	1.86682	5.61389	4.37196	495	Promoter (1-2kb)	3826520	3827842	1323	+	TGME49_201740	-1212
TGME49_chrVIIa	3825624	3825863	240	100	2.38708	11.5335	10.0093	128	Promoter (<=1kb)	3826520	3827842	1323	+	TGME49_201740	-657
TGME49_chrVIIa	3815392	3816708	1317	64	2.08104	7.83883	6.47469	248	Promoter (<=1kb)	3816499	3820139	3641	+	TGME49_201760	0
TGME49_chrVIIa	3815392	3816708	1317	172	2.90734	19.0286	17.2708	475	Promoter (<=1kb)	3816499	3820139	3641	+	TGME49_201760	0
TGME49_chrVIIa	3815392	3816708	1317	232	3.27458	25.1172	23.2087	1014	Promoter (<=1kb)	3816499	3820139	3641	+	TGME49_201760	0
TGME49_chrVIIa	3801016	3801349	334	20	1.43307	3.12972	2.07688	225	Promoter (<=1kb)	3801158	3814961	13804	+	TGME49_201770	0
TGME49_chrVIIa	3798918	3799870	953	127	2.07092	14.397	12.7758	249	Promoter (<=1kb)	3798765	3799442	678	+	TGME49_201775	153
TGME49_chrVIIa	3798918	3799870	953	27	1.47014	3.87582	2.7599	617	Promoter (<=1kb)	3798765	3799442	678	+	TGME49_201775	153
TGME49_chrVIIa	3798918	3799870	953	39	1.56827	5.12499	3.91605	831	Promoter (<=1kb)	3798765	3799442	678	+	TGME49_201775	153
TGME49_chrVIIa	3797074	3798676	1603	79	1.78424	9.33492	7.90172	189	Promoter (<=1kb)	3793319	3797546	4228	-	TGME49_201780	0
TGME49_chrVIIa	3797074	3798676	1603	289	2.63885	31.0325	28.9991	592	Promoter (<=1kb)	3793319	3797546	4228	-	TGME49_201780	0
TGME49_chrVIIa	3797074	3798676	1603	147	2.12496	16.4301	14.7455	1020	Promoter (<=1kb)	3793319	3797546	4228	-	TGME49_201780	0
TGME49_chrVIIa	3797074	3798676	1603	27	1.45449	3.86346	2.74817	1437	Promoter (<=1kb)	3793319	3797546	4228	-	TGME49_201780	0
TGME49_chrVIIa	3790085	3791041	957	69	2.05294	8.35149	6.96477	98	Promoter (<=1kb)	3783502	3790336	6835	-	TGME49_201790	0
TGME49_chrVIIa	3790085	3791041	957	34	1.69107	4.66318	3.48817	497	Promoter (<=1kb)	3783502	3790336	6835	-	TGME49_201790	0
TGME49_chrVIIa	3790085	3791041	957	47	1.80312	5.99948	4.73577	758	Promoter (<=1kb)	3783502	3790336	6835	-	TGME49_201790	0
TGME49_chrVIIa	3774042	3775501	1460	455	3.7037	47.8738	45.5499	487	3' UTR	3779291	3782174	2884	+	TGME49_201800	-3790
TGME49_chrVIIa	3774042	3775501	1460	45	1.72271	5.81363	4.5631	949	3' UTR	3779291	3782174	2884	+	TGME49_201800	-3790
TGME49_chrVIIa	3774042	3775501	1460	45	1.72414	5.82727	4.57618	1133	3' UTR	3779291	3782174	2884	+	TGME49_201800	-3790
TGME49_chrVIIa	3778619	3779442	824	110	2.19687	12.6282	11.066	240	Promoter (<=1kb)	3779291	3782174	2884	+	TGME49_201800	0
TGME49_chrVIIa	3778619	3779442	824	18	1.45695	2.86239	1.83341	811	Promoter (<=1kb)	3779291	3782174	2884	+	TGME49_201800	0
TGME49_chrVIIa	3761055	3762785	1731	275	2.97547	29.5966	27.5911	298	Promoter (<=1kb)	3761526	3774621	13096	+	TGME49_201820	0
TGME49_chrVIIa	3761055	3762785	1731	624	4.27807	64.9709	62.4245	1001	Promoter (<=1kb)	3761526	3774621	13096	+	TGME49_201820	0
TGME49_chrVIIa	3769094	3769381	288	28	1.68319	3.96934	2.84182	114	Exon (TGME49_201820-t26_1/TGME49_201820, exon 2 of 4)	3761526	3774621	13096	+	TGME49_201820	7568
TGME49_chrVIIa	3769704	3770200	497	60	1.96766	7.34461	6.00803	156	Exon (TGME49_201820-t26_1/TGME49_201820, exon 2 of 4)	3761526	3774621	13096	+	TGME49_201820	8178
TGME49_chrVIIa	3756131	3756381	251	33	1.7444	4.4892	3.32266	56	Promoter (<=1kb)	3756911	3759434	2524	+	TGME49_201830	-530
TGME49_chrVIIa	3747449	3748287	839	80	1.91413	9.49289	8.05455	139	Promoter (<=1kb)	3748209	3755973	7765	+	TGME49_201840	0
TGME49_chrVIIa	3747449	3748287	839	17	1.40469	2.81646	1.79032	384	Promoter (<=1kb)	3748209	3755973	7765	+	TGME49_201840	0
TGME49_chrVIIa	3747449	3748287	839	92	2.01267	10.7888	9.29365	724	Promoter (<=1kb)	3748209	3755973	7765	+	TGME49_201840	0
TGME49_chrVIIa	3748488	3748687	200	33	1.59363	4.46993	3.31056	93	Promoter (<=1kb)	3748209	3755973	7765	+	TGME49_201840	279
TGME49_chrVIIa	3745191	3746000	810	115	2.0897	13.1698	11.5863	162	Promoter (<=1kb)	3744015	3746950	2936	-	TGME49_201850	950
TGME49_chrVIIa	3745191	3746000	810	86	1.9257	10.1003	8.63432	439	Promoter (<=1kb)	3744015	3746950	2936	-	TGME49_201850	950
TGME49_chrVIIa	3745191	3746000	810	57	1.74138	7.0366	5.71637	659	Promoter (<=1kb)	3744015	3746950	2936	-	TGME49_201850	950
TGME49_chrVIIa	3743071	3743751	681	353	3.14409	37.5362	35.3808	175	Promoter (<=1kb)	3741630	3743111	1482	-	TGME49_201860	0
TGME49_chrVIIa	3743071	3743751	681	17	1.4017	2.7192	1.70698	572	Promoter (<=1kb)	3741630	3743111	1482	-	TGME49_201860	0
TGME49_chrVIIa	3744147	3744489	343	103	2.02657	11.934	10.3947	123	Promoter (1-2kb)	3741630	3743111	1482	-	TGME49_201860	-1036
TGME49_chrVIIa	3731840	3732328	489	26	1.65259	3.72039	2.61274	99	Promoter (<=1kb)	3732281	3741142	8862	+	TGME49_201870	0
TGME49_chrVIIa	3731840	3732328	489	168	2.87673	18.5494	16.8042	315	Promoter (<=1kb)	3732281	3741142	8862	+	TGME49_201870	0
TGME49_chrVIIa	3728141	3728747	607	36	1.7017	4.80063	3.61291	110	Promoter (<=1kb)	3728742	3731028	2287	+	TGME49_201880	0
TGME49_chrVIIa	3728141	3728747	607	133	2.47828	14.9408	13.3003	453	Promoter (<=1kb)	3728742	3731028	2287	+	TGME49_201880	0
TGME49_chrVIIa	3720587	3721475	889	137	2.6538	15.3981	13.7438	142	Promoter (<=1kb)	3713270	3720614	7345	-	TGME49_201900	0
TGME49_chrVIIa	3720587	3721475	889	279	3.43165	29.9352	27.9241	528	Promoter (<=1kb)	3713270	3720614	7345	-	TGME49_201900	0
TGME49_chrVIIa	3720587	3721475	889	108	2.38764	12.4335	10.8767	776	Promoter (<=1kb)	3713270	3720614	7345	-	TGME49_201900	0
TGME49_chrVIIa	3706767	3708578	1812	20	1.43211	3.09452	2.04379	70	Promoter (<=1kb)	3707975	3713207	5233	+	TGME49_202010	0
TGME49_chrVIIa	3706767	3708578	1812	479	3.58306	50.2968	47.9371	801	Promoter (<=1kb)	3707975	3713207	5233	+	TGME49_202010	0
TGME49_chrVIIa	3706767	3708578	1812	171	2.43994	18.9122	17.1592	1357	Promoter (<=1kb)	3707975	3713207	5233	+	TGME49_202010	0
TGME49_chrVIIa	3706767	3708578	1812	226	2.6971	24.5718	22.6778	1668	Promoter (<=1kb)	3707975	3713207	5233	+	TGME49_202010	0
TGME49_chrVIIa	3699057	3699876	820	18	1.36967	2.92034	1.88787	48	Promoter (<=1kb)	3699955	3707271	7317	+	TGME49_202020	-79
TGME49_chrVIIa	3699057	3699876	820	36	1.51899	4.79248	3.60514	318	Promoter (<=1kb)	3699955	3707271	7317	+	TGME49_202020	-79
TGME49_chrVIIa	3699057	3699876	820	260	2.54662	28.0235	26.0511	654	Promoter (<=1kb)	3699955	3707271	7317	+	TGME49_202020	-79
TGME49_chrVIIa	3700749	3701017	269	98	1.88861	11.3824	9.86593	131	Promoter (<=1kb)	3699955	3707271	7317	+	TGME49_202020	794
TGME49_chrVIIa	3676281	3676676	396	34	1.76185	4.66895	3.49364	121	Intron (TGME49_202040-t26_1/TGME49_202040, intron 8 of 8)	3668911	3677526	8616	+	TGME49_202040	7370
TGME49_chrVIIa	3676862	3677117	256	21	1.57671	3.15569	2.10127	94	3' UTR	3668911	3677526	8616	+	TGME49_202040	7951
TGME49_chrVIIa	3677262	3677826	565	51	1.94529	6.42734	5.14106	119	3' UTR	3668911	3677526	8616	+	TGME49_202040	8351
TGME49_chrVIIa	3677262	3677826	565	31	1.71068	4.26069	3.11176	383	3' UTR	3668911	3677526	8616	+	TGME49_202040	8351
TGME49_chrVIIa	3667687	3669524	1838	193	2.47992	21.1197	19.3088	189	Promoter (<=1kb)	3665909	3668268	2360	-	TGME49_202050	0
TGME49_chrVIIa	3667687	3669524	1838	441	3.39688	46.4809	44.1779	680	Promoter (<=1kb)	3665909	3668268	2360	-	TGME49_202050	0
TGME49_chrVIIa	3667687	3669524	1838	792	4.45579	81.972	79.2442	1161	Promoter (<=1kb)	3665909	3668268	2360	-	TGME49_202050	0
TGME49_chrVIIa	3667687	3669524	1838	487	3.58672	51.0894	48.7189	1369	Promoter (<=1kb)	3665909	3668268	2360	-	TGME49_202050	0
TGME49_chrVIIa	3667687	3669524	1838	346	3.12387	36.791	34.6481	1656	Promoter (<=1kb)	3665909	3668268	2360	-	TGME49_202050	0
TGME49_chrVIIa	3617594	3617822	229	51	1.93108	6.39848	5.11334	125	Promoter (<=1kb)	3615081	3617011	1931	-	TGME49_202090	-583
TGME49_chrVIIa	3614125	3614427	303	59	1.93089	7.26582	5.9322	195	Promoter (<=1kb)	3613312	3614174	863	-	TGME49_202100	0
TGME49_chrVIIa	3614125	3614427	303	51	1.8613	6.43231	5.14585	288	Promoter (<=1kb)	3613312	3614174	863	-	TGME49_202100	0
TGME49_chrVIIa	3615115	3615724	610	25	1.58811	3.65498	2.55793	48	Promoter (<=1kb)	3613312	3614174	863	-	TGME49_202100	-941
TGME49_chrVIIa	3615115	3615724	610	31	1.66411	4.35238	3.19888	256	Promoter (<=1kb)	3613312	3614174	863	-	TGME49_202100	-941
TGME49_chrVIIa	3615115	3615724	610	64	1.98761	7.85573	6.49098	516	Promoter (<=1kb)	3613312	3614174	863	-	TGME49_202100	-941
TGME49_chrVIIa	3610860	3611328	469	23	1.55544	3.42373	2.34653	172	Promoter (<=1kb)	3609959	3611285	1327	-	TGME49_202110	0
TGME49_chrVIIa	3610860	3611328	469	15	1.44597	2.52464	1.53333	330	Promoter (<=1kb)	3609959	3611285	1327	-	TGME49_202110	0
TGME49_chrVIIa	3611471	3611806	336	16	1.4604	2.67578	1.66638	166	Promoter (<=1kb)	3609959	3611285	1327	-	TGME49_202110	-186
TGME49_chrVIIa	3607412	3608052	641	19	1.56078	3.0187	1.97243	48	Promoter (<=1kb)	3582842	3608067	25226	-	TGME49_202120	15
TGME49_chrVIIa	3607412	3608052	641	38	1.80561	5.03764	3.83278	317	Promoter (<=1kb)	3582842	3608067	25226	-	TGME49_202120	15
TGME49_chrVIIa	3607412	3608052	641	119	2.54009	13.5884	11.9909	518	Promoter (<=1kb)	3582842	3608067	25226	-	TGME49_202120	15
TGME49_chrVIIa	3608598	3609316	719	40	1.83621	5.32234	4.09861	170	Promoter (<=1kb)	3582842	3608067	25226	-	TGME49_202120	-531
TGME49_chrVIIa	3608598	3609316	719	21	1.59138	3.24496	2.17787	383	Promoter (<=1kb)	3582842	3608067	25226	-	TGME49_202120	-531
TGME49_chrVIIa	3577734	3578350	617	15	1.49957	2.58964	1.58578	96	Promoter (2-3kb)	3577457	3581173	3717	-	TGME49_202140	2823
TGME49_chrVIIa	3577734	3578350	617	33	1.7444	4.4892	3.32266	264	Promoter (2-3kb)	3577457	3581173	3717	-	TGME49_202140	2823
TGME49_chrVIIa	3577734	3578350	617	21	1.59138	3.24496	2.17787	492	Promoter (2-3kb)	3577457	3581173	3717	-	TGME49_202140	2823
TGME49_chrVIIa	3578707	3579433	727	216	3.18277	23.5384	21.6671	247	Promoter (1-2kb)	3577457	3581173	3717	-	TGME49_202140	1740
TGME49_chrVIIa	3578707	3579433	727	115	2.50949	13.167	11.5836	602	Promoter (1-2kb)	3577457	3581173	3717	-	TGME49_202140	1740
TGME49_chrVIIa	3579822	3580228	407	28	1.68319	3.96934	2.84182	281	Promoter (<=1kb)	3577457	3581173	3717	-	TGME49_202140	945
TGME49_chrVIIa	3557526	3559585	2060	49	1.90311	6.25896	4.97939	260	3' UTR	3559210	3567001	7792	-	TGME49_202170	7416
TGME49_chrVIIa	3557526	3559585	2060	779	5.63218	80.6356	77.9199	531	3' UTR	3559210	3567001	7792	-	TGME49_202170	7416
TGME49_chrVIIa	3557526	3559585	2060	175	2.86127	19.2779	17.5149	782	3' UTR	3559210	3567001	7792	-	TGME49_202170	7416
TGME49_chrVIIa	3557526	3559585	2060	26	1.64803	3.78977	2.67852	1308	3' UTR	3559210	3567001	7792	-	TGME49_202170	7416
TGME49_chrVIIa	3557526	3559585	2060	211	3.11388	23.0292	21.17	1854	3' UTR	3559210	3567001	7792	-	TGME49_202170	7416
TGME49_chrVIIa	3559763	3560131	369	66	2.06876	8.02257	6.65192	133	Exon (TGME49_202170.R484/TGME49_202170, exon 9 of 10)	3559210	3567001	7792	-	TGME49_202170	6870
TGME49_chrVIIa	3559763	3560131	369	68	2.09193	8.2153	6.83353	339	Exon (TGME49_202170.R484/TGME49_202170, exon 9 of 10)	3559210	3567001	7792	-	TGME49_202170	6870
TGME49_chrVIIa	3546848	3547199	352	40	1.83621	5.32234	4.09861	145	Promoter (<=1kb)	3547864	3559077	11214	+	TGME49_202180	-665
TGME49_chrVIIa	3527821	3528364	544	68	2.11164	8.18192	6.80135	131	Promoter (<=1kb)	3522470	3528253	5784	-	TGME49_202200	0
TGME49_chrVIIa	3527821	3528364	544	128	2.6013	14.4466	12.8213	360	Promoter (<=1kb)	3522470	3528253	5784	-	TGME49_202200	0
TGME49_chrVIIa	3519341	3519948	608	15	1.49957	2.58964	1.58578	51	Promoter (<=1kb)	3518119	3520605	2487	-	TGME49_202210	657
TGME49_chrVIIa	3519341	3519948	608	26	1.65259	3.72039	2.61274	331	Promoter (<=1kb)	3518119	3520605	2487	-	TGME49_202210	657
TGME49_chrVIIa	3519341	3519948	608	35	1.775	4.7599	3.57412	453	Promoter (<=1kb)	3518119	3520605	2487	-	TGME49_202210	657
TGME49_chrVIIa	3520133	3520353	221	46	1.89742	5.9122	4.65215	140	Promoter (<=1kb)	3518119	3520605	2487	-	TGME49_202210	252
TGME49_chrVIIa	3520561	3520936	376	30	1.7138	4.22564	3.07848	113	Promoter (<=1kb)	3518119	3520605	2487	-	TGME49_202210	0
TGME49_chrVIIa	3513923	3514347	425	71	2.14225	8.53107	7.13369	103	Promoter (<=1kb)	3509010	3513924	4915	-	TGME49_202220	0
TGME49_chrVIIa	3488700	3489152	453	100	2.38708	11.5335	10.0093	123	3' UTR	3488048	3497456	9409	-	TGME49_202240	8304
TGME49_chrVIIa	3496911	3497293	383	81	2.23406	9.61416	8.16758	249	Promoter (<=1kb)	3488048	3497456	9409	-	TGME49_202240	163
TGME49_chrVIIa	3488155	3488396	242	19	1.56078	3.0187	1.97243	122	3' UTR	3479343	3488003	8661	+	TGME49_202250	8812
TGME49_chrVIIa	3478375	3478767	393	149	2.75432	16.6784	14.9853	252	Promoter (<=1kb)	3472175	3479167	6993	-	TGME49_202255	400
TGME49_chrVIIa	3446029	3446703	675	92	1.98925	10.7524	9.25841	109	Promoter (1-2kb)	3444702	3447383	2682	+	TGME49_202285	1327
TGME49_chrVIIa	3446029	3446703	675	46	1.68807	5.9568	4.69487	398	Promoter (1-2kb)	3444702	3447383	2682	+	TGME49_202285	1327
TGME49_chrVIIa	3447190	3447538	349	46	1.78658	5.85647	4.60415	245	Promoter (2-3kb)	3444702	3447383	2682	+	TGME49_202285	2488
TGME49_chrVIIa	3441202	3442559	1358	411	3.32273	43.3731	41.1199	691	Promoter (<=1kb)	3438649	3441736	3088	-	TGME49_202290	0
TGME49_chrVIIa	3441202	3442559	1358	574	3.84888	59.9539	57.4675	864	Promoter (<=1kb)	3438649	3441736	3088	-	TGME49_202290	0
TGME49_chrVIIa	3433666	3433939	274	40	1.65385	5.30798	4.09077	164	Promoter (<=1kb)	3434052	3438877	4826	+	TGME49_202300	-113
TGME49_chrVIIa	3436254	3436721	468	36	1.6945	4.79728	3.60972	86	Promoter (2-3kb)	3434052	3438877	4826	+	TGME49_202300	2202
TGME49_chrVIIa	3430312	3430679	368	77	1.85923	9.1719	7.7483	104	Promoter (<=1kb)	3429611	3433855	4245	+	TGME49_202310	701
TGME49_chrVIIa	3428138	3428486	349	57	1.71743	7.03888	5.71858	130	Promoter (<=1kb)	3429058	3429130	73	-	TGME49_202320	644
TGME49_chrVIIa	3429033	3429667	635	44	1.61391	5.68041	4.43556	116	Promoter (<=1kb)	3429058	3429130	73	-	TGME49_202320	0
TGME49_chrVIIa	3429033	3429667	635	107	2.00893	12.3	10.7502	529	Promoter (<=1kb)	3429058	3429130	73	-	TGME49_202320	0
TGME49_chrVIIa	3420224	3420497	274	37	1.6035	4.90874	3.71582	65	Downstream (2-3kb)	3423039	3423638	600	-	TGME49_202330	3141
TGME49_chrVIIa	3425716	3426163	448	84	1.8643	9.94522	8.48815	122	Promoter (2-3kb)	3423039	3423638	600	-	TGME49_202330	-2078
TGME49_chrVIIa	3416414	3416613	200	39	1.6767	5.11948	3.91077	51	Promoter (1-2kb)	3414815	3418948	4134	+	TGME49_202340	1599
TGME49_chrVIIa	3417957	3418544	588	26	1.51928	3.74121	2.63245	200	Exon (TGME49_202340-t26_1/TGME49_202340, exon 5 of 6)	3414815	3418948	4134	+	TGME49_202340	3142
TGME49_chrVIIa	3417957	3418544	588	18	1.42857	2.87721	1.84738	468	Exon (TGME49_202340-t26_1/TGME49_202340, exon 5 of 6)	3414815	3418948	4134	+	TGME49_202340	3142
TGME49_chrVIIa	3404010	3404273	264	111	2.47889	12.7507	11.1819	144	Promoter (<=1kb)	3404338	3412877	8540	+	TGME49_202350	-65
TGME49_chrVIIa	3407303	3407509	207	85	2.26466	9.98679	8.52437	99	Promoter (2-3kb)	3404338	3412877	8540	+	TGME49_202350	2965
TGME49_chrVIIa	3408690	3409031	342	48	1.90793	6.06661	4.80009	191	Intron (TGME49_202350-t26_1/TGME49_202350, intron 4 of 10)	3404338	3412877	8540	+	TGME49_202350	4352
TGME49_chrVIIa	3409391	3409759	369	43	1.86682	5.61389	4.37196	129	Exon (TGME49_202350-t26_1/TGME49_202350, exon 6 of 11)	3404338	3412877	8540	+	TGME49_202350	5053
TGME49_chrVIIa	3393652	3394217	566	68	2.11164	8.18192	6.80135	188	Promoter (<=1kb)	3394670	3402661	7992	+	TGME49_202360	-453
TGME49_chrVIIa	3393652	3394217	566	55	1.98923	6.84674	5.53382	421	Promoter (<=1kb)	3394670	3402661	7992	+	TGME49_202360	-453
TGME49_chrVIIa	3377265	3377645	381	49	1.92802	6.21717	4.93925	122	3' UTR	3379488	3384231	4744	-	TGME49_202375	6586
TGME49_chrVIIa	3383261	3383810	550	71	2.14225	8.53107	7.13369	422	Promoter (<=1kb)	3379488	3384231	4744	-	TGME49_202375	421
TGME49_chrVIIa	3383963	3385086	1124	482	4.55993	50.6258	48.261	380	Promoter (<=1kb)	3379488	3384231	4744	-	TGME49_202375	0
TGME49_chrVIIa	3383963	3385086	1124	326	3.79484	34.7175	32.6107	595	Promoter (<=1kb)	3379488	3384231	4744	-	TGME49_202375	0
TGME49_chrVIIa	3383963	3385086	1124	81	2.23406	9.61416	8.16758	1020	Promoter (<=1kb)	3379488	3384231	4744	-	TGME49_202375	0
TGME49_chrVIIa	3366903	3367376	474	31	1.69779	4.33659	3.18386	94	Promoter (<=1kb)	3367910	3377792	9883	+	TGME49_202380	-534
TGME49_chrVIIa	3366903	3367376	474	24	1.60473	3.55043	2.45919	417	Promoter (<=1kb)	3367910	3377792	9883	+	TGME49_202380	-534
TGME49_chrVIIa	3360297	3360613	317	65	2.03683	7.93732	6.5698	213	Exon (TGME49_202400-t26_1/TGME49_202400, exon 6 of 7)	3362716	3366217	3502	-	TGME49_202390	5604
TGME49_chrVIIa	3365441	3366599	1159	243	3.13316	26.2601	24.3261	186	Promoter (<=1kb)	3362716	3366217	3502	-	TGME49_202390	0
TGME49_chrVIIa	3365441	3366599	1159	209	2.9661	22.768	20.9164	366	Promoter (<=1kb)	3362716	3366217	3502	-	TGME49_202390	0
TGME49_chrVIIa	3365441	3366599	1159	189	2.88671	20.7882	18.9862	624	Promoter (<=1kb)	3362716	3366217	3502	-	TGME49_202390	0
TGME49_chrVIIa	3365441	3366599	1159	141	2.60388	15.8224	14.155	960	Promoter (<=1kb)	3362716	3366217	3502	-	TGME49_202390	0
TGME49_chrVIIa	3351274	3351506	233	43	1.86682	5.61389	4.37196	102	Promoter (2-3kb)	3353588	3361903	8316	+	TGME49_202400	-2082
TGME49_chrVIIa	3351670	3352059	390	17	1.53018	2.80023	1.77509	66	Promoter (1-2kb)	3353588	3361903	8316	+	TGME49_202400	-1529
TGME49_chrVIIa	3351670	3352059	390	15	1.49957	2.58964	1.58578	285	Promoter (1-2kb)	3353588	3361903	8316	+	TGME49_202400	-1529
TGME49_chrVIIa	3353816	3354038	223	109	2.39707	12.5236	10.9642	178	Promoter (<=1kb)	3353588	3361903	8316	+	TGME49_202400	228
TGME49_chrVIIa	3356001	3356388	388	27	1.62304	3.90451	2.7871	220	Promoter (2-3kb)	3353588	3361903	8316	+	TGME49_202400	2413
TGME49_chrVIIa	3358625	3359017	393	29	1.65422	4.12902	2.99324	92	Exon (TGME49_202400-t26_1/TGME49_202400, exon 3 of 7)	3353588	3361903	8316	+	TGME49_202400	5037
TGME49_chrVIIa	3339792	3340478	687	43	1.86682	5.61389	4.37196	234	Promoter (1-2kb)	3341623	3351984	10362	+	TGME49_202410	-1145
TGME49_chrVIIa	3341412	3341611	200	43	1.86682	5.61389	4.37196	142	Promoter (<=1kb)	3341623	3351984	10362	+	TGME49_202410	-12
TGME49_chrVIIa	3335900	3337832	1933	74	2.17285	8.88622	7.47228	181	Promoter (<=1kb)	3337007	3340169	3163	+	TGME49_202420	0
TGME49_chrVIIa	3335900	3337832	1933	49	1.92802	6.21717	4.93925	485	Promoter (<=1kb)	3337007	3340169	3163	+	TGME49_202420	0
TGME49_chrVIIa	3335900	3337832	1933	19	1.56078	3.0187	1.97243	805	Promoter (<=1kb)	3337007	3340169	3163	+	TGME49_202420	0
TGME49_chrVIIa	3335900	3337832	1933	14	1.46897	2.38705	1.40485	1086	Promoter (<=1kb)	3337007	3340169	3163	+	TGME49_202420	0
TGME49_chrVIIa	3335900	3337832	1933	17	1.53018	2.80023	1.77509	1193	Promoter (<=1kb)	3337007	3340169	3163	+	TGME49_202420	0
TGME49_chrVIIa	3335900	3337832	1933	81	2.23406	9.61416	8.16758	1472	Promoter (<=1kb)	3337007	3340169	3163	+	TGME49_202420	0
TGME49_chrVIIa	3335900	3337832	1933	17	1.52625	2.77752	1.7616	1685	Promoter (<=1kb)	3337007	3340169	3163	+	TGME49_202420	0
TGME49_chrVIIa	3319783	3319984	202	68	2.11164	8.18192	6.80135	128	Promoter (<=1kb)	3309347	3319826	10480	-	TGME49_202460	0
TGME49_chrVIIa	3295798	3296036	239	23	1.62199	3.47889	2.39152	137	Promoter (1-2kb)	3297119	3300440	3322	+	TGME49_202480	-1083
TGME49_chrVIIa	3293352	3293753	402	46	1.89742	5.9122	4.65215	283	Promoter (<=1kb)	3277755	3294084	16330	-	TGME49_202490	331
TGME49_chrVIIa	3293993	3294845	853	85	2.26466	9.98679	8.52437	108	Promoter (<=1kb)	3277755	3294084	16330	-	TGME49_202490	0
TGME49_chrVIIa	3293993	3294845	853	196	3.06035	21.4911	19.6702	399	Promoter (<=1kb)	3277755	3294084	16330	-	TGME49_202490	0
TGME49_chrVIIa	3293993	3294845	853	28	1.68319	3.96934	2.84182	691	Promoter (<=1kb)	3277755	3294084	16330	-	TGME49_202490	0
TGME49_chrVIIa	3295061	3295529	469	19	1.56078	3.0187	1.97243	85	Promoter (<=1kb)	3277755	3294084	16330	-	TGME49_202490	-977
TGME49_chrVIIa	3295061	3295529	469	71	2.14225	8.53107	7.13369	369	Promoter (<=1kb)	3277755	3294084	16330	-	TGME49_202490	-977
TGME49_chrVIIa	3275872	3276085	214	22	1.52004	3.31955	2.24828	102	Promoter (<=1kb)	3273584	3276480	2897	-	TGME49_202500	395
TGME49_chrVIIa	3276441	3277648	1208	88	2.17729	10.2943	8.8221	193	Promoter (<=1kb)	3273584	3276480	2897	-	TGME49_202500	0
TGME49_chrVIIa	3276441	3277648	1208	49	1.87602	6.26649	4.98665	913	Promoter (<=1kb)	3273584	3276480	2897	-	TGME49_202500	0
TGME49_chrVIIa	3280340	3280625	286	13	1.45433	2.36764	1.39524	113	Exon (TGME49_202490-t26_1/TGME49_202490, exon 7 of 7)	3273584	3276480	2897	-	TGME49_202500	-3860
TGME49_chrVIIa	3268045	3268556	512	49	1.8471	6.24086	4.96201	189	Promoter (2-3kb)	3267364	3270746	3383	-	TGME49_202510	2190
TGME49_chrVIIa	3268045	3268556	512	20	1.52376	3.09268	2.04204	404	Promoter (2-3kb)	3267364	3270746	3383	-	TGME49_202510	2190
TGME49_chrVIIa	3269793	3270103	311	28	1.60584	3.95956	2.83924	101	Promoter (<=1kb)	3267364	3270746	3383	-	TGME49_202510	643
TGME49_chrVIIa	3270529	3271506	978	343	3.43952	36.4612	34.3247	475	Promoter (<=1kb)	3267364	3270746	3383	-	TGME49_202510	0
TGME49_chrVIIa	3270529	3271506	978	200	2.76382	21.9206	20.0907	769	Promoter (<=1kb)	3267364	3270746	3383	-	TGME49_202510	0
TGME49_chrVIIa	3261210	3261823	614	38	1.80561	5.03764	3.83278	48	Promoter (<=1kb)	3254199	3261378	7180	-	TGME49_202530	0
TGME49_chrVIIa	3261210	3261823	614	43	1.86682	5.61389	4.37196	301	Promoter (<=1kb)	3254199	3261378	7180	-	TGME49_202530	0
TGME49_chrVIIa	3251499	3251810	312	17	1.53018	2.80023	1.77509	56	Promoter (<=1kb)	3235830	3251334	15505	-	TGME49_202540	-165
TGME49_chrVIIa	3252477	3252696	220	85	2.26466	9.98679	8.52437	184	Promoter (1-2kb)	3235830	3251334	15505	-	TGME49_202540	-1143
TGME49_chrVIIa	3253128	3253523	396	14	1.46897	2.38705	1.40485	48	Promoter (1-2kb)	3235830	3251334	15505	-	TGME49_202540	-1794
TGME49_chrVIIa	3253128	3253523	396	35	1.775	4.7599	3.57412	289	Promoter (1-2kb)	3235830	3251334	15505	-	TGME49_202540	-1794
TGME49_chrVIIa	3224802	3226608	1807	124	2.5707	14.015	12.4036	182	Promoter (<=1kb)	3225748	3235131	9384	+	TGME49_202550	0
TGME49_chrVIIa	3224802	3226608	1807	201	3.09058	21.9928	20.1614	432	Promoter (<=1kb)	3225748	3235131	9384	+	TGME49_202550	0
TGME49_chrVIIa	3224802	3226608	1807	193	3.02297	21.1136	19.3029	651	Promoter (<=1kb)	3225748	3235131	9384	+	TGME49_202550	0
TGME49_chrVIIa	3224802	3226608	1807	96	2.33953	11.1132	9.60828	859	Promoter (<=1kb)	3225748	3235131	9384	+	TGME49_202550	0
TGME49_chrVIIa	3224802	3226608	1807	131	2.59128	14.8005	13.1662	1121	Promoter (<=1kb)	3225748	3235131	9384	+	TGME49_202550	0
TGME49_chrVIIa	3224802	3226608	1807	29	1.68019	4.10739	2.97266	1514	Promoter (<=1kb)	3225748	3235131	9384	+	TGME49_202550	0
TGME49_chrVIIa	3189189	3191161	1973	223	2.61771	24.2773	22.389	231	Promoter (<=1kb)	3190542	3205617	15076	+	TGME49_202580	0
TGME49_chrVIIa	3189189	3191161	1973	464	3.48389	48.7513	46.4136	713	Promoter (<=1kb)	3190542	3205617	15076	+	TGME49_202580	0
TGME49_chrVIIa	3189189	3191161	1973	1287	5.6683	131.853	128.72	930	Promoter (<=1kb)	3190542	3205617	15076	+	TGME49_202580	0
TGME49_chrVIIa	3189189	3191161	1973	797	4.46554	82.4764	79.7433	1186	Promoter (<=1kb)	3190542	3205617	15076	+	TGME49_202580	0
TGME49_chrVIIa	3189189	3191161	1973	245	2.7046	26.4414	24.5041	1455	Promoter (<=1kb)	3190542	3205617	15076	+	TGME49_202580	0
TGME49_chrVIIa	3178389	3178650	262	50	1.91627	6.28432	5.00376	133	Exon (TGME49_202610.R496/TGME49_202610, exon 7 of 8)	3183461	3188349	4889	+	TGME49_202590	-4811
TGME49_chrVIIa	3179769	3181621	1853	81	2.21557	9.56784	8.12693	265	Promoter (1-2kb)	3183461	3188349	4889	+	TGME49_202590	-1840
TGME49_chrVIIa	3179769	3181621	1853	89	2.28365	10.3823	8.90354	431	Promoter (1-2kb)	3183461	3188349	4889	+	TGME49_202590	-1840
TGME49_chrVIIa	3179769	3181621	1853	51	1.93452	6.42506	5.13885	753	Promoter (1-2kb)	3183461	3188349	4889	+	TGME49_202590	-1840
TGME49_chrVIIa	3179769	3181621	1853	109	2.43757	12.51	10.951	1478	Promoter (1-2kb)	3183461	3188349	4889	+	TGME49_202590	-1840
TGME49_chrVIIa	3169631	3169988	358	16	1.36054	2.65053	1.6428	52	Promoter (<=1kb)	3170626	3181696	11071	+	TGME49_202610	-638
TGME49_chrVIIa	3170346	3170662	317	220	2.5	23.9249	22.0458	170	Promoter (<=1kb)	3170626	3181696	11071	+	TGME49_202610	0
TGME49_chrVIIa	3166311	3167802	1492	87	1.82944	10.1987	8.7295	179	Promoter (<=1kb)	3164569	3166692	2124	-	TGME49_202620	0
TGME49_chrVIIa	3166311	3167802	1492	733	3.82409	76.0363	73.3671	524	Promoter (<=1kb)	3164569	3166692	2124	-	TGME49_202620	0
TGME49_chrVIIa	3166311	3167802	1492	845	4.09768	87.2903	84.5116	1092	Promoter (<=1kb)	3164569	3166692	2124	-	TGME49_202620	0
TGME49_chrVIIa	3162755	3162970	216	77	1.8735	9.13858	7.71609	130	Promoter (<=1kb)	3149594	3162966	13373	-	TGME49_202630	0
TGME49_chrVIIa	3163322	3163521	200	16	1.37345	2.6753	1.66592	95	Promoter (<=1kb)	3149594	3162966	13373	-	TGME49_202630	-356
TGME49_chrVIIa	3136496	3137469	974	68	2.11164	8.18192	6.80135	133	Promoter (<=1kb)	3137161	3149457	12297	+	TGME49_202640	0
TGME49_chrVIIa	3136496	3137469	974	35	1.775	4.7599	3.57412	449	Promoter (<=1kb)	3137161	3149457	12297	+	TGME49_202640	0
TGME49_chrVIIa	3136496	3137469	974	30	1.7138	4.22564	3.07848	777	Promoter (<=1kb)	3137161	3149457	12297	+	TGME49_202640	0
TGME49_chrVIIa	3119504	3120045	542	44	1.70993	5.69196	4.44662	52	Promoter (<=1kb)	3120640	3134651	14012	+	TGME49_202650	-595
TGME49_chrVIIa	3119504	3120045	542	132	2.38751	14.8563	13.2206	376	Promoter (<=1kb)	3120640	3134651	14012	+	TGME49_202650	-595
TGME49_chrVIIa	3117481	3118517	1037	82	1.96456	9.70218	8.25283	138	Promoter (<=1kb)	3118298	3118368	71	-	TGME49_202660	0
TGME49_chrVIIa	3117481	3118517	1037	159	2.39739	17.6649	15.9443	404	Promoter (<=1kb)	3118298	3118368	71	-	TGME49_202660	0
TGME49_chrVIIa	3117481	3118517	1037	59	1.80284	7.29273	5.95812	906	Promoter (<=1kb)	3118298	3118368	71	-	TGME49_202660	0
TGME49_chrVIIa	3116817	3117058	242	45	1.68752	5.79396	4.54423	139	Promoter (<=1kb)	3117192	3117262	71	+	TGME49_202670	-134
TGME49_chrVIIa	3114307	3114946	640	325	3.15333	34.6423	32.5382	344	Promoter (<=1kb)	3107113	3114492	7380	-	TGME49_202680	0
TGME49_chrVIIa	3093143	3093720	578	30	1.7138	4.22564	3.07848	256	Promoter (<=1kb)	3080735	3093299	12565	-	TGME49_202720	0
TGME49_chrVIIa	3073782	3074285	504	17	1.53018	2.80023	1.77509	60	Promoter (<=1kb)	3073966	3079826	5861	+	TGME49_202730	0
TGME49_chrVIIa	3073782	3074285	504	46	1.89742	5.9122	4.65215	384	Promoter (<=1kb)	3073966	3079826	5861	+	TGME49_202730	0
TGME49_chrVIIa	3050233	3051472	1240	64	2.08104	7.83883	6.47469	301	3' UTR	3050604	3055593	4990	-	TGME49_202760	4121
TGME49_chrVIIa	3050233	3051472	1240	32	1.72623	4.36591	3.21169	644	3' UTR	3050604	3055593	4990	-	TGME49_202760	4121
TGME49_chrVIIa	3050233	3051472	1240	44	1.8641	5.66619	4.42197	992	3' UTR	3050604	3055593	4990	-	TGME49_202760	4121
TGME49_chrVIIa	3051996	3052334	339	71	2.14225	8.53107	7.13369	163	Exon (TGME49_202760-t26_1/TGME49_202760, exon 4 of 5)	3050604	3055593	4990	-	TGME49_202760	3259
TGME49_chrVIIa	3052510	3052802	293	46	1.89742	5.9122	4.65215	149	Promoter (2-3kb)	3050604	3055593	4990	-	TGME49_202760	2791
TGME49_chrVIIa	3055499	3055798	300	58	2.01983	7.17115	5.84103	189	Promoter (<=1kb)	3050604	3055593	4990	-	TGME49_202760	0
TGME49_chrVIIa	3055499	3055798	300	68	2.11164	8.18192	6.80135	274	Promoter (<=1kb)	3050604	3055593	4990	-	TGME49_202760	0
TGME49_chrVIIa	3040149	3041647	1499	193	2.34192	21.1732	19.3611	368	Promoter (<=1kb)	3041094	3049894	8801	+	TGME49_202770	0
TGME49_chrVIIa	3040149	3041647	1499	560	3.49345	58.5267	56.0579	652	Promoter (<=1kb)	3041094	3049894	8801	+	TGME49_202770	0
TGME49_chrVIIa	3040149	3041647	1499	106	1.95992	12.1651	10.619	936	Promoter (<=1kb)	3041094	3049894	8801	+	TGME49_202770	0
TGME49_chrVIIa	3040149	3041647	1499	41	1.57752	5.35033	4.12542	1291	Promoter (<=1kb)	3041094	3049894	8801	+	TGME49_202770	0
TGME49_chrVIIa	3038257	3039793	1537	42	1.59344	5.44824	4.21899	229	Promoter (<=1kb)	3033153	3037960	4808	-	TGME49_202780	-297
TGME49_chrVIIa	3038257	3039793	1537	140	2.14922	15.7252	14.0629	474	Promoter (<=1kb)	3033153	3037960	4808	-	TGME49_202780	-297
TGME49_chrVIIa	3038257	3039793	1537	107	1.97945	12.2936	10.7439	757	Promoter (<=1kb)	3033153	3037960	4808	-	TGME49_202780	-297
TGME49_chrVIIa	3038257	3039793	1537	319	2.80582	34.0005	31.9086	1336	Promoter (<=1kb)	3033153	3037960	4808	-	TGME49_202780	-297
TGME49_chrVIIa	3022770	3023139	370	15	1.49957	2.58964	1.58578	266	Promoter (<=1kb)	3017549	3023257	5709	-	TGME49_202800	118
TGME49_chrVIIa	3023473	3023687	215	38	1.80561	5.03764	3.83278	93	Promoter (<=1kb)	3017549	3023257	5709	-	TGME49_202800	-216
TGME49_chrVIIa	3024051	3024751	701	17	1.53018	2.80023	1.77509	92	Promoter (<=1kb)	3017549	3023257	5709	-	TGME49_202800	-794
TGME49_chrVIIa	3024051	3024751	701	96	2.35647	11.1386	9.62925	506	Promoter (<=1kb)	3017549	3023257	5709	-	TGME49_202800	-794
TGME49_chrVIIa	3008402	3009375	974	32	1.71512	4.40305	3.24701	74	Promoter (<=1kb)	3008556	3013741	5186	+	TGME49_202820	0
TGME49_chrVIIa	3008402	3009375	974	34	1.75333	4.6101	3.43765	324	Promoter (<=1kb)	3008556	3013741	5186	+	TGME49_202820	0
TGME49_chrVIIa	3008402	3009375	974	14	1.46216	2.44238	1.45653	563	Promoter (<=1kb)	3008556	3013741	5186	+	TGME49_202820	0
TGME49_chrVIIa	2990592	2991320	729	132	2.6319	14.8832	13.244	400	3' UTR	2990191	3000539	10349	-	TGME49_202840	9219
TGME49_chrVIIa	2991702	2992116	415	100	2.38708	11.5335	10.0093	239	Exon (TGME49_202840-t26_1/TGME49_202840, exon 10 of 10)	2990191	3000539	10349	-	TGME49_202840	8423
TGME49_chrVIIa	2999822	3001146	1325	13	1.37946	2.2993	1.33176	47	Promoter (<=1kb)	2990191	3000539	10349	-	TGME49_202840	0
TGME49_chrVIIa	2999822	3001146	1325	252	2.92385	27.1924	25.239	348	Promoter (<=1kb)	2990191	3000539	10349	-	TGME49_202840	0
TGME49_chrVIIa	2999822	3001146	1325	236	2.81863	25.5244	23.6083	787	Promoter (<=1kb)	2990191	3000539	10349	-	TGME49_202840	0
TGME49_chrVIIa	2999822	3001146	1325	45	1.71371	5.83846	4.58691	1065	Promoter (<=1kb)	2990191	3000539	10349	-	TGME49_202840	0
TGME49_chrVIIa	3001321	3001531	211	20	1.45497	3.08381	2.03368	199	Promoter (<=1kb)	2990191	3000539	10349	-	TGME49_202840	-782
TGME49_chrVIIa	3002376	3002600	225	48	1.74019	6.15464	4.88444	54	Promoter (1-2kb)	2990191	3000539	10349	-	TGME49_202840	-1837
TGME49_chrVIIa	3003706	3004044	339	48	1.72752	6.14304	4.87332	221	Downstream (1-2kb)	2990191	3000539	10349	-	TGME49_202840	-3167
TGME49_chrVIIa	2988238	2988437	200	30	1.7138	4.22564	3.07848	68	Exon (TGME49_202850-t26_1/TGME49_202850, exon 4 of 4)	2980954	2990264	9311	+	TGME49_202850	7284
TGME49_chrVIIa	2989152	2989499	348	14	1.46897	2.38705	1.40485	90	Exon (TGME49_202850-t26_1/TGME49_202850, exon 4 of 4)	2980954	2990264	9311	+	TGME49_202850	8198
TGME49_chrVIIa	2969861	2970076	216	74	2.17285	8.88622	7.47228	181	Promoter (1-2kb)	2971304	2975842	4539	+	TGME49_202870	-1228
TGME49_chrVIIa	2961338	2962570	1233	28	1.68319	3.96934	2.84182	47	Promoter (<=1kb)	2958661	2961764	3104	-	TGME49_202890	0
TGME49_chrVIIa	2961338	2962570	1233	38	1.80561	5.03764	3.83278	256	Promoter (<=1kb)	2958661	2961764	3104	-	TGME49_202890	0
TGME49_chrVIIa	2961338	2962570	1233	177	2.93794	19.5123	17.7417	504	Promoter (<=1kb)	2958661	2961764	3104	-	TGME49_202890	0
TGME49_chrVIIa	2961338	2962570	1233	92	2.32587	10.7491	9.25513	935	Promoter (<=1kb)	2958661	2961764	3104	-	TGME49_202890	0
TGME49_chrVIIa	2956494	2957021	528	14	1.45943	2.39625	1.41347	59	Promoter (<=1kb)	2957508	2957580	73	+	TGME49_202895	-487
TGME49_chrVIIa	2956494	2957021	528	52	1.91348	6.57154	5.27449	399	Promoter (<=1kb)	2957508	2957580	73	+	TGME49_202895	-487
TGME49_chrVIIa	2958482	2958753	272	38	1.76114	5.02995	3.83146	124	Promoter (<=1kb)	2957508	2957580	73	+	TGME49_202895	974
TGME49_chrVIIa	2949574	2949826	253	31	1.54343	4.25015	3.10178	116	Promoter (<=1kb)	2950445	2957698	7254	+	TGME49_202900	-619
TGME49_chrVIIa	2949975	2950914	940	191	2.48491	20.9222	19.1175	151	Promoter (<=1kb)	2950445	2957698	7254	+	TGME49_202900	0
TGME49_chrVIIa	2949975	2950914	940	251	2.7451	27.0921	25.1407	384	Promoter (<=1kb)	2950445	2957698	7254	+	TGME49_202900	0
TGME49_chrVIIa	2949975	2950914	940	33	1.5687	4.52917	3.36071	832	Promoter (<=1kb)	2950445	2957698	7254	+	TGME49_202900	0
TGME49_chrVIIa	2949975	2950914	940	65	1.81785	7.91786	6.55103	869	Promoter (<=1kb)	2950445	2957698	7254	+	TGME49_202900	0
TGME49_chrVIIa	2947192	2948368	1177	54	1.69903	6.76579	5.46092	99	Promoter (<=1kb)	2943237	2947582	4346	-	TGME49_202920	0
TGME49_chrVIIa	2947192	2948368	1177	259	2.7242	27.8883	25.9182	522	Promoter (<=1kb)	2943237	2947582	4346	-	TGME49_202920	0
TGME49_chrVIIa	2947192	2948368	1177	87	1.94377	10.2543	8.7833	984	Promoter (<=1kb)	2943237	2947582	4346	-	TGME49_202920	0
TGME49_chrVIIa	2940639	2941913	1275	461	3.12754	48.4976	46.1644	261	Promoter (<=1kb)	2941532	2943288	1757	+	TGME49_202930	0
TGME49_chrVIIa	2940639	2941913	1275	583	3.45015	60.8034	58.3069	538	Promoter (<=1kb)	2941532	2943288	1757	+	TGME49_202930	0
TGME49_chrVIIa	2940639	2941913	1275	1462	5.31021	149.555	146.299	791	Promoter (<=1kb)	2941532	2943288	1757	+	TGME49_202930	0
TGME49_chrVIIa	2940639	2941913	1275	326	2.7263	34.7146	32.6094	1051	Promoter (<=1kb)	2941532	2943288	1757	+	TGME49_202930	0
TGME49_chrVIIa	2942387	2942639	253	91	1.81242	10.5934	9.10796	127	Promoter (<=1kb)	2941532	2943288	1757	+	TGME49_202930	855
TGME49_chrVIIa	2931979	2932286	308	30	1.7138	4.22564	3.07848	204	Exon (TGME49_202950.R507/TGME49_202950, exon 10 of 14)	2936249	2939562	3314	-	TGME49_202940	7276
TGME49_chrVIIa	2939049	2939428	380	99	1.9005	11.4923	9.97257	211	Promoter (<=1kb)	2936249	2939562	3314	-	TGME49_202940	134
TGME49_chrVIIa	2939610	2940037	428	147	2.10483	16.4749	14.7892	142	Promoter (<=1kb)	2936249	2939562	3314	-	TGME49_202940	-48
TGME49_chrVIIa	2916456	2917747	1292	289	2.66534	30.9409	28.909	194	Exon (TGME49_202970-t26_1/TGME49_202970, exon 4 of 4)	2919748	2921441	1694	-	TGME49_202960	3694
TGME49_chrVIIa	2916456	2917747	1292	669	3.64836	69.5344	66.9366	489	Exon (TGME49_202970-t26_1/TGME49_202970, exon 4 of 4)	2919748	2921441	1694	-	TGME49_202960	3694
TGME49_chrVIIa	2916456	2917747	1292	245	2.47283	26.4414	24.5041	1063	Exon (TGME49_202970-t26_1/TGME49_202970, exon 4 of 4)	2919748	2921441	1694	-	TGME49_202960	3694
TGME49_chrVIIa	2921134	2922126	993	542	3.59793	56.6463	54.2024	479	Promoter (<=1kb)	2919748	2921441	1694	-	TGME49_202960	0
TGME49_chrVIIa	2921134	2922126	993	589	3.81874	61.4896	58.9847	710	Promoter (<=1kb)	2919748	2921441	1694	-	TGME49_202960	0
TGME49_chrVIIa	2910546	2910920	375	19	1.46288	2.93505	1.90167	147	Promoter (2-3kb)	2908289	2918361	10073	+	TGME49_202970	2257
TGME49_chrVIIa	2905385	2905605	221	53	1.83721	6.63803	5.33824	120	Promoter (<=1kb)	2902761	2906568	3808	-	TGME49_202975	963
TGME49_chrVIIa	2906494	2907018	525	97	2.14412	11.2943	9.78047	151	Promoter (<=1kb)	2902761	2906568	3808	-	TGME49_202975	0
TGME49_chrVIIa	2900984	2901183	200	23	1.62199	3.47889	2.39152	96	Promoter (<=1kb)	2887655	2901765	14111	-	TGME49_202980	582
TGME49_chrVIIa	2901791	2902666	876	75	2.16607	8.93457	7.51894	95	Promoter (<=1kb)	2887655	2901765	14111	-	TGME49_202980	-26
TGME49_chrVIIa	2901791	2902666	876	28	1.65904	3.96305	2.84182	464	Promoter (<=1kb)	2887655	2901765	14111	-	TGME49_202980	-26
TGME49_chrVIIa	2901791	2902666	876	48	1.87675	6.12607	4.85707	774	Promoter (<=1kb)	2887655	2901765	14111	-	TGME49_202980	-26
TGME49_chrVIIa	2873907	2874344	438	28	1.59648	4.01939	2.88929	79	Promoter (<=1kb)	2864556	2874761	10206	-	TGME49_203010	417
TGME49_chrVIIa	2873907	2874344	438	216	2.85057	23.5356	21.6664	307	Promoter (<=1kb)	2864556	2874761	10206	-	TGME49_203010	417
TGME49_chrVIIa	2874685	2875453	769	456	3.82913	48.0034	45.6769	160	Promoter (<=1kb)	2864556	2874761	10206	-	TGME49_203010	0
TGME49_chrVIIa	2874685	2875453	769	62	1.88101	7.55454	6.20549	627	Promoter (<=1kb)	2864556	2874761	10206	-	TGME49_203010	0
TGME49_chrVIIa	2856159	2856358	200	43	1.86682	5.61389	4.37196	111	Promoter (<=1kb)	2856371	2864524	8154	+	TGME49_203020	-13
TGME49_chrVIIa	2857231	2857466	236	14	1.46897	2.38705	1.40485	78	Promoter (<=1kb)	2856371	2864524	8154	+	TGME49_203020	860
TGME49_chrVIIa	2863930	2864261	332	21	1.59138	3.24496	2.17787	117	3' UTR	2856371	2864524	8154	+	TGME49_203020	7559
TGME49_chrVIIa	2847075	2847590	516	45	1.875	5.81983	4.56906	110	Promoter (<=1kb)	2842986	2848086	5101	-	TGME49_203030	496
TGME49_chrVIIa	2847075	2847590	516	21	1.57551	3.19026	2.13379	348	Promoter (<=1kb)	2842986	2848086	5101	-	TGME49_203030	496
TGME49_chrVIIa	2847807	2848420	614	129	2.58467	14.5887	12.9598	287	Promoter (<=1kb)	2842986	2848086	5101	-	TGME49_203030	0
TGME49_chrVIIa	2847807	2848420	614	79	2.19454	9.38779	7.95284	460	Promoter (<=1kb)	2842986	2848086	5101	-	TGME49_203030	0
TGME49_chrVIIa	2834274	2834508	235	76	2.13844	9.10841	7.68693	112	Promoter (2-3kb)	2836612	2842804	6193	+	TGME49_203040	-2104
TGME49_chrVIIa	2834689	2835000	312	43	1.81219	5.5488	4.31522	144	Promoter (1-2kb)	2836612	2842804	6193	+	TGME49_203040	-1612
TGME49_chrVIIa	2835341	2836416	1076	82	2.17152	9.71474	8.26499	130	Promoter (<=1kb)	2836612	2842804	6193	+	TGME49_203040	-196
TGME49_chrVIIa	2835341	2836416	1076	127	2.51256	14.3218	12.7026	479	Promoter (<=1kb)	2836612	2842804	6193	+	TGME49_203040	-196
TGME49_chrVIIa	2835341	2836416	1076	132	2.54144	14.8951	13.2557	740	Promoter (<=1kb)	2836612	2842804	6193	+	TGME49_203040	-196
TGME49_chrVIIa	2835341	2836416	1076	149	2.65047	16.6059	14.9171	955	Promoter (<=1kb)	2836612	2842804	6193	+	TGME49_203040	-196
TGME49_chrVIIa	2836871	2837070	200	53	1.91987	6.62358	5.32438	162	Promoter (<=1kb)	2836612	2842804	6193	+	TGME49_203040	259
TGME49_chrVIIa	2824166	2826031	1866	204	2.30065	22.3268	20.4865	111	Promoter (<=1kb)	2821106	2825258	4153	-	TGME49_203060	0
TGME49_chrVIIa	2824166	2826031	1866	614	3.49734	64.0034	61.4681	557	Promoter (<=1kb)	2821106	2825258	4153	-	TGME49_203060	0
TGME49_chrVIIa	2824166	2826031	1866	504	3.2297	52.8608	50.4661	758	Promoter (<=1kb)	2821106	2825258	4153	-	TGME49_203060	0
TGME49_chrVIIa	2824166	2826031	1866	996	4.39024	102.536	99.6279	974	Promoter (<=1kb)	2821106	2825258	4153	-	TGME49_203060	0
TGME49_chrVIIa	2824166	2826031	1866	1003	4.41899	103.259	100.345	1208	Promoter (<=1kb)	2821106	2825258	4153	-	TGME49_203060	0
TGME49_chrVIIa	2824166	2826031	1866	204	2.33838	22.3266	20.4863	1532	Promoter (<=1kb)	2821106	2825258	4153	-	TGME49_203060	0
TGME49_chrVIIa	2824166	2826031	1866	114	1.97003	13.0564	11.4792	1752	Promoter (<=1kb)	2821106	2825258	4153	-	TGME49_203060	0
TGME49_chrVIIa	2806675	2807111	437	19	1.5479	3.02052	1.97411	58	Promoter (1-2kb)	2805020	2808651	3632	-	TGME49_203110	1540
TGME49_chrVIIa	2808555	2808781	227	23	1.6198	3.46527	2.38568	104	Promoter (<=1kb)	2805020	2808651	3632	-	TGME49_203110	0
TGME49_chrVIIa	2801696	2802513	818	107	2.44828	12.3397	10.7856	216	Promoter (<=1kb)	2802214	2805059	2846	+	TGME49_203120	0
TGME49_chrVIIa	2801696	2802513	818	35	1.76506	4.69118	3.51479	741	Promoter (<=1kb)	2802214	2805059	2846	+	TGME49_203120	0
TGME49_chrVIIa	2790316	2791390	1075	23	1.62199	3.47889	2.39152	177	Exon (TGME49_203135.R512/TGME49_203135, exon 13 of 59)	2745630	2800231	54602	-	TGME49_203135	8841
TGME49_chrVIIa	2790316	2791390	1075	25	1.64134	3.64859	2.55191	479	Exon (TGME49_203135.R512/TGME49_203135, exon 13 of 59)	2745630	2800231	54602	-	TGME49_203135	8841
TGME49_chrVIIa	2790316	2791390	1075	17	1.51339	2.77482	1.75905	969	Exon (TGME49_203135.R512/TGME49_203135, exon 13 of 59)	2745630	2800231	54602	-	TGME49_203135	8841
TGME49_chrVIIa	2792276	2792791	516	38	1.77752	5.02838	3.82997	149	Exon (TGME49_203135.R512/TGME49_203135, exon 10 of 59)	2745630	2800231	54602	-	TGME49_203135	7440
TGME49_chrVIIa	2792276	2792791	516	69	2.08452	8.34495	6.95847	337	Exon (TGME49_203135.R512/TGME49_203135, exon 10 of 59)	2745630	2800231	54602	-	TGME49_203135	7440
TGME49_chrVIIa	2794893	2796074	1182	110	2.35574	12.6256	11.0635	342	Exon (TGME49_203135.R512/TGME49_203135, exon 7 of 59)	2745630	2800231	54602	-	TGME49_203135	4157
TGME49_chrVIIa	2794893	2796074	1182	79	2.1254	9.39275	7.95764	598	Exon (TGME49_203135.R512/TGME49_203135, exon 7 of 59)	2745630	2800231	54602	-	TGME49_203135	4157
TGME49_chrVIIa	2794893	2796074	1182	19	1.51679	2.93888	1.90526	973	Exon (TGME49_203135.R512/TGME49_203135, exon 7 of 59)	2745630	2800231	54602	-	TGME49_203135	4157
TGME49_chrVIIa	2735566	2737007	1442	14	1.46897	2.38705	1.40485	203	Promoter (<=1kb)	2736694	2744962	8269	+	TGME49_203150	0
TGME49_chrVIIa	2735566	2737007	1442	119	2.54009	13.5884	11.9909	736	Promoter (<=1kb)	2736694	2744962	8269	+	TGME49_203150	0
TGME49_chrVIIa	2735566	2737007	1442	274	3.51941	29.5009	27.4971	991	Promoter (<=1kb)	2736694	2744962	8269	+	TGME49_203150	0
TGME49_chrVIIa	2737369	2737810	442	30	1.7138	4.22564	3.07848	58	Promoter (<=1kb)	2736694	2744962	8269	+	TGME49_203150	675
TGME49_chrVIIa	2709394	2711633	2240	23	1.62199	3.47889	2.39152	74	Promoter (<=1kb)	2689794	2710263	20470	-	TGME49_203180	0
TGME49_chrVIIa	2709394	2711633	2240	81	2.23406	9.61416	8.16758	369	Promoter (<=1kb)	2689794	2710263	20470	-	TGME49_203180	0
TGME49_chrVIIa	2709394	2711633	2240	81	2.23406	9.61416	8.16758	849	Promoter (<=1kb)	2689794	2710263	20470	-	TGME49_203180	0
TGME49_chrVIIa	2709394	2711633	2240	124	2.5707	14.015	12.4036	1198	Promoter (<=1kb)	2689794	2710263	20470	-	TGME49_203180	0
TGME49_chrVIIa	2709394	2711633	2240	286	3.58061	30.6348	28.6083	1427	Promoter (<=1kb)	2689794	2710263	20470	-	TGME49_203180	0
TGME49_chrVIIa	2709394	2711633	2240	489	4.59053	51.3019	48.9278	1679	Promoter (<=1kb)	2689794	2710263	20470	-	TGME49_203180	0
TGME49_chrVIIa	2709394	2711633	2240	92	2.32587	10.7491	9.25513	1912	Promoter (<=1kb)	2689794	2710263	20470	-	TGME49_203180	0
TGME49_chrVIIa	2672752	2673950	1199	33	1.7444	4.4892	3.32266	142	Promoter (<=1kb)	2674210	2688386	14177	+	TGME49_203200	-260
TGME49_chrVIIa	2672752	2673950	1199	28	1.68319	3.96934	2.84182	413	Promoter (<=1kb)	2674210	2688386	14177	+	TGME49_203200	-260
TGME49_chrVIIa	2672752	2673950	1199	49	1.92802	6.21717	4.93925	738	Promoter (<=1kb)	2674210	2688386	14177	+	TGME49_203200	-260
TGME49_chrVIIa	2672752	2673950	1199	78	2.20345	9.24727	7.81709	1093	Promoter (<=1kb)	2674210	2688386	14177	+	TGME49_203200	-260
TGME49_chrVIIa	2675837	2676188	352	49	1.92802	6.21717	4.93925	167	Promoter (1-2kb)	2674210	2688386	14177	+	TGME49_203200	1627
TGME49_chrVIIa	2661395	2661719	325	49	1.91273	6.17981	4.90858	84	Promoter (<=1kb)	2661858	2673079	11222	+	TGME49_203220	-139
TGME49_chrVIIa	2657480	2658876	1397	439	4.1713	46.2899	43.9895	453	Promoter (<=1kb)	2647720	2658076	10357	-	TGME49_203240	0
TGME49_chrVIIa	2657480	2658876	1397	125	2.49584	14.1557	12.5406	683	Promoter (<=1kb)	2647720	2658076	10357	-	TGME49_203240	0
TGME49_chrVIIa	2657480	2658876	1397	171	2.79469	18.9271	17.1739	980	Promoter (<=1kb)	2647720	2658076	10357	-	TGME49_203240	0
TGME49_chrVIIa	2642372	2642925	554	15	1.46247	2.5057	1.51561	118	Promoter (<=1kb)	2643428	2646708	3281	+	TGME49_203250	-503
TGME49_chrVIIa	2642372	2642925	554	17	1.5	2.76403	1.74896	435	Promoter (<=1kb)	2643428	2646708	3281	+	TGME49_203250	-503
TGME49_chrVIIa	2643186	2643552	367	23	1.58177	3.48326	2.39562	224	Promoter (<=1kb)	2643428	2646708	3281	+	TGME49_203250	0
TGME49_chrVIIa	2645575	2645806	232	80	2.14324	9.4563	8.01915	136	Promoter (2-3kb)	2643428	2646708	3281	+	TGME49_203250	2147
TGME49_chrVIIa	2646377	2646927	551	99	2.34104	11.4954	9.97566	170	Promoter (2-3kb)	2643428	2646708	3281	+	TGME49_203250	2949
TGME49_chrVIIa	2640308	2641316	1009	35	1.775	4.7599	3.57412	90	Promoter (<=1kb)	2631707	2640504	8798	-	TGME49_203260	0
TGME49_chrVIIa	2640308	2641316	1009	38	1.80561	5.03764	3.83278	349	Promoter (<=1kb)	2631707	2640504	8798	-	TGME49_203260	0
TGME49_chrVIIa	2640308	2641316	1009	46	1.89742	5.9122	4.65215	530	Promoter (<=1kb)	2631707	2640504	8798	-	TGME49_203260	0
TGME49_chrVIIa	2640308	2641316	1009	52	1.95838	6.52687	5.23335	854	Promoter (<=1kb)	2631707	2640504	8798	-	TGME49_203260	0
TGME49_chrVIIa	2624972	2625515	544	88	2.29527	10.3651	8.88697	158	Promoter (<=1kb)	2620288	2624987	4700	-	TGME49_203280	0
TGME49_chrVIIa	2624972	2625515	544	64	2.08104	7.83883	6.47469	313	Promoter (<=1kb)	2620288	2624987	4700	-	TGME49_203280	0
TGME49_chrVIIa	2616626	2616826	201	39	1.55083	5.16046	3.9499	180	Promoter (2-3kb)	2618197	2619438	1242	-	TGME49_203290	2612
TGME49_chrVIIa	2617118	2617408	291	93	1.87894	10.7991	9.30365	136	Promoter (2-3kb)	2618197	2619438	1242	-	TGME49_203290	2030
TGME49_chrVIIa	2617756	2620838	3083	139	2.0976	15.5826	13.9238	309	Promoter (<=1kb)	2618197	2619438	1242	-	TGME49_203290	0
TGME49_chrVIIa	2617756	2620838	3083	161	2.21631	17.8649	16.1399	832	Promoter (<=1kb)	2618197	2619438	1242	-	TGME49_203290	0
TGME49_chrVIIa	2617756	2620838	3083	17	1.37214	2.81509	1.78906	1077	Promoter (<=1kb)	2618197	2619438	1242	-	TGME49_203290	0
TGME49_chrVIIa	2617756	2620838	3083	88	1.89206	10.3304	8.85707	1421	Promoter (<=1kb)	2618197	2619438	1242	-	TGME49_203290	0
TGME49_chrVIIa	2617756	2620838	3083	75	1.82161	8.95658	7.54019	1768	Promoter (<=1kb)	2618197	2619438	1242	-	TGME49_203290	0
TGME49_chrVIIa	2617756	2620838	3083	54	1.68504	6.7044	5.40193	2165	Promoter (<=1kb)	2618197	2619438	1242	-	TGME49_203290	0
TGME49_chrVIIa	2617756	2620838	3083	120	2.06379	13.6392	12.0403	2510	Promoter (<=1kb)	2618197	2619438	1242	-	TGME49_203290	0
TGME49_chrVIIa	2617756	2620838	3083	16	1.36278	2.64907	1.64137	3029	Promoter (<=1kb)	2618197	2619438	1242	-	TGME49_203290	0
TGME49_chrVIIa	2606222	2606988	767	181	1.81269	19.9641	18.1839	131	Promoter (<=1kb)	2607323	2617842	10520	+	TGME49_203300	-335
TGME49_chrVIIa	2606222	2606988	767	299	2.07829	31.9622	29.9095	347	Promoter (<=1kb)	2607323	2617842	10520	+	TGME49_203300	-335
TGME49_chrVIIa	2606222	2606988	767	73	1.50361	8.72452	7.3203	679	Promoter (<=1kb)	2607323	2617842	10520	+	TGME49_203300	-335
TGME49_chrVIIa	2602487	2602768	282	95	1.58481	11.0385	9.53582	154	Promoter (1-2kb)	2604221	2605966	1746	+	TGME49_203310	-1453
TGME49_chrVIIa	2603047	2604327	1281	131	1.6898	14.8261	13.1911	172	Promoter (<=1kb)	2604221	2605966	1746	+	TGME49_203310	0
TGME49_chrVIIa	2603047	2604327	1281	957	3.09376	98.6127	95.7382	455	Promoter (<=1kb)	2604221	2605966	1746	+	TGME49_203310	0
TGME49_chrVIIa	2603047	2604327	1281	1405	3.60973	143.761	140.545	903	Promoter (<=1kb)	2604221	2605966	1746	+	TGME49_203310	0
TGME49_chrVIIa	2604553	2605997	1445	20	1.24969	3.05453	2.00614	87	Promoter (<=1kb)	2604221	2605966	1746	+	TGME49_203310	332
TGME49_chrVIIa	2604553	2605997	1445	79	1.51127	9.4038	7.96836	466	Promoter (<=1kb)	2604221	2605966	1746	+	TGME49_203310	332
TGME49_chrVIIa	2604553	2605997	1445	37	1.34167	4.92201	3.7285	932	Promoter (<=1kb)	2604221	2605966	1746	+	TGME49_203310	332
TGME49_chrVIIa	2604553	2605997	1445	15	1.21608	2.49888	1.50922	1333	Promoter (<=1kb)	2604221	2605966	1746	+	TGME49_203310	332
TGME49_chrVIIa	2592070	2592538	469	33	1.7444	4.4892	3.32266	78	Exon (TGME49_203320-t26_1/TGME49_203320, exon 3 of 15)	2573668	2600955	27288	-	TGME49_203320	8417
TGME49_chrVIIa	2592070	2592538	469	68	2.11164	8.18192	6.80135	309	Exon (TGME49_203320-t26_1/TGME49_203320, exon 3 of 15)	2573668	2600955	27288	-	TGME49_203320	8417
TGME49_chrVIIa	2595352	2596212	861	28	1.68319	3.96934	2.84182	91	Exon (TGME49_203320-t26_1/TGME49_203320, exon 2 of 15)	2573668	2600955	27288	-	TGME49_203320	4743
TGME49_chrVIIa	2595352	2596212	861	49	1.92802	6.21717	4.93925	393	Exon (TGME49_203320-t26_1/TGME49_203320, exon 2 of 15)	2573668	2600955	27288	-	TGME49_203320	4743
TGME49_chrVIIa	2595352	2596212	861	29	1.68878	4.05933	2.92713	710	Exon (TGME49_203320-t26_1/TGME49_203320, exon 2 of 15)	2573668	2600955	27288	-	TGME49_203320	4743
TGME49_chrVIIa	2601139	2601445	307	105	1.66768	12.0893	10.5456	127	Promoter (<=1kb)	2573668	2600955	27288	-	TGME49_203320	-184
TGME49_chrVIIa	2570322	2570527	206	26	1.56982	3.72954	2.62141	91	Promoter (1-2kb)	2569428	2572353	2926	-	TGME49_203330	1826
TGME49_chrVIIa	2571637	2572003	367	15	1.4266	2.53976	1.54742	47	Promoter (<=1kb)	2569428	2572353	2926	-	TGME49_203330	350
TGME49_chrVIIa	2572847	2573261	415	139	2.52838	15.6172	13.9575	154	Promoter (<=1kb)	2569428	2572353	2926	-	TGME49_203330	-494
TGME49_chrVIIa	2573509	2574115	607	100	2.25989	11.5461	10.0215	479	Promoter (1-2kb)	2569428	2572353	2926	-	TGME49_203330	-1156
TGME49_chrVIIa	2567121	2567814	694	117	2.27374	13.3013	11.7143	182	Promoter (1-2kb)	2565249	2569550	4302	+	TGME49_203340	1872
TGME49_chrVIIa	2562718	2564325	1608	13	1.41956	2.28108	1.31475	81	Promoter (<=1kb)	2556317	2563578	7262	-	TGME49_203350	0
TGME49_chrVIIa	2562718	2564325	1608	22	1.55119	3.31559	2.24457	282	Promoter (<=1kb)	2556317	2563578	7262	-	TGME49_203350	0
TGME49_chrVIIa	2562718	2564325	1608	72	2.0429	8.62604	7.22525	580	Promoter (<=1kb)	2556317	2563578	7262	-	TGME49_203350	0
TGME49_chrVIIa	2562718	2564325	1608	159	2.63558	17.678	15.957	953	Promoter (<=1kb)	2556317	2563578	7262	-	TGME49_203350	0
TGME49_chrVIIa	2562718	2564325	1608	51	1.86605	6.47309	5.18501	1154	Promoter (<=1kb)	2556317	2563578	7262	-	TGME49_203350	0
TGME49_chrVIIa	2562718	2564325	1608	141	2.53327	15.8123	14.1451	1442	Promoter (<=1kb)	2556317	2563578	7262	-	TGME49_203350	0
TGME49_chrVIIa	2542696	2543144	449	17	1.53018	2.80023	1.77509	96	Promoter (<=1kb)	2539256	2542964	3709	-	TGME49_203370	0
TGME49_chrVIIa	2542696	2543144	449	35	1.775	4.7599	3.57412	400	Promoter (<=1kb)	2539256	2542964	3709	-	TGME49_203370	0
TGME49_chrVIIa	2535126	2535328	203	43	1.86682	5.61389	4.37196	186	Exon (TGME49_203380-t26_1/TGME49_203380, exon 12 of 15)	2536254	2538398	2145	-	TGME49_203375	3070
TGME49_chrVIIa	2536995	2537427	433	14	1.46897	2.38705	1.40485	87	Promoter (<=1kb)	2536254	2538398	2145	-	TGME49_203375	971
TGME49_chrVIIa	2526041	2526280	240	28	1.68319	3.96934	2.84182	129	Promoter (<=1kb)	2527209	2536298	9090	+	TGME49_203380	-929
TGME49_chrVIIa	2524806	2525559	754	68	2.11164	8.18192	6.80135	104	Promoter (<=1kb)	2521262	2524789	3528	-	TGME49_203390	-17
TGME49_chrVIIa	2524806	2525559	754	124	2.5707	14.015	12.4036	373	Promoter (<=1kb)	2521262	2524789	3528	-	TGME49_203390	-17
TGME49_chrVIIa	2524806	2525559	754	40	1.83621	5.32234	4.09861	618	Promoter (<=1kb)	2521262	2524789	3528	-	TGME49_203390	-17
TGME49_chrVIIa	2470366	2470795	430	38	1.80561	5.03764	3.83278	82	Promoter (1-2kb)	2468959	2471087	2129	+	TGME49_203500	1407
TGME49_chrVIIa	2470366	2470795	430	35	1.775	4.7599	3.57412	347	Promoter (1-2kb)	2468959	2471087	2129	+	TGME49_203500	1407
TGME49_chrVIIa	2462641	2462979	339	13	1.43805	2.33361	1.36362	102	Promoter (1-2kb)	2464296	2468121	3826	+	TGME49_203505	-1317
TGME49_chrVIIa	2463319	2463653	335	13	1.43236	2.35664	1.38506	51	Promoter (<=1kb)	2464296	2468121	3826	+	TGME49_203505	-643
TGME49_chrVIIa	2463801	2464832	1032	145	2.55363	16.1773	14.5013	134	Promoter (<=1kb)	2464296	2468121	3826	+	TGME49_203505	0
TGME49_chrVIIa	2463801	2464832	1032	41	1.7602	5.32627	4.10236	367	Promoter (<=1kb)	2464296	2468121	3826	+	TGME49_203505	0
TGME49_chrVIIa	2463801	2464832	1032	83	2.12551	9.79288	8.34075	795	Promoter (<=1kb)	2464296	2468121	3826	+	TGME49_203505	0
TGME49_chrVIIa	2455215	2456348	1134	68	2.11164	8.18192	6.80135	455	Promoter (<=1kb)	2456036	2462544	6509	+	TGME49_203510	0
TGME49_chrVIIa	2455215	2456348	1134	168	2.87673	18.5494	16.8042	741	Promoter (<=1kb)	2456036	2462544	6509	+	TGME49_203510	0
TGME49_chrVIIa	2455215	2456348	1134	115	2.50949	13.167	11.5836	969	Promoter (<=1kb)	2456036	2462544	6509	+	TGME49_203510	0
TGME49_chrVIIa	2453801	2454534	734	40	1.83621	5.32234	4.09861	49	Promoter (<=1kb)	2445415	2452929	7515	-	TGME49_203520	-872
TGME49_chrVIIa	2453801	2454534	734	71	2.14225	8.53107	7.13369	498	Promoter (<=1kb)	2445415	2452929	7515	-	TGME49_203520	-872
TGME49_chrVIIa	2430080	2430279	200	40	1.66534	5.31963	4.09861	95	3' UTR	2430274	2443444	13171	-	TGME49_203540	13165
TGME49_chrVIIa	2431158	2431413	256	16	1.41586	2.6759	1.6665	79	3' UTR	2430274	2443444	13171	-	TGME49_203540	12031
TGME49_chrVIIa	2431678	2431988	311	76	1.96242	9.02301	7.60437	148	3' UTR	2430274	2443444	13171	-	TGME49_203540	11456
TGME49_chrVIIa	2432475	2432826	352	15	1.42294	2.59538	1.59116	103	3' UTR	2430274	2443444	13171	-	TGME49_203540	10618
TGME49_chrVIIa	2432475	2432826	352	15	1.42294	2.59538	1.59116	205	3' UTR	2430274	2443444	13171	-	TGME49_203540	10618
TGME49_chrVIIa	2433087	2433501	415	39	1.70145	5.17865	3.96725	183	3' UTR	2430274	2443444	13171	-	TGME49_203540	9943
TGME49_chrVIIa	2442028	2444433	2406	18	1.37164	2.89629	1.86531	50	Promoter (<=1kb)	2430274	2443444	13171	-	TGME49_203540	0
TGME49_chrVIIa	2442028	2444433	2406	210	2.38981	22.9018	21.0474	398	Promoter (<=1kb)	2430274	2443444	13171	-	TGME49_203540	0
TGME49_chrVIIa	2442028	2444433	2406	327	2.78726	34.8151	32.7068	746	Promoter (<=1kb)	2430274	2443444	13171	-	TGME49_203540	0
TGME49_chrVIIa	2442028	2444433	2406	617	3.62277	64.2589	61.7209	1081	Promoter (<=1kb)	2430274	2443444	13171	-	TGME49_203540	0
TGME49_chrVIIa	2442028	2444433	2406	621	3.64162	64.6795	62.1362	1246	Promoter (<=1kb)	2430274	2443444	13171	-	TGME49_203540	0
TGME49_chrVIIa	2442028	2444433	2406	595	3.57764	62.0384	59.5268	1501	Promoter (<=1kb)	2430274	2443444	13171	-	TGME49_203540	0
TGME49_chrVIIa	2442028	2444433	2406	166	2.22286	18.4117	16.6721	1971	Promoter (<=1kb)	2430274	2443444	13171	-	TGME49_203540	0
TGME49_chrVIIa	2442028	2444433	2406	33	1.5	4.47646	3.31677	2303	Promoter (<=1kb)	2430274	2443444	13171	-	TGME49_203540	0
TGME49_chrVIIa	2412328	2412529	202	31	1.52709	4.34879	3.19543	94	Promoter (<=1kb)	2411736	2413097	1362	-	TGME49_203590	568
TGME49_chrVIIa	2406543	2406743	201	40	1.64547	5.32272	4.09898	51	Promoter (2-3kb)	2406111	2409382	3272	-	TGME49_203600	2639
TGME49_chrVIIa	2408672	2410197	1526	145	2.20779	16.2136	14.5367	286	Promoter (<=1kb)	2406111	2409382	3272	-	TGME49_203600	0
TGME49_chrVIIa	2408672	2410197	1526	328	2.93165	34.9549	32.8444	582	Promoter (<=1kb)	2406111	2409382	3272	-	TGME49_203600	0
TGME49_chrVIIa	2408672	2410197	1526	476	3.41575	50.0058	47.6499	831	Promoter (<=1kb)	2406111	2409382	3272	-	TGME49_203600	0
TGME49_chrVIIa	2408672	2410197	1526	109	2.03746	12.5295	10.97	1129	Promoter (<=1kb)	2406111	2409382	3272	-	TGME49_203600	0
TGME49_chrVIIa	2391717	2392049	333	28	1.68319	3.96934	2.84182	106	Promoter (1-2kb)	2392427	2393896	1470	-	TGME49_203630	1847
TGME49_chrVIIa	2393633	2394164	532	58	2.01983	7.17115	5.84103	103	Promoter (<=1kb)	2392427	2393896	1470	-	TGME49_203630	0
TGME49_chrVIIa	2393633	2394164	532	182	2.96854	20.0005	18.2173	392	Promoter (<=1kb)	2392427	2393896	1470	-	TGME49_203630	0
TGME49_chrVIIa	2383475	2383713	239	38	1.80561	5.03764	3.83278	143	Intron (TGME49_203665-t26_1/TGME49_203665, intron 2 of 7)	2356101	2389432	33332	-	TGME49_203665	5719
TGME49_chrVIIa	2390204	2390657	454	85	2.26466	9.98679	8.52437	115	Promoter (<=1kb)	2356101	2389432	33332	-	TGME49_203665	-772
TGME49_chrVIIa	2390204	2390657	454	55	1.98923	6.84674	5.53382	316	Promoter (<=1kb)	2356101	2389432	33332	-	TGME49_203665	-772
TGME49_chrVIIa	2352397	2354498	2102	133	2.33744	15.0079	13.3658	190	Promoter (<=1kb)	2351593	2354662	3070	-	TGME49_203682	164
TGME49_chrVIIa	2352397	2354498	2102	684	4.59495	71.0893	68.4748	923	Promoter (<=1kb)	2351593	2354662	3070	-	TGME49_203682	164
TGME49_chrVIIa	2352397	2354498	2102	219	2.82063	23.8379	21.9605	1382	Promoter (<=1kb)	2351593	2354662	3070	-	TGME49_203682	164
TGME49_chrVIIa	2352397	2354498	2102	345	3.39096	36.688	34.5465	1603	Promoter (<=1kb)	2351593	2354662	3070	-	TGME49_203682	164
TGME49_chrVIIa	2344740	2344939	200	15	1.49957	2.58964	1.58578	90	Promoter (2-3kb)	2344033	2347735	3703	-	TGME49_203685	2796
TGME49_chrVIIa	2336610	2336809	200	38	1.79426	5.02237	3.82423	97	Downstream (2-3kb)	2339354	2340674	1321	-	TGME49_203688	3865
TGME49_chrVIIa	2337490	2337887	398	158	2.81553	17.6046	15.8853	235	Promoter (2-3kb)	2339354	2340674	1321	-	TGME49_203688	2787
TGME49_chrVIIa	2339348	2339725	378	107	2.44828	12.3397	10.7856	217	Promoter (<=1kb)	2339354	2340674	1321	-	TGME49_203688	949
TGME49_chrVIIa	2331874	2332229	356	52	1.95863	6.52871	5.23335	178	Promoter (<=1kb)	2320097	2331462	11366	-	TGME49_203690	-412
TGME49_chrVIIa	2334365	2334945	581	57	1.99761	7.08406	5.762	104	Promoter (2-3kb)	2320097	2331462	11366	-	TGME49_203690	-2903
TGME49_chrVIIa	2334365	2334945	581	41	1.81976	5.40636	4.17904	375	Promoter (2-3kb)	2320097	2331462	11366	-	TGME49_203690	-2903
TGME49_chrVIIa	2335103	2335823	721	14	1.45798	2.41847	1.43422	73	Distal Intergenic	2320097	2331462	11366	-	TGME49_203690	-3641
TGME49_chrVIIa	2335103	2335823	721	68	2.07151	8.23383	6.85138	383	Distal Intergenic	2320097	2331462	11366	-	TGME49_203690	-3641
TGME49_chrVIIa	2335103	2335823	721	16	1.48912	2.63109	1.62455	675	Distal Intergenic	2320097	2331462	11366	-	TGME49_203690	-3641
TGME49_chrVIIa	2318274	2319165	892	176	2.33037	19.3997	17.6339	241	Promoter (<=1kb)	2315663	2318335	2673	-	TGME49_203700	0
TGME49_chrVIIa	2318274	2319165	892	48	1.69553	6.14088	4.87124	500	Promoter (<=1kb)	2315663	2318335	2673	-	TGME49_203700	0
TGME49_chrVIIa	2318274	2319165	892	37	1.64167	4.9511	3.7563	762	Promoter (<=1kb)	2315663	2318335	2673	-	TGME49_203700	0
TGME49_chrVIIa	2320830	2321086	257	22	1.55602	3.34859	2.27569	160	Promoter (2-3kb)	2315663	2318335	2673	-	TGME49_203700	-2495
TGME49_chrVIIa	2311750	2314366	2617	85	1.6321	9.97372	8.51569	96	Promoter (<=1kb)	2312047	2313521	1475	-	TGME49_203705	0
TGME49_chrVIIa	2311750	2314366	2617	305	2.28279	32.5936	30.5283	389	Promoter (<=1kb)	2312047	2313521	1475	-	TGME49_203705	0
TGME49_chrVIIa	2311750	2314366	2617	252	2.15026	27.1814	25.2282	655	Promoter (<=1kb)	2312047	2313521	1475	-	TGME49_203705	0
TGME49_chrVIIa	2311750	2314366	2617	2240	5.2055	227.649	224.013	971	Promoter (<=1kb)	2312047	2313521	1475	-	TGME49_203705	0
TGME49_chrVIIa	2311750	2314366	2617	663	2.99882	68.9289	66.3381	1259	Promoter (<=1kb)	2312047	2313521	1475	-	TGME49_203705	0
TGME49_chrVIIa	2311750	2314366	2617	436	2.56497	45.9221	43.6277	1440	Promoter (<=1kb)	2312047	2313521	1475	-	TGME49_203705	0
TGME49_chrVIIa	2311750	2314366	2617	1806	4.60841	184.078	180.622	1761	Promoter (<=1kb)	2312047	2313521	1475	-	TGME49_203705	0
TGME49_chrVIIa	2311750	2314366	2617	238	2.08536	25.74	23.8179	2033	Promoter (<=1kb)	2312047	2313521	1475	-	TGME49_203705	0
TGME49_chrVIIa	2311750	2314366	2617	93	1.64526	10.8558	9.35859	2264	Promoter (<=1kb)	2312047	2313521	1475	-	TGME49_203705	0
TGME49_chrVIIa	2310652	2311529	878	37	1.40665	4.91091	3.71791	78	Promoter (<=1kb)	2296532	2310876	14345	-	TGME49_203710	0
TGME49_chrVIIa	2310652	2311529	878	139	1.82637	15.586	13.9271	308	Promoter (<=1kb)	2296532	2310876	14345	-	TGME49_203710	0
TGME49_chrVIIa	2310652	2311529	878	108	1.71888	12.3848	10.8293	597	Promoter (<=1kb)	2296532	2310876	14345	-	TGME49_203710	0
TGME49_chrVIIa	2291606	2292058	453	136	2.66251	15.3247	13.6722	329	Promoter (<=1kb)	2292037	2296418	4382	+	TGME49_203720	0
TGME49_chrVIIa	2277759	2278115	357	15	1.45153	2.52992	1.53824	51	Promoter (2-3kb)	2278594	2280488	1895	-	TGME49_203740	2373
TGME49_chrVIIa	2280238	2282631	2394	88	2.16505	10.28	8.80822	289	Promoter (<=1kb)	2278594	2280488	1895	-	TGME49_203740	0
TGME49_chrVIIa	2280238	2282631	2394	104	2.29737	12.0389	10.4966	514	Promoter (<=1kb)	2278594	2280488	1895	-	TGME49_203740	0
TGME49_chrVIIa	2280238	2282631	2394	140	2.54018	15.7436	14.0808	785	Promoter (<=1kb)	2278594	2280488	1895	-	TGME49_203740	0
TGME49_chrVIIa	2280238	2282631	2394	88	2.18522	10.371	8.89255	1045	Promoter (<=1kb)	2278594	2280488	1895	-	TGME49_203740	0
TGME49_chrVIIa	2280238	2282631	2394	142	2.56008	15.9566	14.2859	1298	Promoter (<=1kb)	2278594	2280488	1895	-	TGME49_203740	0
TGME49_chrVIIa	2280238	2282631	2394	58	1.93413	7.13629	5.81222	1996	Promoter (<=1kb)	2278594	2280488	1895	-	TGME49_203740	0
TGME49_chrVIIa	2261746	2262677	932	119	2.54009	13.5884	11.9909	440	Promoter (<=1kb)	2250314	2261869	11556	-	TGME49_203760	0
TGME49_chrVIIa	2261746	2262677	932	71	2.14225	8.53107	7.13369	693	Promoter (<=1kb)	2250314	2261869	11556	-	TGME49_203760	0
TGME49_chrVIIa	2245777	2246423	647	40	1.63004	5.21636	4.00326	325	Promoter (<=1kb)	2247152	2250263	3112	+	TGME49_203770	-729
TGME49_chrVIIa	2246568	2248562	1995	223	2.65568	24.2572	22.3692	443	Promoter (<=1kb)	2247152	2250263	3112	+	TGME49_203770	0
TGME49_chrVIIa	2246568	2248562	1995	229	2.68679	24.8906	22.9886	714	Promoter (<=1kb)	2247152	2250263	3112	+	TGME49_203770	0
TGME49_chrVIIa	2246568	2248562	1995	147	2.30883	16.4394	14.7546	904	Promoter (<=1kb)	2247152	2250263	3112	+	TGME49_203770	0
TGME49_chrVIIa	2246568	2248562	1995	88	1.97928	10.2922	8.82003	1404	Promoter (<=1kb)	2247152	2250263	3112	+	TGME49_203770	0
TGME49_chrVIIa	2246568	2248562	1995	79	1.92024	9.33658	7.90333	1566	Promoter (<=1kb)	2247152	2250263	3112	+	TGME49_203770	0
TGME49_chrVIIa	2246568	2248562	1995	81	1.93157	9.5502	8.10987	1884	Promoter (<=1kb)	2247152	2250263	3112	+	TGME49_203770	0
TGME49_chrVIIa	2249060	2249474	415	18	1.41909	2.88175	1.85167	63	Promoter (1-2kb)	2247152	2250263	3112	+	TGME49_203770	1908
TGME49_chrVIIa	2249060	2249474	415	18	1.41909	2.88175	1.85167	169	Promoter (1-2kb)	2247152	2250263	3112	+	TGME49_203770	1908
TGME49_chrVIIa	2249060	2249474	415	17	1.41026	2.81135	1.78553	247	Promoter (1-2kb)	2247152	2250263	3112	+	TGME49_203770	1908
TGME49_chrVIIa	2239364	2240853	1490	93	2.14953	10.8438	9.34693	268	Promoter (<=1kb)	2240044	2245991	5948	+	TGME49_203780	0
TGME49_chrVIIa	2239364	2240853	1490	324	3.39667	34.5105	32.4085	580	Promoter (<=1kb)	2240044	2245991	5948	+	TGME49_203780	0
TGME49_chrVIIa	2239364	2240853	1490	138	2.46854	15.5165	13.8594	1150	Promoter (<=1kb)	2240044	2245991	5948	+	TGME49_203780	0
TGME49_chrVIIa	2232558	2232959	402	97	1.94601	11.2392	9.72696	235	Promoter (<=1kb)	2233841	2239108	5268	+	TGME49_203790	-882
TGME49_chrVIIa	2233141	2234681	1541	43	1.64934	5.55457	4.32077	306	Promoter (<=1kb)	2233841	2239108	5268	+	TGME49_203790	0
TGME49_chrVIIa	2233141	2234681	1541	56	1.76449	6.93975	5.62324	602	Promoter (<=1kb)	2233841	2239108	5268	+	TGME49_203790	0
TGME49_chrVIIa	2233141	2234681	1541	66	1.84906	8.07078	6.69845	794	Promoter (<=1kb)	2233841	2239108	5268	+	TGME49_203790	0
TGME49_chrVIIa	2233141	2234681	1541	19	1.43776	3.00414	1.96642	1023	Promoter (<=1kb)	2233841	2239108	5268	+	TGME49_203790	0
TGME49_chrVIIa	2233141	2234681	1541	125	2.21172	14.2146	12.5981	1246	Promoter (<=1kb)	2233841	2239108	5268	+	TGME49_203790	0
TGME49_chrVIIa	2227836	2228563	728	340	2.736	36.2185	34.0853	255	Promoter (2-3kb)	2224872	2232433	7562	+	TGME49_203800	2964
TGME49_chrVIIa	2221943	2223612	1670	1058	4.04884	108.854	105.894	406	Promoter (<=1kb)	2215891	2222236	6346	-	TGME49_203810	0
TGME49_chrVIIa	2221943	2223612	1670	1814	5.2842	184.884	181.422	686	Promoter (<=1kb)	2215891	2222236	6346	-	TGME49_203810	0
TGME49_chrVIIa	2221943	2223612	1670	1373	4.60455	140.55	137.355	935	Promoter (<=1kb)	2215891	2222236	6346	-	TGME49_203810	0
TGME49_chrVIIa	2221943	2223612	1670	425	2.74244	44.8386	42.5606	1177	Promoter (<=1kb)	2215891	2222236	6346	-	TGME49_203810	0
TGME49_chrVIIa	2221943	2223612	1670	165	2.00285	18.2803	16.5436	1474	Promoter (<=1kb)	2215891	2222236	6346	-	TGME49_203810	0
TGME49_chrVIIa	2198813	2199891	1079	19	1.52838	3.01267	1.97243	54	3' UTR	2200811	2207963	7153	-	TGME49_203820	8072
TGME49_chrVIIa	2198813	2199891	1079	44	1.82522	5.65041	4.4069	345	3' UTR	2200811	2207963	7153	-	TGME49_203820	8072
TGME49_chrVIIa	2198813	2199891	1079	31	1.693	4.30274	3.15169	913	3' UTR	2200811	2207963	7153	-	TGME49_203820	8072
TGME49_chrVIIa	2200604	2200814	211	43	1.80983	5.59641	4.36079	161	3' UTR	2200811	2207963	7153	-	TGME49_203820	7149
TGME49_chrVIIa	2207140	2208804	1665	48	1.58377	6.08248	4.81534	107	Promoter (<=1kb)	2200811	2207963	7153	-	TGME49_203820	0
TGME49_chrVIIa	2207140	2208804	1665	170	2.15135	18.8064	17.0558	364	Promoter (<=1kb)	2200811	2207963	7153	-	TGME49_203820	0
TGME49_chrVIIa	2207140	2208804	1665	653	3.47719	67.9418	65.3617	749	Promoter (<=1kb)	2200811	2207963	7153	-	TGME49_203820	0
TGME49_chrVIIa	2207140	2208804	1665	68	1.66282	8.26182	6.87838	1070	Promoter (<=1kb)	2200811	2207963	7153	-	TGME49_203820	0
TGME49_chrVIIa	2207140	2208804	1665	301	2.45025	32.2568	30.199	1374	Promoter (<=1kb)	2200811	2207963	7153	-	TGME49_203820	0
TGME49_chrVIIa	2188850	2190452	1603	13	1.36688	2.30138	1.33371	51	Promoter (<=1kb)	2189658	2199920	10263	+	TGME49_203830	0
TGME49_chrVIIa	2188850	2190452	1603	382	3.35938	40.4613	38.2552	484	Promoter (<=1kb)	2189658	2199920	10263	+	TGME49_203830	0
TGME49_chrVIIa	2188850	2190452	1603	427	3.51593	45.0784	42.7971	745	Promoter (<=1kb)	2189658	2199920	10263	+	TGME49_203830	0
TGME49_chrVIIa	2188850	2190452	1603	310	3.0546	33.094	31.019	1282	Promoter (<=1kb)	2189658	2199920	10263	+	TGME49_203830	0
TGME49_chrVIIa	2174470	2175024	555	17	1.53018	2.80023	1.77509	49	Promoter (<=1kb)	2169657	2174364	4708	-	TGME49_203870	-106
TGME49_chrVIIa	2174470	2175024	555	46	1.89742	5.9122	4.65215	382	Promoter (<=1kb)	2169657	2174364	4708	-	TGME49_203870	-106
TGME49_chrVIIa	2167674	2169317	1644	14	1.43229	2.38403	1.40485	96	Promoter (<=1kb)	2156771	2167935	11165	-	TGME49_203880	0
TGME49_chrVIIa	2167674	2169317	1644	123	2.43455	13.9416	12.3349	336	Promoter (<=1kb)	2156771	2167935	11165	-	TGME49_203880	0
TGME49_chrVIIa	2167674	2169317	1644	78	2.11752	9.31973	7.88705	524	Promoter (<=1kb)	2156771	2167935	11165	-	TGME49_203880	0
TGME49_chrVIIa	2167674	2169317	1644	288	3.39209	30.8392	28.809	1040	Promoter (<=1kb)	2156771	2167935	11165	-	TGME49_203880	0
TGME49_chrVIIa	2170055	2170468	414	34	1.70667	4.61993	3.44697	99	Promoter (2-3kb)	2156771	2167935	11165	-	TGME49_203880	-2120
TGME49_chrVIIa	2155702	2156086	385	41	1.77908	5.35365	4.12854	198	Promoter (<=1kb)	2153649	2156270	2622	-	TGME49_203890	184
TGME49_chrVIIa	2156438	2156724	287	68	2.05142	8.24607	6.86316	178	Promoter (<=1kb)	2153649	2156270	2622	-	TGME49_203890	-168
TGME49_chrVIIa	2157031	2157456	426	54	1.94954	6.78424	5.47866	298	Promoter (<=1kb)	2153649	2156270	2622	-	TGME49_203890	-761
TGME49_chrVIIa	2146545	2146857	313	14	1.46897	2.38705	1.40485	94	Exon (TGME49_203900.R537/TGME49_203900, exon 11 of 18)	2141472	2152726	11255	-	TGME49_203900	5869
TGME49_chrVIIa	2146545	2146857	313	14	1.46897	2.38705	1.40485	228	Exon (TGME49_203900.R537/TGME49_203900, exon 11 of 18)	2141472	2152726	11255	-	TGME49_203900	5869
TGME49_chrVIIa	2147069	2147608	540	15	1.49957	2.58964	1.58578	225	Exon (TGME49_203900.R537/TGME49_203900, exon 9 of 18)	2141472	2152726	11255	-	TGME49_203900	5118
TGME49_chrVIIa	2153117	2153906	790	15	1.45553	2.49468	1.5053	235	Promoter (<=1kb)	2141472	2152726	11255	-	TGME49_203900	-391
TGME49_chrVIIa	2153117	2153906	790	15	1.45553	2.49468	1.5053	333	Promoter (<=1kb)	2141472	2152726	11255	-	TGME49_203900	-391
TGME49_chrVIIa	2153117	2153906	790	47	1.84987	6.05365	4.78763	653	Promoter (<=1kb)	2141472	2152726	11255	-	TGME49_203900	-391
TGME49_chrVIIa	2139805	2141381	1577	60	2.00573	7.4098	6.07066	163	Promoter (<=1kb)	2128754	2140601	11848	-	TGME49_203910	0
TGME49_chrVIIa	2139805	2141381	1577	302	3.51801	32.3299	30.2709	644	Promoter (<=1kb)	2128754	2140601	11848	-	TGME49_203910	0
TGME49_chrVIIa	2139805	2141381	1577	409	4.03226	43.1521	40.902	884	Promoter (<=1kb)	2128754	2140601	11848	-	TGME49_203910	0
TGME49_chrVIIa	2139805	2141381	1577	382	3.89934	40.4319	38.2263	1312	Promoter (<=1kb)	2128754	2140601	11848	-	TGME49_203910	0
TGME49_chrVIIa	2122637	2124430	1794	213	3.01959	23.1833	21.3211	180	Promoter (<=1kb)	2123876	2128623	4748	+	TGME49_203930	0
TGME49_chrVIIa	2122637	2124430	1794	106	2.32927	12.2386	10.6905	891	Promoter (<=1kb)	2123876	2128623	4748	+	TGME49_203930	0
TGME49_chrVIIa	2122637	2124430	1794	587	4.68254	61.2709	58.7683	1116	Promoter (<=1kb)	2123876	2128623	4748	+	TGME49_203930	0
TGME49_chrVIIa	2122637	2124430	1794	80	2.13675	9.49794	8.05945	1580	Promoter (<=1kb)	2123876	2128623	4748	+	TGME49_203930	0
TGME49_chrVIIa	2129820	2130579	760	33	1.7444	4.4892	3.32266	80	3' UTR	2123876	2128623	4748	+	TGME49_203930	5944
TGME49_chrVIIa	2129820	2130579	760	19	1.56078	3.0187	1.97243	434	3' UTR	2123876	2128623	4748	+	TGME49_203930	5944
TGME49_chrVIIa	2109025	2109781	757	49	1.92802	6.21717	4.93925	255	3' UTR	2108374	2121821	13448	-	TGME49_203940	12040
TGME49_chrVIIa	2094526	2095149	624	14	1.46897	2.38705	1.40485	88	Promoter (<=1kb)	2095151	2108281	13131	+	TGME49_203950	-2
TGME49_chrVIIa	2094526	2095149	624	40	1.83621	5.32234	4.09861	289	Promoter (<=1kb)	2095151	2108281	13131	+	TGME49_203950	-2
TGME49_chrVIIa	2094526	2095149	624	28	1.68319	3.96934	2.84182	515	Promoter (<=1kb)	2095151	2108281	13131	+	TGME49_203950	-2
TGME49_chrVIIa	2100692	2100999	308	85	2.26466	9.98679	8.52437	152	Exon (TGME49_203950-t26_1/TGME49_203950, exon 2 of 10)	2095151	2108281	13131	+	TGME49_203950	5541
TGME49_chrVIIa	2092102	2092497	396	43	1.86682	5.61389	4.37196	56	Promoter (<=1kb)	2084915	2092571	7657	-	TGME49_203960	74
TGME49_chrVIIa	2093275	2093647	373	40	1.83621	5.32234	4.09861	194	Promoter (<=1kb)	2084915	2092571	7657	-	TGME49_203960	-704
TGME49_chrVIIa	2076659	2077254	596	55	1.98923	6.84674	5.53382	117	Promoter (<=1kb)	2077088	2084494	7407	+	TGME49_203970	0
TGME49_chrVIIa	2059456	2061432	1977	83	1.85636	9.83507	8.38158	113	Promoter (<=1kb)	2061050	2075435	14386	+	TGME49_203980	0
TGME49_chrVIIa	2059456	2061432	1977	138	2.14619	15.4752	13.8191	400	Promoter (<=1kb)	2061050	2075435	14386	+	TGME49_203980	0
TGME49_chrVIIa	2059456	2061432	1977	186	2.36159	20.4015	18.6097	646	Promoter (<=1kb)	2061050	2075435	14386	+	TGME49_203980	0
TGME49_chrVIIa	2059456	2061432	1977	67	1.77617	8.17461	6.79866	905	Promoter (<=1kb)	2061050	2075435	14386	+	TGME49_203980	0
TGME49_chrVIIa	2059456	2061432	1977	525	3.52381	54.9234	52.5017	1154	Promoter (<=1kb)	2061050	2075435	14386	+	TGME49_203980	0
TGME49_chrVIIa	2059456	2061432	1977	767	4.18523	79.4752	76.7707	1442	Promoter (<=1kb)	2061050	2075435	14386	+	TGME49_203980	0
TGME49_chrVIIa	2059456	2061432	1977	155	2.25008	17.3059	15.5958	1761	Promoter (<=1kb)	2061050	2075435	14386	+	TGME49_203980	0
TGME49_chrVIIa	2057798	2058127	330	14	1.31004	2.4543	1.46766	109	Promoter (<=1kb)	2055220	2057980	2761	-	TGME49_203990	0
TGME49_chrVIIa	2053706	2054543	838	396	3.03697	41.8505	39.622	302	Promoter (<=1kb)	2052709	2053467	759	-	TGME49_204000	-239
TGME49_chrVIIa	2053706	2054543	838	244	2.54589	26.4332	24.496	553	Promoter (<=1kb)	2052709	2053467	759	-	TGME49_204000	-239
TGME49_chrVIIa	2052201	2052553	353	78	1.83915	9.32429	7.89146	183	Promoter (<=1kb)	2050173	2052328	2156	-	TGME49_204010	0
TGME49_chrVIIa	2044863	2045992	1130	52	1.72414	6.50248	5.21316	236	Promoter (<=1kb)	2045912	2049135	3224	+	TGME49_204020	0
TGME49_chrVIIa	2044863	2045992	1130	333	3.04685	35.4841	33.3638	631	Promoter (<=1kb)	2045912	2049135	3224	+	TGME49_204020	0
TGME49_chrVIIa	2044863	2045992	1130	970	4.84311	99.9177	97.0319	970	Promoter (<=1kb)	2045912	2049135	3224	+	TGME49_204020	0
TGME49_chrVIIa	2046343	2046552	210	37	1.5786	4.95316	3.75826	94	Promoter (<=1kb)	2045912	2049135	3224	+	TGME49_204020	431
TGME49_chrVIIa	2035708	2036269	562	96	2.17391	11.2055	9.69423	249	Exon (TGME49_204050.R540/TGME49_204050, exon 8 of 8)	2038332	2040493	2162	-	TGME49_204045	4224
TGME49_chrVIIa	2039108	2039972	865	39	1.76376	5.17195	3.96084	253	Promoter (<=1kb)	2038332	2040493	2162	-	TGME49_204045	521
TGME49_chrVIIa	2039108	2039972	865	127	2.4734	14.3422	12.7226	679	Promoter (<=1kb)	2038332	2040493	2162	-	TGME49_204045	521
TGME49_chrVIIa	2028263	2031299	3037	44	1.59403	5.70947	4.46335	95	Promoter (<=1kb)	2030099	2037589	7491	+	TGME49_204050	0
TGME49_chrVIIa	2028263	2031299	3037	73	1.77336	8.74906	7.34399	420	Promoter (<=1kb)	2030099	2037589	7491	+	TGME49_204050	0
TGME49_chrVIIa	2028263	2031299	3037	102	1.92472	11.7883	10.2564	792	Promoter (<=1kb)	2030099	2037589	7491	+	TGME49_204050	0
TGME49_chrVIIa	2028263	2031299	3037	658	3.70949	68.4596	65.8733	1315	Promoter (<=1kb)	2030099	2037589	7491	+	TGME49_204050	0
TGME49_chrVIIa	2028263	2031299	3037	546	3.40845	57.1146	54.6641	1666	Promoter (<=1kb)	2030099	2037589	7491	+	TGME49_204050	0
TGME49_chrVIIa	2028263	2031299	3037	21	1.40639	3.24792	2.18071	2162	Promoter (<=1kb)	2030099	2037589	7491	+	TGME49_204050	0
TGME49_chrVIIa	2028263	2031299	3037	31	1.4904	4.3382	3.18539	2456	Promoter (<=1kb)	2030099	2037589	7491	+	TGME49_204050	0
TGME49_chrVIIa	2028263	2031299	3037	57	1.669	7.11322	5.79007	2906	Promoter (<=1kb)	2030099	2037589	7491	+	TGME49_204050	0
TGME49_chrVIIa	2015423	2016164	742	45	1.88794	5.84221	4.59048	135	Intron (TGME49_204070-t26_1/TGME49_204070, intron 4 of 6)	2011685	2019463	7779	-	TGME49_204070	3299
TGME49_chrVIIa	2015423	2016164	742	145	2.72171	16.2033	14.5267	449	Intron (TGME49_204070-t26_1/TGME49_204070, intron 4 of 6)	2011685	2019463	7779	-	TGME49_204070	3299
TGME49_chrVIIa	2019269	2020152	884	216	3.18277	23.5384	21.6671	322	Promoter (<=1kb)	2011685	2019463	7779	-	TGME49_204070	0
TGME49_chrVIIa	2019269	2020152	884	657	5.32502	68.3509	65.7656	551	Promoter (<=1kb)	2011685	2019463	7779	-	TGME49_204070	0
TGME49_chrVIIa	2002992	2003543	552	55	1.98923	6.84674	5.53382	127	Promoter (<=1kb)	2004069	2011642	7574	+	TGME49_204080	-526
TGME49_chrVIIa	2002992	2003543	552	15	1.49957	2.58964	1.58578	450	Promoter (<=1kb)	2004069	2011642	7574	+	TGME49_204080	-526
TGME49_chrVIIa	2003688	2004303	616	28	1.68319	3.96934	2.84182	116	Promoter (<=1kb)	2004069	2011642	7574	+	TGME49_204080	0
TGME49_chrVIIa	2003688	2004303	616	38	1.80561	5.03764	3.83278	336	Promoter (<=1kb)	2004069	2011642	7574	+	TGME49_204080	0
TGME49_chrVIIa	2000851	2001458	608	64	2.08104	7.83883	6.47469	101	Promoter (<=1kb)	2000444	2001508	1065	-	TGME49_204090	50
TGME49_chrVIIa	2000851	2001458	608	30	1.7138	4.22564	3.07848	299	Promoter (<=1kb)	2000444	2001508	1065	-	TGME49_204090	50
TGME49_chrVIIa	1981706	1981978	273	19	1.56078	3.0187	1.97243	189	Promoter (<=1kb)	1981210	1982698	1489	-	TGME49_204110	720
TGME49_chrVIIa	1970686	1971759	1074	39	1.64601	5.1837	3.97208	91	Promoter (<=1kb)	1961080	1971930	10851	-	TGME49_204130	171
TGME49_chrVIIa	1970686	1971759	1074	86	1.99612	10.1576	8.68979	423	Promoter (<=1kb)	1961080	1971930	10851	-	TGME49_204130	171
TGME49_chrVIIa	1970686	1971759	1074	110	2.1476	12.6557	11.0927	670	Promoter (<=1kb)	1961080	1971930	10851	-	TGME49_204130	171
TGME49_chrVIIa	1970686	1971759	1074	64	1.84748	7.7757	6.41839	975	Promoter (<=1kb)	1961080	1971930	10851	-	TGME49_204130	171
TGME49_chrVIIa	1971907	1974200	2294	147	2.36581	16.4801	14.7943	139	Promoter (<=1kb)	1961080	1971930	10851	-	TGME49_204130	0
TGME49_chrVIIa	1971907	1974200	2294	168	2.47406	18.579	16.8331	590	Promoter (<=1kb)	1961080	1971930	10851	-	TGME49_204130	0
TGME49_chrVIIa	1971907	1974200	2294	161	2.44293	17.8911	16.1655	794	Promoter (<=1kb)	1961080	1971930	10851	-	TGME49_204130	0
TGME49_chrVIIa	1971907	1974200	2294	185	2.56981	20.3041	18.5145	962	Promoter (<=1kb)	1961080	1971930	10851	-	TGME49_204130	0
TGME49_chrVIIa	1971907	1974200	2294	45	1.72777	5.80513	4.55496	1690	Promoter (<=1kb)	1961080	1971930	10851	-	TGME49_204130	0
TGME49_chrVIIa	1971907	1974200	2294	79	1.9966	9.39404	7.95888	2131	Promoter (<=1kb)	1961080	1971930	10851	-	TGME49_204130	0
TGME49_chrVIIa	1959163	1961176	2014	15	1.45078	2.52528	1.53389	122	Promoter (<=1kb)	1950105	1959969	9865	-	TGME49_204140	0
TGME49_chrVIIa	1959163	1961176	2014	94	2.22107	10.9366	9.43706	465	Promoter (<=1kb)	1950105	1959969	9865	-	TGME49_204140	0
TGME49_chrVIIa	1959163	1961176	2014	67	2.00927	8.13809	6.76344	1259	Promoter (<=1kb)	1950105	1959969	9865	-	TGME49_204140	0
TGME49_chrVIIa	1959163	1961176	2014	106	2.30297	12.2141	10.6666	1556	Promoter (<=1kb)	1950105	1959969	9865	-	TGME49_204140	0
TGME49_chrVIIa	1959163	1961176	2014	25	1.59219	3.68401	2.58531	1905	Promoter (<=1kb)	1950105	1959969	9865	-	TGME49_204140	0
TGME49_chrVIIa	1961659	1962037	379	16	1.46613	2.68215	1.67231	255	Promoter (1-2kb)	1950105	1959969	9865	-	TGME49_204140	-1690
TGME49_chrVIIa	1962438	1962781	344	68	2.00406	8.17727	6.80125	198	Promoter (2-3kb)	1950105	1959969	9865	-	TGME49_204140	-2469
TGME49_chrVIIa	1941289	1941789	501	28	1.68319	3.96934	2.84182	160	Exon (TGME49_204160.R544/TGME49_204160, exon 5 of 11)	1935843	1946839	10997	-	TGME49_204160	5050
TGME49_chrVIIa	1946213	1946837	625	23	1.62199	3.47889	2.39152	98	Promoter (<=1kb)	1935843	1946839	10997	-	TGME49_204160	2
TGME49_chrVIIa	1946213	1946837	625	52	1.95863	6.52871	5.23335	292	Promoter (<=1kb)	1935843	1946839	10997	-	TGME49_204160	2
TGME49_chrVIIa	1946213	1946837	625	26	1.65259	3.72039	2.61274	521	Promoter (<=1kb)	1935843	1946839	10997	-	TGME49_204160	2
TGME49_chrVIIa	1949439	1949840	402	14	1.46897	2.38705	1.40485	92	Promoter (2-3kb)	1935843	1946839	10997	-	TGME49_204160	-2600
TGME49_chrVIIa	1929996	1930566	571	112	2.00301	12.8154	11.2448	335	3' UTR	1931594	1934615	3022	-	TGME49_204270	4049
TGME49_chrVIIa	1933826	1936022	2197	34	1.49457	4.57888	3.40799	191	Promoter (<=1kb)	1931594	1934615	3022	-	TGME49_204270	0
TGME49_chrVIIa	1933826	1936022	2197	27	1.44414	3.8948	2.77785	373	Promoter (<=1kb)	1931594	1934615	3022	-	TGME49_204270	0
TGME49_chrVIIa	1933826	1936022	2197	322	2.73878	34.3252	32.2263	627	Promoter (<=1kb)	1931594	1934615	3022	-	TGME49_204270	0
TGME49_chrVIIa	1933826	1936022	2197	640	3.6384	66.582	64.0172	890	Promoter (<=1kb)	1931594	1934615	3022	-	TGME49_204270	0
TGME49_chrVIIa	1933826	1936022	2197	250	2.51678	27.0197	25.0696	1112	Promoter (<=1kb)	1931594	1934615	3022	-	TGME49_204270	0
TGME49_chrVIIa	1933826	1936022	2197	70	1.75064	8.43443	7.04474	1423	Promoter (<=1kb)	1931594	1934615	3022	-	TGME49_204270	0
TGME49_chrVIIa	1933826	1936022	2197	90	1.87518	10.5276	9.0444	1726	Promoter (<=1kb)	1931594	1934615	3022	-	TGME49_204270	0
TGME49_chrVIIa	1933826	1936022	2197	98	1.9294	11.3936	9.87681	1996	Promoter (<=1kb)	1931594	1934615	3022	-	TGME49_204270	0
TGME49_chrVIIa	1920343	1922023	1681	128	2.31263	14.4643	12.8386	260	Promoter (<=1kb)	1922292	1930164	7873	+	TGME49_204280	-269
TGME49_chrVIIa	1920343	1922023	1681	97	2.12446	11.2748	9.76149	656	Promoter (<=1kb)	1922292	1930164	7873	+	TGME49_204280	-269
TGME49_chrVIIa	1920343	1922023	1681	159	2.485	17.6274	15.9076	961	Promoter (<=1kb)	1922292	1930164	7873	+	TGME49_204280	-269
TGME49_chrVIIa	1920343	1922023	1681	18	1.44533	2.8655	1.83637	1459	Promoter (<=1kb)	1922292	1930164	7873	+	TGME49_204280	-269
TGME49_chrVIIa	1922165	1922520	356	41	1.69314	5.42619	4.19797	129	Promoter (<=1kb)	1922292	1930164	7873	+	TGME49_204280	0
TGME49_chrVIIa	1917269	1917500	232	20	1.50632	3.08079	2.03087	102	Promoter (2-3kb)	1914800	1920115	5316	+	TGME49_204290	2469
TGME49_chrVIIa	1884192	1884748	557	95	2.07243	11.0592	9.55591	169	Promoter (1-2kb)	1885786	1909019	23234	+	TGME49_204310	-1038
TGME49_chrVIIa	1884192	1884748	557	33	1.60891	4.51832	3.35035	450	Promoter (1-2kb)	1885786	1909019	23234	+	TGME49_204310	-1038
TGME49_chrVIIa	1884899	1886524	1626	45	1.73373	5.80395	4.55382	189	Promoter (<=1kb)	1885786	1909019	23234	+	TGME49_204310	0
TGME49_chrVIIa	1884899	1886524	1626	118	2.26185	13.3926	11.8032	474	Promoter (<=1kb)	1885786	1909019	23234	+	TGME49_204310	0
TGME49_chrVIIa	1884899	1886524	1626	92	2.11111	10.7318	9.24215	771	Promoter (<=1kb)	1885786	1909019	23234	+	TGME49_204310	0
TGME49_chrVIIa	1884899	1886524	1626	49	1.79301	6.23158	4.95311	1123	Promoter (<=1kb)	1885786	1909019	23234	+	TGME49_204310	0
TGME49_chrVIIa	1884899	1886524	1626	39	1.71684	5.20032	3.98795	1471	Promoter (<=1kb)	1885786	1909019	23234	+	TGME49_204310	0
TGME49_chrVIIa	1881284	1881620	337	140	2.20836	15.6827	14.0214	185	Promoter (<=1kb)	1882138	1884178	2041	+	TGME49_204320	-518
TGME49_chrVIIa	1881775	1882174	400	48	1.68679	6.10012	4.83222	341	Promoter (<=1kb)	1882138	1884178	2041	+	TGME49_204320	0
TGME49_chrVIIa	1874127	1875369	1243	626	3.62093	65.1988	62.65	266	Promoter (<=1kb)	1868940	1874309	5370	-	TGME49_204340	0
TGME49_chrVIIa	1874127	1875369	1243	1022	4.484	105.198	102.267	716	Promoter (<=1kb)	1868940	1874309	5370	-	TGME49_204340	0
TGME49_chrVIIa	1874127	1875369	1243	13	1.30868	2.28082	1.3145	1036	Promoter (<=1kb)	1868940	1874309	5370	-	TGME49_204340	0
TGME49_chrVIIa	1875795	1876448	654	28	1.45414	3.94596	2.82634	57	Promoter (1-2kb)	1868940	1874309	5370	-	TGME49_204340	-1486
TGME49_chrVIIa	1875795	1876448	654	45	1.5911	5.84278	4.59104	286	Promoter (1-2kb)	1868940	1874309	5370	-	TGME49_204340	-1486
TGME49_chrVIIa	1875795	1876448	654	14	1.31837	2.39722	1.41441	528	Promoter (1-2kb)	1868940	1874309	5370	-	TGME49_204340	-1486
TGME49_chrVIIa	1865267	1865466	200	36	1.75691	4.81661	3.6281	89	Promoter (1-2kb)	1858897	1866539	7643	-	TGME49_204350	1073
TGME49_chrVIIa	1866354	1867042	689	90	2.17611	10.4933	9.01108	99	Promoter (<=1kb)	1858897	1866539	7643	-	TGME49_204350	0
TGME49_chrVIIa	1866354	1867042	689	88	2.15755	10.3098	8.83707	319	Promoter (<=1kb)	1858897	1866539	7643	-	TGME49_204350	0
TGME49_chrVIIa	1866354	1867042	689	105	2.28299	12.1269	10.582	513	Promoter (<=1kb)	1858897	1866539	7643	-	TGME49_204350	0
TGME49_chrVIIa	1868584	1869104	521	30	1.60416	4.16804	3.03022	172	Promoter (2-3kb)	1858897	1866539	7643	-	TGME49_204350	-2045
TGME49_chrVIIa	1853730	1853977	248	94	2.18888	10.9389	9.43926	127	Exon (TGME49_204360-t26_1/TGME49_204360, exon 2 of 8)	1850364	1858615	8252	+	TGME49_204360	3366
TGME49_chrVIIa	1854268	1855044	777	391	3.84414	41.3464	39.1267	272	Exon (TGME49_204360-t26_1/TGME49_204360, exon 4 of 8)	1850364	1858615	8252	+	TGME49_204360	3904
TGME49_chrVIIa	1854268	1855044	777	202	2.92259	22.089	20.2535	580	Exon (TGME49_204360-t26_1/TGME49_204360, exon 4 of 8)	1850364	1858615	8252	+	TGME49_204360	3904
TGME49_chrVIIa	1844270	1845822	1553	314	3.31187	33.5844	31.4995	417	Promoter (<=1kb)	1831797	1844826	13030	-	TGME49_204380	0
TGME49_chrVIIa	1844270	1845822	1553	437	3.78549	46.0489	43.7516	701	Promoter (<=1kb)	1831797	1844826	13030	-	TGME49_204380	0
TGME49_chrVIIa	1844270	1845822	1553	592	4.3381	61.7088	59.2016	896	Promoter (<=1kb)	1831797	1844826	13030	-	TGME49_204380	0
TGME49_chrVIIa	1844270	1845822	1553	154	2.47916	17.1426	15.4362	1347	Promoter (<=1kb)	1831797	1844826	13030	-	TGME49_204380	0
TGME49_chrVIIa	1826737	1826962	226	124	2.5707	14.015	12.4036	102	Promoter (<=1kb)	1826925	1829807	2883	+	TGME49_204390	0
TGME49_chrVIIa	1813452	1815680	2229	577	3.96975	60.2569	57.7671	315	Promoter (<=1kb)	1804010	1814861	10852	-	TGME49_204410	0
TGME49_chrVIIa	1813452	1815680	2229	699	4.35196	72.6007	69.9697	560	Promoter (<=1kb)	1804010	1814861	10852	-	TGME49_204410	0
TGME49_chrVIIa	1813452	1815680	2229	661	4.23954	68.7728	66.1834	1215	Promoter (<=1kb)	1804010	1814861	10852	-	TGME49_204410	0
TGME49_chrVIIa	1813452	1815680	2229	775	4.58365	80.2606	77.5486	1506	Promoter (<=1kb)	1804010	1814861	10852	-	TGME49_204410	0
TGME49_chrVIIa	1813452	1815680	2229	219	2.67686	23.7965	21.9199	1983	Promoter (<=1kb)	1804010	1814861	10852	-	TGME49_204410	0
TGME49_chrVIIa	1805758	1805957	200	33	1.64963	4.53691	3.36806	93	Exon (TGME49_204410-t26_1/TGME49_204410, exon 6 of 9)	1801505	1803994	2490	+	TGME49_204420	4253
TGME49_chrVIIa	1797679	1797901	223	19	1.36098	3.04208	1.99444	95	Promoter (1-2kb)	1780541	1796670	16130	-	TGME49_204440	-1009
TGME49_chrVIIa	1773683	1774882	1200	165	2.6054	18.2403	16.5046	296	Promoter (<=1kb)	1774958	1780309	5352	+	TGME49_204460	-76
TGME49_chrVIIa	1773683	1774882	1200	67	1.9594	8.09236	6.71926	776	Promoter (<=1kb)	1774958	1780309	5352	+	TGME49_204460	-76
TGME49_chrVIIa	1773683	1774882	1200	80	2.06749	9.50919	8.07029	1078	Promoter (<=1kb)	1774958	1780309	5352	+	TGME49_204460	-76
TGME49_chrVIIa	1778128	1779028	901	18	1.4854	2.83889	1.81136	98	Exon (TGME49_204460.R554/TGME49_204460, exon 5 of 8)	1774958	1780309	5352	+	TGME49_204460	3170
TGME49_chrVIIa	1778128	1779028	901	67	1.99294	8.07471	6.70224	388	Exon (TGME49_204460.R554/TGME49_204460, exon 5 of 8)	1774958	1780309	5352	+	TGME49_204460	3170
TGME49_chrVIIa	1778128	1779028	901	15	1.46062	2.58612	1.58578	761	Exon (TGME49_204460.R554/TGME49_204460, exon 5 of 8)	1774958	1780309	5352	+	TGME49_204460	3170
TGME49_chrVIIa	1779348	1779601	254	35	1.74885	4.75839	3.57412	119	Exon (TGME49_204460.R554/TGME49_204460, exon 7 of 8)	1774958	1780309	5352	+	TGME49_204460	4390
TGME49_chrVIIa	1780792	1780992	201	43	1.86682	5.61389	4.37196	183	3' UTR	1774958	1780309	5352	+	TGME49_204460	5834
TGME49_chrVIIa	1764311	1765142	832	198	3.02585	21.7186	19.8929	490	Promoter (<=1kb)	1753189	1764802	11614	-	TGME49_204480	0
TGME49_chrVIIa	1765295	1765551	257	28	1.66667	4.01506	2.88518	139	Promoter (<=1kb)	1753189	1764802	11614	-	TGME49_204480	-493
TGME49_chrVIIa	1748907	1749316	410	58	1.89904	7.20811	5.8766	129	Downstream (<1kb)	1749819	1753041	3223	-	TGME49_204490	3725
TGME49_chrVIIa	1752266	1752465	200	24	1.62945	3.57292	2.48043	56	Promoter (<=1kb)	1749819	1753041	3223	-	TGME49_204490	576
TGME49_chrVIIa	1753243	1753639	397	103	2.41768	11.9339	10.3946	156	Promoter (<=1kb)	1749819	1753041	3223	-	TGME49_204490	-202
TGME49_chrVIIa	1755239	1755442	204	40	1.83621	5.32234	4.09861	175	Promoter (2-3kb)	1749819	1753041	3223	-	TGME49_204490	-2198
TGME49_chrVIIa	1745234	1746489	1256	21	1.46535	3.16582	2.11079	96	Promoter (<=1kb)	1745140	1748511	3372	+	TGME49_204500	94
TGME49_chrVIIa	1745234	1746489	1256	48	1.73583	6.16925	4.89848	333	Promoter (<=1kb)	1745140	1748511	3372	+	TGME49_204500	94
TGME49_chrVIIa	1745234	1746489	1256	122	2.2316	13.8125	12.2091	633	Promoter (<=1kb)	1745140	1748511	3372	+	TGME49_204500	94
TGME49_chrVIIa	1745234	1746489	1256	17	1.42161	2.71815	1.70602	940	Promoter (<=1kb)	1745140	1748511	3372	+	TGME49_204500	94
TGME49_chrVIIa	1742336	1744146	1811	373	3.35463	39.497	37.3077	444	Promoter (<=1kb)	1736033	1742699	6667	-	TGME49_204510	0
TGME49_chrVIIa	1742336	1744146	1811	32	1.5921	4.41356	3.25699	1045	Promoter (<=1kb)	1736033	1742699	6667	-	TGME49_204510	0
TGME49_chrVIIa	1742336	1744146	1811	213	2.69944	23.1733	21.3113	1381	Promoter (<=1kb)	1736033	1742699	6667	-	TGME49_204510	0
TGME49_chrVIIa	1742336	1744146	1811	67	1.87229	8.11663	6.74269	1707	Promoter (<=1kb)	1736033	1742699	6667	-	TGME49_204510	0
TGME49_chrVIIa	1732991	1734223	1233	403	2.89193	42.5994	40.3588	184	Promoter (<=1kb)	1730526	1732967	2442	-	TGME49_204530	-24
TGME49_chrVIIa	1732991	1734223	1233	515	3.18933	53.9984	51.5889	651	Promoter (<=1kb)	1730526	1732967	2442	-	TGME49_204530	-24
TGME49_chrVIIa	1732991	1734223	1233	563	3.31042	58.8288	56.3566	857	Promoter (<=1kb)	1730526	1732967	2442	-	TGME49_204530	-24
TGME49_chrVIIa	1730011	1730643	633	48	1.59133	6.09772	4.82994	110	Promoter (2-3kb)	1727971	1730916	2946	+	TGME49_204540	2040
TGME49_chrVIIa	1730011	1730643	633	127	2.00159	14.3322	12.7128	358	Promoter (2-3kb)	1727971	1730916	2946	+	TGME49_204540	2040
TGME49_chrVIIa	1714982	1715283	302	19	1.56078	3.0187	1.97243	90	Exon (TGME49_204560-t26_1/TGME49_204560, exon 8 of 12)	1722256	1727834	5579	-	TGME49_204550	12551
TGME49_chrVIIa	1717749	1718182	434	61	2.05044	7.50188	6.15475	132	Exon (TGME49_204560-t26_1/TGME49_204560, exon 9 of 12)	1722256	1727834	5579	-	TGME49_204550	9652
TGME49_chrVIIa	1722000	1722515	516	14	1.47406	2.47882	1.49055	45	3' UTR	1722256	1727834	5579	-	TGME49_204550	5319
TGME49_chrVIIa	1722000	1722515	516	88	2.25694	10.3774	8.89887	354	3' UTR	1722256	1727834	5579	-	TGME49_204550	5319
TGME49_chrVIIa	1722880	1723079	200	25	1.61022	3.63207	2.53629	60	Exon (TGME49_204550-t26_1/TGME49_204550, exon 5 of 5)	1722256	1727834	5579	-	TGME49_204550	4755
TGME49_chrVIIa	1727280	1727631	352	41	1.67064	5.37022	4.14439	165	Promoter (<=1kb)	1722256	1727834	5579	-	TGME49_204550	203
TGME49_chrVIIa	1699363	1701154	1792	20	1.44357	3.07886	2.02904	261	Promoter (<=1kb)	1698443	1721297	22855	+	TGME49_204560	920
TGME49_chrVIIa	1699363	1701154	1792	42	1.65787	5.44584	4.21672	406	Promoter (<=1kb)	1698443	1721297	22855	+	TGME49_204560	920
TGME49_chrVIIa	1699363	1701154	1792	341	3.19149	36.2689	34.1349	875	Promoter (<=1kb)	1698443	1721297	22855	+	TGME49_204560	920
TGME49_chrVIIa	1699363	1701154	1792	115	2.17223	13.1718	11.5882	1106	Promoter (<=1kb)	1698443	1721297	22855	+	TGME49_204560	920
TGME49_chrVIIa	1699363	1701154	1792	69	1.88679	8.34913	6.96251	1370	Promoter (<=1kb)	1698443	1721297	22855	+	TGME49_204560	920
TGME49_chrVIIa	1703935	1704353	419	122	2.38095	13.893	12.2875	142	Exon (TGME49_204560-t26_1/TGME49_204560, exon 3 of 12)	1698443	1721297	22855	+	TGME49_204560	5492
TGME49_chrVIIa	1706491	1706732	242	88	2.29527	10.3651	8.88697	120	Exon (TGME49_204560-t26_1/TGME49_204560, exon 4 of 12)	1698443	1721297	22855	+	TGME49_204560	8048
TGME49_chrVIIa	1688762	1689184	423	22	1.54719	3.28828	2.21876	60	Promoter (<=1kb)	1685391	1689557	4167	-	TGME49_204880	373
TGME49_chrVIIa	1688762	1689184	423	16	1.46605	2.65077	1.64296	92	Promoter (<=1kb)	1685391	1689557	4167	-	TGME49_204880	373
TGME49_chrVIIa	1689363	1690315	953	230	2.99166	24.9428	23.0397	298	Promoter (<=1kb)	1685391	1689557	4167	-	TGME49_204880	0
TGME49_chrVIIa	1689363	1690315	953	98	2.21411	11.4141	9.89664	760	Promoter (<=1kb)	1685391	1689557	4167	-	TGME49_204880	0
TGME49_chrVIIa	1680477	1681833	1357	303	3.67242	32.3631	30.3017	476	Promoter (<=1kb)	1670262	1680884	10623	-	TGME49_205010	0
TGME49_chrVIIa	1680477	1681833	1357	242	3.33579	26.1898	24.2571	709	Promoter (<=1kb)	1670262	1680884	10623	-	TGME49_205010	0
TGME49_chrVIIa	1680477	1681833	1357	132	2.6319	14.8832	13.244	1068	Promoter (<=1kb)	1670262	1680884	10623	-	TGME49_205010	0
TGME49_chrVIIa	1668101	1668374	274	29	1.63153	4.10714	2.97243	79	Promoter (2-3kb)	1667855	1670643	2789	-	TGME49_205020	2269
TGME49_chrVIIa	1670525	1670906	382	20	1.54321	3.06899	2.01976	91	Promoter (<=1kb)	1667855	1670643	2789	-	TGME49_205020	0
TGME49_chrVIIa	1672308	1672555	248	19	1.54733	2.93891	1.90528	95	Promoter (1-2kb)	1667855	1670643	2789	-	TGME49_205020	-1665
TGME49_chrVIIa	1674868	1675067	200	58	2.01983	7.17115	5.84103	130	Exon (TGME49_205010-t26_1/TGME49_205010, exon 6 of 12)	1667855	1670643	2789	-	TGME49_205020	-4225
TGME49_chrVIIa	1664612	1665663	1052	288	3.41834	30.9245	28.8928	484	Promoter (<=1kb)	1656728	1665021	8294	-	TGME49_205040	0
TGME49_chrVIIa	1664612	1665663	1052	196	2.91734	21.4854	19.6667	738	Promoter (<=1kb)	1656728	1665021	8294	-	TGME49_205040	0
TGME49_chrVIIa	1655391	1655687	297	256	2.57838	27.6151	25.6519	129	Promoter (<=1kb)	1649557	1656584	7028	-	TGME49_205050	897
TGME49_chrVIIa	1655893	1656218	326	21	1.41141	3.24663	2.17949	112	Promoter (<=1kb)	1649557	1656584	7028	-	TGME49_205050	366
TGME49_chrVIIa	1648067	1648603	537	89	1.79141	10.444	8.96335	349	Promoter (<=1kb)	1644118	1649445	5328	-	TGME49_205060	842
TGME49_chrVIIa	1648770	1649768	999	73	1.70141	8.76785	7.36216	136	Promoter (<=1kb)	1644118	1649445	5328	-	TGME49_205060	0
TGME49_chrVIIa	1648770	1649768	999	152	2.04227	16.9092	15.2107	507	Promoter (<=1kb)	1644118	1649445	5328	-	TGME49_205060	0
TGME49_chrVIIa	1648770	1649768	999	152	2.04616	16.9842	15.2839	680	Promoter (<=1kb)	1644118	1649445	5328	-	TGME49_205060	0
TGME49_chrVIIa	1652141	1653537	1397	483	2.95035	50.7255	48.3595	513	Promoter (2-3kb)	1644118	1649445	5328	-	TGME49_205060	-2696
TGME49_chrVIIa	1652141	1653537	1397	177	2.10396	19.5429	17.7716	939	Promoter (2-3kb)	1644118	1649445	5328	-	TGME49_205060	-2696
TGME49_chrVIIa	1641495	1641991	497	22	1.44628	3.29951	2.2294	91	Promoter (<=1kb)	1640972	1642593	1622	-	TGME49_205080	602
TGME49_chrVIIa	1640134	1640642	509	17	1.39986	2.75323	1.73889	86	Promoter (<=1kb)	1638189	1640222	2034	-	TGME49_205090	0
TGME49_chrVIIa	1640134	1640642	509	85	1.94595	9.96302	8.50535	356	Promoter (<=1kb)	1638189	1640222	2034	-	TGME49_205090	0
TGME49_chrVIIa	1637662	1638863	1202	262	2.84906	28.2215	26.2454	498	Promoter (<=1kb)	1631776	1638081	6306	-	TGME49_205100	0
TGME49_chrVIIa	1637662	1638863	1202	244	2.76532	26.4207	24.4837	843	Promoter (<=1kb)	1631776	1638081	6306	-	TGME49_205100	0
TGME49_chrVIIa	1625936	1626150	215	14	1.43288	2.44317	1.45725	51	Intron (TGME49_205120-t26_1/TGME49_205120, intron 2 of 3)	1623116	1630143	7028	-	TGME49_205120	3993
TGME49_chrVIIa	1626310	1627209	900	103	2.23172	11.9298	10.3938	251	Promoter (2-3kb)	1623116	1630143	7028	-	TGME49_205120	2934
TGME49_chrVIIa	1626310	1627209	900	217	2.90168	23.6476	21.7741	541	Promoter (2-3kb)	1623116	1630143	7028	-	TGME49_205120	2934
TGME49_chrVIIa	1626310	1627209	900	58	1.90058	7.14693	5.82244	782	Promoter (2-3kb)	1623116	1630143	7028	-	TGME49_205120	2934
TGME49_chrVIIa	1630320	1631234	915	144	2.53133	16.0764	14.4029	439	Promoter (<=1kb)	1623116	1630143	7028	-	TGME49_205120	-177
TGME49_chrVIIa	1630320	1631234	915	156	2.6222	17.3765	15.6646	677	Promoter (<=1kb)	1623116	1630143	7028	-	TGME49_205120	-177
TGME49_chrVIIa	1585716	1586710	995	17	1.47822	2.72778	1.71505	157	Promoter (1-2kb)	1588077	1594132	6056	+	TGME49_205140	-1367
TGME49_chrVIIa	1585716	1586710	995	34	1.68257	4.59699	3.42519	610	Promoter (1-2kb)	1588077	1594132	6056	+	TGME49_205140	-1367
TGME49_chrVIIa	1585716	1586710	995	24	1.56173	3.50812	2.41912	888	Promoter (1-2kb)	1588077	1594132	6056	+	TGME49_205140	-1367
TGME49_chrVIIa	1586924	1588008	1085	50	1.83016	6.30159	5.02034	148	Promoter (<=1kb)	1588077	1594132	6056	+	TGME49_205140	-69
TGME49_chrVIIa	1586924	1588008	1085	197	2.80329	21.5693	19.7467	425	Promoter (<=1kb)	1588077	1594132	6056	+	TGME49_205140	-69
TGME49_chrVIIa	1586924	1588008	1085	98	2.19885	11.363	9.84709	755	Promoter (<=1kb)	1588077	1594132	6056	+	TGME49_205140	-69
TGME49_chrVIIa	1576247	1577335	1089	74	2.17285	8.88622	7.47228	404	Promoter (<=1kb)	1577513	1586882	9370	+	TGME49_205150	-178
TGME49_chrVIIa	1576247	1577335	1089	55	1.98923	6.84674	5.53382	724	Promoter (<=1kb)	1577513	1586882	9370	+	TGME49_205150	-178
TGME49_chrVIIa	1564134	1564702	569	91	1.64201	10.6444	9.1574	96	Promoter (1-2kb)	1562289	1566194	3906	-	TGME49_205180	1492
TGME49_chrVIIa	1564134	1564702	569	63	1.52616	7.72594	6.3705	398	Promoter (1-2kb)	1562289	1566194	3906	-	TGME49_205180	1492
TGME49_chrVIIa	1565299	1567391	2093	35	1.37608	4.72786	3.54975	92	Promoter (<=1kb)	1562289	1566194	3906	-	TGME49_205180	0
TGME49_chrVIIa	1565299	1567391	2093	573	2.73396	59.84	57.3549	516	Promoter (<=1kb)	1562289	1566194	3906	-	TGME49_205180	0
TGME49_chrVIIa	1565299	1567391	2093	2838	5.58458	287.612	283.807	954	Promoter (<=1kb)	1562289	1566194	3906	-	TGME49_205180	0
TGME49_chrVIIa	1565299	1567391	2093	208	1.98112	22.6834	20.8335	1379	Promoter (<=1kb)	1562289	1566194	3906	-	TGME49_205180	0
TGME49_chrVIIa	1565299	1567391	2093	400	2.42011	42.2852	40.0493	1550	Promoter (<=1kb)	1562289	1566194	3906	-	TGME49_205180	0
TGME49_chrVIIa	1554383	1554582	200	14	1.45943	2.39625	1.41347	94	Promoter (<=1kb)	1554029	1561125	7097	+	TGME49_205190	354
TGME49_chrVIIa	1553009	1554236	1228	19	1.55061	3.03717	1.98979	97	Promoter (<=1kb)	1546734	1553816	7083	-	TGME49_205200	0
TGME49_chrVIIa	1553009	1554236	1228	254	3.36911	27.4319	25.4721	651	Promoter (<=1kb)	1546734	1553816	7083	-	TGME49_205200	0
TGME49_chrVIIa	1553009	1554236	1228	205	3.07147	22.3881	20.5465	874	Promoter (<=1kb)	1546734	1553816	7083	-	TGME49_205200	0
TGME49_chrVIIa	1553009	1554236	1228	115	2.47059	13.0855	11.5074	1103	Promoter (<=1kb)	1546734	1553816	7083	-	TGME49_205200	0
TGME49_chrVIIa	1540812	1542038	1227	112	2.20126	12.7874	11.2176	118	Promoter (<=1kb)	1540948	1545343	4396	+	TGME49_205210	0
TGME49_chrVIIa	1540812	1542038	1227	942	5.1532	97.1143	94.2518	903	Promoter (<=1kb)	1540948	1545343	4396	+	TGME49_205210	0
TGME49_chrVIIa	1544493	1545269	777	56	1.76318	6.92551	5.60957	92	3' UTR	1540948	1545343	4396	+	TGME49_205210	3545
TGME49_chrVIIa	1544493	1545269	777	81	1.94611	9.64559	8.19802	332	3' UTR	1540948	1545343	4396	+	TGME49_205210	3545
TGME49_chrVIIa	1546157	1546399	243	39	1.65867	5.20653	3.99386	117	Downstream (<1kb)	1540948	1545343	4396	+	TGME49_205210	5209
TGME49_chrVIIa	1512380	1512668	289	52	1.68394	6.53598	5.24038	177	Exon (TGME49_205265.R563/TGME49_205265, exon 2 of 2)	1513497	1516225	2729	-	TGME49_205250	3557
TGME49_chrVIIa	1513981	1514194	214	69	1.84456	8.36483	6.97764	72	Promoter (2-3kb)	1513497	1516225	2729	-	TGME49_205250	2031
TGME49_chrVIIa	1515607	1516497	891	23	1.47384	3.41969	2.34274	93	Promoter (<=1kb)	1513497	1516225	2729	-	TGME49_205250	0
TGME49_chrVIIa	1515607	1516497	891	414	3.41977	43.7076	41.4485	681	Promoter (<=1kb)	1513497	1516225	2729	-	TGME49_205250	0
TGME49_chrVIIa	1504063	1504313	251	83	1.82857	9.85151	8.39748	129	Promoter (<=1kb)	1503921	1513134	9214	+	TGME49_205265	142
TGME49_chrVIIa	1504467	1504945	479	40	1.55892	5.29359	4.07703	196	Promoter (<=1kb)	1503921	1513134	9214	+	TGME49_205265	546
TGME49_chrVIIa	1504467	1504945	479	46	1.60367	5.95447	4.69262	330	Promoter (<=1kb)	1503921	1513134	9214	+	TGME49_205265	546
TGME49_chrVIIa	1505540	1506128	589	76	1.80313	9.09856	7.67741	185	Promoter (1-2kb)	1503921	1513134	9214	+	TGME49_205265	1619
TGME49_chrVIIa	1505540	1506128	589	131	2.08893	14.7746	13.1411	452	Promoter (1-2kb)	1503921	1513134	9214	+	TGME49_205265	1619
TGME49_chrVIIa	1506321	1506616	296	32	1.50665	4.449	3.29066	89	Promoter (2-3kb)	1503921	1513134	9214	+	TGME49_205265	2400
TGME49_chrVIIa	1507521	1508207	687	46	1.6035	5.86579	4.61307	111	Exon (TGME49_205265.R563/TGME49_205265, exon 1 of 2)	1503921	1513134	9214	+	TGME49_205265	3600
TGME49_chrVIIa	1507521	1508207	687	166	2.23727	18.4368	16.6966	362	Exon (TGME49_205265.R563/TGME49_205265, exon 1 of 2)	1503921	1513134	9214	+	TGME49_205265	3600
TGME49_chrVIIa	1494016	1496773	2758	66	1.75145	7.97599	6.60712	119	Promoter (<=1kb)	1488734	1494308	5575	-	TGME49_205290	0
TGME49_chrVIIa	1494016	1496773	2758	36	1.54405	4.85727	3.66682	390	Promoter (<=1kb)	1488734	1494308	5575	-	TGME49_205290	0
TGME49_chrVIIa	1494016	1496773	2758	143	2.14973	16.0378	14.3652	635	Promoter (<=1kb)	1488734	1494308	5575	-	TGME49_205290	0
TGME49_chrVIIa	1494016	1496773	2758	25	1.44388	3.64193	2.54563	1031	Promoter (<=1kb)	1488734	1494308	5575	-	TGME49_205290	0
TGME49_chrVIIa	1494016	1496773	2758	141	2.12423	15.8254	14.1579	1322	Promoter (<=1kb)	1488734	1494308	5575	-	TGME49_205290	0
TGME49_chrVIIa	1494016	1496773	2758	114	1.98733	12.9986	11.4229	1609	Promoter (<=1kb)	1488734	1494308	5575	-	TGME49_205290	0
TGME49_chrVIIa	1494016	1496773	2758	132	2.06331	14.9226	13.2825	1985	Promoter (<=1kb)	1488734	1494308	5575	-	TGME49_205290	0
TGME49_chrVIIa	1494016	1496773	2758	93	1.87553	10.8203	9.32421	2225	Promoter (<=1kb)	1488734	1494308	5575	-	TGME49_205290	0
TGME49_chrVIIa	1494016	1496773	2758	318	2.7596	33.9278	31.837	2436	Promoter (<=1kb)	1488734	1494308	5575	-	TGME49_205290	0
TGME49_chrVIIa	1487606	1487881	276	92	2.32587	10.7491	9.25513	145	Promoter (<=1kb)	1478954	1487659	8706	-	TGME49_205300	0
TGME49_chrVIIa	1488228	1488587	360	30	1.70149	4.19857	3.05923	150	Promoter (<=1kb)	1478954	1487659	8706	-	TGME49_205300	-569
TGME49_chrVIIa	1478022	1478758	737	200	2.77778	21.9299	20.0997	371	Promoter (<=1kb)	1478406	1478485	80	+	TGME49_205310	0
TGME49_chrVIIa	1479065	1479571	507	100	2.21113	11.6007	10.0745	356	Promoter (<=1kb)	1478406	1478485	80	+	TGME49_205310	659
TGME49_chrVIIa	1481037	1481389	353	39	1.73784	5.20388	3.99133	188	Promoter (2-3kb)	1478406	1478485	80	+	TGME49_205310	2631
TGME49_chrVIIa	1471199	1472761	1563	15	1.29683	2.55759	1.56408	97	Promoter (<=1kb)	1470020	1472108	2089	-	TGME49_205330	0
TGME49_chrVIIa	1471199	1472761	1563	15	1.29683	2.55759	1.56408	225	Promoter (<=1kb)	1470020	1472108	2089	-	TGME49_205330	0
TGME49_chrVIIa	1471199	1472761	1563	358	2.66728	37.9798	35.8165	665	Promoter (<=1kb)	1470020	1472108	2089	-	TGME49_205330	0
TGME49_chrVIIa	1471199	1472761	1563	1665	5.20953	169.949	166.573	951	Promoter (<=1kb)	1470020	1472108	2089	-	TGME49_205330	0
TGME49_chrVIIa	1471199	1472761	1563	1134	4.29936	116.465	113.446	1171	Promoter (<=1kb)	1470020	1472108	2089	-	TGME49_205330	0
TGME49_chrVIIa	1471199	1472761	1563	843	3.79762	87.1119	84.3347	1391	Promoter (<=1kb)	1470020	1472108	2089	-	TGME49_205330	0
TGME49_chrVIIa	1467405	1467615	211	85	1.69492	10.0273	8.56362	76	Promoter (<=1kb)	1467542	1469819	2278	+	TGME49_205340	0
TGME49_chrVIIa	1460789	1461037	249	28	1.55193	4.02145	2.89125	164	Promoter (2-3kb)	1460352	1463704	3353	-	TGME49_205350	2667
TGME49_chrVIIa	1463327	1465104	1778	69	1.77262	8.31213	6.92683	144	Promoter (<=1kb)	1460352	1463704	3353	-	TGME49_205350	0
TGME49_chrVIIa	1463327	1465104	1778	39	1.56018	5.15239	3.94219	524	Promoter (<=1kb)	1460352	1463704	3353	-	TGME49_205350	0
TGME49_chrVIIa	1463327	1465104	1778	314	2.74772	33.5262	31.4437	1180	Promoter (<=1kb)	1460352	1463704	3353	-	TGME49_205350	0
TGME49_chrVIIa	1463327	1465104	1778	61	1.68994	7.49478	6.15253	1536	Promoter (<=1kb)	1460352	1463704	3353	-	TGME49_205350	0
TGME49_chrVIIa	1441668	1442279	612	21	1.59138	3.24496	2.17787	52	Promoter (<=1kb)	1442087	1460074	17988	+	TGME49_205360	0
TGME49_chrVIIa	1441668	1442279	612	46	1.89742	5.9122	4.65215	310	Promoter (<=1kb)	1442087	1460074	17988	+	TGME49_205360	0
TGME49_chrVIIa	1434986	1435259	274	94	2.06981	10.9348	9.43529	165	Promoter (1-2kb)	1436685	1440179	3495	+	TGME49_205370	-1426
TGME49_chrVIIa	1435625	1437247	1623	204	2.70728	22.323	20.4827	126	Promoter (<=1kb)	1436685	1440179	3495	+	TGME49_205370	0
TGME49_chrVIIa	1435625	1437247	1623	283	3.05439	30.3732	28.3527	384	Promoter (<=1kb)	1436685	1440179	3495	+	TGME49_205370	0
TGME49_chrVIIa	1435625	1437247	1623	331	3.24865	35.2636	33.148	695	Promoter (<=1kb)	1436685	1440179	3495	+	TGME49_205370	0
TGME49_chrVIIa	1435625	1437247	1623	300	3.107	32.1269	30.0714	946	Promoter (<=1kb)	1436685	1440179	3495	+	TGME49_205370	0
TGME49_chrVIIa	1435625	1437247	1623	135	2.31237	15.1772	13.5309	1155	Promoter (<=1kb)	1436685	1440179	3495	+	TGME49_205370	0
TGME49_chrVIIa	1429425	1430333	909	519	4.0305	54.3295	51.9154	344	Promoter (<=1kb)	1429899	1434694	4796	+	TGME49_205380	0
TGME49_chrVIIa	1429425	1430333	909	23	1.51193	3.43489	2.35707	731	Promoter (<=1kb)	1429899	1434694	4796	+	TGME49_205380	0
TGME49_chrVIIa	1429425	1430333	909	53	1.80085	6.69121	5.38932	837	Promoter (<=1kb)	1429899	1434694	4796	+	TGME49_205380	0
TGME49_chrVIIa	1426692	1427636	945	28	1.52275	4.02079	2.8906	66	Promoter (<=1kb)	1425436	1426881	1446	-	TGME49_205390	0
TGME49_chrVIIa	1426692	1427636	945	181	2.47141	19.9022	18.1234	352	Promoter (<=1kb)	1425436	1426881	1446	-	TGME49_205390	0
TGME49_chrVIIa	1426692	1427636	945	80	1.95433	9.50143	8.06279	787	Promoter (<=1kb)	1425436	1426881	1446	-	TGME49_205390	0
TGME49_chrVIIa	1423292	1423491	200	34	1.58672	4.66059	3.48568	95	Promoter (<=1kb)	1424012	1425466	1455	+	TGME49_205398	-521
TGME49_chrVIIa	1421463	1422607	1145	22	1.46834	3.28132	2.2122	53	Promoter (<=1kb)	1421687	1423761	2075	+	TGME49_205402	0
TGME49_chrVIIa	1421463	1422607	1145	22	1.46834	3.28132	2.2122	149	Promoter (<=1kb)	1421687	1423761	2075	+	TGME49_205402	0
TGME49_chrVIIa	1421463	1422607	1145	48	1.7131	6.16326	4.89272	420	Promoter (<=1kb)	1421687	1423761	2075	+	TGME49_205402	0
TGME49_chrVIIa	1421463	1422607	1145	36	1.59868	4.81829	3.62972	688	Promoter (<=1kb)	1421687	1423761	2075	+	TGME49_205402	0
TGME49_chrVIIa	1421463	1422607	1145	171	2.41204	18.9038	17.151	1013	Promoter (<=1kb)	1421687	1423761	2075	+	TGME49_205402	0
TGME49_chrVIIa	1414317	1415063	747	62	1.86037	7.5612	6.21193	346	Promoter (2-3kb)	1412340	1417635	5296	-	TGME49_205420	2572
TGME49_chrVIIa	1414317	1415063	747	87	2.03573	10.1774	8.70902	550	Promoter (2-3kb)	1412340	1417635	5296	-	TGME49_205420	2572
TGME49_chrVIIa	1415832	1416136	305	71	1.9107	8.5376	7.14	140	Promoter (1-2kb)	1412340	1417635	5296	-	TGME49_205420	1499
TGME49_chrVIIa	1417159	1417575	417	22	1.47504	3.36765	2.29365	66	Promoter (<=1kb)	1412340	1417635	5296	-	TGME49_205420	60
TGME49_chrVIIa	1417159	1417575	417	22	1.47504	3.36765	2.29365	166	Promoter (<=1kb)	1412340	1417635	5296	-	TGME49_205420	60
TGME49_chrVIIa	1417159	1417575	417	27	1.52021	3.89106	2.77435	248	Promoter (<=1kb)	1412340	1417635	5296	-	TGME49_205420	60
TGME49_chrVIIa	1410753	1411268	516	15	1.43058	2.53884	1.54655	97	Promoter (<=1kb)	1411447	1412483	1037	+	TGME49_205425	-179
TGME49_chrVIIa	1410753	1411268	516	40	1.71455	5.23658	4.02256	407	Promoter (<=1kb)	1411447	1412483	1037	+	TGME49_205425	-179
TGME49_chrVIIa	1412396	1412753	358	27	1.57729	3.91068	2.79293	231	Promoter (<=1kb)	1411447	1412483	1037	+	TGME49_205425	949
TGME49_chrVIIa	1403773	1404302	530	106	2.42225	12.2376	10.6896	146	3' UTR	1404029	1410162	6134	-	TGME49_205430	5860
TGME49_chrVIIa	1404817	1405016	200	45	1.87993	5.78303	4.53376	159	Exon (TGME49_205430.R570/TGME49_205430, exon 13 of 15)	1404029	1410162	6134	-	TGME49_205430	5146
TGME49_chrVIIa	1405671	1406638	968	64	2.04023	7.7848	6.42714	350	Exon (TGME49_205430.R570/TGME49_205430, exon 10 of 15)	1404029	1410162	6134	-	TGME49_205430	3524
TGME49_chrVIIa	1405671	1406638	968	23	1.6129	3.46791	2.38814	741	Exon (TGME49_205430.R570/TGME49_205430, exon 10 of 15)	1404029	1410162	6134	-	TGME49_205430	3524
TGME49_chrVIIa	1395643	1396202	560	15	1.44638	2.55626	1.56286	59	Promoter (<=1kb)	1396958	1403595	6638	+	TGME49_205440	-756
TGME49_chrVIIa	1396772	1397379	608	176	2.73279	19.4088	17.6429	328	Promoter (<=1kb)	1396958	1403595	6638	+	TGME49_205440	0
TGME49_chrVIIa	1402764	1403209	446	17	1.51699	2.72409	1.71155	144	Intron (TGME49_205440-t26_1/TGME49_205440, intron 8 of 8)	1396958	1403595	6638	+	TGME49_205440	5806
TGME49_chrVIIa	1402764	1403209	446	29	1.69903	4.12738	2.99168	298	Intron (TGME49_205440-t26_1/TGME49_205440, intron 8 of 8)	1396958	1403595	6638	+	TGME49_205440	5806
TGME49_chrVIIa	1394229	1395191	963	388	3.66951	41.0831	38.8672	298	Promoter (<=1kb)	1389820	1394454	4635	-	TGME49_205460	0
TGME49_chrVIIa	1394229	1395191	963	202	2.83156	22.083	20.2477	740	Promoter (<=1kb)	1389820	1394454	4635	-	TGME49_205460	0
TGME49_chrVIIa	1383765	1385260	1496	35	1.49489	4.71254	3.53517	93	Promoter (<=1kb)	1381919	1384973	3055	-	TGME49_205480	0
TGME49_chrVIIa	1383765	1385260	1496	415	2.94574	43.8271	41.5662	741	Promoter (<=1kb)	1381919	1384973	3055	-	TGME49_205480	0
TGME49_chrVIIa	1383765	1385260	1496	276	2.53623	29.6695	27.6628	961	Promoter (<=1kb)	1381919	1384973	3055	-	TGME49_205480	0
TGME49_chrVIIa	1383765	1385260	1496	628	3.49805	65.4269	62.8746	1350	Promoter (<=1kb)	1381919	1384973	3055	-	TGME49_205480	0
TGME49_chrVIIa	1372596	1374423	1828	180	2.81804	19.8608	18.083	248	3' UTR	1374514	1380659	6146	-	TGME49_205490	6236
TGME49_chrVIIa	1372596	1374423	1828	238	3.125	25.7613	23.8388	498	3' UTR	1374514	1380659	6146	-	TGME49_205490	6236
TGME49_chrVIIa	1372596	1374423	1828	255	3.18983	27.5492	25.5873	1030	3' UTR	1374514	1380659	6146	-	TGME49_205490	6236
TGME49_chrVIIa	1372596	1374423	1828	300	3.38595	32.1163	30.0609	1316	3' UTR	1374514	1380659	6146	-	TGME49_205490	6236
TGME49_chrVIIa	1380480	1380932	453	66	1.7217	7.9796	6.61056	84	Promoter (<=1kb)	1374514	1380659	6146	-	TGME49_205490	0
TGME49_chrVIIa	1380480	1380932	453	28	1.45903	3.99844	2.86943	356	Promoter (<=1kb)	1374514	1380659	6146	-	TGME49_205490	0
TGME49_chrVIIa	1381217	1381416	200	30	1.4714	4.2226	3.07848	48	Promoter (<=1kb)	1374514	1380659	6146	-	TGME49_205490	-558
TGME49_chrVIIa	1365422	1366188	767	46	1.89742	5.9122	4.65215	97	Promoter (<=1kb)	1359695	1365659	5965	-	TGME49_205510	0
TGME49_chrVIIa	1365422	1366188	767	177	2.93794	19.5123	17.7417	337	Promoter (<=1kb)	1359695	1365659	5965	-	TGME49_205510	0
TGME49_chrVIIa	1365422	1366188	767	78	2.20345	9.24727	7.81709	565	Promoter (<=1kb)	1359695	1365659	5965	-	TGME49_205510	0
TGME49_chrVIIa	1355438	1355637	200	43	1.86682	5.61389	4.37196	76	Promoter (<=1kb)	1354203	1355766	1564	-	TGME49_205530	129
TGME49_chrVIIa	1356661	1356885	225	33	1.7444	4.4892	3.32266	50	Promoter (<=1kb)	1354203	1355766	1564	-	TGME49_205530	-895
TGME49_chrVIIa	1357345	1357544	200	23	1.62199	3.47889	2.39152	103	Promoter (1-2kb)	1354203	1355766	1564	-	TGME49_205530	-1579
TGME49_chrVIIa	1357709	1358053	345	64	2.08104	7.83883	6.47469	123	Promoter (1-2kb)	1354203	1355766	1564	-	TGME49_205530	-1943
TGME49_chrVIIa	1358243	1358502	260	40	1.83621	5.32234	4.09861	195	Promoter (2-3kb)	1354203	1355766	1564	-	TGME49_205530	-2477
TGME49_chrVIIa	1345262	1346167	906	40	1.83621	5.32234	4.09861	176	Promoter (<=1kb)	1338353	1345899	7547	-	TGME49_205550	0
TGME49_chrVIIa	1345262	1346167	906	163	2.84613	18.0747	16.3425	551	Promoter (<=1kb)	1338353	1345899	7547	-	TGME49_205550	0
TGME49_chrVIIa	1345262	1346167	906	149	2.75432	16.6784	14.9853	716	Promoter (<=1kb)	1338353	1345899	7547	-	TGME49_205550	0
TGME49_chrVIIa	1334063	1334403	341	78	2.20345	9.24727	7.81709	133	Promoter (<=1kb)	1334013	1336945	2933	+	TGME49_205558	50
TGME49_chrVIIa	1305874	1306492	619	28	1.68319	3.96934	2.84182	105	Promoter (<=1kb)	1306210	1331888	25679	+	TGME49_205562	0
TGME49_chrVIIa	1305874	1306492	619	21	1.59138	3.24496	2.17787	379	Promoter (<=1kb)	1306210	1331888	25679	+	TGME49_205562	0
TGME49_chrVIIa	1305874	1306492	619	52	1.95863	6.52871	5.23335	471	Promoter (<=1kb)	1306210	1331888	25679	+	TGME49_205562	0
TGME49_chrVIIa	1299800	1300029	230	30	1.7138	4.22564	3.07848	112	Downstream (1-2kb)	1301492	1305825	4334	-	TGME49_205570	5796
TGME49_chrVIIa	1299103	1299383	281	46	1.89742	5.9122	4.65215	98	Downstream (2-3kb)	1293365	1298462	5098	+	TGME49_205580	5738
TGME49_chrVIIa	1288269	1288551	283	66	1.94625	8.04559	6.67411	105	Exon (TGME49_205590.R575/TGME49_205590, exon 7 of 12)	1285326	1292483	7158	-	TGME49_205590	3932
TGME49_chrVIIa	1291022	1291221	200	13	1.42192	2.32185	1.35267	87	Promoter (1-2kb)	1285326	1292483	7158	-	TGME49_205590	1262
TGME49_chrVIIa	1291561	1292062	502	42	1.79325	5.52964	4.2969	102	Promoter (<=1kb)	1285326	1292483	7158	-	TGME49_205590	421
TGME49_chrVIIa	1292335	1293436	1102	44	1.81044	5.66723	4.42294	145	Promoter (<=1kb)	1285326	1292483	7158	-	TGME49_205590	0
TGME49_chrVIIa	1292335	1293436	1102	84	2.17275	9.93576	8.479	257	Promoter (<=1kb)	1285326	1292483	7158	-	TGME49_205590	0
TGME49_chrVIIa	1292335	1293436	1102	276	3.33156	29.6708	27.6641	513	Promoter (<=1kb)	1285326	1292483	7158	-	TGME49_205590	0
TGME49_chrVIIa	1292335	1293436	1102	224	3.07278	24.3648	22.4748	920	Promoter (<=1kb)	1285326	1292483	7158	-	TGME49_205590	0
TGME49_chrVIIa	1284398	1285052	655	49	1.92802	6.21717	4.93925	236	3' UTR	1278721	1285055	6335	+	TGME49_205600	5677
TGME49_chrVIIa	1284398	1285052	655	216	3.18277	23.5384	21.6671	522	3' UTR	1278721	1285055	6335	+	TGME49_205600	5677
TGME49_chrVIIa	1275046	1275372	327	46	1.89742	5.9122	4.65215	117	Promoter (<=1kb)	1261022	1275159	14138	-	TGME49_205615	0
TGME49_chrVIIa	1260554	1260906	353	85	2.26466	9.98679	8.52437	195	Promoter (<=1kb)	1252817	1260440	7624	-	TGME49_205625	-114
TGME49_chrVIIa	1242142	1243036	895	121	2.07221	13.765	12.1628	200	Promoter (<=1kb)	1243067	1250529	7463	+	TGME49_205640	-31
TGME49_chrVIIa	1242142	1243036	895	681	3.96118	70.7926	68.181	529	Promoter (<=1kb)	1243067	1250529	7463	+	TGME49_205640	-31
TGME49_chrVIIa	1242142	1243036	895	318	2.88647	33.9526	31.8614	774	Promoter (<=1kb)	1243067	1250529	7463	+	TGME49_205640	-31
TGME49_chrVIIa	1239175	1240382	1208	188	2.33953	20.6442	18.8452	165	Promoter (<=1kb)	1233635	1239876	6242	-	TGME49_205650	0
TGME49_chrVIIa	1239175	1240382	1208	385	3.02939	40.739	38.5292	354	Promoter (<=1kb)	1233635	1239876	6242	-	TGME49_205650	0
TGME49_chrVIIa	1239175	1240382	1208	596	3.64129	62.2016	59.6884	571	Promoter (<=1kb)	1233635	1239876	6242	-	TGME49_205650	0
TGME49_chrVIIa	1239175	1240382	1208	399	3.08437	42.2219	39.9867	805	Promoter (<=1kb)	1233635	1239876	6242	-	TGME49_205650	0
TGME49_chrVIIa	1239175	1240382	1208	65	1.74985	7.95524	6.58712	1065	Promoter (<=1kb)	1233635	1239876	6242	-	TGME49_205650	0
TGME49_chrVIIa	1227728	1227927	200	24	1.54405	3.5732	2.4807	95	Promoter (<=1kb)	1228154	1233599	5446	+	TGME49_205658	-227
TGME49_chrVIIa	1228357	1228805	449	25	1.56469	3.69068	2.59162	293	Promoter (<=1kb)	1228154	1233599	5446	+	TGME49_205658	203
TGME49_chrVIIa	1230342	1230954	613	45	1.76803	5.75769	4.5095	68	Promoter (2-3kb)	1228154	1233599	5446	+	TGME49_205658	2188
TGME49_chrVIIa	1230342	1230954	613	65	1.95052	7.92583	6.55873	366	Promoter (2-3kb)	1228154	1233599	5446	+	TGME49_205658	2188
TGME49_chrVIIa	1232088	1232551	464	24	1.57264	3.58638	2.49316	91	Exon (TGME49_205658-t26_1/TGME49_205658, exon 14 of 21)	1228154	1233599	5446	+	TGME49_205658	3934
TGME49_chrVIIa	1221307	1222136	830	159	2.11919	17.7054	15.9838	199	Promoter (<=1kb)	1222262	1225724	3463	+	TGME49_205670	-126
TGME49_chrVIIa	1221307	1222136	830	124	1.97032	14.0451	12.4329	703	Promoter (<=1kb)	1222262	1225724	3463	+	TGME49_205670	-126
TGME49_chrVIIa	1219108	1221114	2007	421	2.88647	44.4257	42.1549	238	Promoter (<=1kb)	1214495	1219931	5437	-	TGME49_205680	0
TGME49_chrVIIa	1219108	1221114	2007	308	2.57495	32.9599	30.8872	665	Promoter (<=1kb)	1214495	1219931	5437	-	TGME49_205680	0
TGME49_chrVIIa	1219108	1221114	2007	255	2.4235	27.5587	25.5965	981	Promoter (<=1kb)	1214495	1219931	5437	-	TGME49_205680	0
TGME49_chrVIIa	1219108	1221114	2007	223	2.31902	24.2342	22.3468	1210	Promoter (<=1kb)	1214495	1219931	5437	-	TGME49_205680	0
TGME49_chrVIIa	1219108	1221114	2007	189	2.20789	20.7373	18.9363	1525	Promoter (<=1kb)	1214495	1219931	5437	-	TGME49_205680	0
TGME49_chrVIIa	1219108	1221114	2007	213	2.29943	23.2415	21.3782	1692	Promoter (<=1kb)	1214495	1219931	5437	-	TGME49_205680	0
TGME49_chrVIIa	1219108	1221114	2007	47	1.56724	5.98522	4.72213	1966	Promoter (<=1kb)	1214495	1219931	5437	-	TGME49_205680	0
TGME49_chrVIIa	1211404	1212141	738	135	1.96832	15.2358	13.5881	156	Promoter (<=1kb)	1212241	1214704	2464	+	TGME49_205690	-100
TGME49_chrVIIa	1211404	1212141	738	105	1.84364	12.12	10.5753	447	Promoter (<=1kb)	1212241	1214704	2464	+	TGME49_205690	-100
TGME49_chrVIIa	1208813	1210488	1676	55	1.62875	6.90453	5.58936	99	Promoter (<=1kb)	1210070	1210994	925	+	TGME49_205700	0
TGME49_chrVIIa	1208813	1210488	1676	346	2.7259	36.8058	34.6626	520	Promoter (<=1kb)	1210070	1210994	925	+	TGME49_205700	0
TGME49_chrVIIa	1208813	1210488	1676	507	3.14685	53.1793	50.7807	792	Promoter (<=1kb)	1210070	1210994	925	+	TGME49_205700	0
TGME49_chrVIIa	1208813	1210488	1676	668	3.50812	69.437	66.8403	1102	Promoter (<=1kb)	1210070	1210994	925	+	TGME49_205700	0
TGME49_chrVIIa	1208813	1210488	1676	73	1.7069	8.7467	7.34169	1573	Promoter (<=1kb)	1210070	1210994	925	+	TGME49_205700	0
TGME49_chrVIIa	1202289	1202892	604	46	1.89742	5.9122	4.65215	299	Promoter (<=1kb)	1202639	1208426	5788	+	TGME49_205710	0
TGME49_chrVIIa	1198385	1198742	358	103	2.41768	11.9339	10.3946	201	Exon (TGME49_205720-t26_1/TGME49_205720, exon 7 of 8)	1197625	1201754	4130	-	TGME49_205720	3012
TGME49_chrVIIa	1197134	1197333	200	15	1.49957	2.58964	1.58578	52	3' UTR	1193546	1197604	4059	+	TGME49_205730	3588
TGME49_chrVIIa	1192967	1193851	885	26	1.65259	3.72039	2.61274	227	Promoter (<=1kb)	1178802	1193361	14560	-	TGME49_205740	0
TGME49_chrVIIa	1192967	1193851	885	264	3.4582	28.3819	26.4014	504	Promoter (<=1kb)	1178802	1193361	14560	-	TGME49_205740	0
TGME49_chrVIIa	1172134	1172991	858	21	1.59021	3.23783	2.17787	53	Promoter (<=1kb)	1172717	1178414	5698	+	TGME49_205750	0
TGME49_chrVIIa	1172134	1172991	858	172	2.90734	19.0286	17.2708	484	Promoter (<=1kb)	1172717	1178414	5698	+	TGME49_205750	0
TGME49_chrVIIa	1172134	1172991	858	61	2.05044	7.50188	6.15475	766	Promoter (<=1kb)	1172717	1178414	5698	+	TGME49_205750	0
TGME49_chrVIIa	1178227	1178449	223	40	1.83621	5.32234	4.09861	50	3' UTR	1172717	1178414	5698	+	TGME49_205750	5510
TGME49_chrVIIa	1130417	1130853	437	46	1.89742	5.9122	4.65215	97	Distal Intergenic	1169855	1171995	2141	-	TGME49_205760	41142
TGME49_chrVIIa	1130417	1130853	437	49	1.92802	6.21717	4.93925	321	Distal Intergenic	1169855	1171995	2141	-	TGME49_205760	41142
TGME49_chrVIIa	1164234	1164488	255	23	1.57923	3.466	2.38638	77	Distal Intergenic	1169855	1171995	2141	-	TGME49_205760	7507
TGME49_chrVIIa	1165377	1166095	719	17	1.48515	2.77186	1.7563	131	Distal Intergenic	1169855	1171995	2141	-	TGME49_205760	5900
TGME49_chrVIIa	1165377	1166095	719	88	2.18069	10.3271	8.8539	380	Distal Intergenic	1169855	1171995	2141	-	TGME49_205760	5900
TGME49_chrVIIa	1168797	1169168	372	79	2.08127	9.36306	7.92887	111	Promoter (2-3kb)	1169855	1171995	2141	-	TGME49_205760	2827
TGME49_chrVIIa	1171770	1171980	211	32	1.72005	4.38079	3.22581	13	Promoter (<=1kb)	1169855	1171995	2141	-	TGME49_205760	15
TGME49_chrVIIa	1099848	1100058	211	30	1.7138	4.22564	3.07848	99	Distal Intergenic	1084716	1086993	2278	+	TGME49_205770	15132
TGME49_chrVIIa	1121993	1122333	341	14	1.46897	2.38705	1.40485	53	Distal Intergenic	1084716	1086993	2278	+	TGME49_205770	37277
TGME49_chrVIIa	1122489	1122740	252	19	1.56078	3.0187	1.97243	82	Distal Intergenic	1084716	1086993	2278	+	TGME49_205770	37773
TGME49_chrVIIa	1124817	1125970	1154	46	1.89742	5.9122	4.65215	91	Distal Intergenic	1084716	1086993	2278	+	TGME49_205770	40101
TGME49_chrVIIa	1124817	1125970	1154	232	3.27458	25.1172	23.2087	525	Distal Intergenic	1084716	1086993	2278	+	TGME49_205770	40101
TGME49_chrVIIa	1124817	1125970	1154	350	3.89728	37.1756	35.0258	760	Distal Intergenic	1084716	1086993	2278	+	TGME49_205770	40101
TGME49_chrVIIa	1127509	1127744	236	18	1.5143	2.85174	1.82343	106	Distal Intergenic	1084716	1086993	2278	+	TGME49_205770	42793
TGME49_chrVIIa	1081718	1081927	210	29	1.62802	4.12765	2.99191	37	Promoter (2-3kb)	1079269	1084342	5074	+	TGME49_206290	2449
TGME49_chrVIIa	1078575	1079819	1245	705	4.88038	73.1708	70.5332	334	Promoter (<=1kb)	1075623	1078820	3198	-	TGME49_206300	0
TGME49_chrVIIa	1078575	1079819	1245	261	3.14021	28.1661	26.1911	798	Promoter (<=1kb)	1075623	1078820	3198	-	TGME49_206300	0
TGME49_chrVIIa	1068238	1069537	1300	158	2.81553	17.6046	15.8853	361	Promoter (<=1kb)	1069333	1075192	5860	+	TGME49_206310	0
TGME49_chrVIIa	1068238	1069537	1300	60	2.03647	7.39153	6.05311	736	Promoter (<=1kb)	1069333	1075192	5860	+	TGME49_206310	0
TGME49_chrVIIa	1068238	1069537	1300	244	3.33738	26.4273	24.4903	966	Promoter (<=1kb)	1069333	1075192	5860	+	TGME49_206310	0
TGME49_chrVIIa	1061341	1062366	1026	24	1.55577	3.54446	2.45353	50	Promoter (<=1kb)	1062727	1067765	5039	+	TGME49_206320	-361
TGME49_chrVIIa	1061341	1062366	1026	265	3.28841	28.5064	26.5237	506	Promoter (<=1kb)	1062727	1067765	5039	+	TGME49_206320	-361
TGME49_chrVIIa	1055631	1057000	1370	1254	5.64258	128.551	125.442	496	Promoter (<=1kb)	1053071	1056340	3270	-	TGME49_206340	0
TGME49_chrVIIa	1055631	1057000	1370	1002	5.00352	103.195	100.282	766	Promoter (<=1kb)	1053071	1056340	3270	-	TGME49_206340	0
TGME49_chrVIIa	1055631	1057000	1370	199	2.49656	21.7908	19.9636	1042	Promoter (<=1kb)	1053071	1056340	3270	-	TGME49_206340	0
TGME49_chrVIIa	1048047	1048648	602	257	3.15	27.6798	25.7154	244	Promoter (<=1kb)	1048216	1053132	4917	+	TGME49_206350	0
TGME49_chrVIIa	1047536	1047746	211	86	2.17853	10.0953	8.62952	99	Promoter (<=1kb)	1044218	1048031	3814	-	TGME49_206360	285
TGME49_chrVIIa	1030749	1031114	366	43	1.86682	5.61389	4.37196	129	Promoter (<=1kb)	1031516	1043567	12052	+	TGME49_206380	-402
TGME49_chrVIIa	1031275	1031509	235	88	2.29527	10.3651	8.88697	111	Promoter (<=1kb)	1031516	1043567	12052	+	TGME49_206380	-7
TGME49_chrVIIa	1031856	1032108	253	55	1.98923	6.84674	5.53382	98	Promoter (<=1kb)	1031516	1043567	12052	+	TGME49_206380	340
TGME49_chrVIIa	1029778	1030581	804	30	1.7138	4.22564	3.07848	194	Promoter (<=1kb)	1022476	1029580	7105	-	TGME49_206390	-198
TGME49_chrVIIa	1029778	1030581	804	61	2.05044	7.50188	6.15475	505	Promoter (<=1kb)	1022476	1029580	7105	-	TGME49_206390	-198
TGME49_chrVIIa	1014001	1015175	1175	14	1.46897	2.38705	1.40485	48	3' UTR	1014526	1018202	3677	-	TGME49_206400	3027
TGME49_chrVIIa	1014001	1015175	1175	49	1.92802	6.21717	4.93925	281	3' UTR	1014526	1018202	3677	-	TGME49_206400	3027
TGME49_chrVIIa	1014001	1015175	1175	52	1.95863	6.52871	5.23335	551	3' UTR	1014526	1018202	3677	-	TGME49_206400	3027
TGME49_chrVIIa	1014001	1015175	1175	17	1.53018	2.80023	1.77509	973	3' UTR	1014526	1018202	3677	-	TGME49_206400	3027
TGME49_chrVIIa	1020947	1022366	1420	80	2.0202	9.4738	8.0361	114	Promoter (2-3kb)	1014526	1018202	3677	-	TGME49_206400	-2745
TGME49_chrVIIa	1020947	1022366	1420	956	5.49866	98.5728	95.6986	431	Promoter (2-3kb)	1014526	1018202	3677	-	TGME49_206400	-2745
TGME49_chrVIIa	1020947	1022366	1420	554	4.22503	57.8824	55.4222	744	Promoter (2-3kb)	1014526	1018202	3677	-	TGME49_206400	-2745
TGME49_chrVIIa	1020947	1022366	1420	33	1.63384	4.50279	3.33559	1211	Promoter (2-3kb)	1014526	1018202	3677	-	TGME49_206400	-2745
TGME49_chrVIIa	992719	994180	1462	102	2.22012	11.8058	10.2734	111	Promoter (<=1kb)	993927	1013604	19678	+	TGME49_206415	0
TGME49_chrVIIa	992719	994180	1462	35	1.67464	4.68992	3.5136	472	Promoter (<=1kb)	993927	1013604	19678	+	TGME49_206415	0
TGME49_chrVIIa	992719	994180	1462	104	2.24638	11.9738	10.4334	724	Promoter (<=1kb)	993927	1013604	19678	+	TGME49_206415	0
TGME49_chrVIIa	992719	994180	1462	227	2.97126	24.6913	22.793	984	Promoter (<=1kb)	993927	1013604	19678	+	TGME49_206415	0
TGME49_chrVIIa	992719	994180	1462	51	1.84456	6.42802	5.14171	1281	Promoter (<=1kb)	993927	1013604	19678	+	TGME49_206415	0
TGME49_chrVIIa	991034	992445	1412	79	2.05033	9.42789	7.99166	243	Promoter (<=1kb)	973325	991259	17935	-	TGME49_206430	0
TGME49_chrVIIa	991034	992445	1412	124	2.35322	14.0875	12.4742	550	Promoter (<=1kb)	973325	991259	17935	-	TGME49_206430	0
TGME49_chrVIIa	991034	992445	1412	184	2.69767	20.282	18.4928	897	Promoter (<=1kb)	973325	991259	17935	-	TGME49_206430	0
TGME49_chrVIIa	991034	992445	1412	198	2.76744	21.6338	19.8099	1069	Promoter (<=1kb)	973325	991259	17935	-	TGME49_206430	0
TGME49_chrVIIa	972794	973182	389	133	2.13135	14.9461	13.3054	126	Promoter (1-2kb)	971343	973737	2395	+	TGME49_206440	1451
TGME49_chrVIIa	970716	972244	1529	39	1.56773	5.15886	3.94836	67	Promoter (<=1kb)	957556	971155	13600	-	TGME49_206450	0
TGME49_chrVIIa	970716	972244	1529	1400	5.52833	143.234	140.02	533	Promoter (<=1kb)	957556	971155	13600	-	TGME49_206450	0
TGME49_chrVIIa	970716	972244	1529	1147	4.9954	117.809	114.78	758	Promoter (<=1kb)	957556	971155	13600	-	TGME49_206450	0
TGME49_chrVIIa	970716	972244	1529	640	3.80216	66.6451	64.0796	1056	Promoter (<=1kb)	957556	971155	13600	-	TGME49_206450	0
TGME49_chrVIIa	970716	972244	1529	207	2.44129	22.6443	20.7951	1263	Promoter (<=1kb)	957556	971155	13600	-	TGME49_206450	0
TGME49_chrVIIa	954966	955321	356	115	2.50949	13.167	11.5836	167	Promoter (2-3kb)	955334	958198	2865	-	TGME49_206460	2877
TGME49_chrVIIa	955911	956127	217	71	2.14225	8.53107	7.13369	106	Promoter (2-3kb)	955334	958198	2865	-	TGME49_206460	2071
TGME49_chrVIIa	956301	957059	759	21	1.59138	3.24496	2.17787	94	Promoter (1-2kb)	955334	958198	2865	-	TGME49_206460	1139
TGME49_chrVIIa	956301	957059	759	19	1.56078	3.0187	1.97243	407	Promoter (1-2kb)	955334	958198	2865	-	TGME49_206460	1139
TGME49_chrVIIa	956301	957059	759	88	2.29527	10.3651	8.88697	650	Promoter (1-2kb)	955334	958198	2865	-	TGME49_206460	1139
TGME49_chrVIIa	945737	945949	213	128	2.6013	14.4466	12.8213	117	Promoter (<=1kb)	946405	955090	8686	+	TGME49_206470	-456
TGME49_chrVIIa	916550	917803	1254	13	1.42413	2.33506	1.36496	49	3' UTR	920085	928619	8535	-	TGME49_206500	10816
TGME49_chrVIIa	916550	917803	1254	288	3.33847	30.8572	28.8267	406	3' UTR	920085	928619	8535	-	TGME49_206500	10816
TGME49_chrVIIa	916550	917803	1254	58	1.92308	7.1962	5.86519	759	3' UTR	920085	928619	8535	-	TGME49_206500	10816
TGME49_chrVIIa	916550	917803	1254	77	2.08016	9.16258	7.73926	1097	3' UTR	920085	928619	8535	-	TGME49_206500	10816
TGME49_chrVIIa	918067	918332	266	29	1.63016	4.04983	2.91814	101	3' UTR	920085	928619	8535	-	TGME49_206500	10287
TGME49_chrVIIa	919666	920065	400	23	1.55779	3.44025	2.36212	58	Downstream (<1kb)	920085	928619	8535	-	TGME49_206500	8554
TGME49_chrVIIa	919666	920065	400	33	1.67343	4.47435	3.31476	310	Downstream (<1kb)	920085	928619	8535	-	TGME49_206500	8554
TGME49_chrVIIa	889690	890927	1238	38	1.80561	5.03764	3.83278	161	Exon (TGME49_206550.R590/TGME49_206550, exon 54 of 58)	902361	903144	784	+	TGME49_206520	-11434
TGME49_chrVIIa	889690	890927	1238	52	1.93435	6.50322	5.21385	562	Exon (TGME49_206550.R590/TGME49_206550, exon 54 of 58)	902361	903144	784	+	TGME49_206520	-11434
TGME49_chrVIIa	889690	890927	1238	25	1.62301	3.67189	2.57389	893	Exon (TGME49_206550.R590/TGME49_206550, exon 54 of 58)	902361	903144	784	+	TGME49_206520	-11434
TGME49_chrVIIa	894873	895436	564	44	1.85512	5.67097	4.42654	109	Exon (TGME49_206540.R589/TGME49_206540, exon 7 of 8)	902361	903144	784	+	TGME49_206520	-6925
TGME49_chrVIIa	894873	895436	564	17	1.53018	2.80023	1.77509	398	Exon (TGME49_206540.R589/TGME49_206540, exon 7 of 8)	902361	903144	784	+	TGME49_206520	-6925
TGME49_chrVIIa	896031	896230	200	21	1.59138	3.24496	2.17787	85	Intron (TGME49_206540.R589/TGME49_206540, intron 5 of 7)	902361	903144	784	+	TGME49_206520	-6131
TGME49_chrVIIa	901564	901902	339	39	1.63904	5.21157	3.99868	143	Promoter (<=1kb)	902361	903144	784	+	TGME49_206520	-459
TGME49_chrVIIa	902187	903887	1701	211	2.62664	23.0522	21.1926	243	Promoter (<=1kb)	902361	903144	784	+	TGME49_206520	0
TGME49_chrVIIa	902187	903887	1701	1386	6.09847	141.86	138.656	916	Promoter (<=1kb)	902361	903144	784	+	TGME49_206520	0
TGME49_chrVIIa	845543	845900	358	51	1.93108	6.39848	5.11334	122	Exon (TGME49_206550.R590/TGME49_206550, exon 6 of 58)	840650	893914	53265	+	TGME49_206550	4893
TGME49_chrVIIa	846062	846945	884	225	3.21321	24.4781	22.5859	166	Exon (TGME49_206550.R590/TGME49_206550, exon 7 of 58)	840650	893914	53265	+	TGME49_206550	5412
TGME49_chrVIIa	846062	846945	884	58	2.00472	7.22737	5.89515	722	Exon (TGME49_206550.R590/TGME49_206550, exon 7 of 58)	840650	893914	53265	+	TGME49_206550	5412
TGME49_chrVIIa	858655	859779	1125	68	2.11164	8.18192	6.80135	185	Exon (TGME49_206550.R590/TGME49_206550, exon 23 of 58)	840650	893914	53265	+	TGME49_206550	18005
TGME49_chrVIIa	858655	859779	1125	15	1.49957	2.58964	1.58578	457	Exon (TGME49_206550.R590/TGME49_206550, exon 23 of 58)	840650	893914	53265	+	TGME49_206550	18005
TGME49_chrVIIa	858655	859779	1125	149	2.75432	16.6784	14.9853	1000	Exon (TGME49_206550.R590/TGME49_206550, exon 23 of 58)	840650	893914	53265	+	TGME49_206550	18005
TGME49_chrVIIa	864962	866474	1513	135	2.53063	15.2138	13.5666	437	Exon (TGME49_206550.R590/TGME49_206550, exon 29 of 58)	840650	893914	53265	+	TGME49_206550	24312
TGME49_chrVIIa	864962	866474	1513	237	3.15046	25.6504	23.7312	636	Exon (TGME49_206550.R590/TGME49_206550, exon 29 of 58)	840650	893914	53265	+	TGME49_206550	24312
TGME49_chrVIIa	864962	866474	1513	217	3.06291	23.6665	21.7926	929	Exon (TGME49_206550.R590/TGME49_206550, exon 29 of 58)	840650	893914	53265	+	TGME49_206550	24312
TGME49_chrVIIa	864962	866474	1513	356	3.79253	37.8191	35.6583	1116	Exon (TGME49_206550.R590/TGME49_206550, exon 29 of 58)	840650	893914	53265	+	TGME49_206550	24312
TGME49_chrVIIa	836296	837004	709	109	2.37445	12.5602	10.9999	205	3' UTR	837856	840482	2627	-	TGME49_206560	3478
TGME49_chrVIIa	836296	837004	709	118	2.43302	13.396	11.8065	302	3' UTR	837856	840482	2627	-	TGME49_206560	3478
TGME49_chrVIIa	836296	837004	709	19	1.52257	2.97559	1.93966	598	3' UTR	837856	840482	2627	-	TGME49_206560	3478
TGME49_chrVIIa	839438	839672	235	27	1.63344	3.83671	2.72288	117	Promoter (<=1kb)	837856	840482	2627	-	TGME49_206560	810
TGME49_chrVIIa	839975	840324	350	126	2.49315	14.2677	12.6498	189	Promoter (<=1kb)	837856	840482	2627	-	TGME49_206560	158
TGME49_chrVIIa	833978	834379	402	31	1.70388	4.2697	3.1203	98	Promoter (2-3kb)	831901	837479	5579	+	TGME49_206570	2077
TGME49_chrVIIa	833978	834379	402	42	1.82821	5.46953	4.23938	266	Promoter (2-3kb)	831901	837479	5579	+	TGME49_206570	2077
TGME49_chrVIIa	811181	812029	849	135	2.20104	15.1463	13.5009	284	Promoter (<=1kb)	811866	831276	19411	+	TGME49_206580	0
TGME49_chrVIIa	811181	812029	849	38	1.59944	5.04197	3.83691	709	Promoter (<=1kb)	811866	831276	19411	+	TGME49_206580	0
TGME49_chrVIIa	807589	809352	1764	341	3.08292	36.295	34.1607	295	Promoter (<=1kb)	798833	807812	8980	-	TGME49_206590	0
TGME49_chrVIIa	807589	809352	1764	229	2.64364	24.8402	22.9391	754	Promoter (<=1kb)	798833	807812	8980	-	TGME49_206590	0
TGME49_chrVIIa	807589	809352	1764	299	2.92048	32.0363	29.9823	831	Promoter (<=1kb)	798833	807812	8980	-	TGME49_206590	0
TGME49_chrVIIa	807589	809352	1764	117	2.11761	13.3622	11.7736	1222	Promoter (<=1kb)	798833	807812	8980	-	TGME49_206590	0
TGME49_chrVIIa	807589	809352	1764	72	1.85185	8.65996	7.25801	1647	Promoter (<=1kb)	798833	807812	8980	-	TGME49_206590	0
TGME49_chrVIIa	791916	792308	393	21	1.59138	3.24496	2.17787	351	Promoter (<=1kb)	792586	798068	5483	+	TGME49_206600	-278
TGME49_chrVIIa	790025	790243	219	38	1.80561	5.03764	3.83278	191	Promoter (<=1kb)	779997	789952	9956	-	TGME49_206610	-73
TGME49_chrVIIa	775433	775632	200	39	1.72084	5.1779	3.96655	75	Promoter (<=1kb)	774694	779707	5014	+	TGME49_206620	739
TGME49_chrVIIa	777384	777833	450	79	2.09596	9.40938	7.97374	308	Promoter (2-3kb)	774694	779707	5014	+	TGME49_206620	2690
TGME49_chrVIIa	778012	778379	368	38	1.74326	5.01294	3.81525	105	Exon (TGME49_206620.R595/TGME49_206620, exon 2 of 2)	774694	779707	5014	+	TGME49_206620	3318
TGME49_chrVIIa	767205	767992	788	13	1.4484	2.27532	1.30938	104	3' UTR	768994	773228	4235	-	TGME49_206630	5236
TGME49_chrVIIa	767205	767992	788	19	1.55409	3.01877	1.97247	197	3' UTR	768994	773228	4235	-	TGME49_206630	5236
TGME49_chrVIIa	767205	767992	788	56	1.98225	6.96235	5.64498	656	3' UTR	768994	773228	4235	-	TGME49_206630	5236
TGME49_chrVIIa	772817	773881	1065	82	2.0288	9.65419	8.20635	533	Promoter (<=1kb)	768994	773228	4235	-	TGME49_206630	0
TGME49_chrVIIa	772817	773881	1065	200	2.72408	21.9016	20.0721	708	Promoter (<=1kb)	768994	773228	4235	-	TGME49_206630	0
TGME49_chrVIIa	756652	757692	1041	413	2.90436	43.6006	41.343	301	Promoter (<=1kb)	757307	768300	10994	+	TGME49_206640	0
TGME49_chrVIIa	756652	757692	1041	243	2.41178	26.2742	24.34	565	Promoter (<=1kb)	757307	768300	10994	+	TGME49_206640	0
TGME49_chrVIIa	756652	757692	1041	56	1.63155	6.98926	5.67089	911	Promoter (<=1kb)	757307	768300	10994	+	TGME49_206640	0
TGME49_chrVIIa	753468	755962	2495	18	1.34035	2.92595	1.89315	46	Promoter (<=1kb)	747628	755008	7381	-	TGME49_206650	0
TGME49_chrVIIa	753468	755962	2495	234	2.34356	25.3516	23.4387	617	Promoter (<=1kb)	747628	755008	7381	-	TGME49_206650	0
TGME49_chrVIIa	753468	755962	2495	54	1.59574	6.70536	5.40287	886	Promoter (<=1kb)	747628	755008	7381	-	TGME49_206650	0
TGME49_chrVIIa	753468	755962	2495	382	2.78518	40.4665	38.2602	1129	Promoter (<=1kb)	747628	755008	7381	-	TGME49_206650	0
TGME49_chrVIIa	753468	755962	2495	440	2.93762	46.3787	44.0771	1409	Promoter (<=1kb)	747628	755008	7381	-	TGME49_206650	0
TGME49_chrVIIa	753468	755962	2495	33	1.46418	4.55603	3.38623	1703	Promoter (<=1kb)	747628	755008	7381	-	TGME49_206650	0
TGME49_chrVIIa	753468	755962	2495	23	1.38619	3.45981	2.38056	2025	Promoter (<=1kb)	747628	755008	7381	-	TGME49_206650	0
TGME49_chrVIIa	753468	755962	2495	59	1.6307	7.25274	5.91959	2341	Promoter (<=1kb)	747628	755008	7381	-	TGME49_206650	0
TGME49_chrVIIa	743307	743506	200	95	2.08764	11.0479	9.54495	183	Promoter (1-2kb)	742159	745929	3771	+	TGME49_206660	1148
TGME49_chrVIIa	747527	747939	413	43	1.71465	5.62605	4.38359	172	3' UTR	742159	745929	3771	+	TGME49_206660	5368
TGME49_chrVIIa	741712	743068	1357	277	3.09735	29.803	27.7942	339	Promoter (<=1kb)	729549	741979	12431	-	TGME49_206670	0
TGME49_chrVIIa	741712	743068	1357	383	3.5461	40.554	38.3466	553	Promoter (<=1kb)	729549	741979	12431	-	TGME49_206670	0
TGME49_chrVIIa	741712	743068	1357	133	2.35808	15.0124	13.3702	792	Promoter (<=1kb)	729549	741979	12431	-	TGME49_206670	0
TGME49_chrVIIa	741712	743068	1357	119	2.24601	13.5437	11.9502	1194	Promoter (<=1kb)	729549	741979	12431	-	TGME49_206670	0
TGME49_chrVIIa	727624	728820	1197	15	1.42212	2.53662	1.54452	50	Promoter (<=1kb)	725362	728220	2859	-	TGME49_206680	0
TGME49_chrVIIa	727624	728820	1197	133	2.36412	14.9602	13.3192	459	Promoter (<=1kb)	725362	728220	2859	-	TGME49_206680	0
TGME49_chrVIIa	727624	728820	1197	766	4.89805	79.3035	76.6006	698	Promoter (<=1kb)	725362	728220	2859	-	TGME49_206680	0
TGME49_chrVIIa	727624	728820	1197	35	1.65458	4.67602	3.50037	1178	Promoter (<=1kb)	725362	728220	2859	-	TGME49_206680	0
TGME49_chrVIIa	719853	720064	212	120	2.39308	13.6398	12.0409	179	Promoter (1-2kb)	721133	724904	3772	+	TGME49_206690	-1069
TGME49_chrVIIa	721152	721986	835	70	2.03975	8.41556	7.02651	129	Promoter (<=1kb)	721133	724904	3772	+	TGME49_206690	19
TGME49_chrVIIa	721152	721986	835	77	2.10084	9.16493	7.74153	329	Promoter (<=1kb)	721133	724904	3772	+	TGME49_206690	19
TGME49_chrVIIa	721152	721986	835	40	1.77061	5.28695	4.0707	573	Promoter (<=1kb)	721133	724904	3772	+	TGME49_206690	19
TGME49_chrVIIa	715103	715433	331	35	1.775	4.7599	3.57412	119	3' UTR	715990	718759	2770	-	TGME49_206700	3326
TGME49_chrVIIa	718707	719346	640	17	1.4889	2.72952	1.71662	99	Promoter (<=1kb)	715990	718759	2770	-	TGME49_206700	0
TGME49_chrVIIa	718707	719346	640	99	2.26563	11.4888	9.96923	501	Promoter (<=1kb)	715990	718759	2770	-	TGME49_206700	0
TGME49_chrVIIa	708357	708556	200	26	1.65259	3.72039	2.61274	98	Promoter (1-2kb)	709999	715264	5266	+	TGME49_206710	-1443
TGME49_chrVIIa	709376	709575	200	19	1.56078	3.0187	1.97243	82	Promoter (<=1kb)	709999	715264	5266	+	TGME49_206710	-424
TGME49_chrIV	33245	33614	370	28	1.68319	3.96934	2.84182	68	Distal Intergenic	49229	50573	1345	-	TGME49_206910	16959
TGME49_chrX	7326783	7327016	234	57	1.82044	7.0838	5.76176	26	Promoter (1-2kb)	7328535	7330951	2417	+	TGME49_207005	-1519
TGME49_chrX	7332093	7332478	386	21	1.50533	3.17737	2.12165	77	Promoter (<=1kb)	7332876	7335059	2184	+	TGME49_207010	-398
TGME49_chrX	7333043	7333987	945	1240	6.27753	127.189	124.09	337	Promoter (<=1kb)	7332876	7335059	2184	+	TGME49_207010	167
TGME49_chrX	7339500	7340055	556	39	1.8058	5.17062	3.95956	152	Promoter (<=1kb)	7339306	7341694	2389	+	TGME49_207015	194
TGME49_chrX	7339500	7340055	556	30	1.69789	4.22864	3.08132	362	Promoter (<=1kb)	7339306	7341694	2389	+	TGME49_207015	194
TGME49_chrX	7339500	7340055	556	23	1.59698	3.41123	2.33472	424	Promoter (<=1kb)	7339306	7341694	2389	+	TGME49_207015	194
TGME49_chrX	7340812	7341692	881	94	2.23567	10.9685	9.46805	135	Promoter (1-2kb)	7339306	7341694	2389	+	TGME49_207015	1506
TGME49_chrX	7340812	7341692	881	82	2.13209	9.65575	8.20786	540	Promoter (1-2kb)	7339306	7341694	2389	+	TGME49_207015	1506
TGME49_chrX	7340812	7341692	881	55	1.92616	6.91026	5.59491	768	Promoter (1-2kb)	7339306	7341694	2389	+	TGME49_207015	1506
TGME49_chrX	7345578	7345985	408	23	1.62199	3.47889	2.39152	175	Promoter (<=1kb)	7342063	7345830	3768	-	TGME49_207020	0
TGME49_chrX	7357104	7357575	472	14	1.34373	2.37316	1.40042	47	3' UTR	7358272	7360580	2309	-	TGME49_207050	3005
TGME49_chrX	7357104	7357575	472	46	1.6469	5.91361	4.65351	362	3' UTR	7358272	7360580	2309	-	TGME49_207050	3005
TGME49_chrX	7358017	7358422	406	34	1.55116	4.6298	3.45639	58	Promoter (2-3kb)	7358272	7360580	2309	-	TGME49_207050	2158
TGME49_chrX	7358017	7358422	406	31	1.5257	4.29908	3.14825	252	Promoter (2-3kb)	7358272	7360580	2309	-	TGME49_207050	2158
TGME49_chrX	7358581	7359150	570	81	1.89061	9.57341	8.13233	132	Promoter (1-2kb)	7358272	7360580	2309	-	TGME49_207050	1430
TGME49_chrX	7358581	7359150	570	75	1.85748	9.00916	7.59094	368	Promoter (1-2kb)	7358272	7360580	2309	-	TGME49_207050	1430
TGME49_chrX	7359296	7359495	200	29	1.51567	4.09511	2.96104	182	Promoter (1-2kb)	7358272	7360580	2309	-	TGME49_207050	1085
TGME49_chrX	7360057	7360399	343	55	1.71891	6.83472	5.52713	200	Promoter (<=1kb)	7358272	7360580	2309	-	TGME49_207050	181
TGME49_chrX	7360614	7361857	1244	320	2.94019	34.1956	32.0988	465	Promoter (<=1kb)	7358272	7360580	2309	-	TGME49_207050	-34
TGME49_chrX	7360614	7361857	1244	37	1.57912	4.95863	3.76348	769	Promoter (<=1kb)	7358272	7360580	2309	-	TGME49_207050	-34
TGME49_chrX	7360614	7361857	1244	73	1.8335	8.77559	7.36965	1142	Promoter (<=1kb)	7358272	7360580	2309	-	TGME49_207050	-34
TGME49_chrX	7366494	7367770	1277	22	1.551	3.27515	2.20634	96	Promoter (<=1kb)	7362233	7367163	4931	-	TGME49_207060	0
TGME49_chrX	7366494	7367770	1277	43	1.83066	5.55626	4.32239	531	Promoter (<=1kb)	7362233	7367163	4931	-	TGME49_207060	0
TGME49_chrX	7366494	7367770	1277	211	3.10835	22.9713	21.1156	748	Promoter (<=1kb)	7362233	7367163	4931	-	TGME49_207060	0
TGME49_chrX	7366494	7367770	1277	153	2.75449	17.011	15.3101	959	Promoter (<=1kb)	7362233	7367163	4931	-	TGME49_207060	0
TGME49_chrX	7369102	7369602	501	61	2.05044	7.50188	6.15475	110	Promoter (<=1kb)	7366497	7369069	2573	-	TGME49_207065	-33
TGME49_chrX	7369102	7369602	501	14	1.46897	2.38705	1.40485	458	Promoter (<=1kb)	7366497	7369069	2573	-	TGME49_207065	-33
TGME49_chrX	7372816	7373184	369	28	1.68319	3.96934	2.84182	48	Promoter (<=1kb)	7369038	7373235	4198	-	TGME49_207070	51
TGME49_chrX	7395388	7397169	1782	28	1.68319	3.96934	2.84182	105	Promoter (<=1kb)	7385718	7396444	10727	-	TGME49_207100	0
TGME49_chrX	7395388	7397169	1782	111	2.47889	12.7507	11.1819	570	Promoter (<=1kb)	7385718	7396444	10727	-	TGME49_207100	0
TGME49_chrX	7395388	7397169	1782	297	3.64182	31.7834	29.7336	1008	Promoter (<=1kb)	7385718	7396444	10727	-	TGME49_207100	0
TGME49_chrX	7395388	7397169	1782	226	3.24397	24.5868	22.6906	1196	Promoter (<=1kb)	7385718	7396444	10727	-	TGME49_207100	0
TGME49_chrX	7395388	7397169	1782	64	2.08104	7.83883	6.47469	1420	Promoter (<=1kb)	7385718	7396444	10727	-	TGME49_207100	0
TGME49_chrX	7395388	7397169	1782	81	2.23406	9.61416	8.16758	1667	Promoter (<=1kb)	7385718	7396444	10727	-	TGME49_207100	0
TGME49_chrX	7415941	7416739	799	36	1.76505	4.8754	3.68404	98	Promoter (<=1kb)	7414926	7416521	1596	-	TGME49_207140	0
TGME49_chrX	7415941	7416739	799	71	2.10861	8.55038	7.1523	492	Promoter (<=1kb)	7414926	7416521	1596	-	TGME49_207140	0
TGME49_chrX	7415941	7416739	799	90	2.27273	10.5185	9.03557	707	Promoter (<=1kb)	7414926	7416521	1596	-	TGME49_207140	0
TGME49_chrX	7419133	7419594	462	78	2.14604	9.27769	7.84642	94	Promoter (<=1kb)	7417331	7419129	1799	-	TGME49_207150	-4
TGME49_chrX	7419133	7419594	462	13	1.44124	2.35197	1.38071	329	Promoter (<=1kb)	7417331	7419129	1799	-	TGME49_207150	-4
TGME49_chrX	7422093	7422408	316	109	2.42265	12.5044	10.9455	188	Promoter (<=1kb)	7420834	7423106	2273	-	TGME49_207160	698
TGME49_chrX	7423586	7423921	336	13	1.45487	2.34052	1.37003	113	Promoter (<=1kb)	7420834	7423106	2273	-	TGME49_207160	-480
TGME49_chrX	7428812	7429360	549	26	1.65259	3.72039	2.61274	127	Promoter (<=1kb)	7428849	7437578	8730	+	TGME49_207180	0
TGME49_chrX	7428812	7429360	549	14	1.46897	2.38705	1.40485	281	Promoter (<=1kb)	7428849	7437578	8730	+	TGME49_207180	0
TGME49_chrX	7437904	7438241	338	23	1.62199	3.47889	2.39152	166	3' UTR	7437696	7446822	9127	-	TGME49_207200	8581
TGME49_chrX	7446851	7447192	342	15	1.4197	2.54669	1.55393	50	Promoter (<=1kb)	7437696	7446822	9127	-	TGME49_207200	-29
TGME49_chrX	7446851	7447192	342	17	1.44334	2.79405	1.77509	179	Promoter (<=1kb)	7437696	7446822	9127	-	TGME49_207200	-29
TGME49_chrX	7449162	7449519	358	74	1.8945	8.8807	7.47116	135	Promoter (2-3kb)	7437696	7446822	9127	-	TGME49_207200	-2340
TGME49_chrX	7449162	7449519	358	55	1.75861	6.87588	5.56182	320	Promoter (2-3kb)	7437696	7446822	9127	-	TGME49_207200	-2340
TGME49_chrX	7449734	7449944	211	29	1.53565	4.10322	2.96877	94	Promoter (2-3kb)	7452069	7452914	846	+	TGME49_207210	-2125
TGME49_chrX	7450852	7452164	1313	69	1.83797	8.28715	6.9028	152	Promoter (<=1kb)	7452069	7452914	846	+	TGME49_207210	0
TGME49_chrX	7450852	7452164	1313	14	1.35957	2.39564	1.41289	447	Promoter (<=1kb)	7452069	7452914	846	+	TGME49_207210	0
TGME49_chrX	7450852	7452164	1313	158	2.32969	17.5758	15.8595	806	Promoter (<=1kb)	7452069	7452914	846	+	TGME49_207210	0
TGME49_chrX	7453324	7453593	270	46	1.64835	5.88166	4.62825	142	Promoter (1-2kb)	7452069	7452914	846	+	TGME49_207210	1255
TGME49_chrX	7457737	7459452	1716	41	1.64732	5.34104	4.11649	311	Promoter (<=1kb)	7458712	7461606	2895	+	TGME49_207240	0
TGME49_chrX	7457737	7459452	1716	199	2.58261	21.8055	19.978	606	Promoter (<=1kb)	7458712	7461606	2895	+	TGME49_207240	0
TGME49_chrX	7457737	7459452	1716	750	4.55253	77.7703	75.083	882	Promoter (<=1kb)	7458712	7461606	2895	+	TGME49_207240	0
TGME49_chrX	7457737	7459452	1716	321	3.14105	34.2488	32.1511	1145	Promoter (<=1kb)	7458712	7461606	2895	+	TGME49_207240	0
TGME49_chrX	7457737	7459452	1716	251	2.84091	27.0552	25.1044	1351	Promoter (<=1kb)	7458712	7461606	2895	+	TGME49_207240	0
TGME49_chrX	7463894	7464211	318	38	1.69414	5.06198	3.85601	132	Intron (TGME49_207250.R611/TGME49_207250, intron 8 of 9)	7462009	7468576	6568	-	TGME49_207250	4365
TGME49_chrX	7464425	7464774	350	31	1.65106	4.3523	3.19881	196	Exon (TGME49_207250.R611/TGME49_207250, exon 7 of 10)	7462009	7468576	6568	-	TGME49_207250	3802
TGME49_chrX	7465628	7465837	210	19	1.46732	2.93656	1.90309	88	Promoter (2-3kb)	7462009	7468576	6568	-	TGME49_207250	2739
TGME49_chrX	7470049	7470501	453	39	1.58328	5.20939	3.99662	81	Promoter (1-2kb)	7462009	7468576	6568	-	TGME49_207250	-1473
TGME49_chrX	7470049	7470501	453	14	1.34239	2.43888	1.45325	250	Promoter (1-2kb)	7462009	7468576	6568	-	TGME49_207250	-1473
TGME49_chrX	7471875	7472166	292	14	1.34146	2.48808	1.49918	169	Distal Intergenic	7462009	7468576	6568	-	TGME49_207250	-3299
TGME49_chrX	7471875	7472166	292	28	1.47731	3.979	2.85097	269	Distal Intergenic	7462009	7468576	6568	-	TGME49_207250	-3299
TGME49_chrX	7472699	7473366	668	104	1.96138	11.9435	10.4039	112	Distal Intergenic	7462009	7468576	6568	-	TGME49_207250	-4123
TGME49_chrX	7472699	7473366	668	196	2.36396	21.4357	19.6181	345	Distal Intergenic	7462009	7468576	6568	-	TGME49_207250	-4123
TGME49_chrX	7473530	7474031	502	145	2.13256	16.2601	14.5795	258	Distal Intergenic	7462009	7468576	6568	-	TGME49_207250	-4954
TGME49_chrIb	3209	5494	2286	14	1.36364	2.40537	1.42204	97	Promoter (1-2kb)	3877	7307	3431	-	TGME49_207350	1813
TGME49_chrIb	3209	5494	2286	52	1.71629	6.58357	5.28599	401	Promoter (1-2kb)	3877	7307	3431	-	TGME49_207350	1813
TGME49_chrIb	3209	5494	2286	121	2.09424	13.7114	12.1106	835	Promoter (1-2kb)	3877	7307	3431	-	TGME49_207350	1813
TGME49_chrIb	3209	5494	2286	354	2.94564	37.5932	35.4369	1434	Promoter (1-2kb)	3877	7307	3431	-	TGME49_207350	1813
TGME49_chrIb	3209	5494	2286	340	2.8806	36.1471	34.0151	1638	Promoter (1-2kb)	3877	7307	3431	-	TGME49_207350	1813
TGME49_chrIb	7118	8018	901	63	1.67439	7.73988	6.38393	126	Promoter (<=1kb)	3877	7307	3431	-	TGME49_207350	0
TGME49_chrIb	7118	8018	901	63	1.66751	7.74036	6.38439	337	Promoter (<=1kb)	3877	7307	3431	-	TGME49_207350	0
TGME49_chrIb	7118	8018	901	36	1.48853	4.89131	3.69923	724	Promoter (<=1kb)	3877	7307	3431	-	TGME49_207350	0
TGME49_chrIb	11855	12207	353	68	1.81259	8.18422	6.80358	136	3' UTR	8640	8721	82	-	TGME49_207365	-3134
TGME49_chrIb	17274	20416	3143	1691	5.24691	172.584	169.195	376	Promoter (<=1kb)	11021	17523	6503	-	TGME49_207370	0
TGME49_chrIb	17274	20416	3143	919	3.91774	94.7485	91.9049	645	Promoter (<=1kb)	11021	17523	6503	-	TGME49_207370	0
TGME49_chrIb	17274	20416	3143	229	2.28357	24.8853	22.9834	879	Promoter (<=1kb)	11021	17523	6503	-	TGME49_207370	0
TGME49_chrIb	17274	20416	3143	319	2.53348	34.0083	31.9161	1249	Promoter (<=1kb)	11021	17523	6503	-	TGME49_207370	0
TGME49_chrIb	17274	20416	3143	161	2.0363	17.8616	16.1366	1514	Promoter (<=1kb)	11021	17523	6503	-	TGME49_207370	0
TGME49_chrIb	17274	20416	3143	443	2.84329	46.6737	44.367	1947	Promoter (<=1kb)	11021	17523	6503	-	TGME49_207370	0
TGME49_chrIb	17274	20416	3143	19	1.33525	3.03492	1.98772	2318	Promoter (<=1kb)	11021	17523	6503	-	TGME49_207370	0
TGME49_chrIb	17274	20416	3143	162	2.03655	17.9556	16.2286	2636	Promoter (<=1kb)	11021	17523	6503	-	TGME49_207370	0
TGME49_chrIb	17274	20416	3143	14	1.2886	2.45898	1.47205	2951	Promoter (<=1kb)	11021	17523	6503	-	TGME49_207370	0
TGME49_chrIb	28990	30238	1249	16	1.5	2.66097	1.65252	48	Promoter (<=1kb)	20724	29394	8671	-	TGME49_207390	0
TGME49_chrIb	28990	30238	1249	194	3.00177	21.2777	19.4633	484	Promoter (<=1kb)	20724	29394	8671	-	TGME49_207390	0
TGME49_chrIb	28990	30238	1249	38	1.77346	4.99851	3.8015	973	Promoter (<=1kb)	20724	29394	8671	-	TGME49_207390	0
TGME49_chrIb	28990	30238	1249	16	1.5	2.66097	1.65252	1059	Promoter (<=1kb)	20724	29394	8671	-	TGME49_207390	0
TGME49_chrIb	44178	44553	376	14	1.33985	2.41809	1.43387	128	Exon (TGME49_500246.R252/TGME49_500246, exon 12 of 14)	47135	48670	1536	-	TGME49_207420	4117
TGME49_chrIb	44949	46578	1630	136	2.16478	15.3508	13.6977	396	Promoter (2-3kb)	47135	48670	1536	-	TGME49_207420	2092
TGME49_chrIb	44949	46578	1630	161	2.28683	17.8783	16.153	686	Promoter (2-3kb)	47135	48670	1536	-	TGME49_207420	2092
TGME49_chrIb	44949	46578	1630	675	4.02662	70.1968	67.5914	991	Promoter (2-3kb)	47135	48670	1536	-	TGME49_207420	2092
TGME49_chrIb	44949	46578	1630	314	2.92437	33.5528	31.4685	1229	Promoter (2-3kb)	47135	48670	1536	-	TGME49_207420	2092
TGME49_chrIb	44949	46578	1630	162	2.32717	18.0216	16.2931	1488	Promoter (2-3kb)	47135	48670	1536	-	TGME49_207420	2092
TGME49_chrIb	64865	66642	1778	105	2.20522	12.0786	10.5351	285	Promoter (<=1kb)	62276	65659	3384	-	TGME49_207440	0
TGME49_chrIb	64865	66642	1778	168	2.57386	18.5997	16.8534	533	Promoter (<=1kb)	62276	65659	3384	-	TGME49_207440	0
TGME49_chrIb	64865	66642	1778	903	5.35394	93.1621	90.3323	966	Promoter (<=1kb)	62276	65659	3384	-	TGME49_207440	0
TGME49_chrIb	64865	66642	1778	205	2.79176	22.4425	20.5998	1369	Promoter (<=1kb)	62276	65659	3384	-	TGME49_207440	0
TGME49_chrIb	64865	66642	1778	155	2.52641	17.2996	15.5896	1610	Promoter (<=1kb)	62276	65659	3384	-	TGME49_207440	0
TGME49_chrIb	82748	83592	845	39	1.77384	5.12583	3.91683	98	Promoter (<=1kb)	75943	82703	6761	-	TGME49_207460	-45
TGME49_chrIb	82748	83592	845	54	1.92413	6.73662	5.43288	315	Promoter (<=1kb)	75943	82703	6761	-	TGME49_207460	-45
TGME49_chrIb	82748	83592	845	96	2.25464	11.1528	9.64306	685	Promoter (<=1kb)	75943	82703	6761	-	TGME49_207460	-45
TGME49_chrIb	118420	118630	211	14	1.46897	2.38705	1.40485	95	Exon (TGME49_500222.R227/TGME49_500222, exon 31 of 53)	142014	145428	3415	+	TGME49_207590	-23384
TGME49_chrIb	118927	119816	890	68	2.11164	8.18192	6.80135	270	Exon (TGME49_500222.R227/TGME49_500222, exon 31 of 53)	142014	145428	3415	+	TGME49_207590	-22198
TGME49_chrIb	118927	119816	890	33	1.7444	4.4892	3.32266	532	Exon (TGME49_500222.R227/TGME49_500222, exon 31 of 53)	142014	145428	3415	+	TGME49_207590	-22198
TGME49_chrIb	120766	121187	422	103	2.41768	11.9339	10.3946	293	Exon (TGME49_500222.R227/TGME49_500222, exon 32 of 53)	142014	145428	3415	+	TGME49_207590	-20827
TGME49_chrIb	139968	140248	281	35	1.775	4.7599	3.57412	113	Promoter (1-2kb)	142014	145428	3415	+	TGME49_207590	-1766
TGME49_chrIb	141266	141588	323	103	2.41768	11.9339	10.3946	207	Promoter (<=1kb)	142014	145428	3415	+	TGME49_207590	-426
TGME49_chrIb	141797	142424	628	85	2.26466	9.98679	8.52437	315	Promoter (<=1kb)	142014	145428	3415	+	TGME49_207590	0
TGME49_chrIb	149959	151022	1064	221	2.90643	24.0666	22.1825	364	Promoter (<=1kb)	144884	150021	5138	-	TGME49_207600	0
TGME49_chrIb	149959	151022	1064	262	3.11608	28.2601	26.2834	719	Promoter (<=1kb)	144884	150021	5138	-	TGME49_207600	0
TGME49_chrIb	164112	164510	399	35	1.775	4.7599	3.57412	105	Promoter (<=1kb)	155255	164337	9083	-	TGME49_207620	0
TGME49_chrIb	187480	187679	200	33	1.7444	4.4892	3.32266	157	Promoter (<=1kb)	170769	187133	16365	-	TGME49_207640	-347
TGME49_chrIb	193435	193850	416	48	1.83652	6.08269	4.81553	99	Promoter (<=1kb)	193087	208196	15110	+	TGME49_207665	348
TGME49_chrIb	194498	195098	601	126	2.42016	14.3167	12.6976	157	Promoter (1-2kb)	193087	208196	15110	+	TGME49_207665	1411
TGME49_chrIb	197809	198250	442	14	1.44385	2.4249	1.44025	141	Exon (TGME49_207665.R623/TGME49_207665, exon 7 of 20)	193087	208196	15110	+	TGME49_207665	4722
TGME49_chrIb	197809	198250	442	17	1.49573	2.8056	1.78011	218	Exon (TGME49_207665.R623/TGME49_207665, exon 7 of 20)	193087	208196	15110	+	TGME49_207665	4722
TGME49_chrIb	199085	199760	676	119	2.54009	13.5884	11.9909	117	Exon (TGME49_207665.R623/TGME49_207665, exon 9 of 20)	193087	208196	15110	+	TGME49_207665	5998
TGME49_chrIb	199085	199760	676	81	2.23406	9.61416	8.16758	381	Exon (TGME49_207665.R623/TGME49_207665, exon 9 of 20)	193087	208196	15110	+	TGME49_207665	5998
TGME49_chrIb	199941	200155	215	33	1.7444	4.4892	3.32266	94	Intron (TGME49_207665.R623/TGME49_207665, intron 9 of 19)	193087	208196	15110	+	TGME49_207665	6854
TGME49_chrIb	211831	212079	249	30	1.7138	4.22564	3.07848	181	Promoter (<=1kb)	207748	211252	3505	-	TGME49_207680	-579
TGME49_chrIb	218985	219378	394	92	2.32587	10.7491	9.25513	145	Promoter (1-2kb)	218561	220396	1836	-	TGME49_207700	1018
TGME49_chrIb	222500	224188	1689	26	1.65259	3.72039	2.61274	116	Promoter (<=1kb)	223763	230019	6257	+	TGME49_207710	0
TGME49_chrIb	222500	224188	1689	124	2.5707	14.015	12.4036	557	Promoter (<=1kb)	223763	230019	6257	+	TGME49_207710	0
TGME49_chrIb	222500	224188	1689	211	3.15216	23.0203	21.1613	1002	Promoter (<=1kb)	223763	230019	6257	+	TGME49_207710	0
TGME49_chrIb	222500	224188	1689	43	1.86682	5.61389	4.37196	1449	Promoter (<=1kb)	223763	230019	6257	+	TGME49_207710	0
TGME49_chrIb	248354	248591	238	26	1.63196	3.77908	2.66837	144	Promoter (1-2kb)	245017	250504	5488	-	TGME49_207730	1913
TGME49_chrIb	252159	252559	401	24	1.54983	3.50091	2.41231	225	Promoter (1-2kb)	245017	250504	5488	-	TGME49_207730	-1655
TGME49_chrIb	252706	253017	312	22	1.53584	3.32364	2.25215	180	Promoter (1-2kb)	251566	254589	3024	-	TGME49_207740	1572
TGME49_chrIb	253966	254942	977	14	1.43979	2.42924	1.44429	108	Promoter (<=1kb)	251566	254589	3024	-	TGME49_207740	0
TGME49_chrIb	253966	254942	977	25	1.59519	3.66179	2.56435	190	Promoter (<=1kb)	251566	254589	3024	-	TGME49_207740	0
TGME49_chrIb	253966	254942	977	62	1.98498	7.57792	6.22803	576	Promoter (<=1kb)	251566	254589	3024	-	TGME49_207740	0
TGME49_chrIb	255458	256173	716	19	1.53846	3.00097	1.96342	65	Promoter (<=1kb)	256241	264887	8647	+	TGME49_207750	-68
TGME49_chrIb	255458	256173	716	55	1.95627	6.83832	5.5306	401	Promoter (<=1kb)	256241	264887	8647	+	TGME49_207750	-68
TGME49_chrIb	255458	256173	716	38	1.78571	5.08859	3.88135	577	Promoter (<=1kb)	256241	264887	8647	+	TGME49_207750	-68
TGME49_chrIb	277303	277957	655	21	1.59138	3.24496	2.17787	70	3' UTR	277760	285219	7460	-	TGME49_207770	7262
TGME49_chrIb	277303	277957	655	49	1.92802	6.21717	4.93925	461	3' UTR	277760	285219	7460	-	TGME49_207770	7262
TGME49_chrIb	284737	285173	437	36	1.76403	4.86802	3.67701	99	Promoter (<=1kb)	277760	285219	7460	-	TGME49_207770	46
TGME49_chrIb	285552	286017	466	46	1.81772	5.92583	4.66518	52	Promoter (<=1kb)	277760	285219	7460	-	TGME49_207770	-333
TGME49_chrIb	285552	286017	466	66	1.9802	8.04128	6.66999	351	Promoter (<=1kb)	277760	285219	7460	-	TGME49_207770	-333
TGME49_chrIb	286375	286862	488	20	1.49014	3.06832	2.0191	137	Promoter (1-2kb)	277760	285219	7460	-	TGME49_207770	-1156
TGME49_chrIb	290200	290697	498	40	1.63508	5.21979	4.00651	145	Distal Intergenic	277760	285219	7460	-	TGME49_207770	-4981
TGME49_chrIb	290200	290697	498	33	1.57394	4.53878	3.36979	382	Distal Intergenic	277760	285219	7460	-	TGME49_207770	-4981
TGME49_chrIb	290995	291378	384	51	1.71972	6.39908	5.1139	218	Distal Intergenic	277760	285219	7460	-	TGME49_207770	-5776
TGME49_chrIb	293512	293819	308	36	1.59692	4.80124	3.61346	69	Distal Intergenic	299633	300831	1199	+	TGME49_207780	-5814
TGME49_chrIb	298930	299258	329	20	1.38929	3.08425	2.0341	52	Promoter (<=1kb)	299633	300831	1199	+	TGME49_207780	-375
TGME49_chrIb	299488	299753	266	26	1.44658	3.78114	2.67033	113	Promoter (<=1kb)	299633	300831	1199	+	TGME49_207780	0
TGME49_chrIb	300471	301107	637	89	1.84313	10.4044	8.92495	312	Promoter (<=1kb)	299633	300831	1199	+	TGME49_207780	838
TGME49_chrIb	301652	302846	1195	60	1.67712	7.42378	6.08411	185	Promoter (<=1kb)	299942	302667	2726	-	TGME49_207790	0
TGME49_chrIb	301652	302846	1195	138	2.06199	15.5446	13.8867	541	Promoter (<=1kb)	299942	302667	2726	-	TGME49_207790	0
TGME49_chrIb	301652	302846	1195	140	2.06227	15.7331	14.0706	874	Promoter (<=1kb)	299942	302667	2726	-	TGME49_207790	0
TGME49_chrIb	308257	308523	267	164	2.0522	18.1891	16.4545	145	Promoter (<=1kb)	307969	308050	82	+	TGME49_207810	288
TGME49_chrIb	308812	309389	578	38	1.4819	5.08723	3.88006	139	Promoter (<=1kb)	307969	308050	82	+	TGME49_207810	843
TGME49_chrIb	309619	309981	363	23	1.37636	3.45893	2.37973	49	Promoter (1-2kb)	311203	319260	8058	+	TGME49_207820	-1222
TGME49_chrIb	309619	309981	363	22	1.37311	3.35825	2.28482	336	Promoter (1-2kb)	311203	319260	8058	+	TGME49_207820	-1222
TGME49_chrIb	310173	311821	1649	35	1.47893	4.70845	3.53126	364	Promoter (<=1kb)	311203	319260	8058	+	TGME49_207820	0
TGME49_chrIb	310173	311821	1649	246	2.40099	26.5641	24.6244	652	Promoter (<=1kb)	311203	319260	8058	+	TGME49_207820	0
TGME49_chrIb	310173	311821	1649	854	3.92839	88.2759	85.4887	912	Promoter (<=1kb)	311203	319260	8058	+	TGME49_207820	0
TGME49_chrIb	310173	311821	1649	386	2.8335	40.9096	38.6962	1132	Promoter (<=1kb)	311203	319260	8058	+	TGME49_207820	0
TGME49_chrIb	310173	311821	1649	323	2.66025	34.4042	32.304	1374	Promoter (<=1kb)	311203	319260	8058	+	TGME49_207820	0
TGME49_chrIb	319201	319410	210	16	1.5062	2.69711	1.6863	104	Promoter (1-2kb)	321400	326830	5431	+	TGME49_207830	-1990
TGME49_chrIb	319809	320178	370	20	1.571	3.121	2.06873	136	Promoter (1-2kb)	321400	326830	5431	+	TGME49_207830	-1222
TGME49_chrIb	325722	325962	241	68	2.03753	8.21465	6.8329	120	3' UTR	327011	329136	2126	-	TGME49_207840	3174
TGME49_chrIb	326761	327097	337	32	1.67095	4.4041	3.24796	185	Promoter (2-3kb)	327011	329136	2126	-	TGME49_207840	2039
TGME49_chrIb	329584	329825	242	115	2.30047	13.1353	11.556	132	Promoter (<=1kb)	327011	329136	2126	-	TGME49_207840	-448
TGME49_chrIb	423501	424469	969	49	1.92802	6.21717	4.93925	96	3' UTR	424722	436989	12268	-	TGME49_207910	12520
TGME49_chrIb	423501	424469	969	88	2.29527	10.3651	8.88697	307	3' UTR	424722	436989	12268	-	TGME49_207910	12520
TGME49_chrIb	423501	424469	969	43	1.86682	5.61389	4.37196	664	3' UTR	424722	436989	12268	-	TGME49_207910	12520
TGME49_chrIb	436778	437544	767	19	1.56078	3.0187	1.97243	92	Promoter (<=1kb)	424722	436989	12268	-	TGME49_207910	0
TGME49_chrIb	436778	437544	767	46	1.89742	5.9122	4.65215	313	Promoter (<=1kb)	424722	436989	12268	-	TGME49_207910	0
TGME49_chrIb	436778	437544	767	64	2.08104	7.83883	6.47469	534	Promoter (<=1kb)	424722	436989	12268	-	TGME49_207910	0
TGME49_chrIb	442986	443185	200	21	1.59138	3.24496	2.17787	92	Downstream (<1kb)	443236	446888	3653	-	TGME49_207930	3703
TGME49_chrIb	442986	443185	200	19	1.56078	3.0187	1.97243	127	Downstream (<1kb)	443236	446888	3653	-	TGME49_207930	3703
TGME49_chrIb	443666	443889	224	23	1.62199	3.47889	2.39152	51	Promoter (2-3kb)	443236	446888	3653	-	TGME49_207930	2999
TGME49_chrIb	447487	448052	566	71	2.14225	8.53107	7.13369	348	Promoter (<=1kb)	443236	446888	3653	-	TGME49_207930	-599
TGME49_chrIb	454510	455224	715	49	1.92802	6.21717	4.93925	324	Promoter (<=1kb)	448536	455061	6526	-	TGME49_207940	0
TGME49_chrIb	454510	455224	715	19	1.56078	3.0187	1.97243	573	Promoter (<=1kb)	448536	455061	6526	-	TGME49_207940	0
TGME49_chrIb	459414	460538	1125	117	2.38713	13.3222	11.7347	528	Promoter (<=1kb)	459126	460087	962	-	TGME49_207955	0
TGME49_chrIb	459414	460538	1125	143	2.596	16.0406	14.368	990	Promoter (<=1kb)	459126	460087	962	-	TGME49_207955	0
TGME49_chrIb	475191	475821	631	44	1.70801	5.72838	4.48147	90	Promoter (<=1kb)	475584	483113	7530	+	TGME49_207965	0
TGME49_chrIb	475191	475821	631	25	1.51154	3.60582	2.51153	301	Promoter (<=1kb)	475584	483113	7530	+	TGME49_207965	0
TGME49_chrIb	475191	475821	631	147	2.34405	16.4381	14.7533	522	Promoter (<=1kb)	475584	483113	7530	+	TGME49_207965	0
TGME49_chrIb	475987	476808	822	50	1.71904	6.33615	5.05347	98	Promoter (<=1kb)	475584	483113	7530	+	TGME49_207965	403
TGME49_chrIb	475987	476808	822	97	2.03074	11.2791	9.76567	350	Promoter (<=1kb)	475584	483113	7530	+	TGME49_207965	403
TGME49_chrIb	479196	479862	667	19	1.42035	2.94387	1.90995	220	Exon (TGME49_207965-t26_1/TGME49_207965, exon 5 of 7)	475584	483113	7530	+	TGME49_207965	3612
TGME49_chrIb	479196	479862	667	41	1.63964	5.40707	4.17969	359	Exon (TGME49_207965-t26_1/TGME49_207965, exon 5 of 7)	475584	483113	7530	+	TGME49_207965	3612
TGME49_chrIb	480426	481019	594	37	1.60766	4.99369	3.7969	68	Promoter (2-3kb)	483595	498212	14618	+	TGME49_207970	-2576
TGME49_chrIb	480426	481019	594	43	1.66174	5.58371	4.34864	274	Promoter (2-3kb)	483595	498212	14618	+	TGME49_207970	-2576
TGME49_chrIb	484993	485695	703	33	1.6572	4.54903	3.37961	99	Promoter (1-2kb)	483595	498212	14618	+	TGME49_207970	1398
TGME49_chrIb	484993	485695	703	27	1.59806	3.90085	2.78359	371	Promoter (1-2kb)	483595	498212	14618	+	TGME49_207970	1398
TGME49_chrIb	484993	485695	703	33	1.6683	4.53693	3.36806	532	Promoter (1-2kb)	483595	498212	14618	+	TGME49_207970	1398
TGME49_chrIb	488259	488747	489	36	1.76678	4.82637	3.63742	349	Exon (TGME49_207970.R634/TGME49_207970, exon 5 of 10)	483595	498212	14618	+	TGME49_207970	4664
TGME49_chrIb	488997	489410	414	44	1.8686	5.69937	4.45366	103	Exon (TGME49_207970.R634/TGME49_207970, exon 5 of 10)	483595	498212	14618	+	TGME49_207970	5402
TGME49_chrIb	516734	517583	850	24	1.58858	3.5296	2.43945	204	Promoter (1-2kb)	519289	529250	9962	+	TGME49_208020	-1706
TGME49_chrIb	516734	517583	850	38	1.75108	5.01376	3.81603	320	Promoter (1-2kb)	519289	529250	9962	+	TGME49_208020	-1706
TGME49_chrIb	516734	517583	850	33	1.69995	4.51517	3.34738	491	Promoter (1-2kb)	519289	529250	9962	+	TGME49_208020	-1706
TGME49_chrIb	516734	517583	850	44	1.80851	5.6518	4.40822	801	Promoter (1-2kb)	519289	529250	9962	+	TGME49_208020	-1706
TGME49_chrIb	518477	518739	263	71	2.05479	8.55241	7.15427	115	Promoter (<=1kb)	519289	529250	9962	+	TGME49_208020	-550
TGME49_chrIb	518942	519486	545	15	1.45334	2.5708	1.57639	52	Promoter (<=1kb)	519289	529250	9962	+	TGME49_208020	0
TGME49_chrIb	518942	519486	545	36	1.70597	4.83444	3.64508	393	Promoter (<=1kb)	519289	529250	9962	+	TGME49_208020	0
TGME49_chrIb	525649	527971	2323	63	1.62556	7.72138	6.36612	120	Exon (TGME49_208020.R636/TGME49_208020, exon 1 of 2)	531351	534471	3121	+	TGME49_208030	-3380
TGME49_chrIb	525649	527971	2323	363	2.59945	38.5614	36.3879	533	Exon (TGME49_208020.R636/TGME49_208020, exon 1 of 2)	531351	534471	3121	+	TGME49_208030	-3380
TGME49_chrIb	525649	527971	2323	443	2.68109	46.6236	44.3186	1130	Exon (TGME49_208020.R636/TGME49_208020, exon 1 of 2)	531351	534471	3121	+	TGME49_208030	-3380
TGME49_chrIb	525649	527971	2323	999	3.65194	102.821	99.911	1599	Exon (TGME49_208020.R636/TGME49_208020, exon 1 of 2)	531351	534471	3121	+	TGME49_208030	-3380
TGME49_chrIb	525649	527971	2323	58	1.53457	7.21	5.87845	2079	Exon (TGME49_208020.R636/TGME49_208020, exon 1 of 2)	531351	534471	3121	+	TGME49_208030	-3380
TGME49_chrIb	525649	527971	2323	50	1.49132	6.29521	5.01415	2227	Exon (TGME49_208020.R636/TGME49_208020, exon 1 of 2)	531351	534471	3121	+	TGME49_208030	-3380
TGME49_chrIb	530701	532225	1525	60	1.53832	7.38502	6.04689	129	Promoter (<=1kb)	531351	534471	3121	+	TGME49_208030	0
TGME49_chrIb	530701	532225	1525	398	2.57587	42.0377	39.8065	564	Promoter (<=1kb)	531351	534471	3121	+	TGME49_208030	0
TGME49_chrIb	530701	532225	1525	252	2.26677	27.2424	25.288	1063	Promoter (<=1kb)	531351	534471	3121	+	TGME49_208030	0
TGME49_chrIb	548398	548803	406	107	2.44828	12.3397	10.7856	135	Promoter (<=1kb)	535393	548630	13238	-	TGME49_208040	0
TGME49_chrIb	601897	602102	206	40	1.83621	5.32234	4.09861	98	Promoter (<=1kb)	595128	602127	7000	-	TGME49_208200	25
TGME49_chrIb	602254	602497	244	52	1.95863	6.52871	5.23335	198	Promoter (<=1kb)	602283	604570	2288	+	TGME49_208300	0
TGME49_chrIb	607939	608674	736	87	2.24752	10.18	8.7115	273	Promoter (<=1kb)	607753	611250	3498	+	TGME49_208320	186
TGME49_chrIb	607939	608674	736	41	1.77453	5.38001	4.15379	605	Promoter (<=1kb)	607753	611250	3498	+	TGME49_208320	186
TGME49_chrIb	611683	614112	2430	35	1.69661	4.76031	3.57449	181	Promoter (<=1kb)	611726	613317	1592	+	TGME49_208330	0
TGME49_chrIb	611683	614112	2430	46	1.80632	5.89634	4.64227	446	Promoter (<=1kb)	611726	613317	1592	+	TGME49_208330	0
TGME49_chrIb	611683	614112	2430	47	1.82278	6.03533	4.7701	787	Promoter (<=1kb)	611726	613317	1592	+	TGME49_208330	0
TGME49_chrIb	611683	614112	2430	113	2.36241	12.9424	11.3683	1187	Promoter (<=1kb)	611726	613317	1592	+	TGME49_208330	0
TGME49_chrIb	611683	614112	2430	484	4.36839	50.8334	48.4661	1618	Promoter (<=1kb)	611726	613317	1592	+	TGME49_208330	0
TGME49_chrIb	611683	614112	2430	304	3.57347	32.4931	30.4296	1841	Promoter (<=1kb)	611726	613317	1592	+	TGME49_208330	0
TGME49_chrIb	611683	614112	2430	160	2.77778	17.7415	16.0191	2038	Promoter (<=1kb)	611726	613317	1592	+	TGME49_208330	0
TGME49_chrIb	611683	614112	2430	24	1.61677	3.49239	2.40426	2413	Promoter (<=1kb)	611726	613317	1592	+	TGME49_208330	0
TGME49_chrIb	623845	624327	483	61	2.05044	7.50188	6.15475	335	3' UTR	624122	627731	3610	-	TGME49_208350	3404
TGME49_chrIb	629073	629978	906	96	2.35647	11.1386	9.62925	532	Promoter (<=1kb)	630500	634460	3961	+	TGME49_208360	-522
TGME49_chrIb	635098	636705	1608	303	3.1407	32.4228	30.3605	291	Promoter (<=1kb)	635939	641745	5807	+	TGME49_208370	0
TGME49_chrIb	635098	636705	1608	1054	5.61869	108.395	105.438	686	Promoter (<=1kb)	635939	641745	5807	+	TGME49_208370	0
TGME49_chrIb	635098	636705	1608	95	2.07909	11.0433	9.54047	1234	Promoter (<=1kb)	635939	641745	5807	+	TGME49_208370	0
TGME49_chrIb	635098	636705	1608	86	2.01288	10.0942	8.62845	1478	Promoter (<=1kb)	635939	641745	5807	+	TGME49_208370	0
TGME49_chrIb	641947	642366	420	86	2.23707	10.0875	8.62193	105	Promoter (1-2kb)	642140	644105	1966	-	TGME49_208380	1739
TGME49_chrIb	643348	643686	339	85	2.26466	9.98679	8.52437	164	Promoter (<=1kb)	642140	644105	1966	-	TGME49_208380	419
TGME49_chrIb	643886	644218	333	38	1.80561	5.03764	3.83278	141	Promoter (<=1kb)	642140	644105	1966	-	TGME49_208380	0
TGME49_chrIb	644818	645175	358	58	2.01983	7.17115	5.84103	160	Promoter (<=1kb)	645725	652703	6979	+	TGME49_208390	-550
TGME49_chrIb	679419	680026	608	49	1.92802	6.21717	4.93925	97	Intron (TGME49_208410.R641/TGME49_208410, intron 6 of 16)	670160	687624	17465	-	TGME49_208410	7598
TGME49_chrIb	679419	680026	608	21	1.59138	3.24496	2.17787	326	Intron (TGME49_208410.R641/TGME49_208410, intron 6 of 16)	670160	687624	17465	-	TGME49_208410	7598
TGME49_chrIb	687445	688612	1168	126	2.22563	14.2879	12.6695	309	Promoter (<=1kb)	670160	687624	17465	-	TGME49_208410	0
TGME49_chrIb	687445	688612	1168	399	3.41085	42.1953	39.9606	579	Promoter (<=1kb)	670160	687624	17465	-	TGME49_208410	0
TGME49_chrIb	689816	690899	1084	31	1.58	4.30659	3.15535	62	Promoter (<=1kb)	690629	704688	14060	+	TGME49_208420	0
TGME49_chrIb	689816	690899	1084	389	3.46249	41.1818	38.9645	711	Promoter (<=1kb)	690629	704688	14060	+	TGME49_208420	0
TGME49_chrIb	701828	702218	391	58	2.01983	7.17115	5.84103	109	Exon (TGME49_208420.R642/TGME49_208420, exon 16 of 17)	703230	709736	6507	-	TGME49_208430	7518
TGME49_chrIb	708829	710142	1314	14	1.37476	2.44507	1.45902	48	Promoter (<=1kb)	703230	709736	6507	-	TGME49_208430	0
TGME49_chrIb	708829	710142	1314	125	2.20231	14.198	12.5819	452	Promoter (<=1kb)	703230	709736	6507	-	TGME49_208430	0
TGME49_chrIb	708829	710142	1314	199	2.55046	21.7685	19.9417	709	Promoter (<=1kb)	703230	709736	6507	-	TGME49_208430	0
TGME49_chrIb	708829	710142	1314	960	4.96557	98.928	96.0515	984	Promoter (<=1kb)	703230	709736	6507	-	TGME49_208430	0
TGME49_chrIb	711498	711745	248	14	1.34702	2.45747	1.47061	97	Promoter (1-2kb)	710000	711311	1312	+	TGME49_208440	1498
TGME49_chrIb	711498	711745	248	23	1.43563	3.45129	2.3725	222	Promoter (1-2kb)	710000	711311	1312	+	TGME49_208440	1498
TGME49_chrIb	715616	715993	378	60	1.67675	7.36791	6.03042	74	Promoter (<=1kb)	712002	715568	3567	-	TGME49_208450	-48
TGME49_chrIb	716210	717332	1123	197	2.34783	21.5221	19.7006	383	Promoter (<=1kb)	712002	715568	3567	-	TGME49_208450	-642
TGME49_chrIb	716210	717332	1123	24	1.4367	3.5432	2.45233	874	Promoter (<=1kb)	712002	715568	3567	-	TGME49_208450	-642
TGME49_chrIb	717858	718248	391	21	1.4138	3.24423	2.17787	219	Promoter (<=1kb)	717905	717976	72	-	TGME49_208460	0
TGME49_chrIb	717858	718248	391	21	1.4138	3.24423	2.17787	324	Promoter (<=1kb)	717905	717976	72	-	TGME49_208460	0
TGME49_chrIb	719134	720318	1185	23	1.43652	3.45978	2.38054	201	Promoter (<=1kb)	719215	719286	72	+	TGME49_208470	0
TGME49_chrIb	719134	720318	1185	137	2.16208	15.413	13.7583	700	Promoter (<=1kb)	719215	719286	72	+	TGME49_208470	0
TGME49_chrIb	738846	739045	200	14	1.46897	2.38705	1.40485	99	Promoter (<=1kb)	738812	746958	8147	+	TGME49_208510	34
TGME49_chrIb	747698	748264	567	52	1.95863	6.52871	5.23335	146	Promoter (<=1kb)	749126	761397	12272	+	TGME49_208530	-862
TGME49_chrIb	772577	773965	1389	97	2.18003	11.2705	9.75735	325	Promoter (<=1kb)	773881	776640	2760	+	TGME49_208550	0
TGME49_chrIb	772577	773965	1389	81	2.06209	9.64044	8.19302	727	Promoter (<=1kb)	773881	776640	2760	+	TGME49_208550	0
TGME49_chrIb	772577	773965	1389	356	3.48944	37.8518	35.6904	1151	Promoter (<=1kb)	773881	776640	2760	+	TGME49_208550	0
TGME49_chrIb	774290	774582	293	46	1.75947	5.92411	4.66353	222	Promoter (<=1kb)	773881	776640	2760	+	TGME49_208550	409
TGME49_chrIb	776249	777511	1263	43	1.7138	5.56276	4.32862	118	Promoter (2-3kb)	773881	776640	2760	+	TGME49_208550	2368
TGME49_chrIb	776249	777511	1263	16	1.41949	2.62407	1.618	408	Promoter (2-3kb)	773881	776640	2760	+	TGME49_208550	2368
TGME49_chrIb	776249	777511	1263	310	3.16008	33.1144	31.0391	944	Promoter (2-3kb)	773881	776640	2760	+	TGME49_208550	2368
TGME49_chrIb	783268	785629	2362	169	2.44368	18.6993	16.951	428	Promoter (<=1kb)	776756	783980	7225	-	TGME49_208560	0
TGME49_chrIb	783268	785629	2362	102	2.07704	11.7719	10.2406	783	Promoter (<=1kb)	776756	783980	7225	-	TGME49_208560	0
TGME49_chrIb	783268	785629	2362	125	2.21005	14.1925	12.5766	1041	Promoter (<=1kb)	776756	783980	7225	-	TGME49_208560	0
TGME49_chrIb	783268	785629	2362	299	2.99887	32.02	29.9662	1468	Promoter (<=1kb)	776756	783980	7225	-	TGME49_208560	0
TGME49_chrIb	783268	785629	2362	319	3.07896	34.0675	31.9744	1847	Promoter (<=1kb)	776756	783980	7225	-	TGME49_208560	0
TGME49_chrIb	783268	785629	2362	120	2.18465	13.6461	12.0471	2194	Promoter (<=1kb)	776756	783980	7225	-	TGME49_208560	0
TGME49_chrIb	786020	786673	654	13	1.36054	2.31984	1.35083	50	Promoter (<=1kb)	785665	792195	6531	+	TGME49_208570	355
TGME49_chrIb	786020	786673	654	31	1.5631	4.27713	3.12735	175	Promoter (<=1kb)	785665	792195	6531	+	TGME49_208570	355
TGME49_chrIb	786020	786673	654	15	1.38462	2.49515	1.50576	563	Promoter (<=1kb)	785665	792195	6531	+	TGME49_208570	355
TGME49_chrIb	802561	803317	757	163	2.84613	18.0747	16.3425	131	Promoter (<=1kb)	792795	803036	10242	-	TGME49_208580	0
TGME49_chrIb	802561	803317	757	361	3.97846	38.3526	36.1822	385	Promoter (<=1kb)	792795	803036	10242	-	TGME49_208580	0
TGME49_chrIb	802561	803317	757	132	2.6319	14.8832	13.244	656	Promoter (<=1kb)	792795	803036	10242	-	TGME49_208580	0
TGME49_chrIb	812046	812282	237	26	1.65259	3.72039	2.61274	164	3' UTR	813500	820890	7391	-	TGME49_208710	8608
TGME49_chrIb	820159	820534	376	135	2.60567	15.2394	13.5916	242	Promoter (<=1kb)	813500	820890	7391	-	TGME49_208710	356
TGME49_chrIb	820730	821081	352	36	1.75637	4.87316	3.68192	246	Promoter (<=1kb)	813500	820890	7391	-	TGME49_208710	0
TGME49_chrIb	822600	822958	359	13	1.44476	2.34317	1.3725	47	Promoter (1-2kb)	813500	820890	7391	-	TGME49_208710	-1710
TGME49_chrIb	823113	823359	247	42	1.82232	5.493	4.26184	115	Promoter (2-3kb)	813500	820890	7391	-	TGME49_208710	-2223
TGME49_chrIb	823690	824090	401	175	2.84576	19.2924	17.529	193	Promoter (1-2kb)	823660	825937	2278	-	TGME49_208718	1847
TGME49_chrIb	830100	831156	1057	859	4.17019	88.749	85.9571	491	Promoter (2-3kb)	826178	827162	985	-	TGME49_208722	-2938
TGME49_chrIb	830100	831156	1057	548	3.39549	57.2762	54.824	734	Promoter (2-3kb)	826178	827162	985	-	TGME49_208722	-2938
TGME49_chrIb	836893	838772	1880	20	1.26177	3.11726	2.0652	98	Promoter (<=1kb)	832243	838305	6063	-	TGME49_208730	0
TGME49_chrIb	836893	838772	1880	92	1.57095	10.7665	9.2721	374	Promoter (<=1kb)	832243	838305	6063	-	TGME49_208730	0
TGME49_chrIb	836893	838772	1880	366	2.21834	38.8183	36.641	591	Promoter (<=1kb)	832243	838305	6063	-	TGME49_208730	0
TGME49_chrIb	836893	838772	1880	903	3.04713	93.1405	90.3109	811	Promoter (<=1kb)	832243	838305	6063	-	TGME49_208730	0
TGME49_chrIb	836893	838772	1880	1167	3.38458	119.776	116.733	1050	Promoter (<=1kb)	832243	838305	6063	-	TGME49_208730	0
TGME49_chrIb	836893	838772	1880	1084	3.29678	111.44	108.458	1495	Promoter (<=1kb)	832243	838305	6063	-	TGME49_208730	0
TGME49_chrIb	840579	840789	211	82	1.56582	9.7469	8.29621	108	Promoter (1-2kb)	838944	842008	3065	-	TGME49_208740	1219
TGME49_chrIb	840972	841233	262	39	1.3863	5.20455	3.99197	99	Promoter (<=1kb)	838944	842008	3065	-	TGME49_208740	775
TGME49_chrIb	841436	842135	700	37	1.37395	4.90042	3.7079	87	Promoter (<=1kb)	838944	842008	3065	-	TGME49_208740	0
TGME49_chrIb	841436	842135	700	119	1.70921	13.5619	11.9679	501	Promoter (<=1kb)	838944	842008	3065	-	TGME49_208740	0
TGME49_chrIb	851378	851825	448	54	1.93061	6.7111	5.40834	89	Promoter (2-3kb)	849861	854286	4426	-	TGME49_208760	2461
TGME49_chrIb	851378	851825	448	57	1.9527	7.05369	5.73279	329	Promoter (2-3kb)	849861	854286	4426	-	TGME49_208760	2461
TGME49_chrIb	853980	854415	436	43	1.82687	5.59539	4.35984	112	Promoter (<=1kb)	849861	854286	4426	-	TGME49_208760	0
TGME49_chrIb	856246	856730	485	60	2.00918	7.43826	6.09807	120	Promoter (<=1kb)	857025	859726	2702	+	TGME49_208780	-295
TGME49_chrIb	856246	856730	485	31	1.70188	4.25598	3.1073	354	Promoter (<=1kb)	857025	859726	2702	+	TGME49_208780	-295
TGME49_chrIb	864693	866014	1322	33	1.7444	4.4892	3.32266	102	Promoter (<=1kb)	860352	865122	4771	-	TGME49_208790	0
TGME49_chrIb	864693	866014	1322	145	2.72371	16.2224	14.5427	541	Promoter (<=1kb)	860352	865122	4771	-	TGME49_208790	0
TGME49_chrIb	864693	866014	1322	297	3.64182	31.7834	29.7336	765	Promoter (<=1kb)	860352	865122	4771	-	TGME49_208790	0
TGME49_chrIb	864693	866014	1322	128	2.6013	14.4466	12.8213	1083	Promoter (<=1kb)	860352	865122	4771	-	TGME49_208790	0
TGME49_chrIb	870075	870309	235	70	2.05005	8.41758	7.02847	127	Promoter (<=1kb)	871216	875506	4291	+	TGME49_208810	-907
TGME49_chrIb	871621	871820	200	14	1.46897	2.38705	1.40485	96	Promoter (<=1kb)	871216	875506	4291	+	TGME49_208810	405
TGME49_chrIb	872120	872817	698	68	2.11164	8.18192	6.80135	240	Promoter (<=1kb)	871216	875506	4291	+	TGME49_208810	904
TGME49_chrIb	872120	872817	698	23	1.60899	3.39783	2.32212	554	Promoter (<=1kb)	871216	875506	4291	+	TGME49_208810	904
TGME49_chrIb	873952	874969	1018	20	1.55699	3.07628	2.0266	132	Promoter (2-3kb)	871216	875506	4291	+	TGME49_208810	2736
TGME49_chrIb	873952	874969	1018	202	3.02245	22.0663	20.2314	639	Promoter (2-3kb)	871216	875506	4291	+	TGME49_208810	2736
TGME49_chrIb	886052	886415	364	25	1.56176	3.62853	2.53295	127	Promoter (<=1kb)	875353	886622	11270	-	TGME49_208820	207
TGME49_chrIb	886569	887847	1279	226	2.8777	24.5905	22.6942	172	Promoter (<=1kb)	875353	886622	11270	-	TGME49_208820	0
TGME49_chrIb	886569	887847	1279	81	2.02262	9.58788	8.14632	573	Promoter (<=1kb)	875353	886622	11270	-	TGME49_208820	0
TGME49_chrIb	886569	887847	1279	123	2.28048	13.9589	12.3518	897	Promoter (<=1kb)	875353	886622	11270	-	TGME49_208820	0
TGME49_chrIb	888313	888808	496	34	1.61421	4.65488	3.48024	140	Promoter (1-2kb)	875353	886622	11270	-	TGME49_208820	-1691
TGME49_chrIb	888313	888808	496	21	1.46881	3.16267	2.1078	374	Promoter (1-2kb)	875353	886622	11270	-	TGME49_208820	-1691
TGME49_chrIb	888313	888808	496	40	1.66133	5.23156	4.01778	481	Promoter (1-2kb)	875353	886622	11270	-	TGME49_208820	-1691
TGME49_chrIb	890672	891291	620	55	1.79725	6.91232	5.59687	99	Promoter (<=1kb)	888008	890696	2689	-	TGME49_208830	0
TGME49_chrIb	890672	891291	620	63	1.8579	7.67697	6.32346	447	Promoter (<=1kb)	888008	890696	2689	-	TGME49_208830	0
TGME49_chrIb	891869	892246	378	31	1.63094	4.33789	3.18509	138	Promoter (1-2kb)	888008	890696	2689	-	TGME49_208830	-1173
TGME49_chrIb	892769	893085	317	13	1.4248	2.31197	1.34351	82	Promoter (2-3kb)	888008	890696	2689	-	TGME49_208830	-2073
TGME49_chrIb	905228	905463	236	43	1.75734	5.5441	4.31072	101	Promoter (<=1kb)	891290	906251	14962	-	TGME49_208842	788
TGME49_chrIb	905811	907090	1280	51	1.8267	6.47379	5.18568	133	Promoter (<=1kb)	891290	906251	14962	-	TGME49_208842	0
TGME49_chrIb	905811	907090	1280	148	2.50117	16.579	14.8908	497	Promoter (<=1kb)	891290	906251	14962	-	TGME49_208842	0
TGME49_chrIb	905811	907090	1280	196	2.76606	21.4504	19.6325	795	Promoter (<=1kb)	891290	906251	14962	-	TGME49_208842	0
TGME49_chrIb	905811	907090	1280	99	2.19319	11.5172	9.99684	1029	Promoter (<=1kb)	891290	906251	14962	-	TGME49_208842	0
TGME49_chrIb	907627	908937	1311	159	2.55458	17.6363	15.9162	262	Promoter (<=1kb)	906714	909228	2515	+	TGME49_208850	913
TGME49_chrIb	907627	908937	1311	53	1.83892	6.65379	5.35335	509	Promoter (<=1kb)	906714	909228	2515	+	TGME49_208850	913
TGME49_chrIb	907627	908937	1311	42	1.7329	5.45153	4.22216	1108	Promoter (<=1kb)	906714	909228	2515	+	TGME49_208850	913
TGME49_chrIb	923680	923891	212	23	1.62199	3.47889	2.39152	96	Downstream (<1kb)	924312	929451	5140	-	TGME49_208970	5560
TGME49_chrIb	929045	929403	359	14	1.46897	2.38705	1.40485	94	Promoter (<=1kb)	924312	929451	5140	-	TGME49_208970	48
TGME49_chrIb	930779	931111	333	15	1.49957	2.58964	1.58578	215	Promoter (<=1kb)	931795	934582	2788	+	TGME49_208980	-684
TGME49_chrIb	931624	932269	646	196	3.06035	21.4911	19.6702	315	Promoter (<=1kb)	931795	934582	2788	+	TGME49_208980	0
TGME49_chrIb	943316	943643	328	17	1.53018	2.80023	1.77509	107	Exon (TGME49_209000.R661/TGME49_209000, exon 2 of 5)	935520	938840	3321	+	TGME49_208990	7796
TGME49_chrIb	947219	947575	357	14	1.46897	2.38705	1.40485	138	Exon (TGME49_209000.R661/TGME49_209000, exon 2 of 5)	935520	938840	3321	+	TGME49_208990	11699
TGME49_chrIb	980471	981186	716	291	3.61122	31.2073	29.169	174	Promoter (<=1kb)	939704	980453	40750	-	TGME49_209000	-18
TGME49_chrIb	982320	982577	258	23	1.62199	3.47889	2.39152	135	Promoter (<=1kb)	981260	982520	1261	-	TGME49_209005	0
TGME49_chrIb	995107	995457	351	22	1.39734	3.27896	2.20992	77	Promoter (<=1kb)	986228	994583	8356	-	TGME49_209020	-524
TGME49_chrIb	995107	995457	351	17	1.35135	2.76847	1.75314	242	Promoter (<=1kb)	986228	994583	8356	-	TGME49_209020	-524
TGME49_chrIb	996309	997000	692	78	1.76084	9.23104	7.80546	336	Promoter (1-2kb)	998344	1000658	2315	+	TGME49_209030	-1344
TGME49_chrIb	997284	999086	1803	39	1.51941	5.18072	3.96924	137	Promoter (<=1kb)	998344	1000658	2315	+	TGME49_209030	0
TGME49_chrIb	997284	999086	1803	214	2.30653	23.267	21.4032	533	Promoter (<=1kb)	998344	1000658	2315	+	TGME49_209030	0
TGME49_chrIb	997284	999086	1803	1118	4.45606	114.819	111.813	890	Promoter (<=1kb)	998344	1000658	2315	+	TGME49_209030	0
TGME49_chrIb	997284	999086	1803	222	2.31334	24.1166	22.2315	1261	Promoter (<=1kb)	998344	1000658	2315	+	TGME49_209030	0
TGME49_chrIb	997284	999086	1803	474	3.00716	49.7547	47.4033	1606	Promoter (<=1kb)	998344	1000658	2315	+	TGME49_209030	0
TGME49_chrIb	1014376	1016559	2184	80	2.0488	9.50373	8.065	188	Promoter (<=1kb)	1009857	1016179	6323	-	TGME49_209050	0
TGME49_chrIb	1014376	1016559	2184	255	3.07183	27.491	25.5301	509	Promoter (<=1kb)	1009857	1016179	6323	-	TGME49_209050	0
TGME49_chrIb	1014376	1016559	2184	228	2.99061	24.7415	22.8422	980	Promoter (<=1kb)	1009857	1016179	6323	-	TGME49_209050	0
TGME49_chrIb	1014376	1016559	2184	39	1.7387	5.21093	3.99808	1295	Promoter (<=1kb)	1009857	1016179	6323	-	TGME49_209050	0
TGME49_chrIb	1014376	1016559	2184	21	1.52653	3.18449	2.12836	1493	Promoter (<=1kb)	1009857	1016179	6323	-	TGME49_209050	0
TGME49_chrIb	1014376	1016559	2184	113	2.33551	12.9112	11.3379	1852	Promoter (<=1kb)	1009857	1016179	6323	-	TGME49_209050	0
TGME49_chrIb	1018567	1018922	356	20	1.51822	3.09165	2.04107	151	Promoter (<=1kb)	1018772	1028217	9446	+	TGME49_209060	0
TGME49_chrIb	1029379	1029637	259	58	2.01983	7.17115	5.84103	136	Promoter (2-3kb)	1030069	1031660	1592	-	TGME49_209070	2023
TGME49_chrIb	1033683	1034368	686	172	2.90734	19.0286	17.2708	130	Promoter (<=1kb)	1031897	1034186	2290	-	TGME49_209080	0
TGME49_chrIb	1033683	1034368	686	258	3.4276	27.8281	25.8591	528	Promoter (<=1kb)	1031897	1034186	2290	-	TGME49_209080	0
TGME49_chrIb	1034549	1034748	200	30	1.7138	4.22564	3.07848	52	Promoter (<=1kb)	1034377	1035961	1585	+	TGME49_209090	172
TGME49_chrIb	1046632	1047227	596	21	1.59138	3.24496	2.17787	110	Promoter (<=1kb)	1037833	1047256	9424	-	TGME49_209100	29
TGME49_chrIb	1046632	1047227	596	40	1.83621	5.32234	4.09861	459	Promoter (<=1kb)	1037833	1047256	9424	-	TGME49_209100	29
TGME49_chrIb	1047619	1047818	200	23	1.62199	3.47889	2.39152	48	Promoter (<=1kb)	1037833	1047256	9424	-	TGME49_209100	-363
TGME49_chrIb	1053067	1053840	774	26	1.65259	3.72039	2.61274	215	Promoter (<=1kb)	1048357	1053469	5113	-	TGME49_209108	0
TGME49_chrIb	1053067	1053840	774	49	1.92802	6.21717	4.93925	620	Promoter (<=1kb)	1048357	1053469	5113	-	TGME49_209108	0
TGME49_chrIb	1068820	1069844	1025	68	2.11164	8.18192	6.80135	126	Promoter (<=1kb)	1057112	1068829	11718	-	TGME49_209130	0
TGME49_chrIb	1068820	1069844	1025	355	3.94786	37.7383	35.5786	375	Promoter (<=1kb)	1057112	1068829	11718	-	TGME49_209130	0
TGME49_chrIb	1068820	1069844	1025	211	3.15216	23.0203	21.1613	619	Promoter (<=1kb)	1057112	1068829	11718	-	TGME49_209130	0
TGME49_chrIb	1075081	1075991	911	502	4.65174	52.6628	50.2704	331	Promoter (<=1kb)	1070270	1075287	5018	-	TGME49_209140	0
TGME49_chrIb	1075081	1075991	911	128	2.6013	14.4466	12.8213	545	Promoter (<=1kb)	1070270	1075287	5018	-	TGME49_209140	0
TGME49_chrIb	1075081	1075991	911	201	3.09096	21.9966	20.1631	793	Promoter (<=1kb)	1070270	1075287	5018	-	TGME49_209140	0
TGME49_chrIb	1076317	1076557	241	28	1.68319	3.96934	2.84182	110	Promoter (<=1kb)	1075531	1080179	4649	+	TGME49_209150	786
TGME49_chrIb	1090668	1091188	521	40	1.83621	5.32234	4.09861	86	Promoter (<=1kb)	1079617	1090088	10472	-	TGME49_209160	-580
TGME49_chrIb	1094623	1094840	218	27	1.47382	3.85139	2.73676	94	Promoter (<=1kb)	1091485	1094311	2827	-	TGME49_209170	-312
TGME49_chrIb	1096849	1099178	2330	90	1.89279	10.5621	9.07769	190	Promoter (<=1kb)	1099011	1102175	3165	+	TGME49_209180	0
TGME49_chrIb	1096849	1099178	2330	70	1.77337	8.44414	7.05415	410	Promoter (<=1kb)	1099011	1102175	3165	+	TGME49_209180	0
TGME49_chrIb	1096849	1099178	2330	145	2.15569	16.2356	14.5556	639	Promoter (<=1kb)	1099011	1102175	3165	+	TGME49_209180	0
TGME49_chrIb	1096849	1099178	2330	97	1.9225	11.2925	9.77872	1038	Promoter (<=1kb)	1099011	1102175	3165	+	TGME49_209180	0
TGME49_chrIb	1096849	1099178	2330	151	2.17456	16.8528	15.1555	1456	Promoter (<=1kb)	1099011	1102175	3165	+	TGME49_209180	0
TGME49_chrIb	1096849	1099178	2330	881	4.34132	90.9602	88.1487	1932	Promoter (<=1kb)	1099011	1102175	3165	+	TGME49_209180	0
TGME49_chrIb	1096849	1099178	2330	140	2.12861	15.6983	14.0367	2185	Promoter (<=1kb)	1099011	1102175	3165	+	TGME49_209180	0
TGME49_chrIb	1103704	1104293	590	28	1.63675	4.00305	2.87379	81	3' UTR	1099011	1102175	3165	+	TGME49_209180	4693
TGME49_chrIb	1103704	1104293	590	39	1.80902	5.19393	3.98184	368	3' UTR	1099011	1102175	3165	+	TGME49_209180	4693
TGME49_chrIb	1109663	1110043	381	44	1.78749	5.73753	4.4902	272	Promoter (<=1kb)	1103119	1109845	6727	-	TGME49_209190	0
TGME49_chrIb	1110436	1112357	1922	179	2.75651	19.679	17.905	174	Promoter (<=1kb)	1111748	1120948	9201	+	TGME49_209200	0
TGME49_chrIb	1110436	1112357	1922	109	2.32499	12.559	10.9988	647	Promoter (<=1kb)	1111748	1120948	9201	+	TGME49_209200	0
TGME49_chrIb	1110436	1112357	1922	331	3.54209	35.2406	33.1254	1154	Promoter (<=1kb)	1111748	1120948	9201	+	TGME49_209200	0
TGME49_chrIb	1110436	1112357	1922	304	3.41727	32.5073	30.4434	1369	Promoter (<=1kb)	1111748	1120948	9201	+	TGME49_209200	0
TGME49_chrIb	1110436	1112357	1922	207	2.92158	22.6225	20.7737	1617	Promoter (<=1kb)	1111748	1120948	9201	+	TGME49_209200	0
TGME49_chrIb	1110436	1112357	1922	69	2.02149	8.33798	6.95175	1871	Promoter (<=1kb)	1111748	1120948	9201	+	TGME49_209200	0
TGME49_chrIb	1118906	1119176	271	28	1.68319	3.96934	2.84182	52	Intron (TGME49_209200-t26_1/TGME49_209200, intron 10 of 11)	1122930	1133247	10318	+	TGME49_209210	-3754
TGME49_chrIb	1121614	1123340	1727	71	2.14225	8.53107	7.13369	146	Promoter (<=1kb)	1122930	1133247	10318	+	TGME49_209210	0
TGME49_chrIb	1121614	1123340	1727	237	3.30518	25.6515	23.7312	580	Promoter (<=1kb)	1122930	1133247	10318	+	TGME49_209210	0
TGME49_chrIb	1121614	1123340	1727	88	2.29527	10.3651	8.88697	988	Promoter (<=1kb)	1122930	1133247	10318	+	TGME49_209210	0
TGME49_chrIb	1121614	1123340	1727	216	3.18277	23.5384	21.6671	1270	Promoter (<=1kb)	1122930	1133247	10318	+	TGME49_209210	0
TGME49_chrIb	1121614	1123340	1727	30	1.7138	4.22564	3.07848	1612	Promoter (<=1kb)	1122930	1133247	10318	+	TGME49_209210	0
TGME49_chrIb	1132281	1132587	307	61	2.05044	7.50188	6.15475	172	Promoter (2-3kb)	1134998	1135070	73	+	TGME49_209230	-2411
TGME49_chrIb	1141484	1142557	1074	222	2.83019	24.137	22.2515	472	Promoter (<=1kb)	1135390	1142063	6674	-	TGME49_209240	0
TGME49_chrIb	1141484	1142557	1074	479	3.89667	50.3544	47.994	918	Promoter (<=1kb)	1135390	1142063	6674	-	TGME49_209240	0
TGME49_chrIb	1142731	1143279	549	13	1.39196	2.3359	1.36573	49	Promoter (<=1kb)	1142575	1152465	9891	+	TGME49_209250	156
TGME49_chrIb	1142731	1143279	549	50	1.78261	6.32418	5.04199	447	Promoter (<=1kb)	1142575	1152465	9891	+	TGME49_209250	156
TGME49_chrIb	1144502	1144723	222	39	1.69156	5.19938	3.98704	98	Promoter (1-2kb)	1142575	1152465	9891	+	TGME49_209250	1927
TGME49_chrIb	1145020	1145835	816	114	2.24571	12.9785	11.4034	209	Promoter (2-3kb)	1142575	1152465	9891	+	TGME49_209250	2445
TGME49_chrIb	1145020	1145835	816	89	2.08151	10.4088	8.92919	497	Promoter (2-3kb)	1142575	1152465	9891	+	TGME49_209250	2445
TGME49_chrIb	1145020	1145835	816	73	1.96335	8.7052	7.30165	679	Promoter (2-3kb)	1142575	1152465	9891	+	TGME49_209250	2445
TGME49_chrIb	1151993	1152200	208	14	1.46897	2.38705	1.40485	51	3' UTR	1153499	1158376	4878	-	TGME49_209260	6176
TGME49_chrIb	1158155	1159839	1685	230	3.24324	25.004	23.0996	318	Promoter (<=1kb)	1153499	1158376	4878	-	TGME49_209260	0
TGME49_chrIb	1158155	1159839	1685	182	2.95537	20.0547	18.2704	586	Promoter (<=1kb)	1153499	1158376	4878	-	TGME49_209260	0
TGME49_chrIb	1158155	1159839	1685	300	3.65186	32.1403	30.0845	1018	Promoter (<=1kb)	1153499	1158376	4878	-	TGME49_209260	0
TGME49_chrIb	1168986	1169380	395	38	1.80561	5.03764	3.83278	80	Promoter (<=1kb)	1160123	1168964	8842	-	TGME49_209270	-22
TGME49_chrIb	1191152	1192045	894	398	4.16208	42.1068	39.8734	517	Promoter (<=1kb)	1190429	1191543	1115	-	TGME49_209290	0
TGME49_chrIb	1191152	1192045	894	81	2.23406	9.61416	8.16758	754	Promoter (<=1kb)	1190429	1191543	1115	-	TGME49_209290	0
TGME49_chrIb	1196890	1197090	201	61	2.05044	7.50188	6.15475	140	Intron (TGME49_209300.R677/TGME49_209300, intron 5 of 16)	1191778	1207366	15589	+	TGME49_209300	5112
TGME49_chrIb	1202934	1203144	211	58	2.01983	7.17115	5.84103	189	Intron (TGME49_209300.R677/TGME49_209300, intron 12 of 16)	1207393	1210324	2932	-	TGME49_209420	7180
TGME49_chrIb	1206667	1207002	336	38	1.80561	5.03764	3.83278	109	3' UTR	1207393	1210324	2932	-	TGME49_209420	3322
TGME49_chrIb	1214354	1215644	1291	41	1.78668	5.35011	4.1252	143	Promoter (<=1kb)	1215390	1230427	15038	+	TGME49_209440	0
TGME49_chrIb	1214354	1215644	1291	26	1.62075	3.79569	2.68415	324	Promoter (<=1kb)	1215390	1230427	15038	+	TGME49_209440	0
TGME49_chrIb	1214354	1215644	1291	74	2.08779	8.85219	7.44362	605	Promoter (<=1kb)	1215390	1230427	15038	+	TGME49_209440	0
TGME49_chrIb	1214354	1215644	1291	182	2.81466	19.995	18.2141	964	Promoter (<=1kb)	1215390	1230427	15038	+	TGME49_209440	0
TGME49_chrIb	1215819	1217396	1578	51	1.88229	6.46498	5.17723	162	Promoter (<=1kb)	1215390	1230427	15038	+	TGME49_209440	429
TGME49_chrIb	1215819	1217396	1578	218	2.99791	23.6966	21.822	522	Promoter (<=1kb)	1215390	1230427	15038	+	TGME49_209440	429
TGME49_chrIb	1215819	1217396	1578	92	2.20894	10.7084	9.21959	763	Promoter (<=1kb)	1215390	1230427	15038	+	TGME49_209440	429
TGME49_chrIb	1215819	1217396	1578	104	2.28909	11.9554	10.4155	1123	Promoter (<=1kb)	1215390	1230427	15038	+	TGME49_209440	429
TGME49_chrIb	1215819	1217396	1578	119	2.38095	13.5124	11.9198	1436	Promoter (<=1kb)	1215390	1230427	15038	+	TGME49_209440	429
TGME49_chrIb	1240853	1241516	664	46	1.89742	5.9122	4.65215	241	Promoter (<=1kb)	1231300	1241655	10356	-	TGME49_209450	139
TGME49_chrIb	1240853	1241516	664	107	2.44828	12.3397	10.7856	380	Promoter (<=1kb)	1231300	1241655	10356	-	TGME49_209450	139
TGME49_chrIb	1244124	1244454	331	14	1.46897	2.38705	1.40485	104	Promoter (<=1kb)	1244291	1248773	4483	+	TGME49_209460	0
TGME49_chrIb	1253127	1253569	443	28	1.68319	3.96934	2.84182	62	Promoter (<=1kb)	1249585	1253407	3823	-	TGME49_209470	0
TGME49_chrIb	1253127	1253569	443	32	1.73147	4.40146	3.24548	334	Promoter (<=1kb)	1249585	1253407	3823	-	TGME49_209470	0
TGME49_chrIb	1264884	1266116	1233	21	1.45889	3.20371	2.14638	52	Promoter (<=1kb)	1259627	1265450	5824	-	TGME49_209490	0
TGME49_chrIb	1264884	1266116	1233	86	1.98113	10.1476	8.68013	361	Promoter (<=1kb)	1259627	1265450	5824	-	TGME49_209490	0
TGME49_chrIb	1264884	1266116	1233	65	1.83658	7.93029	6.56302	677	Promoter (<=1kb)	1259627	1265450	5824	-	TGME49_209490	0
TGME49_chrIb	1264884	1266116	1233	127	2.21888	14.4182	12.7965	921	Promoter (<=1kb)	1259627	1265450	5824	-	TGME49_209490	0
TGME49_chrIb	1268373	1269806	1434	121	2.16049	13.7436	12.142	211	Promoter (<=1kb)	1269157	1281822	12666	+	TGME49_209500	0
TGME49_chrIb	1268373	1269806	1434	306	2.9829	32.7023	30.6352	478	Promoter (<=1kb)	1269157	1281822	12666	+	TGME49_209500	0
TGME49_chrIb	1268373	1269806	1434	328	3.06159	34.9569	32.8463	723	Promoter (<=1kb)	1269157	1281822	12666	+	TGME49_209500	0
TGME49_chrIb	1268373	1269806	1434	225	2.65744	24.4392	22.5479	986	Promoter (<=1kb)	1269157	1281822	12666	+	TGME49_209500	0
TGME49_chrIb	1268373	1269806	1434	41	1.64693	5.38529	4.15882	1259	Promoter (<=1kb)	1269157	1281822	12666	+	TGME49_209500	0
TGME49_chrIb	1280326	1280652	327	40	1.78771	5.23075	4.01701	105	Promoter (2-3kb)	1283175	1286096	2922	+	TGME49_209510	-2523
TGME49_chrIb	1281059	1281723	665	52	1.91454	6.58019	5.28279	172	Promoter (1-2kb)	1283175	1286096	2922	+	TGME49_209510	-1452
TGME49_chrIb	1281059	1281723	665	82	2.16914	9.69296	8.24391	475	Promoter (1-2kb)	1283175	1286096	2922	+	TGME49_209510	-1452
TGME49_chrIb	1282294	1282765	472	24	1.58061	3.51752	2.42805	424	Promoter (<=1kb)	1283175	1286096	2922	+	TGME49_209510	-410
TGME49_chrIb	1284870	1285303	434	28	1.60287	3.98129	2.85318	104	Promoter (1-2kb)	1283175	1286096	2922	+	TGME49_209510	1695
TGME49_chrIb	1288479	1288684	206	40	1.77436	5.31651	4.09861	96	Promoter (2-3kb)	1287585	1290928	3344	-	TGME49_209515	2244
TGME49_chrIb	1289610	1290734	1125	53	1.90758	6.67639	5.37506	106	Promoter (<=1kb)	1287585	1290928	3344	-	TGME49_209515	194
TGME49_chrIb	1289610	1290734	1125	86	2.20629	10.1402	8.67294	372	Promoter (<=1kb)	1287585	1290928	3344	-	TGME49_209515	194
TGME49_chrIb	1289610	1290734	1125	60	1.99663	7.42086	6.08131	591	Promoter (<=1kb)	1287585	1290928	3344	-	TGME49_209515	194
TGME49_chrIb	1289610	1290734	1125	42	1.82503	5.44577	4.21666	906	Promoter (<=1kb)	1287585	1290928	3344	-	TGME49_209515	194
TGME49_chrIb	1292358	1292642	285	17	1.53018	2.80023	1.77509	211	Promoter (1-2kb)	1287585	1290928	3344	-	TGME49_209515	-1430
TGME49_chrIb	1331403	1332430	1028	39	1.80047	5.13196	3.92269	104	Exon (TGME49_209560.R683/TGME49_209560, exon 6 of 9)	1329820	1338861	9042	-	TGME49_209560	6431
TGME49_chrIb	1331403	1332430	1028	26	1.64076	3.79034	2.67905	423	Exon (TGME49_209560.R683/TGME49_209560, exon 6 of 9)	1329820	1338861	9042	-	TGME49_209560	6431
TGME49_chrIb	1331403	1332430	1028	75	2.13068	8.93944	7.5237	670	Exon (TGME49_209560.R683/TGME49_209560, exon 6 of 9)	1329820	1338861	9042	-	TGME49_209560	6431
TGME49_chrIb	1331403	1332430	1028	30	1.67504	4.17608	3.03785	907	Exon (TGME49_209560.R683/TGME49_209560, exon 6 of 9)	1329820	1338861	9042	-	TGME49_209560	6431
TGME49_chrIb	1335366	1335730	365	120	2.39429	13.6526	12.0534	168	Exon (TGME49_209560.R683/TGME49_209560, exon 4 of 9)	1329820	1338861	9042	-	TGME49_209560	3131
TGME49_chrIb	1336526	1336752	227	28	1.62559	3.92283	2.80444	121	Promoter (2-3kb)	1329820	1338861	9042	-	TGME49_209560	2109
TGME49_chrIb	1354385	1355327	943	138	2.57534	15.5307	13.8732	244	Promoter (<=1kb)	1353485	1354820	1336	-	TGME49_209585	0
TGME49_chrIb	1354385	1355327	943	123	2.46479	13.9821	12.3744	554	Promoter (<=1kb)	1353485	1354820	1336	-	TGME49_209585	0
TGME49_chrIb	1354385	1355327	943	123	2.45813	13.9149	12.3089	730	Promoter (<=1kb)	1353485	1354820	1336	-	TGME49_209585	0
TGME49_chrIb	1358670	1359481	812	26	1.60772	3.70507	2.60526	142	Promoter (<=1kb)	1356356	1358959	2604	-	TGME49_209600	0
TGME49_chrIb	1358670	1359481	812	222	3.0563	24.177	22.2908	372	Promoter (<=1kb)	1356356	1358959	2604	-	TGME49_209600	0
TGME49_chrIb	1358670	1359481	812	49	1.875	6.25819	4.97868	677	Promoter (<=1kb)	1356356	1358959	2604	-	TGME49_209600	0
TGME49_chrIb	1361790	1362008	219	64	2.08104	7.83883	6.47469	117	Promoter (<=1kb)	1359960	1361736	1777	-	TGME49_209610	-54
TGME49_chrIb	1364729	1365036	308	38	1.80561	5.03764	3.83278	274	Promoter (<=1kb)	1362925	1364960	2036	-	TGME49_209620	0
TGME49_chrIb	1393170	1393547	378	30	1.7138	4.22564	3.07848	99	Promoter (<=1kb)	1374021	1393452	19432	-	TGME49_209650	0
TGME49_chrIb	1400788	1401595	808	21	1.59138	3.24496	2.17787	91	Promoter (<=1kb)	1401573	1404288	2716	+	TGME49_209690	0
TGME49_chrIb	1400788	1401595	808	19	1.56078	3.0187	1.97243	261	Promoter (<=1kb)	1401573	1404288	2716	+	TGME49_209690	0
TGME49_chrIb	1400788	1401595	808	17	1.53018	2.80023	1.77509	411	Promoter (<=1kb)	1401573	1404288	2716	+	TGME49_209690	0
TGME49_chrIb	1400788	1401595	808	55	1.98923	6.84674	5.53382	703	Promoter (<=1kb)	1401573	1404288	2716	+	TGME49_209690	0
TGME49_chrIb	1404923	1405754	832	96	2.30769	11.1886	9.67785	135	Promoter (<=1kb)	1405330	1407037	1708	+	TGME49_209700	0
TGME49_chrIb	1404923	1405754	832	88	2.24304	10.3655	8.88732	371	Promoter (<=1kb)	1405330	1407037	1708	+	TGME49_209700	0
TGME49_chrIb	1410485	1411102	618	20	1.55262	3.08897	2.03853	99	Promoter (<=1kb)	1408567	1410954	2388	-	TGME49_209710	0
TGME49_chrIb	1410485	1411102	618	59	2.01064	7.27493	5.94097	486	Promoter (<=1kb)	1408567	1410954	2388	-	TGME49_209710	0
TGME49_chrIb	1412928	1413617	690	33	1.7444	4.4892	3.32266	111	Promoter (1-2kb)	1411084	1413174	2091	+	TGME49_209720	1844
TGME49_chrIb	1412928	1413617	690	111	2.47889	12.7507	11.1819	519	Promoter (1-2kb)	1411084	1413174	2091	+	TGME49_209720	1844
TGME49_chrIb	1422783	1423208	426	111	2.47889	12.7507	11.1819	152	Promoter (<=1kb)	1413877	1423061	9185	-	TGME49_209730	0
TGME49_chrIb	1422783	1423208	426	124	2.5707	14.015	12.4036	306	Promoter (<=1kb)	1413877	1423061	9185	-	TGME49_209730	0
TGME49_chrIb	1426772	1427238	467	92	2.32587	10.7491	9.25513	228	Promoter (1-2kb)	1428284	1433356	5073	+	TGME49_209755	-1046
TGME49_chrIb	1428043	1428264	222	78	2.20345	9.24727	7.81709	123	Promoter (<=1kb)	1428284	1433356	5073	+	TGME49_209755	-20
TGME49_chrIb	1432376	1432610	235	58	2.01983	7.17115	5.84103	115	3' UTR	1428284	1433356	5073	+	TGME49_209755	4092
TGME49_chrIb	1432908	1433163	256	49	1.92802	6.21717	4.93925	154	3' UTR	1428284	1433356	5073	+	TGME49_209755	4624
TGME49_chrIb	1459834	1461052	1219	71	2.14225	8.53107	7.13369	172	Promoter (<=1kb)	1460334	1463933	3600	+	TGME49_209800	0
TGME49_chrIb	1459834	1461052	1219	274	3.51941	29.5009	27.4971	415	Promoter (<=1kb)	1460334	1463933	3600	+	TGME49_209800	0
TGME49_chrIb	1459834	1461052	1219	76	2.18845	9.12191	7.69995	862	Promoter (<=1kb)	1460334	1463933	3600	+	TGME49_209800	0
TGME49_chrIb	1459834	1461052	1219	59	2.01929	7.25561	5.92235	1002	Promoter (<=1kb)	1460334	1463933	3600	+	TGME49_209800	0
TGME49_chrIb	1463705	1464079	375	15	1.49165	2.57879	1.58383	93	Promoter (1-2kb)	1464227	1465240	1014	-	TGME49_209810	1161
TGME49_chrIb	1473532	1474116	585	58	2.01983	7.17115	5.84103	338	Promoter (<=1kb)	1474101	1484382	10282	+	TGME49_209830	0
TGME49_chrIb	1492778	1493626	849	196	3.06035	21.4911	19.6702	131	Promoter (<=1kb)	1484751	1492822	8072	-	TGME49_209850	0
TGME49_chrIb	1492778	1493626	849	149	2.75432	16.6784	14.9853	328	Promoter (<=1kb)	1484751	1492822	8072	-	TGME49_209850	0
TGME49_chrIb	1492778	1493626	849	46	1.89742	5.9122	4.65215	686	Promoter (<=1kb)	1484751	1492822	8072	-	TGME49_209850	0
TGME49_chrIb	1495339	1495538	200	14	1.46897	2.38705	1.40485	48	Promoter (<=1kb)	1495281	1499050	3770	+	TGME49_209860	58
TGME49_chrIb	1504956	1505155	200	61	2.05044	7.50188	6.15475	171	Promoter (<=1kb)	1500541	1504794	4254	-	TGME49_209870	-162
TGME49_chrIb	1532530	1532729	200	35	1.775	4.7599	3.57412	99	3' UTR	1533897	1538094	4198	-	TGME49_209890	5365
TGME49_chrIb	1537935	1538703	769	129	2.42409	14.6218	12.9921	233	Promoter (<=1kb)	1533897	1538094	4198	-	TGME49_209890	0
TGME49_chrIb	1537935	1538703	769	48	1.81195	6.0759	4.80902	487	Promoter (<=1kb)	1533897	1538094	4198	-	TGME49_209890	0
TGME49_chrIb	1538883	1539104	222	50	1.84263	6.34173	5.05881	132	Promoter (<=1kb)	1533897	1538094	4198	-	TGME49_209890	-789
TGME49_chrIb	1539683	1541177	1495	24	1.55945	3.53173	2.44148	62	Promoter (<=1kb)	1540954	1544291	3338	+	TGME49_209900	0
TGME49_chrIb	1539683	1541177	1495	155	2.53371	17.2443	15.5356	434	Promoter (<=1kb)	1540954	1544291	3338	+	TGME49_209900	0
TGME49_chrIb	1539683	1541177	1495	84	2.0557	9.9428	8.48579	929	Promoter (<=1kb)	1540954	1544291	3338	+	TGME49_209900	0
TGME49_chrIb	1539683	1541177	1495	17	1.44086	2.77625	1.76039	1192	Promoter (<=1kb)	1540954	1544291	3338	+	TGME49_209900	0
TGME49_chrIb	1544979	1545208	230	38	1.65171	5.0434	3.83826	97	Promoter (<=1kb)	1546015	1547674	1660	+	TGME49_209910	-807
TGME49_chrIb	1545351	1546493	1143	23	1.51	3.41981	2.34286	84	Promoter (<=1kb)	1546015	1547674	1660	+	TGME49_209910	0
TGME49_chrIb	1545351	1546493	1143	71	1.93865	8.52697	7.13369	320	Promoter (<=1kb)	1546015	1547674	1660	+	TGME49_209910	0
TGME49_chrIb	1545351	1546493	1143	324	3.25761	34.5446	32.4421	617	Promoter (<=1kb)	1546015	1547674	1660	+	TGME49_209910	0
TGME49_chrIb	1545351	1546493	1143	146	2.42634	16.3558	14.6729	859	Promoter (<=1kb)	1546015	1547674	1660	+	TGME49_209910	0
TGME49_chrIb	1550654	1550864	211	42	1.72492	5.43882	4.21002	99	Promoter (1-2kb)	1549006	1553167	4162	+	TGME49_209920	1648
TGME49_chrIb	1552674	1553026	353	23	1.54814	3.4498	2.37111	195	Promoter (<=1kb)	1553579	1556193	2615	+	TGME49_209930	-553
TGME49_chrIb	1555757	1556750	994	177	2.89941	19.4899	17.7222	126	Promoter (<=1kb)	1556372	1565242	8871	+	TGME49_209940	0
TGME49_chrIb	1555757	1556750	994	113	2.47884	12.8877	11.3152	554	Promoter (<=1kb)	1556372	1565242	8871	+	TGME49_209940	0
TGME49_chrIb	1555757	1556750	994	26	1.65259	3.72039	2.61274	845	Promoter (<=1kb)	1556372	1565242	8871	+	TGME49_209940	0
TGME49_chrIb	1563617	1563833	217	70	2.00195	8.4171	7.02802	104	Promoter (2-3kb)	1566409	1567786	1378	+	TGME49_209945	-2576
TGME49_chrIb	1565235	1565443	209	55	1.87348	6.82723	5.51995	104	Promoter (<=1kb)	1566409	1567786	1378	+	TGME49_209945	-966
TGME49_chrIb	1565235	1565443	209	47	1.804	6.00709	4.74304	195	Promoter (<=1kb)	1566409	1567786	1378	+	TGME49_209945	-966
TGME49_chrIb	1565825	1566652	828	148	2.53288	16.5215	14.8347	227	Promoter (<=1kb)	1566409	1567786	1378	+	TGME49_209945	0
TGME49_chrIb	1565825	1566652	828	402	3.77496	42.5292	40.2895	492	Promoter (<=1kb)	1566409	1567786	1378	+	TGME49_209945	0
TGME49_chrIb	1574540	1575382	843	17	1.439	2.76294	1.74796	50	Promoter (<=1kb)	1569469	1574964	5496	-	TGME49_209950	0
TGME49_chrIb	1574540	1575382	843	255	2.9718	27.4934	25.5325	282	Promoter (<=1kb)	1569469	1574964	5496	-	TGME49_209950	0
TGME49_chrIb	1574540	1575382	843	269	3.04958	28.9475	26.9552	473	Promoter (<=1kb)	1569469	1574964	5496	-	TGME49_209950	0
TGME49_chrIb	1574540	1575382	843	246	2.94506	26.5724	24.6325	716	Promoter (<=1kb)	1569469	1574964	5496	-	TGME49_209950	0
TGME49_chrIb	1576397	1577738	1342	410	3.64883	43.2774	41.0256	375	Promoter (<=1kb)	1577513	1594112	16600	+	TGME49_209960	0
TGME49_chrIb	1576397	1577738	1342	145	2.44724	16.2126	14.5358	797	Promoter (<=1kb)	1577513	1594112	16600	+	TGME49_209960	0
TGME49_chrIb	1576397	1577738	1342	137	2.41568	15.4422	13.7868	973	Promoter (<=1kb)	1577513	1594112	16600	+	TGME49_209960	0
TGME49_chrIb	1594822	1595181	360	55	1.98923	6.84674	5.53382	97	Promoter (<=1kb)	1595187	1611440	16254	+	TGME49_209970	-6
TGME49_chrIb	1594822	1595181	360	46	1.89742	5.9122	4.65215	253	Promoter (<=1kb)	1595187	1611440	16254	+	TGME49_209970	-6
TGME49_chrIb	1611922	1612271	350	16	1.45377	2.69209	1.6816	165	Promoter (2-3kb)	1612261	1614656	2396	-	TGME49_209985	2385
TGME49_chrIb	1612746	1613067	322	56	1.86207	7.00959	5.69041	124	Promoter (1-2kb)	1612261	1614656	2396	-	TGME49_209985	1589
TGME49_chrIb	1614034	1615299	1266	88	1.895	10.3712	8.89278	137	Promoter (<=1kb)	1612261	1614656	2396	-	TGME49_209985	0
TGME49_chrIb	1614034	1615299	1266	127	2.08207	14.3835	12.7627	406	Promoter (<=1kb)	1612261	1614656	2396	-	TGME49_209985	0
TGME49_chrIb	1614034	1615299	1266	27	1.46007	3.83372	2.7201	727	Promoter (<=1kb)	1612261	1614656	2396	-	TGME49_209985	0
TGME49_chrIb	1614034	1615299	1266	140	2.13178	15.7494	14.0865	1033	Promoter (<=1kb)	1612261	1614656	2396	-	TGME49_209985	0
TGME49_chrIb	1617640	1618887	1248	511	3.19752	53.5731	51.1689	297	Promoter (<=1kb)	1616013	1617649	1637	-	TGME49_210095	0
TGME49_chrIb	1617640	1618887	1248	455	2.9902	47.8335	45.5101	742	Promoter (<=1kb)	1616013	1617649	1637	-	TGME49_210095	0
TGME49_chrIX	4955259	4955898	640	222	3.20048	24.1363	22.2509	293	Promoter (<=1kb)	4948372	4955504	7133	-	TGME49_210230	0
TGME49_chrIX	4955259	4955898	640	117	2.51059	13.3177	11.7302	519	Promoter (<=1kb)	4948372	4955504	7133	-	TGME49_210230	0
TGME49_chrIX	4927831	4928939	1109	13	1.44175	2.29727	1.32986	90	Promoter (<=1kb)	4925289	4928023	2735	-	TGME49_210255	0
TGME49_chrIX	4927831	4928939	1109	76	2.149	9.09914	7.67797	346	Promoter (<=1kb)	4925289	4928023	2735	-	TGME49_210255	0
TGME49_chrIX	4927831	4928939	1109	27	1.64455	3.81566	2.70302	798	Promoter (<=1kb)	4925289	4928023	2735	-	TGME49_210255	0
TGME49_chrIX	4927831	4928939	1109	50	1.91194	6.32794	5.04559	986	Promoter (<=1kb)	4925289	4928023	2735	-	TGME49_210255	0
TGME49_chrIX	4920282	4920538	257	28	1.68319	3.96934	2.84182	163	Exon (TGME49_210260-t26_1/TGME49_210260, exon 5 of 9)	4916172	4924441	8270	-	TGME49_210260	3903
TGME49_chrIX	4897323	4897694	372	14	1.46897	2.38705	1.40485	76	3' UTR	4899522	4905016	5495	-	TGME49_210280	7322
TGME49_chrIX	4897937	4898299	363	21	1.59138	3.24496	2.17787	127	3' UTR	4899522	4905016	5495	-	TGME49_210280	6717
TGME49_chrIX	4898804	4899104	301	15	1.49957	2.58964	1.58578	56	3' UTR	4899522	4905016	5495	-	TGME49_210280	5912
TGME49_chrIX	4904993	4906766	1774	837	5.46599	86.5264	83.7553	378	Promoter (<=1kb)	4899522	4905016	5495	-	TGME49_210280	0
TGME49_chrIX	4904993	4906766	1774	1009	6.01805	103.884	100.965	691	Promoter (<=1kb)	4899522	4905016	5495	-	TGME49_210280	0
TGME49_chrIX	4904993	4906766	1774	248	3.11245	26.8143	24.868	1042	Promoter (<=1kb)	4899522	4905016	5495	-	TGME49_210280	0
TGME49_chrIX	4904993	4906766	1774	185	2.78481	20.3366	18.5463	1308	Promoter (<=1kb)	4899522	4905016	5495	-	TGME49_210280	0
TGME49_chrIX	4884539	4886137	1599	300	3.49477	32.0572	30.0028	261	Promoter (<=1kb)	4885392	4899265	13874	+	TGME49_210300	0
TGME49_chrIX	4884539	4886137	1599	248	3.23383	26.8075	24.8613	511	Promoter (<=1kb)	4885392	4899265	13874	+	TGME49_210300	0
TGME49_chrIX	4884539	4886137	1599	222	3.0837	24.0944	22.2098	692	Promoter (<=1kb)	4885392	4899265	13874	+	TGME49_210300	0
TGME49_chrIX	4884539	4886137	1599	114	2.41096	13.0467	11.4697	946	Promoter (<=1kb)	4885392	4899265	13874	+	TGME49_210300	0
TGME49_chrIX	4884539	4886137	1599	60	1.9802	7.36789	6.03041	1301	Promoter (<=1kb)	4885392	4899265	13874	+	TGME49_210300	0
TGME49_chrIX	4883307	4883843	537	69	2.05592	8.28551	6.90121	149	Promoter (<=1kb)	4872045	4883077	11033	-	TGME49_210310	-230
TGME49_chrIX	4883307	4883843	537	14	1.45126	2.43951	1.45383	391	Promoter (<=1kb)	4872045	4883077	11033	-	TGME49_210310	-230
TGME49_chrIX	4869240	4869989	750	39	1.71059	5.20263	3.99015	99	Promoter (<=1kb)	4870225	4872813	2589	+	TGME49_210320	-236
TGME49_chrIX	4869240	4869989	750	71	1.98157	8.55891	7.16057	276	Promoter (<=1kb)	4870225	4872813	2589	+	TGME49_210320	-236
TGME49_chrIX	4869240	4869989	750	86	2.0979	10.1049	8.6388	562	Promoter (<=1kb)	4870225	4872813	2589	+	TGME49_210320	-236
TGME49_chrIX	4870275	4870770	496	161	2.56588	17.917	16.1908	140	Promoter (<=1kb)	4870225	4872813	2589	+	TGME49_210320	50
TGME49_chrIX	4870275	4870770	496	91	2.11845	10.6143	9.12826	313	Promoter (<=1kb)	4870225	4872813	2589	+	TGME49_210320	50
TGME49_chrIX	4872546	4872768	223	29	1.62989	4.09486	2.96081	123	Promoter (2-3kb)	4870225	4872813	2589	+	TGME49_210320	2321
TGME49_chrIX	4875285	4875540	256	23	1.62199	3.47889	2.39152	115	Exon (TGME49_210310-t26_1/TGME49_210310, exon 2 of 3)	4870225	4872813	2589	+	TGME49_210320	5060
TGME49_chrIX	4867126	4867572	447	62	1.95587	7.6512	6.29866	177	Promoter (<=1kb)	4867862	4869129	1268	+	TGME49_210330	-290
TGME49_chrIX	4854224	4854638	415	154	2.78492	17.1392	15.4329	114	Promoter (<=1kb)	4854480	4866734	12255	+	TGME49_210345	0
TGME49_chrIX	4842972	4843637	666	112	2.44186	12.8164	11.2457	157	Promoter (<=1kb)	4840855	4843021	2167	-	TGME49_210370	0
TGME49_chrIX	4842972	4843637	666	214	3.09965	23.2781	21.414	349	Promoter (<=1kb)	4840855	4843021	2167	-	TGME49_210370	0
TGME49_chrIX	4833378	4835247	1870	182	2.60684	20.0585	18.2742	211	Intron (TGME49_210380.R709/TGME49_210380, intron 2 of 8)	4826068	4839858	13791	-	TGME49_210380	4611
TGME49_chrIX	4833378	4835247	1870	802	4.93139	82.9659	80.228	550	Intron (TGME49_210380.R709/TGME49_210380, intron 2 of 8)	4826068	4839858	13791	-	TGME49_210380	4611
TGME49_chrIX	4833378	4835247	1870	165	2.50737	18.3299	16.5921	1156	Intron (TGME49_210380.R709/TGME49_210380, intron 2 of 8)	4826068	4839858	13791	-	TGME49_210380	4611
TGME49_chrIX	4833378	4835247	1870	236	2.84638	25.5708	23.6539	1403	Intron (TGME49_210380.R709/TGME49_210380, intron 2 of 8)	4826068	4839858	13791	-	TGME49_210380	4611
TGME49_chrIX	4836212	4836818	607	22	1.46405	3.30622	2.23571	72	Intron (TGME49_210380.R709/TGME49_210380, intron 2 of 8)	4826068	4839858	13791	-	TGME49_210380	3040
TGME49_chrIX	4836212	4836818	607	53	1.73421	6.6114	5.31267	451	Intron (TGME49_210380.R709/TGME49_210380, intron 2 of 8)	4826068	4839858	13791	-	TGME49_210380	3040
TGME49_chrIX	4839846	4840490	645	88	2.07781	10.274	8.80241	102	Promoter (<=1kb)	4826068	4839858	13791	-	TGME49_210380	0
TGME49_chrIX	4839846	4840490	645	250	3.03172	26.9715	25.0223	415	Promoter (<=1kb)	4826068	4839858	13791	-	TGME49_210380	0
TGME49_chrIX	4810337	4810757	421	158	1.93022	17.5301	15.8149	308	Promoter (<=1kb)	4811658	4813080	1423	+	TGME49_210408	-901
TGME49_chrIX	4810904	4812575	1672	857	3.43289	88.5124	85.7221	300	Promoter (<=1kb)	4811658	4813080	1423	+	TGME49_210408	0
TGME49_chrIX	4810904	4812575	1672	1835	4.8556	187.018	183.545	618	Promoter (<=1kb)	4811658	4813080	1423	+	TGME49_210408	0
TGME49_chrIX	4810904	4812575	1672	647	3.04779	67.3478	64.7744	900	Promoter (<=1kb)	4811658	4813080	1423	+	TGME49_210408	0
TGME49_chrIX	4810904	4812575	1672	267	2.23474	28.7636	26.7764	1153	Promoter (<=1kb)	4811658	4813080	1423	+	TGME49_210408	0
TGME49_chrIX	4810904	4812575	1672	168	1.95242	18.6036	16.8572	1358	Promoter (<=1kb)	4811658	4813080	1423	+	TGME49_210408	0
TGME49_chrIX	4810904	4812575	1672	121	1.79745	13.7639	12.1618	1542	Promoter (<=1kb)	4811658	4813080	1423	+	TGME49_210408	0
TGME49_chrIX	4814271	4815211	941	58	1.54455	7.16561	5.84043	58	Promoter (2-3kb)	4811658	4813080	1423	+	TGME49_210408	2613
TGME49_chrIX	4814271	4815211	941	207	2.09197	22.6128	20.7643	365	Promoter (2-3kb)	4811658	4813080	1423	+	TGME49_210408	2613
TGME49_chrIX	4814271	4815211	941	13	1.24977	2.26966	1.30411	628	Promoter (2-3kb)	4811658	4813080	1423	+	TGME49_210408	2613
TGME49_chrIX	4804483	4804698	216	59	1.87901	7.24254	5.90976	91	Promoter (<=1kb)	4805243	4807622	2380	+	TGME49_210420	-545
TGME49_chrIX	4804845	4805209	365	22	1.51448	3.34927	2.27633	91	Promoter (<=1kb)	4805243	4807622	2380	+	TGME49_210420	-34
TGME49_chrIX	4801374	4801741	368	25	1.63934	3.63589	2.5399	72	Promoter (<=1kb)	4791104	4802029	10926	-	TGME49_210430	288
TGME49_chrIX	4801922	4802175	254	44	1.8424	5.71496	4.46861	120	Promoter (<=1kb)	4791104	4802029	10926	-	TGME49_210430	0
TGME49_chrIX	4802737	4803406	670	105	2.30331	12.0988	10.5548	253	Promoter (<=1kb)	4791104	4802029	10926	-	TGME49_210430	-708
TGME49_chrIX	4802737	4803406	670	60	1.93977	7.34481	6.00822	562	Promoter (<=1kb)	4791104	4802029	10926	-	TGME49_210430	-708
TGME49_chrIX	4781494	4782205	712	18	1.50457	2.8614	1.83253	156	Promoter (<=1kb)	4782414	4790221	7808	+	TGME49_210440	-209
TGME49_chrIX	4781494	4782205	712	123	2.46212	13.9552	12.3482	529	Promoter (<=1kb)	4782414	4790221	7808	+	TGME49_210440	-209
TGME49_chrIX	4736958	4737955	998	27	1.65505	3.88602	2.7696	98	Downstream (1-2kb)	4739561	4743844	4284	-	TGME49_210490	5889
TGME49_chrIX	4736958	4737955	998	80	2.20369	9.46617	8.02872	428	Downstream (1-2kb)	4739561	4743844	4284	-	TGME49_210490	5889
TGME49_chrIX	4739633	4739852	220	24	1.59516	3.53075	2.44054	96	3' UTR	4739561	4743844	4284	-	TGME49_210490	3992
TGME49_chrIX	4743891	4745184	1294	33	1.73122	4.51556	3.34776	88	Promoter (<=1kb)	4739561	4743844	4284	-	TGME49_210490	-47
TGME49_chrIX	4743891	4745184	1294	47	1.90103	6.01484	4.75045	443	Promoter (<=1kb)	4739561	4743844	4284	-	TGME49_210490	-47
TGME49_chrIX	4743891	4745184	1294	38	1.80561	5.03764	3.83278	765	Promoter (<=1kb)	4739561	4743844	4284	-	TGME49_210490	-47
TGME49_chrIX	4745551	4745886	336	17	1.53018	2.80023	1.77509	312	Promoter (1-2kb)	4739561	4743844	4284	-	TGME49_210490	-1707
TGME49_chrIX	4752885	4753338	454	71	2.14225	8.53107	7.13369	119	Intron (TGME49_500168.R172/TGME49_500168, intron 21 of 26)	4739561	4743844	4284	-	TGME49_210490	-9041
TGME49_chrIX	4729351	4731167	1817	735	3.62933	76.2102	73.5392	285	Promoter (<=1kb)	4730828	4735933	5106	+	TGME49_210600	0
TGME49_chrIX	4729351	4731167	1817	2080	6.10119	211.674	208.096	668	Promoter (<=1kb)	4730828	4735933	5106	+	TGME49_210600	0
TGME49_chrIX	4729351	4731167	1817	1826	5.77806	186.138	182.67	1068	Promoter (<=1kb)	4730828	4735933	5106	+	TGME49_210600	0
TGME49_chrIX	4729351	4731167	1817	224	2.35946	24.3278	22.4385	1545	Promoter (<=1kb)	4730828	4735933	5106	+	TGME49_210600	0
TGME49_chrIX	4736278	4736689	412	33	1.7301	4.56547	3.39524	217	Downstream (2-3kb)	4730828	4735933	5106	+	TGME49_210600	5450
TGME49_chrIV	2164769	2165306	538	50	1.75474	6.35807	5.07451	123	Promoter (<=1kb)	2166140	2168022	1883	+	TGME49_210678	-834
TGME49_chrIV	2164769	2165306	538	118	2.23662	13.4303	11.8398	402	Promoter (<=1kb)	2166140	2168022	1883	+	TGME49_210678	-834
TGME49_chrIV	2171885	2172837	953	402	4.02364	42.4875	40.2484	182	Distal Intergenic	2166140	2168022	1883	+	TGME49_210678	5745
TGME49_chrIV	2171885	2172837	953	87	2.16065	10.2369	8.76655	814	Distal Intergenic	2166140	2168022	1883	+	TGME49_210678	5745
TGME49_chrIV	2173247	2173627	381	47	1.77829	5.97197	4.70943	260	Distal Intergenic	2166140	2168022	1883	+	TGME49_210678	7107
TGME49_chrIV	2173870	2174356	487	37	1.66813	4.94172	3.74738	133	Distal Intergenic	2166140	2168022	1883	+	TGME49_210678	7730
TGME49_chrIV	2173870	2174356	487	40	1.68977	5.23645	4.02244	368	Distal Intergenic	2166140	2168022	1883	+	TGME49_210678	7730
TGME49_chrIV	2176197	2176833	637	148	2.35317	16.5605	14.8728	175	Distal Intergenic	2166140	2168022	1883	+	TGME49_210678	10057
TGME49_chrIV	2187424	2187738	315	15	1.49957	2.58964	1.58578	154	Distal Intergenic	2166140	2168022	1883	+	TGME49_210678	21284
TGME49_chrIV	2161477	2163028	1552	90	1.8674	10.4856	9.00366	209	Promoter (<=1kb)	2162936	2164158	1223	+	TGME49_210682	0
TGME49_chrIV	2161477	2163028	1552	106	1.96663	12.1846	10.638	532	Promoter (<=1kb)	2162936	2164158	1223	+	TGME49_210682	0
TGME49_chrIV	2161477	2163028	1552	81	1.84234	9.64083	8.1934	725	Promoter (<=1kb)	2162936	2164158	1223	+	TGME49_210682	0
TGME49_chrIV	2161477	2163028	1552	163	2.24771	18.0532	16.324	946	Promoter (<=1kb)	2162936	2164158	1223	+	TGME49_210682	0
TGME49_chrIV	2161477	2163028	1552	106	1.9956	12.194	10.6471	1217	Promoter (<=1kb)	2162936	2164158	1223	+	TGME49_210682	0
TGME49_chrIV	2161477	2163028	1552	133	2.14263	15.0167	13.3743	1441	Promoter (<=1kb)	2162936	2164158	1223	+	TGME49_210682	0
TGME49_chrIV	2163540	2163744	205	75	1.86529	8.96514	7.54846	115	Promoter (<=1kb)	2162936	2164158	1223	+	TGME49_210682	604
TGME49_chrIV	2163961	2164171	211	59	1.77472	7.23553	5.90302	102	Promoter (1-2kb)	2162936	2164158	1223	+	TGME49_210682	1025
TGME49_chrIV	2153652	2153865	214	40	1.6687	5.25056	4.03589	84	Promoter (2-3kb)	2156391	2158409	2019	+	TGME49_210690	-2526
TGME49_chrIV	2155491	2156819	1329	1206	5.3411	123.731	120.658	723	Promoter (<=1kb)	2156391	2158409	2019	+	TGME49_210690	0
TGME49_chrIV	2155491	2156819	1329	29	1.50112	4.12294	2.98746	1132	Promoter (<=1kb)	2156391	2158409	2019	+	TGME49_210690	0
TGME49_chrIV	2130295	2130545	251	43	1.86682	5.61389	4.37196	152	Intron (TGME49_210700.R713/TGME49_210700, intron 4 of 12)	2120234	2154731	34498	+	TGME49_210700	10061
TGME49_chrIV	2118277	2118688	412	61	2.05044	7.50188	6.15475	109	Promoter (<=1kb)	2103079	2118504	15426	-	TGME49_210730	0
TGME49_chrIV	2118277	2118688	412	103	2.41768	11.9339	10.3946	304	Promoter (<=1kb)	2103079	2118504	15426	-	TGME49_210730	0
TGME49_chrIV	2101696	2101895	200	43	1.86682	5.61389	4.37196	136	Promoter (2-3kb)	2094100	2099307	5208	-	TGME49_210750	-2389
TGME49_chrIV	2088061	2089590	1530	88	2.08707	10.2788	8.80707	229	Promoter (<=1kb)	2086803	2088550	1748	-	TGME49_210770	0
TGME49_chrIV	2088061	2089590	1530	440	3.80435	46.325	44.0241	522	Promoter (<=1kb)	2086803	2088550	1748	-	TGME49_210770	0
TGME49_chrIV	2088061	2089590	1530	402	3.66075	42.4567	40.2181	670	Promoter (<=1kb)	2086803	2088550	1748	-	TGME49_210770	0
TGME49_chrIV	2088061	2089590	1530	346	3.4142	36.7925	34.6495	938	Promoter (<=1kb)	2086803	2088550	1748	-	TGME49_210770	0
TGME49_chrIV	2088061	2089590	1530	539	4.14808	56.4203	53.9791	1193	Promoter (<=1kb)	2086803	2088550	1748	-	TGME49_210770	0
TGME49_chrIV	2079079	2080734	1656	23	1.61194	3.46181	2.3824	163	Promoter (<=1kb)	2080360	2087383	7024	+	TGME49_210778	0
TGME49_chrIV	2079079	2080734	1656	25	1.63788	3.67478	2.57662	330	Promoter (<=1kb)	2080360	2087383	7024	+	TGME49_210778	0
TGME49_chrIV	2079079	2080734	1656	85	2.25496	10.0181	8.55467	579	Promoter (<=1kb)	2080360	2087383	7024	+	TGME49_210778	0
TGME49_chrIV	2079079	2080734	1656	102	2.37258	11.7846	10.2528	931	Promoter (<=1kb)	2080360	2087383	7024	+	TGME49_210778	0
TGME49_chrIV	2079079	2080734	1656	145	2.67286	16.2083	14.5316	1310	Promoter (<=1kb)	2080360	2087383	7024	+	TGME49_210778	0
TGME49_chrIV	2065486	2066025	540	30	1.7138	4.22564	3.07848	99	Promoter (<=1kb)	2065477	2078612	13136	+	TGME49_210781	9
TGME49_chrIV	2065486	2066025	540	21	1.59138	3.24496	2.17787	285	Promoter (<=1kb)	2065477	2078612	13136	+	TGME49_210781	9
TGME49_chrIV	2063969	2064632	664	88	2.29527	10.3651	8.88697	177	Promoter (<=1kb)	2063921	2065468	1548	-	TGME49_210783	836
TGME49_chrIV	2063969	2064632	664	78	2.20345	9.24727	7.81709	516	Promoter (<=1kb)	2063921	2065468	1548	-	TGME49_210783	836
TGME49_chrIV	2065027	2065294	268	46	1.89742	5.9122	4.65215	119	Promoter (<=1kb)	2063921	2065468	1548	-	TGME49_210783	174
TGME49_chrIV	2036823	2037044	222	52	1.95863	6.52871	5.23335	103	Promoter (<=1kb)	2037990	2040907	2918	+	TGME49_210810	-946
TGME49_chrIV	2038179	2038415	237	34	1.76078	4.66156	3.48658	220	Promoter (<=1kb)	2036497	2038028	1532	-	TGME49_210815	-151
TGME49_chrIV	2034633	2035260	628	226	3.24397	24.5868	22.6906	320	Promoter (<=1kb)	2028939	2034719	5781	-	TGME49_210820	0
TGME49_chrIV	2035491	2036076	586	26	1.65259	3.72039	2.61274	107	Promoter (<=1kb)	2028939	2034719	5781	-	TGME49_210820	-772
TGME49_chrIV	2035491	2036076	586	26	1.65259	3.72039	2.61274	419	Promoter (<=1kb)	2028939	2034719	5781	-	TGME49_210820	-772
TGME49_chrIV	2006273	2006480	208	33	1.7444	4.4892	3.32266	48	3' UTR	2006790	2010918	4129	-	TGME49_210950	4438
TGME49_chrIV	2007116	2007756	641	35	1.775	4.7599	3.57412	237	3' UTR	2006790	2010918	4129	-	TGME49_210950	3162
TGME49_chrIV	2007924	2008633	710	15	1.49755	2.5783	1.58341	80	Promoter (2-3kb)	2006790	2010918	4129	-	TGME49_210950	2285
TGME49_chrIV	2007924	2008633	710	14	1.48036	2.48199	1.49348	328	Promoter (2-3kb)	2006790	2010918	4129	-	TGME49_210950	2285
TGME49_chrIV	2007924	2008633	710	31	1.71894	4.31655	3.16481	575	Promoter (2-3kb)	2006790	2010918	4129	-	TGME49_210950	2285
TGME49_chrIV	2010881	2011080	200	40	1.83621	5.32234	4.09861	99	Promoter (<=1kb)	2006790	2010918	4129	-	TGME49_210950	0
TGME49_chrIV	1999499	2000086	588	28	1.68319	3.96934	2.84182	101	Promoter (<=1kb)	1999925	2006366	6442	+	TGME49_210960	0
TGME49_chrIV	1999499	2000086	588	111	2.47889	12.7507	11.1819	399	Promoter (<=1kb)	1999925	2006366	6442	+	TGME49_210960	0
TGME49_chrIV	1997304	1999213	1910	33	1.7444	4.4892	3.32266	86	Promoter (<=1kb)	1989113	1998079	8967	-	TGME49_210980	0
TGME49_chrIV	1997304	1999213	1910	40	1.83621	5.32234	4.09861	271	Promoter (<=1kb)	1989113	1998079	8967	-	TGME49_210980	0
TGME49_chrIV	1997304	1999213	1910	291	3.61122	31.2073	29.169	891	Promoter (<=1kb)	1989113	1998079	8967	-	TGME49_210980	0
TGME49_chrIV	1997304	1999213	1910	52	1.95863	6.52871	5.23335	1222	Promoter (<=1kb)	1989113	1998079	8967	-	TGME49_210980	0
TGME49_chrIV	1997304	1999213	1910	26	1.65259	3.72039	2.61274	1357	Promoter (<=1kb)	1989113	1998079	8967	-	TGME49_210980	0
TGME49_chrIV	1997304	1999213	1910	19	1.56078	3.0187	1.97243	1479	Promoter (<=1kb)	1989113	1998079	8967	-	TGME49_210980	0
TGME49_chrIV	1997304	1999213	1910	26	1.65259	3.72039	2.61274	1725	Promoter (<=1kb)	1989113	1998079	8967	-	TGME49_210980	0
TGME49_chrIV	1978639	1978868	230	68	2.11164	8.18192	6.80135	99	3' UTR	1970727	1978718	7992	+	TGME49_211010	7912
TGME49_chrIV	1962032	1962435	404	168	2.87673	18.5494	16.8042	283	Promoter (<=1kb)	1958888	1962586	3699	-	TGME49_211030	151
TGME49_chrIV	1962630	1963920	1291	71	2.14225	8.53107	7.13369	124	Promoter (<=1kb)	1958888	1962586	3699	-	TGME49_211030	-44
TGME49_chrIV	1962630	1963920	1291	23	1.62199	3.47889	2.39152	314	Promoter (<=1kb)	1958888	1962586	3699	-	TGME49_211030	-44
TGME49_chrIV	1962630	1963920	1291	19	1.56078	3.0187	1.97243	457	Promoter (<=1kb)	1958888	1962586	3699	-	TGME49_211030	-44
TGME49_chrIV	1962630	1963920	1291	30	1.7138	4.22564	3.07848	684	Promoter (<=1kb)	1958888	1962586	3699	-	TGME49_211030	-44
TGME49_chrIV	1962630	1963920	1291	46	1.89742	5.9122	4.65215	1003	Promoter (<=1kb)	1958888	1962586	3699	-	TGME49_211030	-44
TGME49_chrIV	1954831	1955681	851	128	2.6013	14.4466	12.8213	234	Promoter (<=1kb)	1955656	1957866	2211	+	TGME49_211040	0
TGME49_chrIV	1954831	1955681	851	314	3.73363	33.5333	31.4492	694	Promoter (<=1kb)	1955656	1957866	2211	+	TGME49_211040	0
TGME49_chrIV	1933480	1934302	823	136	2.66251	15.3247	13.6722	303	Promoter (<=1kb)	1919147	1933681	14535	-	TGME49_211150	0
TGME49_chrIV	1933480	1934302	823	186	2.99915	20.493	18.6971	544	Promoter (<=1kb)	1919147	1933681	14535	-	TGME49_211150	0
TGME49_chrIV	1917510	1917727	218	14	1.46897	2.38705	1.40485	43	Promoter (<=1kb)	1910319	1918066	7748	-	TGME49_211220	339
TGME49_chrIV	1891257	1891585	329	46	1.75593	5.95158	4.68983	104	Promoter (<=1kb)	1891432	1896080	4649	+	TGME49_211250	0
TGME49_chrIV	1888705	1890369	1665	125	2.19395	14.1933	12.5773	110	Promoter (<=1kb)	1886039	1889280	3242	-	TGME49_211260	0
TGME49_chrIV	1888705	1890369	1665	135	2.2633	15.2348	13.5872	342	Promoter (<=1kb)	1886039	1889280	3242	-	TGME49_211260	0
TGME49_chrIV	1888705	1890369	1665	242	2.80833	26.2285	24.2951	657	Promoter (<=1kb)	1886039	1889280	3242	-	TGME49_211260	0
TGME49_chrIV	1888705	1890369	1665	114	2.21294	13.0352	11.4585	1026	Promoter (<=1kb)	1886039	1889280	3242	-	TGME49_211260	0
TGME49_chrIV	1888705	1890369	1665	93	2.08597	10.8382	9.34156	1345	Promoter (<=1kb)	1886039	1889280	3242	-	TGME49_211260	0
TGME49_chrIV	1876316	1876773	458	21	1.59138	3.24496	2.17787	101	Exon (TGME49_211270.R729/TGME49_211270, exon 8 of 15)	1860733	1884659	23927	-	TGME49_211270	7886
TGME49_chrIV	1876316	1876773	458	92	2.32587	10.7491	9.25513	339	Exon (TGME49_211270.R729/TGME49_211270, exon 8 of 15)	1860733	1884659	23927	-	TGME49_211270	7886
TGME49_chrIV	1883166	1883365	200	53	1.82141	6.69318	5.39121	102	Promoter (1-2kb)	1860733	1884659	23927	-	TGME49_211270	1294
TGME49_chrIV	1883742	1884677	936	31	1.59486	4.35196	3.1985	193	Promoter (<=1kb)	1860733	1884659	23927	-	TGME49_211270	0
TGME49_chrIV	1883742	1884677	936	259	2.84091	27.9221	25.9514	762	Promoter (<=1kb)	1860733	1884659	23927	-	TGME49_211270	0
TGME49_chrIV	1857295	1857806	512	91	1.95578	10.6506	9.16343	104	Promoter (1-2kb)	1855796	1859836	4041	+	TGME49_211280	1499
TGME49_chrIV	1857295	1857806	512	45	1.63773	5.81134	4.56092	325	Promoter (1-2kb)	1855796	1859836	4041	+	TGME49_211280	1499
TGME49_chrIV	1860754	1861000	247	82	1.8752	9.66441	8.21623	135	3' UTR	1855796	1859836	4041	+	TGME49_211280	4958
TGME49_chrIV	1861681	1861895	215	29	1.51567	4.09511	2.96104	165	Exon (TGME49_211270.R729/TGME49_211270, exon 15 of 15)	1855796	1859836	4041	+	TGME49_211280	5885
TGME49_chrIV	1862364	1863775	1412	526	3.79842	55.1022	52.6783	371	Exon (TGME49_211270.R729/TGME49_211270, exon 15 of 15)	1855796	1859836	4041	+	TGME49_211280	6568
TGME49_chrIV	1862364	1863775	1412	433	3.52058	45.6286	43.3383	567	Exon (TGME49_211270.R729/TGME49_211270, exon 15 of 15)	1855796	1859836	4041	+	TGME49_211280	6568
TGME49_chrIV	1862364	1863775	1412	22	1.48046	3.31787	2.24672	918	Exon (TGME49_211270.R729/TGME49_211270, exon 15 of 15)	1855796	1859836	4041	+	TGME49_211280	6568
TGME49_chrIV	1862364	1863775	1412	26	1.53473	3.79939	2.68762	1118	Exon (TGME49_211270.R729/TGME49_211270, exon 15 of 15)	1855796	1859836	4041	+	TGME49_211280	6568
TGME49_chrIV	1862364	1863775	1412	15	1.39918	2.50563	1.51555	1375	Exon (TGME49_211270.R729/TGME49_211270, exon 15 of 15)	1855796	1859836	4041	+	TGME49_211280	6568
TGME49_chrIV	1850975	1851252	278	67	2.03583	8.10931	6.73561	80	Promoter (2-3kb)	1850122	1853594	3473	-	TGME49_211290	2342
TGME49_chrIV	1853297	1854802	1506	271	2.95894	29.1656	27.1694	387	Promoter (<=1kb)	1850122	1853594	3473	-	TGME49_211290	0
TGME49_chrIV	1853297	1854802	1506	191	2.58861	21.0048	19.1963	760	Promoter (<=1kb)	1850122	1853594	3473	-	TGME49_211290	0
TGME49_chrIV	1853297	1854802	1506	22	1.47516	3.30626	2.23573	1201	Promoter (<=1kb)	1850122	1853594	3473	-	TGME49_211290	0
[truncated: 19,216 more rows]

## Sheet: AP2X-1-expressed-MORC-2Ty-Rep2
Chromosome	Start	End	Width	Score	Signal Value	-log10pvalue	-log10qvalue	Peak_summit	Annotation	Gene Start	Gene End	Gene Length	Gene Strand	Gene Id	Distance To TSS
TGME49_chrXII	2247643	2250643	3001	1010	4.69809	103.832	101.023	609	Promoter (<=1kb)	2245476	2248187	2712	-	TGME49_200010	0
TGME49_chrXII	2247643	2250643	3001	1054	4.83417	108.246	105.409	895	Promoter (<=1kb)	2245476	2248187	2712	-	TGME49_200010	0
TGME49_chrXII	2247643	2250643	3001	270	2.71132	29.1146	27.0894	1259	Promoter (<=1kb)	2245476	2248187	2712	-	TGME49_200010	0
TGME49_chrXII	2247643	2250643	3001	194	2.4217	21.2641	19.4036	1561	Promoter (<=1kb)	2245476	2248187	2712	-	TGME49_200010	0
TGME49_chrXII	2247643	2250643	3001	64	1.76849	7.89443	6.46979	2099	Promoter (<=1kb)	2245476	2248187	2712	-	TGME49_200010	0
TGME49_chrXII	2247643	2250643	3001	75	1.83355	9.04649	7.56841	2375	Promoter (<=1kb)	2245476	2248187	2712	-	TGME49_200010	0
TGME49_chrXII	2247643	2250643	3001	13	1.33801	2.38439	1.35005	2729	Promoter (<=1kb)	2245476	2248187	2712	-	TGME49_200010	0
TGME49_chrXII	2247643	2250643	3001	29	1.50448	4.15667	2.95537	2863	Promoter (<=1kb)	2245476	2248187	2712	-	TGME49_200010	0
TGME49_chrXII	7056325	7056564	240	79	2.33308	9.46543	7.96524	167	Distal Intergenic	7071370	7071773	404	+	TGME49_200110	-14806
TGME49_chrXII	7089751	7089950	200	65	1.93182	7.98326	6.55079	96	Distal Intergenic	7071370	7071773	404	+	TGME49_200110	18381
TGME49_chrXII	7090342	7091883	1542	84	2.08044	9.92377	8.40511	136	Distal Intergenic	7071370	7071773	404	+	TGME49_200110	18972
TGME49_chrXII	7090342	7091883	1542	104	2.22325	12.0594	10.4588	446	Distal Intergenic	7071370	7071773	404	+	TGME49_200110	18972
TGME49_chrXII	7090342	7091883	1542	136	2.42764	15.3191	13.6135	750	Distal Intergenic	7071370	7071773	404	+	TGME49_200110	18972
TGME49_chrXII	7090342	7091883	1542	219	2.88732	23.826	21.9074	1101	Distal Intergenic	7071370	7071773	404	+	TGME49_200110	18972
TGME49_chrXII	7090342	7091883	1542	121	2.35266	13.8337	12.1733	1363	Distal Intergenic	7071370	7071773	404	+	TGME49_200110	18972
TGME49_chrXII	7092512	7093512	1001	409	3.82716	43.2357	40.9842	295	Distal Intergenic	7071370	7071773	404	+	TGME49_200110	21142
TGME49_chrXII	7092512	7093512	1001	876	5.59476	90.3432	87.6282	747	Distal Intergenic	7071370	7071773	404	+	TGME49_200110	21142
TGME49_chrXII	7014244	7014837	594	111	2.62023	12.7966	11.1694	234	Distal Intergenic	7033492	7035777	2286	+	TGME49_200130	-18655
TGME49_chrXII	7015194	7016062	869	286	3.84061	30.7155	28.6599	214	Distal Intergenic	7033492	7035777	2286	+	TGME49_200130	-17430
TGME49_chrXII	7015194	7016062	869	68	2.2254	8.32053	6.87164	461	Distal Intergenic	7033492	7035777	2286	+	TGME49_200130	-17430
TGME49_chrXII	7015194	7016062	869	115	2.65612	13.2399	11.5977	728	Distal Intergenic	7033492	7035777	2286	+	TGME49_200130	-17430
TGME49_chrXII	7016284	7016717	434	45	1.97414	5.89013	4.56944	90	Distal Intergenic	7033492	7035777	2286	+	TGME49_200130	-16775
TGME49_chrXII	7016284	7016717	434	133	2.79969	15.0697	13.3702	327	Distal Intergenic	7033492	7035777	2286	+	TGME49_200130	-16775
TGME49_chrXII	7018942	7019143	202	55	2.08182	6.88895	5.5117	123	Distal Intergenic	7033492	7035777	2286	+	TGME49_200130	-14349
TGME49_chrXII	7022759	7023266	508	446	4.73794	46.9736	44.6735	181	Distal Intergenic	7033492	7035777	2286	+	TGME49_200130	-10226
TGME49_chrXII	7025019	7025300	282	13	1.45897	2.33259	1.30963	88	Distal Intergenic	7033492	7035777	2286	+	TGME49_200130	-8192
TGME49_chrXII	7028774	7029027	254	16	1.44928	2.69141	1.62421	59	Distal Intergenic	7033492	7035777	2286	+	TGME49_200130	-4465
TGME49_chrXII	7029572	7029858	287	48	1.77541	6.13208	4.80094	99	Distal Intergenic	7033492	7035777	2286	+	TGME49_200130	-3634
TGME49_chrXII	7032354	7032628	275	44	1.7866	5.73005	4.42193	163	Promoter (<=1kb)	7033492	7035777	2286	+	TGME49_200130	-864
TGME49_chrXII	7032834	7033544	711	177	2.75773	19.5274	17.7077	249	Promoter (<=1kb)	7033492	7035777	2286	+	TGME49_200130	0
TGME49_chrXII	7032834	7033544	711	451	4.1035	47.4493	45.1437	496	Promoter (<=1kb)	7033492	7035777	2286	+	TGME49_200130	0
TGME49_chrXII	7033703	7034223	521	76	2.11497	9.09859	7.61467	351	Promoter (<=1kb)	7033492	7035777	2286	+	TGME49_200130	211
TGME49_chrXII	7042807	7043198	392	48	2.01004	6.21573	4.87591	151	Distal Intergenic	7033492	7035777	2286	+	TGME49_200130	9315
TGME49_chrXII	7046262	7048033	1772	73	2.24293	8.78655	7.31724	164	Distal Intergenic	7033492	7035777	2286	+	TGME49_200130	12770
TGME49_chrXII	7046262	7048033	1772	150	2.87868	16.79	15.0422	852	Distal Intergenic	7033492	7035777	2286	+	TGME49_200130	12770
TGME49_chrXII	7046262	7048033	1772	73	2.24758	8.82176	7.35127	1259	Distal Intergenic	7033492	7035777	2286	+	TGME49_200130	12770
TGME49_chrXII	7046262	7048033	1772	40	1.90409	5.3494	4.0641	1605	Distal Intergenic	7033492	7035777	2286	+	TGME49_200130	12770
TGME49_chrXII	7048861	7049060	200	29	1.75878	4.09845	2.90029	104	Distal Intergenic	7033492	7035777	2286	+	TGME49_200130	15369
TGME49_chrVIII	6752332	6752718	387	121	2.46171	13.8155	12.1556	241	Promoter (2-3kb)	6753611	6755422	1812	-	TGME49_200230	2704
TGME49_chrVIII	6755207	6756259	1053	1725	6.72043	175.776	172.558	530	Promoter (<=1kb)	6753611	6755422	1812	-	TGME49_200230	0
TGME49_chrVIII	6758507	6759427	921	38	1.59016	5.1585	3.8879	95	Promoter (<=1kb)	6757441	6758931	1491	-	TGME49_200240	0
TGME49_chrVIII	6758507	6759427	921	454	3.35625	47.7376	45.4282	520	Promoter (<=1kb)	6757441	6758931	1491	-	TGME49_200240	0
TGME49_chrVIII	6760982	6762504	1523	25	1.57538	3.68892	2.52769	47	Promoter (<=1kb)	6760140	6762383	2244	-	TGME49_200250	0
TGME49_chrVIII	6760982	6762504	1523	75	2.12238	9.06619	7.58744	383	Promoter (<=1kb)	6760140	6762383	2244	-	TGME49_200250	0
TGME49_chrVIII	6760982	6762504	1523	281	3.37291	30.1613	28.1159	874	Promoter (<=1kb)	6760140	6762383	2244	-	TGME49_200250	0
TGME49_chrVIII	6760982	6762504	1523	143	2.58391	16.0626	14.3339	1096	Promoter (<=1kb)	6760140	6762383	2244	-	TGME49_200250	0
TGME49_chrVIII	6760982	6762504	1523	53	1.90005	6.76464	5.39724	1434	Promoter (<=1kb)	6760140	6762383	2244	-	TGME49_200250	0
TGME49_chrVIII	6768700	6769450	751	58	2.11772	7.23637	5.84089	112	Promoter (1-2kb)	6766719	6768513	1795	+	TGME49_200270	1981
TGME49_chrVIII	6768700	6769450	751	79	2.33308	9.46543	7.96524	361	Promoter (1-2kb)	6766719	6768513	1795	+	TGME49_200270	1981
TGME49_chrVIII	6768700	6769450	751	99	2.51255	11.5017	9.92055	600	Promoter (1-2kb)	6766719	6768513	1795	+	TGME49_200270	1981
TGME49_chrVIII	6770727	6771176	450	42	1.79704	5.55997	4.26492	198	Promoter (1-2kb)	6769906	6772752	2847	-	TGME49_200280	1576
TGME49_chrVIII	6774049	6775166	1118	15	1.44466	2.57416	1.52407	59	Promoter (<=1kb)	6774898	6778962	4065	+	TGME49_200290	0
TGME49_chrVIII	6774049	6775166	1118	197	2.83441	21.5984	19.7295	324	Promoter (<=1kb)	6774898	6778962	4065	+	TGME49_200290	0
TGME49_chrVIII	6774049	6775166	1118	312	3.39233	33.3244	31.2228	758	Promoter (<=1kb)	6774898	6778962	4065	+	TGME49_200290	0
TGME49_chrVIII	6774049	6775166	1118	92	2.18146	10.7575	9.20539	983	Promoter (<=1kb)	6774898	6778962	4065	+	TGME49_200290	0
TGME49_chrVIII	6775510	6776053	544	29	1.64059	4.17516	2.97287	97	Promoter (<=1kb)	6774898	6778962	4065	+	TGME49_200290	612
TGME49_chrVIII	6775510	6776053	544	129	2.4628	14.6396	12.9534	389	Promoter (<=1kb)	6774898	6778962	4065	+	TGME49_200290	612
TGME49_chrVIII	6794913	6795120	208	111	1.98822	12.7604	11.1372	176	Promoter (<=1kb)	6793066	6795502	2437	-	TGME49_200310	382
TGME49_chrVIII	6795390	6796528	1139	1450	5.5539	148.118	145.043	257	Promoter (<=1kb)	6793066	6795502	2437	-	TGME49_200310	0
TGME49_chrVIII	6795390	6796528	1139	535	3.48168	55.9393	53.5347	650	Promoter (<=1kb)	6793066	6795502	2437	-	TGME49_200310	0
TGME49_chrVIII	6797443	6797728	286	97	1.97239	11.2815	9.71013	109	Promoter (<=1kb)	6796464	6798931	2468	+	TGME49_200320	979
TGME49_chrVIII	6810361	6810767	407	59	1.95008	7.35575	5.95576	167	Promoter (<=1kb)	6803584	6810351	6768	-	TGME49_200330	-10
TGME49_chrVIII	6811152	6811725	574	191	2.81124	20.9823	19.1291	358	Promoter (<=1kb)	6803584	6810351	6768	-	TGME49_200330	-801
TGME49_chrVIII	6813023	6813417	395	21	1.50629	3.25333	2.13323	63	Promoter (<=1kb)	6811561	6813899	2339	-	TGME49_200340	482
TGME49_chrVIII	6814006	6814399	394	99	2.12632	11.4948	9.91694	146	Promoter (<=1kb)	6813964	6821727	7764	+	TGME49_200350	42
TGME49_chrVIII	6816963	6817201	239	110	2.22222	12.7073	11.0856	122	Promoter (2-3kb)	6813964	6821727	7764	+	TGME49_200350	2999
TGME49_chrVIII	6818443	6818740	298	16	1.42675	2.6755	1.60937	123	Intron (TGME49_200350.R455/TGME49_200350, intron 3 of 5)	6813964	6821727	7764	+	TGME49_200350	4479
TGME49_chrVIII	6819055	6819261	207	63	1.89247	7.81771	6.39583	112	Intron (TGME49_200350.R455/TGME49_200350, intron 4 of 5)	6824308	6825403	1096	+	TGME49_200360	-5047
TGME49_chrVIII	6822473	6822954	482	13	1.38357	2.32691	1.30438	47	Promoter (1-2kb)	6824308	6825403	1096	+	TGME49_200360	-1354
TGME49_chrVIII	6822473	6822954	482	13	1.38948	2.36677	1.3412	369	Promoter (1-2kb)	6824308	6825403	1096	+	TGME49_200360	-1354
TGME49_chrVIII	6824092	6825350	1259	197	2.75103	21.5938	19.7266	142	Promoter (<=1kb)	6824308	6825403	1096	+	TGME49_200360	0
TGME49_chrVIII	6824092	6825350	1259	147	2.4782	16.4466	14.7087	715	Promoter (<=1kb)	6824308	6825403	1096	+	TGME49_200360	0
TGME49_chrVIII	6824092	6825350	1259	23	1.54206	3.48203	2.34036	1126	Promoter (<=1kb)	6824308	6825403	1096	+	TGME49_200360	0
TGME49_chrVIII	6831707	6832709	1003	24	1.52623	3.54697	2.40134	80	Promoter (<=1kb)	6825484	6831459	5976	-	TGME49_200370	-248
TGME49_chrVIII	6831707	6832709	1003	236	2.86017	25.5881	23.6327	379	Promoter (<=1kb)	6825484	6831459	5976	-	TGME49_200370	-248
TGME49_chrVIII	6831707	6832709	1003	13	1.39785	2.42346	1.38428	846	Promoter (<=1kb)	6825484	6831459	5976	-	TGME49_200370	-248
TGME49_chrVIII	6833252	6833756	505	18	1.44568	2.89668	1.8072	48	Promoter (1-2kb)	6825484	6831459	5976	-	TGME49_200370	-1793
TGME49_chrVIII	6833252	6833756	505	19	1.46816	3.09622	1.98582	265	Promoter (1-2kb)	6825484	6831459	5976	-	TGME49_200370	-1793
TGME49_chrVIII	6833252	6833756	505	39	1.67632	5.27042	3.98872	397	Promoter (1-2kb)	6825484	6831459	5976	-	TGME49_200370	-1793
TGME49_chrVIII	6846995	6848523	1529	83	1.88864	9.84214	8.32972	220	Promoter (<=1kb)	6832904	6847548	14645	-	TGME49_200385	0
TGME49_chrVIII	6846995	6848523	1529	2115	7.17099	214.929	211.555	643	Promoter (<=1kb)	6832904	6847548	14645	-	TGME49_200385	0
TGME49_chrVIII	6846995	6848523	1529	493	3.49222	51.7122	49.3572	995	Promoter (<=1kb)	6832904	6847548	14645	-	TGME49_200385	0
TGME49_chrVIII	6849198	6849407	210	58	1.76429	7.23951	5.84387	66	Promoter (1-2kb)	6832904	6847548	14645	-	TGME49_200385	-1650
TGME49_chrVIII	6864330	6864756	427	129	2.55894	14.6348	12.9487	285	Promoter (<=1kb)	6849854	6864271	14418	-	TGME49_200400	-59
TGME49_chrVIII	6865389	6865838	450	155	2.69231	17.3552	15.5922	107	Promoter (1-2kb)	6849854	6864271	14418	-	TGME49_200400	-1118
TGME49_chrVIII	6866453	6867226	774	417	3.98936	44.0095	41.7481	153	Promoter (2-3kb)	6849854	6864271	14418	-	TGME49_200400	-2182
TGME49_chrVIII	6866453	6867226	774	49	1.86744	6.34085	4.9957	630	Promoter (2-3kb)	6849854	6864271	14418	-	TGME49_200400	-2182
TGME49_chrVIII	6872244	6872652	409	45	1.96991	5.86213	4.54806	304	Promoter (<=1kb)	6867383	6872225	4843	-	TGME49_200410	-19
TGME49_chrVIII	6873541	6873760	220	45	1.97414	5.89013	4.56944	113	Promoter (1-2kb)	6867383	6872225	4843	-	TGME49_200410	-1316
TGME49_chrVIII	6881431	6881840	410	95	2.47665	11.0821	9.51672	262	Promoter (<=1kb)	6873050	6881609	8560	-	TGME49_200430	0
TGME49_chrVIII	6898240	6898581	342	21	1.6511	3.31241	2.18074	213	Promoter (<=1kb)	6889255	6898068	8814	-	TGME49_200450	-172
TGME49_chrVIII	6898841	6899314	474	21	1.6511	3.31241	2.18074	60	Promoter (<=1kb)	6889255	6898068	8814	-	TGME49_200450	-773
TGME49_chrVIII	6898841	6899314	474	42	1.93825	5.57204	4.2709	387	Promoter (<=1kb)	6889255	6898068	8814	-	TGME49_200450	-773
TGME49_chrVIII	6908318	6908550	233	95	2.47665	11.0821	9.51672	123	Promoter (<=1kb)	6908284	6913937	5654	+	TGME49_200470	34
TGME49_chrVIII	6914466	6914804	339	64	2.099	7.88501	6.46065	201	Promoter (2-3kb)	6916849	6917687	839	+	TGME49_200480	-2045
TGME49_chrVIII	6915328	6916891	1564	17	1.53413	2.78524	1.71172	99	Promoter (<=1kb)	6916849	6917687	839	+	TGME49_200480	0
TGME49_chrVIII	6915328	6916891	1564	288	3.60666	30.9134	28.8546	559	Promoter (<=1kb)	6916849	6917687	839	+	TGME49_200480	0
TGME49_chrVIII	6915328	6916891	1564	38	1.80982	5.06727	3.80094	1136	Promoter (<=1kb)	6916849	6917687	839	+	TGME49_200480	0
TGME49_chrVIII	6915328	6916891	1564	21	1.60494	3.32774	2.19519	1453	Promoter (<=1kb)	6916849	6917687	839	+	TGME49_200480	0
TGME49_chrVIII	6922485	6923457	973	95	2.47665	11.0821	9.51672	198	Distal Intergenic	6916849	6917687	839	+	TGME49_200480	5636
TGME49_chrVIII	6922485	6923457	973	467	4.84563	49.0699	46.7445	791	Distal Intergenic	6916849	6917687	839	+	TGME49_200480	5636
TGME49_chrVIII	6966626	6967905	1280	87	2.40487	10.2612	8.72804	401	Distal Intergenic	6916849	6917687	839	+	TGME49_200480	49777
TGME49_chrVIII	6966626	6967905	1280	83	2.36897	9.86012	8.34349	864	Distal Intergenic	6916849	6917687	839	+	TGME49_200480	49777
TGME49_chrVIII	6966626	6967905	1280	48	2.01004	6.21573	4.87591	1161	Distal Intergenic	6916849	6917687	839	+	TGME49_200480	49777
TGME49_chrVIII	6968933	6970218	1286	39	1.90236	5.26158	3.98027	137	Distal Intergenic	6916849	6917687	839	+	TGME49_200480	52084
TGME49_chrVIII	6968933	6970218	1286	138	2.83559	15.5409	13.8274	483	Distal Intergenic	6916849	6917687	839	+	TGME49_200480	52084
TGME49_chrVIII	6968933	6970218	1286	446	4.73794	46.9736	44.6735	913	Distal Intergenic	6916849	6917687	839	+	TGME49_200480	52084
TGME49_chrX	59539	60011	473	21	1.6511	3.31241	2.18074	91	Distal Intergenic	71897	76300	4404	-	TGME49_200590	16289
TGME49_chrX	59539	60011	473	26	1.72289	3.82799	2.65164	380	Distal Intergenic	71897	76300	4404	-	TGME49_200590	16289
TGME49_chrX	60937	61142	206	58	2.11772	7.23637	5.84089	150	Distal Intergenic	71897	76300	4404	-	TGME49_200590	15158
TGME49_chrX	75636	77168	1533	141	2.81014	15.8415	14.1205	182	Promoter (<=1kb)	71897	76300	4404	-	TGME49_200590	0
TGME49_chrX	75636	77168	1533	316	3.83129	33.7956	31.6861	774	Promoter (<=1kb)	71897	76300	4404	-	TGME49_200590	0
TGME49_chrX	75636	77168	1533	36	1.79924	4.86249	3.612	1032	Promoter (<=1kb)	71897	76300	4404	-	TGME49_200590	0
TGME49_chrX	75636	77168	1533	41	1.85644	5.46716	4.17643	1431	Promoter (<=1kb)	71897	76300	4404	-	TGME49_200590	0
TGME49_chrX	80655	80900	246	14	1.4774	2.53004	1.48308	56	Promoter (<=1kb)	78447	81019	2573	-	TGME49_200595	119
TGME49_chrX	81199	81486	288	14	1.48148	2.45552	1.41396	108	Promoter (<=1kb)	81465	82808	1344	+	TGME49_200600	0
TGME49_chrX	81199	81486	288	28	1.70347	4.04675	2.85823	163	Promoter (<=1kb)	81465	82808	1344	+	TGME49_200600	0
TGME49_chrX	81876	82347	472	34	1.83057	4.66401	3.42337	326	Promoter (<=1kb)	81465	82808	1344	+	TGME49_200600	411
TGME49_chrX	1036	2175	1140	107	2.58433	12.359	10.747	131	Distal Intergenic	12199	12618	420	-	TGME49_200700	10443
TGME49_chrX	1036	2175	1140	192	3.23042	21.0662	19.2096	802	Distal Intergenic	12199	12618	420	-	TGME49_200700	10443
TGME49_chrX	2623	2837	215	24	1.687	3.56593	2.4118	84	Distal Intergenic	12199	12618	420	-	TGME49_200700	9781
TGME49_chrX	3931	4525	595	49	2.0014	6.24484	4.90377	135	Distal Intergenic	12199	12618	420	-	TGME49_200700	8093
TGME49_chrX	3931	4525	595	44	1.93089	5.76267	4.45311	494	Distal Intergenic	12199	12618	420	-	TGME49_200700	8093
TGME49_chrX	8715	9093	379	13	1.43603	2.40655	1.3687	75	Distal Intergenic	12199	12618	420	-	TGME49_200700	3525
TGME49_chrX	8715	9093	379	25	1.59876	3.73082	2.56713	242	Distal Intergenic	12199	12618	420	-	TGME49_200700	3525
TGME49_chrX	9540	9822	283	47	1.84887	6.04559	4.71829	142	Promoter (2-3kb)	12199	12618	420	-	TGME49_200700	2796
TGME49_chrX	14575	16076	1502	2206	7.68683	224.027	220.62	553	Promoter (1-2kb)	12199	12618	420	-	TGME49_200700	-1957
TGME49_chrX	14575	16076	1502	329	3.06938	35.0865	32.9561	869	Promoter (1-2kb)	12199	12618	420	-	TGME49_200700	-1957
TGME49_chrX	14575	16076	1502	74	1.8945	8.8807	7.40824	1251	Promoter (1-2kb)	12199	12618	420	-	TGME49_200700	-1957
TGME49_chrX	42423	42762	340	133	2.79969	15.0697	13.3702	149	Distal Intergenic	12199	12618	420	-	TGME49_200700	-29805
TGME49_chrVIIa	4043197	4043456	260	192	2.24301	21.0961	19.2389	132	Promoter (1-2kb)	4042782	4044561	1780	-	TGME49_201100	1105
TGME49_chrVIIa	4044054	4044576	523	282	2.54606	30.304	28.2564	202	Promoter (<=1kb)	4042782	4044561	1780	-	TGME49_201100	0
TGME49_chrVIIa	4044860	4045318	459	340	2.71436	36.2274	34.0796	149	Promoter (<=1kb)	4042782	4044561	1780	-	TGME49_201100	-299
TGME49_chrVIIa	4038144	4038392	249	84	2.33898	10.0021	8.48085	134	Downstream (<1kb)	4039322	4041566	2245	-	TGME49_201110	3174
TGME49_chrVIIa	4026584	4027549	966	13	1.46531	2.39827	1.36099	151	Promoter (<=1kb)	4028194	4037686	9493	+	TGME49_201120	-645
TGME49_chrVIIa	4026584	4027549	966	19	1.55689	3.03563	1.93714	200	Promoter (<=1kb)	4028194	4037686	9493	+	TGME49_201120	-645
TGME49_chrVIIa	4026584	4027549	966	153	2.76276	17.0918	15.3348	657	Promoter (<=1kb)	4028194	4037686	9493	+	TGME49_201120	-645
TGME49_chrVIIa	4027739	4028884	1146	158	2.78766	17.6719	15.8998	183	Promoter (<=1kb)	4028194	4037686	9493	+	TGME49_201120	0
TGME49_chrVIIa	4027739	4028884	1146	157	2.77286	17.5249	15.756	412	Promoter (<=1kb)	4028194	4037686	9493	+	TGME49_201120	0
TGME49_chrVIIa	4027739	4028884	1146	49	1.91176	6.24955	4.90826	949	Promoter (<=1kb)	4028194	4037686	9493	+	TGME49_201120	0
TGME49_chrVIIa	4018196	4018688	493	28	1.71078	4.03792	2.84992	108	Promoter (<=1kb)	4019644	4026659	7016	+	TGME49_201130	-956
TGME49_chrVIIa	4018196	4018688	493	19	1.57556	3.02274	1.92517	341	Promoter (<=1kb)	4019644	4026659	7016	+	TGME49_201130	-956
TGME49_chrVIIa	4018914	4020080	1167	123	2.61797	13.9939	12.3294	245	Promoter (<=1kb)	4019644	4026659	7016	+	TGME49_201130	0
TGME49_chrVIIa	4018914	4020080	1167	256	3.4802	27.6793	25.6826	678	Promoter (<=1kb)	4019644	4026659	7016	+	TGME49_201130	0
TGME49_chrVIIa	4020264	4020474	211	54	2.00382	6.78486	5.41665	109	Promoter (<=1kb)	4019644	4026659	7016	+	TGME49_201130	620
TGME49_chrVIIa	4020264	4020474	211	53	1.98864	6.67125	5.30757	189	Promoter (<=1kb)	4019644	4026659	7016	+	TGME49_201130	620
TGME49_chrVIIa	3992593	3994077	1485	13	1.33564	2.38376	1.35005	82	Promoter (<=1kb)	3990181	3992821	2641	-	TGME49_201170	0
TGME49_chrVIIa	3992593	3994077	1485	188	2.3855	20.6707	18.8238	408	Promoter (<=1kb)	3990181	3992821	2641	-	TGME49_201170	0
TGME49_chrVIIa	3992593	3994077	1485	803	4.33782	82.9813	80.3233	728	Promoter (<=1kb)	3990181	3992821	2641	-	TGME49_201170	0
TGME49_chrVIIa	3992593	3994077	1485	355	3.09491	37.6862	35.5142	1163	Promoter (<=1kb)	3990181	3992821	2641	-	TGME49_201170	0
TGME49_chrVIIa	3983104	3983304	201	26	1.72289	3.82799	2.65164	103	3' UTR	3982746	3988730	5985	-	TGME49_201180	5426
TGME49_chrVIIa	3987933	3989858	1926	92	2.08866	10.7734	9.2208	154	Promoter (<=1kb)	3982746	3988730	5985	-	TGME49_201180	0
TGME49_chrVIIa	3987933	3989858	1926	83	1.95458	9.82757	8.31561	637	Promoter (<=1kb)	3982746	3988730	5985	-	TGME49_201180	0
TGME49_chrVIIa	3987933	3989858	1926	509	3.60345	53.342	50.9681	974	Promoter (<=1kb)	3982746	3988730	5985	-	TGME49_201180	0
TGME49_chrVIIa	3987933	3989858	1926	134	2.16535	15.1529	13.4514	1238	Promoter (<=1kb)	3982746	3988730	5985	-	TGME49_201180	0
TGME49_chrVIIa	3987933	3989858	1926	138	2.17112	15.5502	13.8364	1691	Promoter (<=1kb)	3982746	3988730	5985	-	TGME49_201180	0
TGME49_chrVIIa	3981840	3982131	292	48	2.01004	6.21573	4.87591	137	Downstream (<1kb)	3976668	3981273	4606	+	TGME49_201200	5172
TGME49_chrVIIa	3982292	3982605	314	120	2.69201	13.6889	12.0323	205	Downstream (<1kb)	3976668	3981273	4606	+	TGME49_201200	5624
TGME49_chrVIIa	3970775	3971498	724	24	1.687	3.56593	2.4118	71	Promoter (<=1kb)	3960592	3970794	10203	-	TGME49_201220	0
TGME49_chrVIIa	3970775	3971498	724	29	1.75878	4.09845	2.90029	325	Promoter (<=1kb)	3960592	3970794	10203	-	TGME49_201220	0
TGME49_chrVIIa	3970775	3971498	724	48	2.01004	6.21573	4.87591	580	Promoter (<=1kb)	3960592	3970794	10203	-	TGME49_201220	0
TGME49_chrVIIa	3951706	3951905	200	39	1.74129	5.23213	3.9579	185	Promoter (<=1kb)	3951134	3959758	8625	+	TGME49_201230	572
TGME49_chrVIIa	3948447	3948949	503	108	2.32799	12.4685	10.8534	149	Promoter (1-2kb)	3947168	3950847	3680	-	TGME49_201240	1898
TGME49_chrVIIa	3948447	3948949	503	89	2.18847	10.5088	8.96785	354	Promoter (1-2kb)	3947168	3950847	3680	-	TGME49_201240	1898
TGME49_chrVIIa	3950184	3951553	1370	334	3.56958	35.5872	33.4495	167	Promoter (<=1kb)	3947168	3950847	3680	-	TGME49_201240	0
TGME49_chrVIIa	3950184	3951553	1370	393	3.78067	41.5692	39.3401	829	Promoter (<=1kb)	3947168	3950847	3680	-	TGME49_201240	0
TGME49_chrVIIa	3950184	3951553	1370	457	4.06155	48.0303	45.7176	1086	Promoter (<=1kb)	3947168	3950847	3680	-	TGME49_201240	0
TGME49_chrVIIa	3935286	3938084	2799	102	2.21239	11.8319	10.241	307	Promoter (<=1kb)	3927222	3935763	8542	-	TGME49_201260	0
TGME49_chrVIIa	3935286	3938084	2799	256	3.05273	27.6323	25.6364	573	Promoter (<=1kb)	3927222	3935763	8542	-	TGME49_201260	0
TGME49_chrVIIa	3935286	3938084	2799	117	2.29885	13.3536	11.7085	790	Promoter (<=1kb)	3927222	3935763	8542	-	TGME49_201260	0
TGME49_chrVIIa	3935286	3938084	2799	111	2.2541	12.7354	11.1129	1073	Promoter (<=1kb)	3927222	3935763	8542	-	TGME49_201260	0
TGME49_chrVIIa	3935286	3938084	2799	284	3.19645	30.5367	28.4851	1779	Promoter (<=1kb)	3927222	3935763	8542	-	TGME49_201260	0
TGME49_chrVIIa	3935286	3938084	2799	44	1.76305	5.71416	4.40679	2402	Promoter (<=1kb)	3927222	3935763	8542	-	TGME49_201260	0
TGME49_chrVIIa	3935286	3938084	2799	104	2.23214	12.0453	10.4452	2684	Promoter (<=1kb)	3927222	3935763	8542	-	TGME49_201260	0
TGME49_chrVIIa	3924963	3926016	1054	122	2.57285	13.8876	12.2258	155	Promoter (<=1kb)	3917877	3925271	7395	-	TGME49_201270	0
TGME49_chrVIIa	3924963	3926016	1054	157	2.81908	17.4672	15.7017	410	Promoter (<=1kb)	3917877	3925271	7395	-	TGME49_201270	0
TGME49_chrVIIa	3924963	3926016	1054	367	4.07903	38.8924	36.702	828	Promoter (<=1kb)	3917877	3925271	7395	-	TGME49_201270	0
TGME49_chrVIIa	3926305	3926856	552	102	2.45003	11.8173	10.2269	118	Promoter (1-2kb)	3917877	3925271	7395	-	TGME49_201270	-1034
TGME49_chrVIIa	3926305	3926856	552	47	1.93798	6.05168	4.72408	466	Promoter (1-2kb)	3917877	3925271	7395	-	TGME49_201270	-1034
TGME49_chrVIIa	3910402	3911937	1536	51	1.5557	6.55822	5.19918	137	Promoter (<=1kb)	3908769	3911287	2519	-	TGME49_201390	0
TGME49_chrVIIa	3910402	3911937	1536	3645	7.71892	368.504	364.585	999	Promoter (<=1kb)	3908769	3911287	2519	-	TGME49_201390	0
TGME49_chrVIIa	3900597	3900997	401	21	1.6511	3.31241	2.18074	93	3' UTR	3900223	3907864	7642	-	TGME49_201400	6867
TGME49_chrVIIa	3900597	3900997	401	24	1.687	3.56593	2.4118	225	3' UTR	3900223	3907864	7642	-	TGME49_201400	6867
TGME49_chrVIIa	3907887	3908472	586	76	1.69859	9.0932	7.60944	294	Promoter (<=1kb)	3900223	3907864	7642	-	TGME49_201400	-23
TGME49_chrVIIa	3891367	3891826	460	91	2.44076	10.6685	9.11915	312	Promoter (1-2kb)	3893030	3898407	5378	+	TGME49_201520	-1204
TGME49_chrVIIa	3892703	3893067	365	34	1.83057	4.66401	3.42337	108	Promoter (<=1kb)	3893030	3898407	5378	+	TGME49_201520	0
TGME49_chrVIIa	3900108	3900374	267	51	2.04593	6.5487	5.19001	107	3' UTR	3893030	3898407	5378	+	TGME49_201520	7078
TGME49_chrVIIa	3869271	3870311	1041	366	3.68769	38.8192	36.6306	149	Promoter (1-2kb)	3868786	3871788	3003	-	TGME49_201660	1477
TGME49_chrVIIa	3869271	3870311	1041	566	4.52223	59.0994	56.6589	447	Promoter (1-2kb)	3868786	3871788	3003	-	TGME49_201660	1477
TGME49_chrVIIa	3869271	3870311	1041	280	3.29755	30.1332	28.0882	738	Promoter (1-2kb)	3868786	3871788	3003	-	TGME49_201660	1477
TGME49_chrVIIa	3873137	3873754	618	37	1.66595	4.97312	3.71123	160	Promoter (1-2kb)	3868786	3871788	3003	-	TGME49_201660	-1349
TGME49_chrVIIa	3862399	3864081	1683	647	5.26797	67.2932	64.7711	464	Promoter (<=1kb)	3863499	3869008	5510	+	TGME49_201670	0
TGME49_chrVIIa	3862399	3864081	1683	509	4.67604	53.2741	50.9009	688	Promoter (<=1kb)	3863499	3869008	5510	+	TGME49_201670	0
TGME49_chrVIIa	3862399	3864081	1683	246	3.35366	26.5985	24.622	909	Promoter (<=1kb)	3863499	3869008	5510	+	TGME49_201670	0
TGME49_chrVIIa	3862399	3864081	1683	40	1.82198	5.28806	4.0056	1386	Promoter (<=1kb)	3863499	3869008	5510	+	TGME49_201670	0
TGME49_chrVIIa	3851150	3853451	2302	51	1.94961	6.54139	5.18796	160	Promoter (<=1kb)	3846373	3851218	4846	-	TGME49_201690	0
TGME49_chrVIIa	3851150	3853451	2302	53	1.98142	6.70194	5.33697	489	Promoter (<=1kb)	3846373	3851218	4846	-	TGME49_201690	0
TGME49_chrVIIa	3851150	3853451	2302	56	2.01238	7.02503	5.64256	933	Promoter (<=1kb)	3846373	3851218	4846	-	TGME49_201690	0
TGME49_chrVIIa	3851150	3853451	2302	39	1.82663	5.18568	3.91371	1298	Promoter (<=1kb)	3846373	3851218	4846	-	TGME49_201690	0
TGME49_chrVIIa	3851150	3853451	2302	169	2.9393	18.791	16.9907	1983	Promoter (<=1kb)	3846373	3851218	4846	-	TGME49_201690	0
TGME49_chrVIIa	3851150	3853451	2302	26	1.67634	3.76776	2.60196	2282	Promoter (<=1kb)	3846373	3851218	4846	-	TGME49_201690	0
TGME49_chrVIIa	3841800	3842343	544	111	2.41437	12.8192	11.1913	134	Promoter (2-3kb)	3840124	3845222	5099	-	TGME49_201700	2879
TGME49_chrVIIa	3844739	3845972	1234	785	5.41183	81.1733	78.5312	573	Promoter (<=1kb)	3840124	3845222	5099	-	TGME49_201700	0
TGME49_chrVIIa	3824659	3825305	647	76	2.27901	9.17582	7.68929	255	Promoter (1-2kb)	3826520	3827842	1323	+	TGME49_201740	-1215
TGME49_chrVIIa	3824659	3825305	647	35	1.83876	4.78438	3.53776	501	Promoter (1-2kb)	3826520	3827842	1323	+	TGME49_201740	-1215
TGME49_chrVIIa	3825630	3826175	546	75	2.29719	9.07721	7.594	121	Promoter (<=1kb)	3826520	3827842	1323	+	TGME49_201740	-345
TGME49_chrVIIa	3822342	3822929	588	19	1.59787	3.10736	1.99629	209	Promoter (<=1kb)	3822835	3823206	372	+	TGME49_201750	0
TGME49_chrVIIa	3822342	3822929	588	35	1.81518	4.83732	3.58806	475	Promoter (<=1kb)	3822835	3823206	372	+	TGME49_201750	0
TGME49_chrVIIa	3815519	3815923	405	68	2.2254	8.32053	6.87164	142	Promoter (<=1kb)	3816499	3820139	3641	+	TGME49_201760	-576
TGME49_chrVIIa	3816142	3816593	452	31	1.79468	4.37716	3.15748	98	Promoter (<=1kb)	3816499	3820139	3641	+	TGME49_201760	0
TGME49_chrVIIa	3816142	3816593	452	124	2.72791	14.1436	12.4727	313	Promoter (<=1kb)	3816499	3820139	3641	+	TGME49_201760	0
TGME49_chrVIIa	3798782	3799429	648	34	1.58412	4.67757	3.43626	114	Promoter (<=1kb)	3798765	3799442	678	+	TGME49_201775	17
TGME49_chrVIIa	3798782	3799429	648	45	1.68145	5.83607	4.52317	462	Promoter (<=1kb)	3798765	3799442	678	+	TGME49_201775	17
TGME49_chrVIIa	3797029	3798176	1148	152	2.28522	17.0403	15.2845	219	Promoter (<=1kb)	3793319	3797546	4228	-	TGME49_201780	0
TGME49_chrVIIa	3797029	3798176	1148	533	3.69467	55.7888	53.386	649	Promoter (<=1kb)	3793319	3797546	4228	-	TGME49_201780	0
TGME49_chrVIIa	3790086	3790926	841	53	2.01586	6.69799	5.33318	105	Promoter (<=1kb)	3783502	3790336	6835	-	TGME49_201790	0
TGME49_chrVIIa	3790086	3790926	841	65	2.09489	7.94949	6.52092	532	Promoter (<=1kb)	3783502	3790336	6835	-	TGME49_201790	0
TGME49_chrVIIa	3790086	3790926	841	38	1.81488	5.16974	3.89857	735	Promoter (<=1kb)	3783502	3790336	6835	-	TGME49_201790	0
TGME49_chrVIIa	3791383	3791582	200	37	1.76503	5.05929	3.79332	169	Promoter (1-2kb)	3783502	3790336	6835	-	TGME49_201790	-1047
TGME49_chrVIIa	3774137	3775079	943	420	3.84803	44.3116	42.0455	408	3' UTR	3779291	3782174	2884	+	TGME49_201800	-4212
TGME49_chrVIIa	3774137	3775079	943	41	1.74842	5.40898	4.12093	775	3' UTR	3779291	3782174	2884	+	TGME49_201800	-4212
TGME49_chrVIIa	3778636	3779774	1139	154	2.60364	17.1702	15.4115	186	Promoter (<=1kb)	3779291	3782174	2884	+	TGME49_201800	0
TGME49_chrVIIa	3778636	3779774	1139	45	1.81586	5.91032	4.58882	471	Promoter (<=1kb)	3779291	3782174	2884	+	TGME49_201800	0
TGME49_chrVIIa	3778636	3779774	1139	95	2.25225	11.1296	9.56278	753	Promoter (<=1kb)	3779291	3782174	2884	+	TGME49_201800	0
TGME49_chrVIIa	3761116	3762612	1497	226	2.90323	24.5655	22.6318	234	Promoter (<=1kb)	3761526	3774621	13096	+	TGME49_201820	0
TGME49_chrVIIa	3761116	3762612	1497	34	1.66359	4.70121	3.45868	485	Promoter (<=1kb)	3761526	3774621	13096	+	TGME49_201820	0
TGME49_chrVIIa	3761116	3762612	1497	392	3.64728	41.5189	39.2913	920	Promoter (<=1kb)	3761526	3774621	13096	+	TGME49_201820	0
TGME49_chrVIIa	3769687	3769886	200	42	1.85989	5.4919	4.20006	99	Exon (TGME49_201820-t26_1/TGME49_201820, exon 2 of 4)	3761526	3774621	13096	+	TGME49_201820	8161
TGME49_chrVIIa	3747417	3748698	1282	129	2.14785	14.5885	12.9061	160	Promoter (<=1kb)	3748209	3755973	7765	+	TGME49_201840	0
TGME49_chrVIIa	3747417	3748698	1282	76	1.86429	9.16572	7.67953	506	Promoter (<=1kb)	3748209	3755973	7765	+	TGME49_201840	0
TGME49_chrVIIa	3747417	3748698	1282	255	2.73073	27.5109	25.5172	759	Promoter (<=1kb)	3748209	3755973	7765	+	TGME49_201840	0
TGME49_chrVIIa	3747417	3748698	1282	42	1.66293	5.54596	4.25155	1167	Promoter (<=1kb)	3748209	3755973	7765	+	TGME49_201840	0
TGME49_chrVIIa	3745552	3745989	438	42	1.62295	5.6015	4.29909	77	Promoter (<=1kb)	3744015	3746950	2936	-	TGME49_201850	961
TGME49_chrVIIa	3745552	3745989	438	28	1.50115	4.02317	2.836	363	Promoter (<=1kb)	3744015	3746950	2936	-	TGME49_201850	961
TGME49_chrVIIa	3743055	3743762	708	603	3.94361	62.7931	60.3138	162	Promoter (<=1kb)	3741630	3743111	1482	-	TGME49_201860	0
TGME49_chrVIIa	3731852	3732282	431	162	2.87793	18.028	16.246	292	Promoter (<=1kb)	3732281	3741142	8862	+	TGME49_201870	0
TGME49_chrVIIa	3728136	3728736	601	242	3.03176	26.2034	24.2355	430	Promoter (<=1kb)	3728742	3731028	2287	+	TGME49_201880	-6
TGME49_chrVIIa	3716228	3716552	325	48	2.01004	6.21573	4.87591	200	Exon (TGME49_201900-t26_1/TGME49_201900, exon 3 of 6)	3713270	3720614	7345	-	TGME49_201900	4062
TGME49_chrVIIa	3720551	3721489	939	55	1.98342	6.97164	5.59118	200	Promoter (<=1kb)	3713270	3720614	7345	-	TGME49_201900	0
TGME49_chrVIIa	3720551	3721489	939	202	3.01136	22.139	20.2577	535	Promoter (<=1kb)	3713270	3720614	7345	-	TGME49_201900	0
TGME49_chrVIIa	3720551	3721489	939	111	2.40761	12.754	11.131	817	Promoter (<=1kb)	3713270	3720614	7345	-	TGME49_201900	0
TGME49_chrVIIa	3707055	3708729	1675	266	3.07553	28.7165	26.6991	527	Promoter (<=1kb)	3707975	3713207	5233	+	TGME49_202010	0
TGME49_chrVIIa	3707055	3708729	1675	448	3.86029	47.1393	44.8373	688	Promoter (<=1kb)	3707975	3713207	5233	+	TGME49_202010	0
TGME49_chrVIIa	3707055	3708729	1675	56	1.87091	7.02081	5.63849	1054	Promoter (<=1kb)	3707975	3713207	5233	+	TGME49_202010	0
TGME49_chrVIIa	3707055	3708729	1675	182	2.69069	20.0375	18.2054	1422	Promoter (<=1kb)	3707975	3713207	5233	+	TGME49_202010	0
TGME49_chrVIIa	3699092	3700174	1083	63	1.65539	7.80617	6.38475	230	Promoter (<=1kb)	3699955	3707271	7317	+	TGME49_202020	0
TGME49_chrVIIa	3699092	3700174	1083	638	3.39794	66.3519	63.8386	659	Promoter (<=1kb)	3699955	3707271	7317	+	TGME49_202020	0
TGME49_chrVIIa	3700757	3700977	221	135	1.98043	15.2171	13.5139	119	Promoter (<=1kb)	3699955	3707271	7317	+	TGME49_202020	802
TGME49_chrVIIa	3677262	3677703	442	72	2.26129	8.69554	7.22938	104	3' UTR	3668911	3677526	8616	+	TGME49_202040	8351
TGME49_chrVIIa	3682939	3683139	201	29	1.75878	4.09845	2.90029	101	Intron (TGME49_500254.R43/TGME49_500254, intron 7 of 11)	3668911	3677526	8616	+	TGME49_202040	14028
TGME49_chrVIIa	3667719	3669542	1824	229	2.78795	24.9182	22.9766	136	Promoter (<=1kb)	3665909	3668268	2360	-	TGME49_202050	0
TGME49_chrVIIa	3667719	3669542	1824	336	3.23829	35.7429	33.602	641	Promoter (<=1kb)	3665909	3668268	2360	-	TGME49_202050	0
TGME49_chrVIIa	3667719	3669542	1824	559	4.07025	58.3389	55.9066	1129	Promoter (<=1kb)	3665909	3668268	2360	-	TGME49_202050	0
TGME49_chrVIIa	3667719	3669542	1824	442	3.68509	46.5731	44.2781	1329	Promoter (<=1kb)	3665909	3668268	2360	-	TGME49_202050	0
TGME49_chrVIIa	3667719	3669542	1824	162	2.49894	18.0817	16.2985	1652	Promoter (<=1kb)	3665909	3668268	2360	-	TGME49_202050	0
TGME49_chrVIIa	3616901	3617241	341	58	2.04734	7.2021	5.81274	192	Promoter (<=1kb)	3615081	3617011	1931	-	TGME49_202090	0
TGME49_chrVIIa	3614110	3614427	318	51	1.90904	6.45874	5.10869	185	Promoter (<=1kb)	3613312	3614174	863	-	TGME49_202100	0
TGME49_chrVIIa	3615290	3615722	433	20	1.56522	3.16765	2.05287	98	Promoter (1-2kb)	3613312	3614174	863	-	TGME49_202100	-1116
TGME49_chrVIIa	3615290	3615722	433	64	2.04729	7.84366	6.42079	321	Promoter (1-2kb)	3613312	3614174	863	-	TGME49_202100	-1116
TGME49_chrVIIa	3610935	3611279	345	35	1.75793	4.82392	3.57532	103	Promoter (<=1kb)	3609959	3611285	1327	-	TGME49_202110	6
TGME49_chrVIIa	3610935	3611279	345	19	1.54817	3.06125	1.95894	225	Promoter (<=1kb)	3609959	3611285	1327	-	TGME49_202110	6
TGME49_chrVIIa	3611469	3611806	338	17	1.51169	2.80025	1.72569	234	Promoter (<=1kb)	3609959	3611285	1327	-	TGME49_202110	-184
TGME49_chrVIIa	3608297	3608977	681	45	1.97414	5.89013	4.56944	295	Promoter (<=1kb)	3582842	3608067	25226	-	TGME49_202120	-230
TGME49_chrVIIa	3577776	3578247	472	129	2.7638	14.6039	12.9186	217	Promoter (2-3kb)	3577457	3581173	3717	-	TGME49_202140	2926
TGME49_chrVIIa	3578718	3579460	743	161	3.01506	17.9765	16.1957	249	Promoter (1-2kb)	3577457	3581173	3717	-	TGME49_202140	1713
TGME49_chrVIIa	3578718	3579460	743	83	2.36897	9.86012	8.34349	599	Promoter (1-2kb)	3577457	3581173	3717	-	TGME49_202140	1713
TGME49_chrVIIa	3579867	3580082	216	39	1.90236	5.26158	3.98027	123	Promoter (1-2kb)	3577457	3581173	3717	-	TGME49_202140	1091
TGME49_chrVIIa	3557678	3560150	2473	59	1.89962	7.36416	5.96388	107	3' UTR	3559210	3567001	7792	-	TGME49_202170	6851
TGME49_chrVIIa	3557678	3560150	2473	1188	6.34399	121.758	118.835	369	3' UTR	3559210	3567001	7792	-	TGME49_202170	6851
TGME49_chrVIIa	3557678	3560150	2473	166	2.61176	18.4664	16.675	640	3' UTR	3559210	3567001	7792	-	TGME49_202170	6851
TGME49_chrVIIa	3557678	3560150	2473	38	1.71756	5.15044	3.88021	916	3' UTR	3559210	3567001	7792	-	TGME49_202170	6851
TGME49_chrVIIa	3557678	3560150	2473	13	1.41623	2.39273	1.35587	1226	3' UTR	3559210	3567001	7792	-	TGME49_202170	6851
TGME49_chrVIIa	3557678	3560150	2473	312	3.35893	33.3355	31.2338	1740	3' UTR	3559210	3567001	7792	-	TGME49_202170	6851
TGME49_chrVIIa	3557678	3560150	2473	189	2.75647	20.836	18.9858	2167	3' UTR	3559210	3567001	7792	-	TGME49_202170	6851
TGME49_chrVIIa	3557678	3560150	2473	190	2.76442	20.932	19.0799	2291	3' UTR	3559210	3567001	7792	-	TGME49_202170	6851
TGME49_chrVIIa	3546849	3547209	361	19	1.61521	3.06756	1.95894	117	Promoter (<=1kb)	3547864	3559077	11214	+	TGME49_202180	-655
TGME49_chrVIIa	3547366	3547728	363	42	1.93825	5.57204	4.2709	94	Promoter (<=1kb)	3547864	3559077	11214	+	TGME49_202180	-136
TGME49_chrVIIa	3526581	3526870	290	54	2.03063	6.80515	5.43615	130	Promoter (1-2kb)	3522470	3528253	5784	-	TGME49_202200	1383
TGME49_chrVIIa	3527821	3528354	534	103	2.4375	11.9767	10.3786	145	Promoter (<=1kb)	3522470	3528253	5784	-	TGME49_202200	0
TGME49_chrVIIa	3527821	3528354	534	114	2.50153	13.0945	11.4591	361	Promoter (<=1kb)	3522470	3528253	5784	-	TGME49_202200	0
TGME49_chrVIIa	3519326	3519901	576	24	1.66445	3.59176	2.43616	51	Promoter (<=1kb)	3518119	3520605	2487	-	TGME49_202210	704
TGME49_chrVIIa	3519326	3519901	576	31	1.75846	4.341	3.12983	355	Promoter (<=1kb)	3518119	3520605	2487	-	TGME49_202210	704
TGME49_chrVIIa	3520128	3520386	259	100	2.4729	11.6012	10.0172	143	Promoter (<=1kb)	3518119	3520605	2487	-	TGME49_202210	219
TGME49_chrVIIa	3520564	3520890	327	30	1.74849	4.2175	3.01293	116	Promoter (<=1kb)	3518119	3520605	2487	-	TGME49_202210	0
TGME49_chrVIIa	3496891	3497236	346	24	1.687	3.56593	2.4118	154	Promoter (<=1kb)	3488048	3497456	9409	-	TGME49_202240	220
TGME49_chrVIIa	3497403	3497634	232	72	2.26129	8.69554	7.22938	129	Promoter (<=1kb)	3488048	3497456	9409	-	TGME49_202240	0
TGME49_chrVIIa	3478376	3478782	407	133	2.79969	15.0697	13.3702	255	Promoter (<=1kb)	3472175	3479167	6993	-	TGME49_202255	385
TGME49_chrVIIa	3445127	3445490	364	92	2.03804	10.8329	9.2785	232	Promoter (<=1kb)	3444702	3447383	2682	+	TGME49_202285	425
TGME49_chrVIIa	3446038	3446644	607	90	2.02887	10.6337	9.08892	111	Promoter (1-2kb)	3444702	3447383	2682	+	TGME49_202285	1336
TGME49_chrVIIa	3446038	3446644	607	111	2.16356	12.7516	11.1287	363	Promoter (1-2kb)	3444702	3447383	2682	+	TGME49_202285	1336
TGME49_chrVIIa	3447284	3447527	244	84	2.15361	9.96244	8.44246	112	Promoter (2-3kb)	3444702	3447383	2682	+	TGME49_202285	2582
TGME49_chrVIIa	3441220	3442458	1239	72	1.9177	8.69129	7.22938	353	Promoter (<=1kb)	3438649	3441736	3088	-	TGME49_202290	0
TGME49_chrVIIa	3441220	3442458	1239	443	3.61277	46.6624	44.3665	661	Promoter (<=1kb)	3438649	3441736	3088	-	TGME49_202290	0
TGME49_chrVIIa	3441220	3442458	1239	587	4.10657	61.2176	58.7544	853	Promoter (<=1kb)	3438649	3441736	3088	-	TGME49_202290	0
TGME49_chrVIIa	3433745	3434031	287	68	1.9685	8.34578	6.89598	105	Promoter (<=1kb)	3434052	3438877	4826	+	TGME49_202300	-21
TGME49_chrVIIa	3436390	3436730	341	21	1.59011	3.32389	2.19157	269	Promoter (2-3kb)	3434052	3438877	4826	+	TGME49_202300	2338
TGME49_chrVIIa	3430327	3430694	368	114	2.17391	13.0887	11.4534	126	Promoter (<=1kb)	3429611	3433855	4245	+	TGME49_202310	716
TGME49_chrVIIa	3428096	3428498	403	192	2.60606	21.0977	19.2405	172	Promoter (<=1kb)	3429058	3429130	73	-	TGME49_202320	632
TGME49_chrVIIa	3429022	3430022	1001	83	1.97242	9.87716	8.36001	128	Promoter (<=1kb)	3429058	3429130	73	-	TGME49_202320	0
TGME49_chrVIIa	3429022	3430022	1001	223	2.70898	24.2695	22.3428	534	Promoter (<=1kb)	3429058	3429130	73	-	TGME49_202320	0
TGME49_chrVIIa	3429022	3430022	1001	54	1.78013	6.8612	5.48998	890	Promoter (<=1kb)	3429058	3429130	73	-	TGME49_202320	0
TGME49_chrVIIa	3419314	3419569	256	55	2.03813	6.95055	5.57094	155	Distal Intergenic	3423039	3423638	600	-	TGME49_202330	4069
TGME49_chrVIIa	3425760	3425980	221	101	2.1281	11.7147	10.1273	96	Promoter (2-3kb)	3423039	3423638	600	-	TGME49_202330	-2122
TGME49_chrVIIa	3416425	3416624	200	45	1.92308	5.86631	4.55204	175	Promoter (1-2kb)	3414815	3418948	4134	+	TGME49_202340	1610
TGME49_chrVIIa	3403806	3404279	474	26	1.72289	3.82799	2.65164	53	Promoter (<=1kb)	3404338	3412877	8540	+	TGME49_202350	-59
TGME49_chrVIIa	3403806	3404279	474	147	2.90738	16.4995	14.7583	348	Promoter (<=1kb)	3404338	3412877	8540	+	TGME49_202350	-59
TGME49_chrVIIa	3407312	3407516	205	79	2.33308	9.46543	7.96524	98	Promoter (2-3kb)	3404338	3412877	8540	+	TGME49_202350	2974
TGME49_chrVIIa	3408677	3408902	226	42	1.93825	5.57204	4.2709	133	Intron (TGME49_202350-t26_1/TGME49_202350, intron 4 of 10)	3404338	3412877	8540	+	TGME49_202350	4339
TGME49_chrVIIa	3393670	3394224	555	21	1.6511	3.31241	2.18074	95	Promoter (<=1kb)	3394670	3402661	7992	+	TGME49_202360	-446
TGME49_chrVIIa	3393670	3394224	555	17	1.57931	2.83153	1.74632	234	Promoter (<=1kb)	3394670	3402661	7992	+	TGME49_202360	-446
TGME49_chrVIIa	3393670	3394224	555	45	1.97414	5.89013	4.56944	445	Promoter (<=1kb)	3394670	3402661	7992	+	TGME49_202360	-446
TGME49_chrVIIa	3383548	3383825	278	58	2.11772	7.23637	5.84089	137	Promoter (<=1kb)	3379488	3384231	4744	-	TGME49_202375	406
TGME49_chrVIIa	3383974	3385086	1113	502	5.02509	52.6274	50.2613	366	Promoter (<=1kb)	3379488	3384231	4744	-	TGME49_202375	0
TGME49_chrVIIa	3366852	3367284	433	47	1.89063	6.08661	4.75748	99	Promoter (<=1kb)	3367910	3377792	9883	+	TGME49_202380	-626
TGME49_chrVIIa	3366852	3367284	433	16	1.50202	2.70735	1.63909	300	Promoter (<=1kb)	3367910	3377792	9883	+	TGME49_202380	-626
TGME49_chrVIIa	3360228	3360585	358	13	1.4881	2.39146	1.35466	99	Exon (TGME49_202400-t26_1/TGME49_202400, exon 6 of 7)	3362716	3366217	3502	-	TGME49_202390	5632
TGME49_chrVIIa	3360228	3360585	358	37	1.83607	5.04472	3.77942	263	Exon (TGME49_202400-t26_1/TGME49_202400, exon 6 of 7)	3362716	3366217	3502	-	TGME49_202390	5632
TGME49_chrVIIa	3365485	3366620	1136	190	2.91181	20.8817	19.0306	330	Promoter (<=1kb)	3362716	3366217	3502	-	TGME49_202390	0
TGME49_chrVIIa	3365485	3366620	1136	162	2.7746	18.0443	16.2619	582	Promoter (<=1kb)	3362716	3366217	3502	-	TGME49_202390	0
TGME49_chrVIIa	3365485	3366620	1136	197	2.99885	21.626	19.7566	884	Promoter (<=1kb)	3362716	3366217	3502	-	TGME49_202390	0
TGME49_chrVIIa	3353816	3354015	200	42	1.93825	5.57204	4.2709	163	Promoter (<=1kb)	3353588	3361903	8316	+	TGME49_202400	228
TGME49_chrVIIa	3355990	3356189	200	32	1.77495	4.44614	3.22295	107	Promoter (2-3kb)	3353588	3361903	8316	+	TGME49_202400	2402
TGME49_chrVIIa	3339895	3340143	249	59	2.06053	7.30194	5.90401	119	Promoter (1-2kb)	3341623	3351984	10362	+	TGME49_202410	-1480
TGME49_chrVIIa	3335320	3337029	1710	86	2.36463	10.2047	8.67696	170	Promoter (<=1kb)	3331081	3335761	4681	-	TGME49_202430	0
TGME49_chrVIIa	3335320	3337029	1710	36	1.82803	4.85386	3.60377	487	Promoter (<=1kb)	3331081	3335761	4681	-	TGME49_202430	0
TGME49_chrVIIa	3335320	3337029	1710	166	2.96469	18.4728	16.6814	703	Promoter (<=1kb)	3331081	3335761	4681	-	TGME49_202430	0
TGME49_chrVIIa	3335320	3337029	1710	53	2.01453	6.68832	5.32392	1077	Promoter (<=1kb)	3331081	3335761	4681	-	TGME49_202430	0
TGME49_chrVIIa	3335320	3337029	1710	39	1.84945	5.20541	3.93248	1410	Promoter (<=1kb)	3331081	3335761	4681	-	TGME49_202430	0
TGME49_chrVIIa	3326976	3327193	218	15	1.54342	2.60447	1.54328	115	Promoter (<=1kb)	3326567	3330921	4355	+	TGME49_202440	409
TGME49_chrVIIa	3324661	3325298	638	72	2.26129	8.69554	7.22938	127	Promoter (1-2kb)	3324883	3326345	1463	-	TGME49_202445	1047
TGME49_chrVIIa	3324661	3325298	638	17	1.57931	2.83153	1.74632	525	Promoter (1-2kb)	3324883	3326345	1463	-	TGME49_202445	1047
TGME49_chrVIIa	3293338	3294705	1368	26	1.6474	3.83475	2.65803	98	Promoter (<=1kb)	3277755	3294084	16330	-	TGME49_202490	0
TGME49_chrVIIa	3293338	3294705	1368	61	2.00792	7.51517	6.10918	324	Promoter (<=1kb)	3277755	3294084	16330	-	TGME49_202490	0
TGME49_chrVIIa	3293338	3294705	1368	459	4.25947	48.2661	45.9509	986	Promoter (<=1kb)	3277755	3294084	16330	-	TGME49_202490	0
TGME49_chrVIIa	3295329	3295528	200	79	2.15827	9.49032	7.98931	101	Promoter (1-2kb)	3277755	3294084	16330	-	TGME49_202490	-1245
TGME49_chrVIIa	3275709	3276060	352	13	1.3969	2.36849	1.34283	44	Promoter (<=1kb)	3273584	3276480	2897	-	TGME49_202500	420
TGME49_chrVIIa	3276452	3276826	375	102	2.25471	11.8348	10.2439	154	Promoter (<=1kb)	3273584	3276480	2897	-	TGME49_202500	0
TGME49_chrVIIa	3277028	3278150	1123	45	1.81347	5.82417	4.51181	128	Promoter (<=1kb)	3273584	3276480	2897	-	TGME49_202500	-548
TGME49_chrVIIa	3277028	3278150	1123	13	1.43008	2.34317	1.31941	524	Promoter (<=1kb)	3273584	3276480	2897	-	TGME49_202500	-548
TGME49_chrVIIa	3277028	3278150	1123	17	1.49095	2.77553	1.70266	767	Promoter (<=1kb)	3273584	3276480	2897	-	TGME49_202500	-548
TGME49_chrVIIa	3269787	3270282	496	29	1.68899	4.16765	2.96577	169	Promoter (<=1kb)	3267364	3270746	3383	-	TGME49_202510	464
TGME49_chrVIIa	3269787	3270282	496	44	1.85078	5.70898	4.40181	373	Promoter (<=1kb)	3267364	3270746	3383	-	TGME49_202510	464
TGME49_chrVIIa	3270710	3271507	798	238	3.14685	25.8124	23.8531	290	Promoter (<=1kb)	3267364	3270746	3383	-	TGME49_202510	0
TGME49_chrVIIa	3270710	3271507	798	280	3.33333	30.1327	28.0878	598	Promoter (<=1kb)	3267364	3270746	3383	-	TGME49_202510	0
TGME49_chrVIIa	3271687	3272036	350	24	1.57403	3.63767	2.47939	216	Promoter (<=1kb)	3267364	3270746	3383	-	TGME49_202510	-941
TGME49_chrVIIa	3271687	3272036	350	15	1.44395	2.56961	1.51989	269	Promoter (<=1kb)	3267364	3270746	3383	-	TGME49_202510	-941
TGME49_chrVIIa	3261449	3261818	370	51	2.04593	6.5487	5.19001	103	Promoter (<=1kb)	3261590	3268207	6618	+	TGME49_202520	0
TGME49_chrVIIa	3253128	3253370	243	19	1.61521	3.06756	1.95894	50	Promoter (1-2kb)	3235830	3251334	15505	-	TGME49_202540	-1794
TGME49_chrVIIa	3224830	3226262	1433	103	2.537	11.9806	10.3823	379	Promoter (<=1kb)	3225748	3235131	9384	+	TGME49_202550	0
TGME49_chrVIIa	3224830	3226262	1433	212	3.31492	23.1247	21.2228	652	Promoter (<=1kb)	3225748	3235131	9384	+	TGME49_202550	0
TGME49_chrVIIa	3224830	3226262	1433	185	3.11021	20.3906	18.5514	1091	Promoter (<=1kb)	3225748	3235131	9384	+	TGME49_202550	0
TGME49_chrVIIa	3224830	3226262	1433	23	1.65541	3.48745	2.34544	1319	Promoter (<=1kb)	3225748	3235131	9384	+	TGME49_202550	0
TGME49_chrVIIa	3233719	3233918	200	15	1.54342	2.60447	1.54328	96	Exon (TGME49_202550.R494/TGME49_202550, exon 2 of 2)	3225748	3235131	9384	+	TGME49_202550	7971
TGME49_chrVIIa	3189234	3191172	1939	107	2.23133	12.3692	10.7569	188	Promoter (<=1kb)	3190542	3205617	15076	+	TGME49_202580	0
TGME49_chrVIIa	3189234	3191172	1939	467	3.91621	49.0281	46.7037	688	Promoter (<=1kb)	3190542	3205617	15076	+	TGME49_202580	0
TGME49_chrVIIa	3189234	3191172	1939	854	5.22861	88.1664	85.4675	885	Promoter (<=1kb)	3190542	3205617	15076	+	TGME49_202580	0
TGME49_chrVIIa	3189234	3191172	1939	688	4.69814	71.4109	68.8522	1146	Promoter (<=1kb)	3190542	3205617	15076	+	TGME49_202580	0
TGME49_chrVIIa	3189234	3191172	1939	195	2.72155	21.3835	19.5207	1443	Promoter (<=1kb)	3190542	3205617	15076	+	TGME49_202580	0
TGME49_chrVIIa	3189234	3191172	1939	82	2.04535	9.74095	8.23181	1718	Promoter (<=1kb)	3190542	3205617	15076	+	TGME49_202580	0
TGME49_chrVIIa	3179877	3180320	444	72	2.26129	8.69554	7.22938	147	3' UTR	3183461	3188349	4889	+	TGME49_202590	-3141
TGME49_chrVIIa	3179877	3180320	444	55	2.08182	6.88895	5.5117	305	3' UTR	3183461	3188349	4889	+	TGME49_202590	-3141
TGME49_chrVIIa	3180496	3181395	900	36	1.86646	4.95886	3.69762	115	Promoter (2-3kb)	3183461	3188349	4889	+	TGME49_202590	-2066
TGME49_chrVIIa	3180496	3181395	900	13	1.50753	2.3865	1.35005	419	Promoter (2-3kb)	3183461	3188349	4889	+	TGME49_202590	-2066
TGME49_chrVIIa	3180496	3181395	900	129	2.7638	14.6039	12.9186	729	Promoter (2-3kb)	3183461	3188349	4889	+	TGME49_202590	-2066
TGME49_chrVIIa	3183029	3183256	228	21	1.6511	3.31241	2.18074	98	Promoter (<=1kb)	3183461	3188349	4889	+	TGME49_202590	-205
TGME49_chrVIIa	3170336	3170683	348	178	2.27207	19.7118	17.8882	179	Promoter (<=1kb)	3170626	3181696	11071	+	TGME49_202610	0
TGME49_chrVIIa	3166394	3167791	1398	75	1.74047	9.0401	7.56224	104	Promoter (<=1kb)	3164569	3166692	2124	-	TGME49_202620	0
TGME49_chrVIIa	3166394	3167791	1398	1016	4.29916	104.432	101.619	440	Promoter (<=1kb)	3164569	3166692	2124	-	TGME49_202620	0
TGME49_chrVIIa	3166394	3167791	1398	1716	5.60544	174.865	171.651	1009	Promoter (<=1kb)	3164569	3166692	2124	-	TGME49_202620	0
TGME49_chrVIIa	3136503	3136814	312	15	1.54342	2.60447	1.54328	183	Promoter (<=1kb)	3137161	3149457	12297	+	TGME49_202640	-347
TGME49_chrVIIa	3136503	3136814	312	29	1.75878	4.09845	2.90029	280	Promoter (<=1kb)	3137161	3149457	12297	+	TGME49_202640	-347
TGME49_chrVIIa	3137094	3137481	388	21	1.6511	3.31241	2.18074	122	Promoter (<=1kb)	3137161	3149457	12297	+	TGME49_202640	0
TGME49_chrVIIa	3119507	3119959	453	46	1.74172	5.9368	4.61414	96	Promoter (<=1kb)	3120640	3134651	14012	+	TGME49_202650	-681
TGME49_chrVIIa	3119507	3119959	453	27	1.58257	3.91046	2.72948	395	Promoter (<=1kb)	3120640	3134651	14012	+	TGME49_202650	-681
TGME49_chrVIIa	3117383	3118517	1135	186	2.54468	20.5344	18.6922	493	Promoter (<=1kb)	3118298	3118368	71	-	TGME49_202660	0
TGME49_chrVIIa	3117383	3118517	1135	32	1.58976	4.5202	3.29331	1032	Promoter (<=1kb)	3118298	3118368	71	-	TGME49_202660	0
TGME49_chrVIIa	3116708	3117078	371	95	2.05347	11.1099	9.54373	218	Promoter (<=1kb)	3117192	3117262	71	+	TGME49_202670	-114
TGME49_chrVIIa	3114301	3114941	641	251	2.87149	27.1564	25.1702	322	Promoter (<=1kb)	3107113	3114492	7380	-	TGME49_202680	0
TGME49_chrVIIa	3073760	3074282	523	75	2.29719	9.07721	7.594	130	Promoter (<=1kb)	3073966	3079826	5861	+	TGME49_202730	0
TGME49_chrVIIa	3073760	3074282	523	13	1.50753	2.3865	1.35005	352	Promoter (<=1kb)	3073966	3079826	5861	+	TGME49_202730	0
TGME49_chrVIIa	3050336	3050916	581	61	2.15361	7.59084	6.17739	199	3' UTR	3050604	3055593	4990	-	TGME49_202760	4677
TGME49_chrVIIa	3050336	3050916	581	21	1.6511	3.31241	2.18074	457	3' UTR	3050604	3055593	4990	-	TGME49_202760	4677
TGME49_chrVIIa	3051224	3051477	254	21	1.6511	3.31241	2.18074	108	3' UTR	3050604	3055593	4990	-	TGME49_202760	4116
TGME49_chrVIIa	3055448	3055968	521	24	1.687	3.56593	2.4118	262	Promoter (<=1kb)	3050604	3055593	4990	-	TGME49_202760	0
TGME49_chrVIIa	3040149	3041579	1431	217	2.49529	23.7056	21.7909	337	Promoter (<=1kb)	3041094	3049894	8801	+	TGME49_202770	0
TGME49_chrVIIa	3040149	3041579	1431	591	3.68405	61.6098	59.1421	665	Promoter (<=1kb)	3041094	3049894	8801	+	TGME49_202770	0
TGME49_chrVIIa	3040149	3041579	1431	266	2.6971	28.7034	26.6863	934	Promoter (<=1kb)	3041094	3049894	8801	+	TGME49_202770	0
TGME49_chrVIIa	3040149	3041579	1431	109	2.03384	12.5676	10.9498	1276	Promoter (<=1kb)	3041094	3049894	8801	+	TGME49_202770	0
TGME49_chrVIIa	3038398	3039793	1396	27	1.48848	3.96459	2.78056	100	Promoter (<=1kb)	3033153	3037960	4808	-	TGME49_202780	-438
TGME49_chrVIIa	3038398	3039793	1396	69	1.79707	8.44257	6.98933	323	Promoter (<=1kb)	3033153	3037960	4808	-	TGME49_202780	-438
TGME49_chrVIIa	3038398	3039793	1396	93	1.92911	10.9228	9.36578	708	Promoter (<=1kb)	3033153	3037960	4808	-	TGME49_202780	-438
TGME49_chrVIIa	3038398	3039793	1396	241	2.58702	26.1533	24.1863	1202	Promoter (<=1kb)	3033153	3037960	4808	-	TGME49_202780	-438
TGME49_chrVIIa	3022883	3023082	200	26	1.72289	3.82799	2.65164	108	Promoter (<=1kb)	3017549	3023257	5709	-	TGME49_202800	175
TGME49_chrVIIa	3024413	3024671	259	39	1.90236	5.26158	3.98027	140	Promoter (1-2kb)	3017549	3023257	5709	-	TGME49_202800	-1156
TGME49_chrVIIa	3012292	3012535	244	24	1.687	3.56593	2.4118	85	Promoter (2-3kb)	3014641	3017329	2689	+	TGME49_202810	-2106
TGME49_chrVIIa	3008413	3008804	392	23	1.63987	3.49369	2.35131	59	Promoter (<=1kb)	3008556	3013741	5186	+	TGME49_202820	0
TGME49_chrVIIa	3009160	3009359	200	31	1.79468	4.37716	3.15748	194	Promoter (<=1kb)	3008556	3013741	5186	+	TGME49_202820	604
TGME49_chrVIIa	2990605	2991239	635	133	2.79969	15.0697	13.3702	302	3' UTR	2990191	3000539	10349	-	TGME49_202840	9300
TGME49_chrVIIa	2997930	2998262	333	22	1.54217	3.40672	2.26945	132	Promoter (2-3kb)	2990191	3000539	10349	-	TGME49_202840	2277
TGME49_chrVIIa	2997930	2998262	333	24	1.56175	3.58843	2.43302	181	Promoter (2-3kb)	2990191	3000539	10349	-	TGME49_202840	2277
TGME49_chrVIIa	2999644	2999869	226	21	1.50392	3.30418	2.18074	56	Promoter (<=1kb)	2990191	3000539	10349	-	TGME49_202840	670
TGME49_chrVIIa	3000010	3001155	1146	296	3.15063	31.7549	29.6815	161	Promoter (<=1kb)	2990191	3000539	10349	-	TGME49_202840	0
TGME49_chrVIIa	3000010	3001155	1146	78	1.99657	9.3081	7.81713	612	Promoter (<=1kb)	2990191	3000539	10349	-	TGME49_202840	0
TGME49_chrVIIa	3000010	3001155	1146	39	1.68372	5.23445	3.96006	920	Promoter (<=1kb)	2990191	3000539	10349	-	TGME49_202840	0
TGME49_chrVIIa	3003564	3004285	722	22	1.51313	3.33913	2.20593	110	Downstream (1-2kb)	2990191	3000539	10349	-	TGME49_202840	-3025
TGME49_chrVIIa	3003564	3004285	722	38	1.6849	5.14043	3.87066	356	Downstream (1-2kb)	2990191	3000539	10349	-	TGME49_202840	-3025
TGME49_chrVIIa	3003564	3004285	722	40	1.69787	5.30895	4.02555	667	Downstream (1-2kb)	2990191	3000539	10349	-	TGME49_202840	-3025
TGME49_chrVIIa	2961510	2962553	1044	34	1.83057	4.66401	3.42337	118	Promoter (<=1kb)	2958661	2961764	3104	-	TGME49_202890	0
TGME49_chrVIIa	2961510	2962553	1044	124	2.72791	14.1436	12.4727	349	Promoter (<=1kb)	2958661	2961764	3104	-	TGME49_202890	0
TGME49_chrVIIa	2961510	2962553	1044	79	2.33308	9.46543	7.96524	798	Promoter (<=1kb)	2958661	2961764	3104	-	TGME49_202890	0
TGME49_chrVIIa	2956735	2957037	303	27	1.70716	3.95937	2.7756	186	Promoter (<=1kb)	2957508	2957580	73	+	TGME49_202895	-471
TGME49_chrVIIa	2958560	2958936	377	25	1.68095	3.74351	2.5791	183	Promoter (1-2kb)	2957508	2957580	73	+	TGME49_202895	1052
TGME49_chrVIIa	2949972	2951009	1038	242	2.85773	26.2548	24.2861	145	Promoter (<=1kb)	2950445	2957698	7254	+	TGME49_202900	0
TGME49_chrVIIa	2949972	2951009	1038	145	2.38095	16.3	14.5655	333	Promoter (<=1kb)	2950445	2957698	7254	+	TGME49_202900	0
TGME49_chrVIIa	2949972	2951009	1038	76	1.96362	9.11799	7.63342	622	Promoter (<=1kb)	2950445	2957698	7254	+	TGME49_202900	0
TGME49_chrVIIa	2949972	2951009	1038	33	1.62162	4.6303	3.39773	845	Promoter (<=1kb)	2950445	2957698	7254	+	TGME49_202900	0
TGME49_chrVIIa	2947149	2948276	1128	89	2.01227	10.5226	8.98128	106	Promoter (<=1kb)	2943237	2947582	4346	-	TGME49_202920	0
TGME49_chrVIIa	2947149	2948276	1128	277	2.97524	29.7796	27.7421	579	Promoter (<=1kb)	2943237	2947582	4346	-	TGME49_202920	0
TGME49_chrVIIa	2947149	2948276	1128	43	1.70316	5.68179	4.37587	1029	Promoter (<=1kb)	2943237	2947582	4346	-	TGME49_202920	0
TGME49_chrVIIa	2940649	2941857	1209	376	3.16914	39.804	37.6003	243	Promoter (<=1kb)	2941532	2943288	1757	+	TGME49_202930	0
TGME49_chrVIIa	2940649	2941857	1209	431	3.35397	45.4764	43.1954	556	Promoter (<=1kb)	2941532	2943288	1757	+	TGME49_202930	0
TGME49_chrVIIa	2940649	2941857	1209	1400	5.85817	143.119	140.073	781	Promoter (<=1kb)	2941532	2943288	1757	+	TGME49_202930	0
TGME49_chrVIIa	2940649	2941857	1209	287	2.83628	30.789	28.7323	1051	Promoter (<=1kb)	2941532	2943288	1757	+	TGME49_202930	0
TGME49_chrVIIa	2942345	2942573	229	48	1.66183	6.22894	4.88856	116	Promoter (<=1kb)	2941532	2943288	1757	+	TGME49_202930	813
TGME49_chrVIIa	2939073	2939360	288	81	1.93149	9.62754	8.12207	176	Promoter (<=1kb)	2936249	2939562	3314	-	TGME49_202940	202
TGME49_chrVIIa	2939611	2939852	242	159	2.33333	17.7504	15.9767	131	Promoter (<=1kb)	2936249	2939562	3314	-	TGME49_202940	-49
TGME49_chrVIIa	2916463	2917686	1224	209	2.62264	22.8412	20.9445	169	Exon (TGME49_202970-t26_1/TGME49_202970, exon 4 of 4)	2919748	2921441	1694	-	TGME49_202960	3755
TGME49_chrVIIa	2916463	2917686	1224	725	4.27562	75.101	72.5099	464	Exon (TGME49_202970-t26_1/TGME49_202970, exon 4 of 4)	2919748	2921441	1694	-	TGME49_202960	3755
TGME49_chrVIIa	2916463	2917686	1224	228	2.65805	24.7585	22.8212	1033	Exon (TGME49_202970-t26_1/TGME49_202970, exon 4 of 4)	2919748	2921441	1694	-	TGME49_202960	3755
TGME49_chrVIIa	2921144	2922115	972	121	2.22981	13.7901	12.1309	196	Promoter (<=1kb)	2919748	2921441	1694	-	TGME49_202960	0
TGME49_chrVIIa	2921144	2922115	972	384	3.45689	40.6327	38.4175	473	Promoter (<=1kb)	2919748	2921441	1694	-	TGME49_202960	0
TGME49_chrVIIa	2921144	2922115	972	402	3.60915	42.4459	40.2048	699	Promoter (<=1kb)	2919748	2921441	1694	-	TGME49_202960	0
TGME49_chrVIIa	2907884	2908142	259	76	2.09086	9.16831	7.68207	139	Promoter (<=1kb)	2908289	2918361	10073	+	TGME49_202970	-147
TGME49_chrVIIa	2904843	2905584	742	17	1.49174	2.78052	1.70731	152	Promoter (<=1kb)	2902761	2906568	3808	-	TGME49_202975	984
TGME49_chrVIIa	2904843	2905584	742	18	1.51676	2.97454	1.88015	266	Promoter (<=1kb)	2902761	2906568	3808	-	TGME49_202975	984
TGME49_chrVIIa	2904843	2905584	742	22	1.5625	3.3527	2.21864	352	Promoter (<=1kb)	2902761	2906568	3808	-	TGME49_202975	984
TGME49_chrVIIa	2904843	2905584	742	22	1.56331	3.39858	2.26175	652	Promoter (<=1kb)	2902761	2906568	3808	-	TGME49_202975	984
TGME49_chrVIIa	2906505	2907168	664	121	2.42188	13.8104	12.1506	138	Promoter (<=1kb)	2902761	2906568	3808	-	TGME49_202975	0
TGME49_chrVIIa	2906505	2907168	664	50	1.87731	6.42337	5.07475	396	Promoter (<=1kb)	2902761	2906568	3808	-	TGME49_202975	0
TGME49_chrVIIa	2900984	2901183	200	31	1.79468	4.37716	3.15748	93	Promoter (<=1kb)	2887655	2901765	14111	-	TGME49_202980	582
TGME49_chrVIIa	2873772	2874334	563	49	1.89159	6.24367	4.90268	176	Promoter (<=1kb)	2864556	2874761	10206	-	TGME49_203010	427
TGME49_chrVIIa	2873772	2874334	563	59	1.98991	7.36476	5.96443	456	Promoter (<=1kb)	2864556	2874761	10206	-	TGME49_203010	427
TGME49_chrVIIa	2874674	2875421	748	367	3.7961	38.905	36.7143	171	Promoter (<=1kb)	2864556	2874761	10206	-	TGME49_203010	0
TGME49_chrVIIa	2874674	2875421	748	89	2.20627	10.4656	8.92597	519	Promoter (<=1kb)	2864556	2874761	10206	-	TGME49_203010	0
TGME49_chrVIIa	2846948	2847274	327	55	2.08182	6.88895	5.5117	213	Promoter (<=1kb)	2842986	2848086	5101	-	TGME49_203030	812
TGME49_chrVIIa	2847808	2848568	761	78	2.32143	9.37809	7.88485	291	Promoter (<=1kb)	2842986	2848086	5101	-	TGME49_203030	0
TGME49_chrVIIa	2847808	2848568	761	53	2.06406	6.7661	5.39859	543	Promoter (<=1kb)	2842986	2848086	5101	-	TGME49_203030	0
TGME49_chrVIIa	2834304	2834508	205	30	1.74849	4.2175	3.01293	98	Promoter (2-3kb)	2836612	2842804	6193	+	TGME49_203040	-2104
TGME49_chrVIIa	2835287	2836531	1245	29	1.72526	4.1298	2.92994	182	Promoter (<=1kb)	2836612	2842804	6193	+	TGME49_203040	-81
TGME49_chrVIIa	2835287	2836531	1245	46	1.93824	5.97336	4.64913	311	Promoter (<=1kb)	2836612	2842804	6193	+	TGME49_203040	-81
TGME49_chrVIIa	2835287	2836531	1245	104	2.47557	12.0349	10.4351	779	Promoter (<=1kb)	2836612	2842804	6193	+	TGME49_203040	-81
TGME49_chrVIIa	2835287	2836531	1245	83	2.29625	9.90007	8.38214	1031	Promoter (<=1kb)	2836612	2842804	6193	+	TGME49_203040	-81
TGME49_chrVIIa	2836812	2837144	333	50	1.9802	6.35416	5.00841	198	Promoter (<=1kb)	2836612	2842804	6193	+	TGME49_203040	200
TGME49_chrVIIa	2839595	2839806	212	43	1.93526	5.63258	4.32883	95	Promoter (2-3kb)	2836612	2842804	6193	+	TGME49_203040	2983
TGME49_chrVIIa	2823508	2823898	391	46	1.60275	5.94322	4.62031	288	Promoter (<=1kb)	2824004	2836222	12219	+	TGME49_203050	-106
TGME49_chrVIIa	2824171	2826020	1850	162	2.22618	18.0298	16.2478	108	Promoter (<=1kb)	2821106	2825258	4153	-	TGME49_203060	0
TGME49_chrVIIa	2824171	2826020	1850	1043	4.7281	107.174	104.343	962	Promoter (<=1kb)	2821106	2825258	4153	-	TGME49_203060	0
TGME49_chrVIIa	2824171	2826020	1850	1360	5.41566	139.023	136	1209	Promoter (<=1kb)	2821106	2825258	4153	-	TGME49_203060	0
TGME49_chrVIIa	2806916	2807191	276	36	1.80995	4.86919	3.61836	195	Promoter (1-2kb)	2805020	2808651	3632	-	TGME49_203110	1460
TGME49_chrVIIa	2808967	2809166	200	91	2.37781	10.6899	9.13987	99	Promoter (<=1kb)	2805020	2808651	3632	-	TGME49_203110	-316
TGME49_chrVIIa	2801682	2802511	830	152	2.7933	17.0504	15.2943	196	Promoter (<=1kb)	2802214	2805059	2846	+	TGME49_203120	0
TGME49_chrVIIa	2801682	2802511	830	122	2.56254	13.9397	12.2765	467	Promoter (<=1kb)	2802214	2805059	2846	+	TGME49_203120	0
TGME49_chrVIIa	2792322	2792791	470	19	1.59106	3.02491	1.92716	95	Exon (TGME49_203135.R512/TGME49_203135, exon 10 of 59)	2745630	2800231	54602	-	TGME49_203135	7440
TGME49_chrVIIa	2792322	2792791	470	78	2.26516	9.30034	7.8096	305	Exon (TGME49_203135.R512/TGME49_203135, exon 10 of 59)	2745630	2800231	54602	-	TGME49_203135	7440
TGME49_chrVIIa	2794915	2795626	712	44	1.88107	5.79145	4.48061	85	Exon (TGME49_203135.R512/TGME49_203135, exon 7 of 59)	2745630	2800231	54602	-	TGME49_203135	4605
TGME49_chrVIIa	2794915	2795626	712	129	2.58929	14.6325	12.9465	361	Exon (TGME49_203135.R512/TGME49_203135, exon 7 of 59)	2745630	2800231	54602	-	TGME49_203135	4605
TGME49_chrVIIa	2735737	2736848	1112	48	2	6.23524	4.89457	296	Promoter (<=1kb)	2736694	2744962	8269	+	TGME49_203150	0
TGME49_chrVIIa	2735737	2736848	1112	214	3.36641	23.3771	21.4685	572	Promoter (<=1kb)	2736694	2744962	8269	+	TGME49_203150	0
TGME49_chrVIIa	2735737	2736848	1112	283	3.81054	30.431	28.3811	822	Promoter (<=1kb)	2736694	2744962	8269	+	TGME49_203150	0
TGME49_chrVIIa	2737001	2737449	449	13	1.50753	2.3865	1.35005	87	Promoter (<=1kb)	2736694	2744962	8269	+	TGME49_203150	307
TGME49_chrVIIa	2737001	2737449	449	13	1.50646	2.3812	1.35005	229	Promoter (<=1kb)	2736694	2744962	8269	+	TGME49_203150	307
TGME49_chrVIIa	2733741	2734070	330	29	1.75932	4.16295	2.96131	98	Promoter (<=1kb)	2721239	2733557	12319	-	TGME49_203160	-184
TGME49_chrVIIa	2709348	2709848	501	57	2.08768	7.12222	5.73596	88	Promoter (<=1kb)	2689794	2710263	20470	-	TGME49_203180	415
TGME49_chrVIIa	2709348	2709848	501	65	2.17544	7.95706	6.52556	394	Promoter (<=1kb)	2689794	2710263	20470	-	TGME49_203180	415
TGME49_chrVIIa	2710096	2711804	1709	48	2.01004	6.21573	4.87591	259	Promoter (<=1kb)	2689794	2710263	20470	-	TGME49_203180	0
TGME49_chrVIIa	2710096	2711804	1709	435	4.66192	45.8788	43.5923	724	Promoter (<=1kb)	2689794	2710263	20470	-	TGME49_203180	0
TGME49_chrVIIa	2710096	2711804	1709	326	4.06562	34.7839	32.659	959	Promoter (<=1kb)	2689794	2710263	20470	-	TGME49_203180	0
TGME49_chrVIIa	2710096	2711804	1709	86	2.38944	10.1433	8.61747	1243	Promoter (<=1kb)	2689794	2710263	20470	-	TGME49_203180	0
TGME49_chrVIIa	2710096	2711804	1709	29	1.75878	4.09845	2.90029	1564	Promoter (<=1kb)	2689794	2710263	20470	-	TGME49_203180	0
TGME49_chrVIIa	2672838	2673118	281	45	1.97414	5.89013	4.56944	137	Promoter (1-2kb)	2674210	2688386	14177	+	TGME49_203200	-1092
TGME49_chrVIIa	2673415	2673952	538	26	1.72289	3.82799	2.65164	111	Promoter (<=1kb)	2674210	2688386	14177	+	TGME49_203200	-258
TGME49_chrVIIa	2673415	2673952	538	34	1.83057	4.66401	3.42337	484	Promoter (<=1kb)	2674210	2688386	14177	+	TGME49_203200	-258
TGME49_chrVIIa	2689617	2689827	211	31	1.79468	4.37716	3.15748	79	3' UTR	2674210	2688386	14177	+	TGME49_203200	15407
TGME49_chrVIIa	2661285	2661566	282	26	1.71233	3.8792	2.69997	184	Promoter (<=1kb)	2661858	2673079	11222	+	TGME49_203220	-292
TGME49_chrVIIa	2657469	2658753	1285	32	1.75659	4.51133	3.28486	221	Promoter (<=1kb)	2647720	2658076	10357	-	TGME49_203240	0
TGME49_chrVIIa	2657469	2658753	1285	202	3.11915	22.0803	20.202	464	Promoter (<=1kb)	2647720	2658076	10357	-	TGME49_203240	0
TGME49_chrVIIa	2657469	2658753	1285	106	2.45037	12.2239	10.6187	708	Promoter (<=1kb)	2647720	2658076	10357	-	TGME49_203240	0
TGME49_chrVIIa	2657469	2658753	1285	134	2.65925	15.1381	13.4369	990	Promoter (<=1kb)	2647720	2658076	10357	-	TGME49_203240	0
TGME49_chrVIIa	2642726	2643100	375	32	1.76056	4.47681	3.25202	194	Promoter (<=1kb)	2643428	2646708	3281	+	TGME49_203250	-328
TGME49_chrVIIa	2643264	2643620	357	18	1.55952	2.93042	1.83882	155	Promoter (<=1kb)	2643428	2646708	3281	+	TGME49_203250	0
TGME49_chrVIIa	2646531	2646927	397	26	1.72289	3.82799	2.65164	94	3' UTR	2643428	2646708	3281	+	TGME49_203250	3103
TGME49_chrVIIa	2640268	2640867	600	34	1.83057	4.66401	3.42337	181	Promoter (<=1kb)	2631707	2640504	8798	-	TGME49_203260	0
TGME49_chrVIIa	2640268	2640867	600	83	2.36897	9.86012	8.34349	380	Promoter (<=1kb)	2631707	2640504	8798	-	TGME49_203260	0
TGME49_chrVIIa	2641018	2641433	416	101	2.52849	11.7695	10.1804	142	Promoter (<=1kb)	2631707	2640504	8798	-	TGME49_203260	-514
TGME49_chrVIIa	2624990	2625401	412	111	2.62023	12.7966	11.1694	281	Promoter (<=1kb)	2625125	2631309	6185	+	TGME49_203270	0
TGME49_chrVIIa	2617113	2617398	286	161	2.21408	17.9359	16.158	138	Promoter (2-3kb)	2618197	2619438	1242	-	TGME49_203290	2040
TGME49_chrVIIa	2617745	2620468	2724	223	2.46604	24.2837	22.3567	328	Promoter (<=1kb)	2618197	2619438	1242	-	TGME49_203290	0
TGME49_chrVIIa	2617745	2620468	2724	150	2.1791	16.823	15.0744	713	Promoter (<=1kb)	2618197	2619438	1242	-	TGME49_203290	0
TGME49_chrVIIa	2617745	2620468	2724	194	2.39353	21.3127	19.4513	1406	Promoter (<=1kb)	2618197	2619438	1242	-	TGME49_203290	0
TGME49_chrVIIa	2617745	2620468	2724	248	2.60612	26.7869	24.8073	1747	Promoter (<=1kb)	2618197	2619438	1242	-	TGME49_203290	0
TGME49_chrVIIa	2617745	2620468	2724	89	1.90506	10.5109	8.96994	2130	Promoter (<=1kb)	2618197	2619438	1242	-	TGME49_203290	0
TGME49_chrVIIa	2617745	2620468	2724	65	1.76507	8.03258	6.59831	2418	Promoter (<=1kb)	2618197	2619438	1242	-	TGME49_203290	0
TGME49_chrVIIa	2605785	2605984	200	24	1.28655	3.57297	2.41842	52	Promoter (1-2kb)	2607323	2617842	10520	+	TGME49_203300	-1339
TGME49_chrVIIa	2606222	2607014	793	148	1.75734	16.6399	14.8953	127	Promoter (<=1kb)	2607323	2617842	10520	+	TGME49_203300	-309
TGME49_chrVIIa	2606222	2607014	793	648	2.74876	67.4057	64.8827	359	Promoter (<=1kb)	2607323	2617842	10520	+	TGME49_203300	-309
TGME49_chrVIIa	2606222	2607014	793	147	1.76659	16.4877	14.7489	671	Promoter (<=1kb)	2607323	2617842	10520	+	TGME49_203300	-309
TGME49_chrVIIa	2602487	2602735	249	51	1.43462	6.53822	5.18492	99	Promoter (1-2kb)	2604221	2605966	1746	+	TGME49_203310	-1486
TGME49_chrVIIa	2603056	2604687	1632	757	2.87151	78.3266	75.7087	442	Promoter (<=1kb)	2604221	2605966	1746	+	TGME49_203310	0
TGME49_chrVIIa	2603056	2604687	1632	1612	3.91287	164.448	161.285	888	Promoter (<=1kb)	2604221	2605966	1746	+	TGME49_203310	0
TGME49_chrVIIa	2603056	2604687	1632	25	1.2956	3.76479	2.59916	1592	Promoter (<=1kb)	2604221	2605966	1746	+	TGME49_203310	0
TGME49_chrVIIa	2592217	2592512	296	61	2.15361	7.59084	6.17739	99	Exon (TGME49_203320-t26_1/TGME49_203320, exon 3 of 15)	2573668	2600955	27288	-	TGME49_203320	8443
TGME49_chrVIIa	2595356	2595754	399	13	1.50753	2.3865	1.35005	95	Exon (TGME49_203320-t26_1/TGME49_203320, exon 2 of 15)	2573668	2600955	27288	-	TGME49_203320	5201
TGME49_chrVIIa	2595356	2595754	399	29	1.75878	4.09845	2.90029	276	Exon (TGME49_203320-t26_1/TGME49_203320, exon 2 of 15)	2573668	2600955	27288	-	TGME49_203320	5201
TGME49_chrVIIa	2601150	2601492	343	153	1.8468	17.0967	15.3396	143	Promoter (<=1kb)	2573668	2600955	27288	-	TGME49_203320	-195
TGME49_chrVIIa	2570322	2570550	229	71	2.1184	8.63377	7.17399	108	Promoter (1-2kb)	2569428	2572353	2926	-	TGME49_203330	1803
TGME49_chrVIIa	2570710	2570909	200	31	1.71114	4.37529	3.15748	107	Promoter (1-2kb)	2569428	2572353	2926	-	TGME49_203330	1444
TGME49_chrVIIa	2572852	2573427	576	84	2.28862	9.95538	8.43562	137	Promoter (<=1kb)	2569428	2572353	2926	-	TGME49_203330	-499
TGME49_chrVIIa	2573812	2574070	259	25	1.6656	3.7012	2.53924	109	Promoter (1-2kb)	2569428	2572353	2926	-	TGME49_203330	-1459
TGME49_chrVIIa	2562870	2564525	1656	31	1.71894	4.31655	3.10674	84	Promoter (<=1kb)	2556317	2563578	7262	-	TGME49_203350	0
TGME49_chrVIIa	2562870	2564525	1656	65	2.07715	7.99753	6.56451	427	Promoter (<=1kb)	2556317	2563578	7262	-	TGME49_203350	0
TGME49_chrVIIa	2562870	2564525	1656	150	2.74593	16.7627	15.0154	883	Promoter (<=1kb)	2556317	2563578	7262	-	TGME49_203350	0
TGME49_chrVIIa	2562870	2564525	1656	80	2.2116	9.53384	8.03142	1342	Promoter (<=1kb)	2556317	2563578	7262	-	TGME49_203350	0
TGME49_chrVIIa	2542855	2543102	248	19	1.61521	3.06756	1.95894	154	Promoter (<=1kb)	2539256	2542964	3709	-	TGME49_203370	0
TGME49_chrVIIa	2526994	2527355	362	19	1.61521	3.06756	1.95894	197	Promoter (<=1kb)	2527209	2536298	9090	+	TGME49_203380	0
TGME49_chrVIIa	2524858	2525506	649	75	2.29719	9.07721	7.594	318	Promoter (<=1kb)	2521262	2524789	3528	-	TGME49_203390	-69
TGME49_chrVIIa	2514819	2515185	367	29	1.75878	4.09845	2.90029	48	Promoter (<=1kb)	2507663	2515172	7510	-	TGME49_203420	0
TGME49_chrVIIa	2514819	2515185	367	19	1.61521	3.06756	1.95894	264	Promoter (<=1kb)	2507663	2515172	7510	-	TGME49_203420	0
TGME49_chrVIIa	2463801	2464856	1056	275	3.50453	29.5781	27.5438	137	Promoter (<=1kb)	2464296	2468121	3826	+	TGME49_203505	0
TGME49_chrVIIa	2463801	2464856	1056	75	2.16875	9.06174	7.58315	715	Promoter (<=1kb)	2464296	2468121	3826	+	TGME49_203505	0
TGME49_chrVIIa	2466242	2466441	200	45	1.8437	5.86427	4.55012	90	Promoter (1-2kb)	2464296	2468121	3826	+	TGME49_203505	1946
TGME49_chrVIIa	2455427	2456355	929	86	2.38095	10.2058	8.67798	270	Promoter (<=1kb)	2456036	2462544	6509	+	TGME49_203510	0
TGME49_chrVIIa	2455427	2456355	929	121	2.68362	13.7791	12.1201	513	Promoter (<=1kb)	2456036	2462544	6509	+	TGME49_203510	0
TGME49_chrVIIa	2455427	2456355	929	19	1.61406	3.06135	1.95894	748	Promoter (<=1kb)	2456036	2462544	6509	+	TGME49_203510	0
TGME49_chrVIIa	2454192	2454682	491	74	2.27111	8.88358	7.41101	156	Promoter (1-2kb)	2445415	2452929	7515	-	TGME49_203520	-1263
TGME49_chrVIIa	2454192	2454682	491	31	1.78571	4.38687	3.1667	375	Promoter (1-2kb)	2445415	2452929	7515	-	TGME49_203520	-1263
TGME49_chrVIIa	2442028	2444180	2153	218	2.54125	23.7761	21.8584	375	Promoter (<=1kb)	2430274	2443444	13171	-	TGME49_203540	0
TGME49_chrVIIa	2442028	2444180	2153	261	2.70315	28.1724	26.1658	720	Promoter (<=1kb)	2430274	2443444	13171	-	TGME49_203540	0
TGME49_chrVIIa	2442028	2444180	2153	625	3.87931	65.0625	62.5615	1249	Promoter (<=1kb)	2430274	2443444	13171	-	TGME49_203540	0
TGME49_chrVIIa	2442028	2444180	2153	392	3.18227	41.4789	39.2518	1523	Promoter (<=1kb)	2430274	2443444	13171	-	TGME49_203540	0
TGME49_chrVIIa	2442028	2444180	2153	170	2.34663	18.8048	17.0042	1711	Promoter (<=1kb)	2430274	2443444	13171	-	TGME49_203540	0
TGME49_chrVIIa	2442028	2444180	2153	282	2.79813	30.3046	28.2569	1988	Promoter (<=1kb)	2430274	2443444	13171	-	TGME49_203540	0
TGME49_chrVIIa	2411803	2412037	235	23	1.47059	3.4839	2.34208	69	Promoter (1-2kb)	2411736	2413097	1362	-	TGME49_203590	1060
TGME49_chrVIIa	2408473	2409900	1428	249	2.77984	26.9781	24.9951	491	Promoter (<=1kb)	2406111	2409382	3272	-	TGME49_203600	0
TGME49_chrVIIa	2408473	2409900	1428	368	3.23475	39.0649	36.8719	795	Promoter (<=1kb)	2406111	2409382	3272	-	TGME49_203600	0
TGME49_chrVIIa	2408473	2409900	1428	764	4.46691	79.0523	76.4279	1024	Promoter (<=1kb)	2406111	2409382	3272	-	TGME49_203600	0
TGME49_chrVIIa	2408473	2409900	1428	97	2.0367	11.3547	9.78125	1327	Promoter (<=1kb)	2406111	2409382	3272	-	TGME49_203600	0
TGME49_chrVIIa	2393622	2394204	583	111	2.62023	12.7966	11.1694	122	Promoter (<=1kb)	2392427	2393896	1470	-	TGME49_203630	0
TGME49_chrVIIa	2393622	2394204	583	202	3.3022	22.1347	20.2535	405	Promoter (<=1kb)	2392427	2393896	1470	-	TGME49_203630	0
TGME49_chrVIIa	2383483	2383703	221	39	1.90236	5.26158	3.98027	173	Intron (TGME49_203665-t26_1/TGME49_203665, intron 2 of 7)	2356101	2389432	33332	-	TGME49_203665	5729
TGME49_chrVIIa	2390155	2390603	449	55	2.08182	6.88895	5.5117	131	Promoter (<=1kb)	2356101	2389432	33332	-	TGME49_203665	-723
TGME49_chrVIIa	2390155	2390603	449	13	1.50753	2.3865	1.35005	405	Promoter (<=1kb)	2356101	2389432	33332	-	TGME49_203665	-723
TGME49_chrVIIa	2352380	2354485	2106	78	2.13168	9.35044	7.85807	142	Promoter (<=1kb)	2351593	2354662	3070	-	TGME49_203682	177
TGME49_chrVIIa	2352380	2354485	2106	25	1.61732	3.72597	2.56261	418	Promoter (<=1kb)	2351593	2354662	3070	-	TGME49_203682	177
TGME49_chrVIIa	2352380	2354485	2106	703	5.24417	72.9137	70.3414	936	Promoter (<=1kb)	2351593	2354662	3070	-	TGME49_203682	177
TGME49_chrVIIa	2352380	2354485	2106	200	2.9876	21.8836	20.0092	1393	Promoter (<=1kb)	2351593	2354662	3070	-	TGME49_203682	177
TGME49_chrVIIa	2352380	2354485	2106	313	3.61411	33.447	31.3437	1602	Promoter (<=1kb)	2351593	2354662	3070	-	TGME49_203682	177
TGME49_chrVIIa	2337644	2337858	215	42	1.93825	5.57204	4.2709	154	Promoter (2-3kb)	2339354	2340674	1321	-	TGME49_203688	2816
TGME49_chrVIIa	2331911	2332174	264	83	2.36897	9.86012	8.34349	132	Promoter (<=1kb)	2320097	2331462	11366	-	TGME49_203690	-449
TGME49_chrVIIa	2334399	2334945	547	39	1.90236	5.26158	3.98027	110	Promoter (2-3kb)	2320097	2331462	11366	-	TGME49_203690	-2937
TGME49_chrVIIa	2334399	2334945	547	34	1.83057	4.66401	3.42337	393	Promoter (2-3kb)	2320097	2331462	11366	-	TGME49_203690	-2937
TGME49_chrVIIa	2335390	2335827	438	26	1.72289	3.82799	2.65164	71	Distal Intergenic	2320097	2331462	11366	-	TGME49_203690	-3928
TGME49_chrVIIa	2335390	2335827	438	45	1.97414	5.89013	4.56944	356	Distal Intergenic	2320097	2331462	11366	-	TGME49_203690	-3928
TGME49_chrVIIa	2318276	2318997	722	142	2.25657	15.9369	14.2136	229	Promoter (<=1kb)	2315663	2318335	2673	-	TGME49_203700	0
TGME49_chrVIIa	2318276	2318997	722	121	2.26131	13.842	12.1814	496	Promoter (<=1kb)	2315663	2318335	2673	-	TGME49_203700	0
TGME49_chrVIIa	2311826	2314277	2452	316	2.34893	33.7869	31.6776	298	Promoter (<=1kb)	2312047	2313521	1475	-	TGME49_203705	0
TGME49_chrVIIa	2311826	2314277	2452	196	2.0286	21.4862	19.6213	602	Promoter (<=1kb)	2312047	2313521	1475	-	TGME49_203705	0
TGME49_chrVIIa	2311826	2314277	2452	2581	5.74282	261.686	258.136	891	Promoter (<=1kb)	2312047	2313521	1475	-	TGME49_203705	0
TGME49_chrVIIa	2311826	2314277	2452	811	3.31502	83.7764	81.1119	1172	Promoter (<=1kb)	2312047	2313521	1475	-	TGME49_203705	0
TGME49_chrVIIa	2311826	2314277	2452	2494	5.55075	252.992	249.474	1678	Promoter (<=1kb)	2312047	2313521	1475	-	TGME49_203705	0
TGME49_chrVIIa	2311826	2314277	2452	216	2.05573	23.5339	21.6225	1957	Promoter (<=1kb)	2312047	2313521	1475	-	TGME49_203705	0
TGME49_chrVIIa	2311826	2314277	2452	58	1.51668	7.26951	5.87276	2295	Promoter (<=1kb)	2312047	2313521	1475	-	TGME49_203705	0
TGME49_chrVIIa	2310656	2311519	864	25	1.34939	3.7259	2.56255	77	Promoter (<=1kb)	2296532	2310876	14345	-	TGME49_203710	0
TGME49_chrVIIa	2310656	2311519	864	106	1.73874	12.2594	10.6531	313	Promoter (<=1kb)	2296532	2310876	14345	-	TGME49_203710	0
TGME49_chrVIIa	2310656	2311519	864	105	1.7325	12.1269	10.5244	704	Promoter (<=1kb)	2296532	2310876	14345	-	TGME49_203710	0
TGME49_chrVIIa	2291360	2292166	807	55	2.08182	6.88895	5.5117	150	Promoter (<=1kb)	2292037	2296418	4382	+	TGME49_203720	0
TGME49_chrVIIa	2291360	2292166	807	393	4.4508	41.5288	39.3002	580	Promoter (<=1kb)	2292037	2296418	4382	+	TGME49_203720	0
TGME49_chrVIIa	2282156	2282582	427	75	2.11306	8.98279	7.5069	152	Promoter (<=1kb)	2282079	2290507	8429	+	TGME49_203730	77
TGME49_chrVIIa	2280115	2281938	1824	14	1.44928	2.45727	1.41558	88	Promoter (<=1kb)	2278594	2280488	1895	-	TGME49_203740	0
TGME49_chrVIIa	2280115	2281938	1824	420	4.03357	44.2894	42.0236	395	Promoter (<=1kb)	2278594	2280488	1895	-	TGME49_203740	0
TGME49_chrVIIa	2280115	2281938	1824	130	2.52747	14.7541	13.0649	621	Promoter (<=1kb)	2278594	2280488	1895	-	TGME49_203740	0
TGME49_chrVIIa	2280115	2281938	1824	69	2.07297	8.43489	6.98189	883	Promoter (<=1kb)	2278594	2280488	1895	-	TGME49_203740	0
TGME49_chrVIIa	2280115	2281938	1824	107	2.37045	12.3951	10.782	1151	Promoter (<=1kb)	2278594	2280488	1895	-	TGME49_203740	0
TGME49_chrVIIa	2280115	2281938	1824	169	2.78237	18.7963	16.9959	1441	Promoter (<=1kb)	2278594	2280488	1895	-	TGME49_203740	0
TGME49_chrVIIa	2262121	2262545	425	34	1.83057	4.66401	3.42337	325	Promoter (<=1kb)	2262208	2278520	16313	+	TGME49_203750	0
TGME49_chrVIIa	2245777	2246403	627	47	1.78408	6.08674	4.75761	63	Promoter (<=1kb)	2247152	2250263	3112	+	TGME49_203770	-749
TGME49_chrVIIa	2245777	2246403	627	35	1.67508	4.84802	3.59821	460	Promoter (<=1kb)	2247152	2250263	3112	+	TGME49_203770	-749
TGME49_chrVIIa	2246754	2248542	1789	154	2.53488	17.2583	15.4975	279	Promoter (<=1kb)	2247152	2250263	3112	+	TGME49_203770	0
TGME49_chrVIIa	2246754	2248542	1789	219	2.89276	23.8945	21.9747	515	Promoter (<=1kb)	2247152	2250263	3112	+	TGME49_203770	0
TGME49_chrVIIa	2246754	2248542	1789	199	2.79886	21.8548	19.9809	783	Promoter (<=1kb)	2247152	2250263	3112	+	TGME49_203770	0
TGME49_chrVIIa	2246754	2248542	1789	151	2.53953	16.8835	15.1335	1441	Promoter (<=1kb)	2247152	2250263	3112	+	TGME49_203770	0
TGME49_chrVIIa	2239394	2240680	1287	13	1.43379	2.39302	1.35613	51	Promoter (<=1kb)	2240044	2245991	5948	+	TGME49_203780	0
TGME49_chrVIIa	2239394	2240680	1287	40	1.78965	5.30932	4.02588	265	Promoter (<=1kb)	2240044	2245991	5948	+	TGME49_203780	0
TGME49_chrVIIa	2239394	2240680	1287	243	3.23215	26.3661	24.3953	542	Promoter (<=1kb)	2240044	2245991	5948	+	TGME49_203780	0
TGME49_chrVIIa	2239394	2240680	1287	73	2.11387	8.79263	7.32306	752	Promoter (<=1kb)	2240044	2245991	5948	+	TGME49_203780	0
TGME49_chrVIIa	2239394	2240680	1287	86	2.23112	10.1461	8.62015	1089	Promoter (<=1kb)	2240044	2245991	5948	+	TGME49_203780	0
TGME49_chrVIIa	2232547	2232958	412	15	1.38544	2.63884	1.57528	91	Promoter (<=1kb)	2233841	2239108	5268	+	TGME49_203790	-883
TGME49_chrVIIa	2232547	2232958	412	23	1.47268	3.50228	2.35936	297	Promoter (<=1kb)	2233841	2239108	5268	+	TGME49_203790	-883
TGME49_chrVIIa	2233149	2234686	1538	16	1.42399	2.76222	1.69025	90	Promoter (<=1kb)	2233841	2239108	5268	+	TGME49_203790	0
TGME49_chrVIIa	2233149	2234686	1538	21	1.48454	3.25437	2.13411	302	Promoter (<=1kb)	2233841	2239108	5268	+	TGME49_203790	0
TGME49_chrVIIa	2233149	2234686	1538	132	2.33347	14.9593	13.2649	570	Promoter (<=1kb)	2233841	2239108	5268	+	TGME49_203790	0
TGME49_chrVIIa	2233149	2234686	1538	191	2.65752	21.029	19.1748	798	Promoter (<=1kb)	2233841	2239108	5268	+	TGME49_203790	0
TGME49_chrVIIa	2233149	2234686	1538	50	1.78879	6.44622	5.0967	1016	Promoter (<=1kb)	2233841	2239108	5268	+	TGME49_203790	0
TGME49_chrVIIa	2233149	2234686	1538	196	2.68125	21.4987	19.6335	1264	Promoter (<=1kb)	2233841	2239108	5268	+	TGME49_203790	0
TGME49_chrVIIa	2224180	2224545	366	30	1.43187	4.23953	3.03383	84	Promoter (<=1kb)	2224872	2232433	7562	+	TGME49_203800	-327
TGME49_chrVIIa	2224180	2224545	366	30	1.43286	4.25183	3.0455	292	Promoter (<=1kb)	2224872	2232433	7562	+	TGME49_203800	-327
TGME49_chrVIIa	2227817	2228404	588	539	3.54788	56.3618	53.9519	221	Promoter (2-3kb)	2224872	2232433	7562	+	TGME49_203800	2945
TGME49_chrVIIa	2221935	2223514	1580	1078	4.37484	110.73	107.877	411	Promoter (<=1kb)	2215891	2222236	6346	-	TGME49_203810	0
TGME49_chrVIIa	2221935	2223514	1580	1910	5.83769	194.346	191.053	696	Promoter (<=1kb)	2215891	2222236	6346	-	TGME49_203810	0
TGME49_chrVIIa	2221935	2223514	1580	1096	4.41617	112.479	109.615	936	Promoter (<=1kb)	2215891	2222236	6346	-	TGME49_203810	0
TGME49_chrVIIa	2221935	2223514	1580	46	1.54129	6.00982	4.68406	1477	Promoter (<=1kb)	2215891	2222236	6346	-	TGME49_203810	0
TGME49_chrVIIa	2207361	2208809	1449	182	2.31343	20.0768	18.2439	142	Promoter (<=1kb)	2200811	2207963	7153	-	TGME49_203820	0
TGME49_chrVIIa	2207361	2208809	1449	629	3.65468	65.4666	62.9614	530	Promoter (<=1kb)	2200811	2207963	7153	-	TGME49_203820	0
TGME49_chrVIIa	2207361	2208809	1449	49	1.59631	6.24699	4.90582	853	Promoter (<=1kb)	2200811	2207963	7153	-	TGME49_203820	0
TGME49_chrVIIa	2207361	2208809	1449	309	2.57682	33.002	30.9065	1178	Promoter (<=1kb)	2200811	2207963	7153	-	TGME49_203820	0
TGME49_chrVIIa	2188815	2190450	1636	34	1.72991	4.67939	3.43794	95	Promoter (<=1kb)	2189658	2199920	10263	+	TGME49_203830	0
TGME49_chrVIIa	2188815	2190450	1636	177	2.83491	19.5258	17.7061	532	Promoter (<=1kb)	2189658	2199920	10263	+	TGME49_203830	0
TGME49_chrVIIa	2188815	2190450	1636	90	2.23881	10.5511	9.00889	829	Promoter (<=1kb)	2189658	2199920	10263	+	TGME49_203830	0
TGME49_chrVIIa	2188815	2190450	1636	233	3.13693	25.2934	23.345	1348	Promoter (<=1kb)	2189658	2199920	10263	+	TGME49_203830	0
TGME49_chrVIIa	2174299	2174709	411	17	1.57931	2.83153	1.74632	80	Promoter (<=1kb)	2169657	2174364	4708	-	TGME49_203870	0
TGME49_chrVIIa	2167347	2169368	2022	19	1.54185	3.09879	1.98822	92	Promoter (<=1kb)	2156771	2167935	11165	-	TGME49_203880	0
TGME49_chrVIIa	2167347	2169368	2022	25	1.62088	3.75036	2.58558	424	Promoter (<=1kb)	2156771	2167935	11165	-	TGME49_203880	0
TGME49_chrVIIa	2167347	2169368	2022	192	2.9169	21.1178	19.2602	676	Promoter (<=1kb)	2156771	2167935	11165	-	TGME49_203880	0
TGME49_chrVIIa	2167347	2169368	2022	174	2.82597	19.2581	17.4459	1137	Promoter (<=1kb)	2156771	2167935	11165	-	TGME49_203880	0
TGME49_chrVIIa	2167347	2169368	2022	307	3.53982	32.8239	30.7311	1398	Promoter (<=1kb)	2156771	2167935	11165	-	TGME49_203880	0
TGME49_chrVIIa	2167347	2169368	2022	112	2.40464	12.855	11.2261	1682	Promoter (<=1kb)	2156771	2167935	11165	-	TGME49_203880	0
TGME49_chrVIIa	2154616	2154815	200	31	1.74603	4.38115	3.16125	105	Promoter (1-2kb)	2153649	2156270	2622	-	TGME49_203890	1455
TGME49_chrVIIa	2157179	2157429	251	26	1.71569	3.84279	2.66559	156	Promoter (<=1kb)	2153649	2156270	2622	-	TGME49_203890	-909
TGME49_chrVIIa	2147068	2147453	386	45	1.97414	5.89013	4.56944	99	Exon (TGME49_203900.R537/TGME49_203900, exon 9 of 18)	2141472	2152726	11255	-	TGME49_203900	5273
TGME49_chrVIIa	2151712	2152315	604	50	1.96451	6.4077	5.05969	112	Promoter (<=1kb)	2141472	2152726	11255	-	TGME49_203900	411
TGME49_chrVIIa	2151712	2152315	604	32	1.76508	4.50658	3.28037	467	Promoter (<=1kb)	2141472	2152726	11255	-	TGME49_203900	411
TGME49_chrVIIa	2153465	2153853	389	53	2.00907	6.73646	5.37019	340	Promoter (<=1kb)	2141472	2152726	11255	-	TGME49_203900	-739
TGME49_chrVIIa	2140311	2141412	1102	226	3.3119	24.628	22.6931	131	Promoter (<=1kb)	2128754	2140601	11848	-	TGME49_203910	0
TGME49_chrVIIa	2140311	2141412	1102	273	3.57371	29.3509	27.3218	372	Promoter (<=1kb)	2128754	2140601	11848	-	TGME49_203910	0
TGME49_chrVIIa	2140311	2141412	1102	270	3.5443	29.0474	27.0232	778	Promoter (<=1kb)	2128754	2140601	11848	-	TGME49_203910	0
TGME49_chrVIIa	2140311	2141412	1102	23	1.62703	3.46324	2.32264	1081	Promoter (<=1kb)	2128754	2140601	11848	-	TGME49_203910	0
TGME49_chrVIIa	2122611	2123128	518	229	3.19211	24.8794	22.9399	201	Promoter (<=1kb)	2123876	2128623	4748	+	TGME49_203930	-748
TGME49_chrVIIa	2123369	2124488	1120	917	6.0941	94.4452	91.7005	394	Promoter (<=1kb)	2123876	2128623	4748	+	TGME49_203930	0
TGME49_chrVIIa	2129921	2130148	228	17	1.57931	2.83153	1.74632	162	3' UTR	2123876	2128623	4748	+	TGME49_203930	6045
TGME49_chrVIIa	2109188	2109610	423	24	1.687	3.56593	2.4118	114	3' UTR	2108374	2121821	13448	-	TGME49_203940	12211
TGME49_chrVIIa	2094972	2095324	353	34	1.83057	4.66401	3.42337	91	Promoter (<=1kb)	2095151	2108281	13131	+	TGME49_203950	0
TGME49_chrVIIa	2076687	2076886	200	36	1.86646	4.95886	3.69762	98	Promoter (<=1kb)	2077088	2084494	7407	+	TGME49_203970	-202
TGME49_chrVIIa	2059460	2061432	1973	95	1.93508	11.0849	9.51946	339	Promoter (<=1kb)	2061050	2075435	14386	+	TGME49_203980	0
TGME49_chrVIIa	2059460	2061432	1973	133	2.12966	15.0197	13.3238	650	Promoter (<=1kb)	2061050	2075435	14386	+	TGME49_203980	0
TGME49_chrVIIa	2059460	2061432	1973	69	1.79189	8.43915	6.98603	913	Promoter (<=1kb)	2061050	2075435	14386	+	TGME49_203980	0
TGME49_chrVIIa	2059460	2061432	1973	860	4.39509	88.7908	86.087	1151	Promoter (<=1kb)	2061050	2075435	14386	+	TGME49_203980	0
TGME49_chrVIIa	2059460	2061432	1973	1096	4.94644	112.491	109.627	1426	Promoter (<=1kb)	2061050	2075435	14386	+	TGME49_203980	0
TGME49_chrVIIa	2059460	2061432	1973	236	2.58291	25.6396	23.6833	1746	Promoter (<=1kb)	2061050	2075435	14386	+	TGME49_203980	0
TGME49_chrVIIa	2057947	2058463	517	56	1.65609	6.99151	5.61026	411	Promoter (<=1kb)	2055220	2057980	2761	-	TGME49_203990	0
TGME49_chrVIIa	2053715	2054384	670	127	2.18952	14.4519	12.7729	286	Promoter (<=1kb)	2052709	2053467	759	-	TGME49_204000	-248
TGME49_chrVIIa	2053715	2054384	670	186	2.48278	20.4789	18.6379	540	Promoter (<=1kb)	2052709	2053467	759	-	TGME49_204000	-248
TGME49_chrVIIa	2051687	2052559	873	32	1.59936	4.52136	3.29443	109	Promoter (<=1kb)	2050173	2052328	2156	-	TGME49_204010	0
TGME49_chrVIIa	2051687	2052559	873	22	1.48456	3.35108	2.21719	456	Promoter (<=1kb)	2050173	2052328	2156	-	TGME49_204010	0
TGME49_chrVIIa	2051687	2052559	873	53	1.76748	6.6682	5.30468	717	Promoter (<=1kb)	2050173	2052328	2156	-	TGME49_204010	0
TGME49_chrVIIa	2044860	2045987	1128	234	2.8357	25.4213	23.4706	200	Promoter (<=1kb)	2045912	2049135	3224	+	TGME49_204020	0
TGME49_chrVIIa	2044860	2045987	1128	439	3.61762	46.2505	43.9599	629	Promoter (<=1kb)	2045912	2049135	3224	+	TGME49_204020	0
TGME49_chrVIIa	2044860	2045987	1128	1641	6.87623	167.362	164.183	970	Promoter (<=1kb)	2045912	2049135	3224	+	TGME49_204020	0
TGME49_chrVIIa	2035656	2036345	690	109	2.47066	12.5398	10.9228	296	Exon (TGME49_204050.R540/TGME49_204050, exon 8 of 8)	2038332	2040493	2162	-	TGME49_204045	4148
TGME49_chrVIIa	2035656	2036345	690	29	1.71865	4.14459	2.94391	550	Exon (TGME49_204050.R540/TGME49_204050, exon 8 of 8)	2038332	2040493	2162	-	TGME49_204045	4148
TGME49_chrVIIa	2039082	2039925	844	36	1.82927	4.86193	3.61146	112	Promoter (<=1kb)	2038332	2040493	2162	-	TGME49_204045	568
TGME49_chrVIIa	2039082	2039925	844	18	1.57401	2.92989	1.83833	364	Promoter (<=1kb)	2038332	2040493	2162	-	TGME49_204045	568
TGME49_chrVIIa	2039082	2039925	844	36	1.81878	4.86114	3.61072	789	Promoter (<=1kb)	2038332	2040493	2162	-	TGME49_204045	568
TGME49_chrVIIa	2028320	2028761	442	33	1.57875	4.54338	3.3154	69	Promoter (1-2kb)	2030099	2037589	7491	+	TGME49_204050	-1338
TGME49_chrVIIa	2028320	2028761	442	22	1.47547	3.43361	2.29475	333	Promoter (1-2kb)	2030099	2037589	7491	+	TGME49_204050	-1338
TGME49_chrVIIa	2028932	2030303	1372	85	1.95827	10.0344	8.51216	133	Promoter (<=1kb)	2030099	2037589	7491	+	TGME49_204050	0
TGME49_chrVIIa	2028932	2030303	1372	790	4.5206	81.6466	79.0001	664	Promoter (<=1kb)	2030099	2037589	7491	+	TGME49_204050	0
TGME49_chrVIIa	2028932	2030303	1372	636	4.06284	66.1238	63.6126	1004	Promoter (<=1kb)	2030099	2037589	7491	+	TGME49_204050	0
TGME49_chrVIIa	2030517	2030795	279	60	1.78963	7.4026	6.0009	168	Promoter (<=1kb)	2030099	2037589	7491	+	TGME49_204050	418
TGME49_chrVIIa	2015575	2016071	497	31	1.79468	4.37716	3.15748	234	Intron (TGME49_204070-t26_1/TGME49_204070, intron 4 of 6)	2011685	2019463	7779	-	TGME49_204070	3392
TGME49_chrVIIa	2019280	2020145	866	650	5.74296	67.602	65.0767	530	Promoter (<=1kb)	2011685	2019463	7779	-	TGME49_204070	0
TGME49_chrVIIa	2002919	2003615	697	42	1.93825	5.57204	4.2709	268	Promoter (<=1kb)	2004069	2011642	7574	+	TGME49_204080	-454
TGME49_chrVIIa	2002919	2003615	697	51	2.04593	6.5487	5.19001	561	Promoter (<=1kb)	2004069	2011642	7574	+	TGME49_204080	-454
TGME49_chrVIIa	2003854	2004107	254	19	1.61521	3.06756	1.95894	133	Promoter (<=1kb)	2004069	2011642	7574	+	TGME49_204080	0
TGME49_chrVIIa	2000886	2001250	365	55	2.08182	6.88895	5.5117	112	Promoter (<=1kb)	2000444	2001508	1065	-	TGME49_204090	258
TGME49_chrVIIa	1970675	1971723	1049	18	1.52693	2.96651	1.87261	89	Promoter (<=1kb)	1961080	1971930	10851	-	TGME49_204130	207
TGME49_chrVIIa	1970675	1971723	1049	46	1.85801	5.97763	4.65326	407	Promoter (<=1kb)	1961080	1971930	10851	-	TGME49_204130	207
TGME49_chrVIIa	1970675	1971723	1049	45	1.84874	5.83398	4.52116	737	Promoter (<=1kb)	1961080	1971930	10851	-	TGME49_204130	207
TGME49_chrVIIa	1971907	1973193	1287	207	3.03977	22.6362	20.7453	130	Promoter (<=1kb)	1961080	1971930	10851	-	TGME49_204130	0
TGME49_chrVIIa	1971907	1973193	1287	72	2.12034	8.74979	7.2818	569	Promoter (<=1kb)	1961080	1971930	10851	-	TGME49_204130	0
TGME49_chrVIIa	1971907	1973193	1287	109	2.41935	12.6049	10.986	973	Promoter (<=1kb)	1961080	1971930	10851	-	TGME49_204130	0
TGME49_chrVIIa	1973426	1974146	721	36	1.77725	4.90099	3.64861	176	Promoter (1-2kb)	1961080	1971930	10851	-	TGME49_204130	-1496
TGME49_chrVIIa	1973426	1974146	721	67	2.09316	8.22556	6.78433	618	Promoter (1-2kb)	1961080	1971930	10851	-	TGME49_204130	-1496
TGME49_chrVIIa	1959428	1960779	1352	124	2.72791	14.1436	12.4727	406	Promoter (<=1kb)	1950105	1959969	9865	-	TGME49_204140	0
TGME49_chrVIIa	1959428	1960779	1352	34	1.83057	4.66401	3.42337	737	Promoter (<=1kb)	1950105	1959969	9865	-	TGME49_204140	0
TGME49_chrVIIa	1959428	1960779	1352	54	2.07143	6.81709	5.44761	1227	Promoter (<=1kb)	1950105	1959969	9865	-	TGME49_204140	0
TGME49_chrVIIa	1946418	1946627	210	36	1.86646	4.95886	3.69762	128	Promoter (<=1kb)	1935843	1946839	10997	-	TGME49_204160	212
TGME49_chrVIIa	1947418	1947617	200	17	1.57931	2.83153	1.74632	166	Promoter (<=1kb)	1935843	1946839	10997	-	TGME49_204160	-579
TGME49_chrVIIa	1949300	1949829	530	28	1.74006	3.98723	2.80196	98	Promoter (2-3kb)	1935843	1946839	10997	-	TGME49_204160	-2461
TGME49_chrVIIa	1949300	1949829	530	47	1.98864	6.07185	4.7434	418	Promoter (2-3kb)	1935843	1946839	10997	-	TGME49_204160	-2461
TGME49_chrVIIa	1929996	1930638	643	65	1.85619	7.94037	6.51397	125	3' UTR	1931594	1934615	3022	-	TGME49_204270	3977
TGME49_chrVIIa	1929996	1930638	643	69	1.87004	8.37904	6.92809	349	3' UTR	1931594	1934615	3022	-	TGME49_204270	3977
TGME49_chrVIIa	1931560	1931804	245	22	1.45935	3.41468	2.277	127	Promoter (2-3kb)	1931594	1934615	3022	-	TGME49_204270	2811
TGME49_chrVIIa	1933798	1935620	1823	65	1.80305	7.94009	6.5137	232	Promoter (<=1kb)	1931594	1934615	3022	-	TGME49_204270	0
TGME49_chrVIIa	1933798	1935620	1823	180	2.42329	19.8524	18.026	666	Promoter (<=1kb)	1931594	1934615	3022	-	TGME49_204270	0
TGME49_chrVIIa	1933798	1935620	1823	463	3.49083	48.6433	46.3232	929	Promoter (<=1kb)	1931594	1934615	3022	-	TGME49_204270	0
TGME49_chrVIIa	1933798	1935620	1823	176	2.41282	19.4339	17.6182	1157	Promoter (<=1kb)	1931594	1934615	3022	-	TGME49_204270	0
TGME49_chrVIIa	1933798	1935620	1823	39	1.62984	5.26081	3.98027	1535	Promoter (<=1kb)	1931594	1934615	3022	-	TGME49_204270	0
TGME49_chrVIIa	1933798	1935620	1823	31	1.56307	4.396	3.17536	1692	Promoter (<=1kb)	1931594	1934615	3022	-	TGME49_204270	0
TGME49_chrVIIa	1933798	1935620	1823	48	1.71386	6.22623	4.88593	1773	Promoter (<=1kb)	1931594	1934615	3022	-	TGME49_204270	0
TGME49_chrVIIa	1935779	1936002	224	57	1.78979	7.15194	5.76452	97	Promoter (1-2kb)	1931594	1934615	3022	-	TGME49_204270	-1164
TGME49_chrVIIa	1940178	1940377	200	13	1.4752	2.38895	1.35236	91	Intron (TGME49_204160.R544/TGME49_204160, intron 8 of 10)	1931594	1934615	3022	-	TGME49_204270	-5563
TGME49_chrVIIa	1920343	1922683	2341	165	2.71053	18.3501	16.5612	259	Promoter (<=1kb)	1922292	1930164	7873	+	TGME49_204280	0
TGME49_chrVIIa	1920343	1922683	2341	148	2.60526	16.5877	14.8444	649	Promoter (<=1kb)	1922292	1930164	7873	+	TGME49_204280	0
TGME49_chrVIIa	1920343	1922683	2341	180	2.79082	19.8994	18.072	964	Promoter (<=1kb)	1922292	1930164	7873	+	TGME49_204280	0
TGME49_chrVIIa	1920343	1922683	2341	28	1.62933	4.0437	2.85542	1434	Promoter (<=1kb)	1922292	1930164	7873	+	TGME49_204280	0
TGME49_chrVIIa	1920343	1922683	2341	18	1.50225	2.98421	1.88923	1656	Promoter (<=1kb)	1922292	1930164	7873	+	TGME49_204280	0
TGME49_chrVIIa	1920343	1922683	2341	45	1.8057	5.82566	4.51321	1968	Promoter (<=1kb)	1922292	1930164	7873	+	TGME49_204280	0
TGME49_chrVIIa	1920343	1922683	2341	31	1.66155	4.33311	3.12242	2199	Promoter (<=1kb)	1922292	1930164	7873	+	TGME49_204280	0
TGME49_chrVIIa	1926681	1926898	218	51	1.85552	6.5242	5.17148	98	Exon (TGME49_204280-t26_1/TGME49_204280, exon 2 of 4)	1922292	1930164	7873	+	TGME49_204280	4389
TGME49_chrVIIa	1884264	1884629	366	60	1.9306	7.49939	6.094	123	Promoter (1-2kb)	1885786	1909019	23234	+	TGME49_204310	-1157
TGME49_chrVIIa	1884998	1886487	1490	103	2.32056	11.9107	10.3175	498	Promoter (<=1kb)	1885786	1909019	23234	+	TGME49_204310	0
TGME49_chrVIIa	1884998	1886487	1490	81	2.17877	9.67526	8.16825	1003	Promoter (<=1kb)	1885786	1909019	23234	+	TGME49_204310	0
TGME49_chrVIIa	1884998	1886487	1490	36	1.75936	4.89508	3.64299	1290	Promoter (<=1kb)	1885786	1909019	23234	+	TGME49_204310	0
TGME49_chrVIIa	1881257	1881612	356	128	2.27181	14.5447	12.8635	167	Promoter (<=1kb)	1882138	1884178	2041	+	TGME49_204320	-526
TGME49_chrVIIa	1881975	1882174	200	24	1.52413	3.56661	2.41244	80	Promoter (<=1kb)	1882138	1884178	2041	+	TGME49_204320	0
TGME49_chrVIIa	1876826	1877068	243	13	1.33011	2.39283	1.35597	103	Promoter (2-3kb)	1879272	1881072	1801	+	TGME49_204325	-2204
TGME49_chrVIIa	1874126	1875118	993	671	3.97653	69.7366	67.1929	276	Promoter (<=1kb)	1868940	1874309	5370	-	TGME49_204340	0
TGME49_chrVIIa	1874126	1875118	993	974	4.65663	100.268	97.4825	718	Promoter (<=1kb)	1868940	1874309	5370	-	TGME49_204340	0
TGME49_chrVIIa	1875742	1876458	717	18	1.38933	2.90086	1.81115	90	Promoter (1-2kb)	1868940	1874309	5370	-	TGME49_204340	-1433
TGME49_chrVIIa	1875742	1876458	717	13	1.33206	2.33654	1.31327	456	Promoter (1-2kb)	1868940	1874309	5370	-	TGME49_204340	-1433
TGME49_chrVIIa	1866606	1867160	555	21	1.61812	3.31586	2.18398	87	Promoter (<=1kb)	1858897	1866539	7643	-	TGME49_204350	-67
TGME49_chrVIIa	1866606	1867160	555	67	2.14564	8.14945	6.71099	359	Promoter (<=1kb)	1858897	1866539	7643	-	TGME49_204350	-67
TGME49_chrVIIa	1868537	1868817	281	58	2.00827	7.25588	5.85966	169	Promoter (1-2kb)	1858897	1866539	7643	-	TGME49_204350	-1998
TGME49_chrVIIa	1853546	1854070	525	89	2.27811	10.4503	8.91115	288	Exon (TGME49_204360-t26_1/TGME49_204360, exon 2 of 8)	1850364	1858615	8252	+	TGME49_204360	3182
TGME49_chrVIIa	1854256	1854940	685	426	4.36433	44.9615	42.6868	319	Exon (TGME49_204360-t26_1/TGME49_204360, exon 4 of 8)	1850364	1858615	8252	+	TGME49_204360	3892
TGME49_chrVIIa	1856535	1856869	335	26	1.70227	3.87381	2.69488	107	Intron (TGME49_204360-t26_1/TGME49_204360, intron 7 of 7)	1850364	1858615	8252	+	TGME49_204360	6171
TGME49_chrVIIa	1844276	1845796	1521	88	2.22841	10.3437	8.80781	168	Promoter (<=1kb)	1831797	1844826	13030	-	TGME49_204380	0
TGME49_chrVIIa	1844276	1845796	1521	165	2.75634	18.3536	16.5647	404	Promoter (<=1kb)	1831797	1844826	13030	-	TGME49_204380	0
TGME49_chrVIIa	1844276	1845796	1521	654	5.00544	67.96	65.4317	680	Promoter (<=1kb)	1831797	1844826	13030	-	TGME49_204380	0
TGME49_chrVIIa	1844276	1845796	1521	60	1.96438	7.48152	6.07679	1346	Promoter (<=1kb)	1831797	1844826	13030	-	TGME49_204380	0
TGME49_chrVIIa	1813489	1815667	2179	350	3.4633	37.2535	35.0886	303	Promoter (<=1kb)	1804010	1814861	10852	-	TGME49_204410	0
TGME49_chrVIIa	1813489	1815667	2179	325	3.35787	34.6562	32.5333	554	Promoter (<=1kb)	1804010	1814861	10852	-	TGME49_204410	0
TGME49_chrVIIa	1813489	1815667	2179	152	2.51268	16.9945	15.2398	942	Promoter (<=1kb)	1804010	1814861	10852	-	TGME49_204410	0
TGME49_chrVIIa	1813489	1815667	2179	472	3.97305	49.5836	47.253	1179	Promoter (<=1kb)	1804010	1814861	10852	-	TGME49_204410	0
TGME49_chrVIIa	1813489	1815667	2179	836	5.27555	86.3164	83.6316	1472	Promoter (<=1kb)	1804010	1814861	10852	-	TGME49_204410	0
TGME49_chrVIIa	1813489	1815667	2179	87	2.12817	10.3186	8.78358	1991	Promoter (<=1kb)	1804010	1814861	10852	-	TGME49_204410	0
TGME49_chrVIIa	1807894	1808094	201	61	2.15361	7.59084	6.17739	125	Exon (TGME49_204410-t26_1/TGME49_204410, exon 4 of 9)	1801505	1803994	2490	+	TGME49_204420	6389
TGME49_chrVIIa	1797713	1797984	272	23	1.4273	3.45096	2.31106	231	Promoter (1-2kb)	1780541	1796670	16130	-	TGME49_204440	-1043
TGME49_chrVIIa	1771472	1771671	200	37	1.78784	4.97657	3.71451	138	Exon (TGME49_500022.R25/TGME49_500022, exon 10 of 13)	1774958	1780309	5352	+	TGME49_204460	-3287
TGME49_chrVIIa	1773679	1774873	1195	25	1.63456	3.70113	2.53919	91	Promoter (<=1kb)	1774958	1780309	5352	+	TGME49_204460	-85
TGME49_chrVIIa	1773679	1774873	1195	116	2.47958	13.3069	11.663	313	Promoter (<=1kb)	1774958	1780309	5352	+	TGME49_204460	-85
TGME49_chrVIIa	1773679	1774873	1195	66	2.07481	8.0729	6.63713	726	Promoter (<=1kb)	1774958	1780309	5352	+	TGME49_204460	-85
TGME49_chrVIIa	1773679	1774873	1195	113	2.4547	12.9368	11.3058	1076	Promoter (<=1kb)	1774958	1780309	5352	+	TGME49_204460	-85
TGME49_chrVIIa	1778299	1778622	324	48	1.94144	6.1569	4.82476	176	Exon (TGME49_204460.R554/TGME49_204460, exon 5 of 8)	1774958	1780309	5352	+	TGME49_204460	3341
TGME49_chrVIIa	1779173	1779510	338	19	1.61064	3.08873	1.97878	52	Exon (TGME49_204460.R554/TGME49_204460, exon 7 of 8)	1774958	1780309	5352	+	TGME49_204460	4215
TGME49_chrVIIa	1759945	1760242	298	21	1.6511	3.31241	2.18074	79	Exon (TGME49_204480-t26_1/TGME49_204480, exon 6 of 12)	1753189	1764802	11614	-	TGME49_204480	4560
TGME49_chrVIIa	1764525	1764964	440	169	3.03771	18.7512	16.9517	266	Promoter (<=1kb)	1753189	1764802	11614	-	TGME49_204480	0
TGME49_chrVIIa	1765310	1765509	200	24	1.67481	3.54911	2.40337	127	Promoter (<=1kb)	1753189	1764802	11614	-	TGME49_204480	-508
TGME49_chrVIIa	1748918	1749363	446	58	2.02952	7.24673	5.85084	145	Downstream (<1kb)	1749819	1753041	3223	-	TGME49_204490	3678
TGME49_chrVIIa	1752277	1752696	420	13	1.50753	2.3865	1.35005	89	Promoter (<=1kb)	1749819	1753041	3223	-	TGME49_204490	345
TGME49_chrVIIa	1753243	1753574	332	72	2.26129	8.69554	7.22938	171	Promoter (<=1kb)	1749819	1753041	3223	-	TGME49_204490	-202
TGME49_chrVIIa	1745232	1746265	1034	17	1.46846	2.79024	1.71638	92	Promoter (<=1kb)	1745140	1748511	3372	+	TGME49_204500	92
TGME49_chrVIIa	1745232	1746265	1034	51	1.84915	6.53824	5.18494	353	Promoter (<=1kb)	1745140	1748511	3372	+	TGME49_204500	92
TGME49_chrVIIa	1745232	1746265	1034	19	1.50172	3.01487	1.91785	693	Promoter (<=1kb)	1745140	1748511	3372	+	TGME49_204500	92
TGME49_chrVIIa	1745232	1746265	1034	23	1.56328	3.51921	2.37532	892	Promoter (<=1kb)	1745140	1748511	3372	+	TGME49_204500	92
TGME49_chrVIIa	1742430	1744193	1764	272	3.19824	29.3134	27.2849	360	Promoter (<=1kb)	1736033	1742699	6667	-	TGME49_204510	0
TGME49_chrVIIa	1742430	1744193	1764	55	1.88172	6.90146	5.52368	954	Promoter (<=1kb)	1736033	1742699	6667	-	TGME49_204510	0
TGME49_chrVIIa	1742430	1744193	1764	205	2.86484	22.4857	20.5978	1293	Promoter (<=1kb)	1736033	1742699	6667	-	TGME49_204510	0
TGME49_chrVIIa	1732941	1734244	1304	645	3.71503	67.0658	64.5456	217	Promoter (<=1kb)	1730526	1732967	2442	-	TGME49_204530	0
TGME49_chrVIIa	1732941	1734244	1304	516	3.37917	53.9978	51.6161	701	Promoter (<=1kb)	1730526	1732967	2442	-	TGME49_204530	0
TGME49_chrVIIa	1732941	1734244	1304	948	4.44315	97.6286	94.8611	916	Promoter (<=1kb)	1730526	1732967	2442	-	TGME49_204530	0
TGME49_chrVIIa	1730186	1730643	458	27	1.46754	3.9399	2.75724	211	Promoter (2-3kb)	1727971	1730916	2946	+	TGME49_204540	2215
TGME49_chrVIIa	1722025	1722453	429	55	2.08182	6.88895	5.5117	311	3' UTR	1722256	1727834	5579	-	TGME49_204550	5381
TGME49_chrVIIa	1727281	1727653	373	30	1.65964	4.21841	3.01379	126	Promoter (<=1kb)	1722256	1727834	5579	-	TGME49_204550	181
TGME49_chrVIIa	1699742	1701154	1413	74	1.95345	8.92559	7.45161	142	Promoter (1-2kb)	1698443	1721297	22855	+	TGME49_204560	1299
TGME49_chrVIIa	1699742	1701154	1413	316	3.21824	33.7606	31.6527	458	Promoter (1-2kb)	1698443	1721297	22855	+	TGME49_204560	1299
TGME49_chrVIIa	1699742	1701154	1413	99	2.16228	11.4957	9.91782	826	Promoter (1-2kb)	1698443	1721297	22855	+	TGME49_204560	1299
TGME49_chrVIIa	1699742	1701154	1413	31	1.63218	4.39493	3.17432	1195	Promoter (1-2kb)	1698443	1721297	22855	+	TGME49_204560	1299
TGME49_chrVIIa	1703963	1704388	426	89	2.27008	10.4949	8.95446	127	Exon (TGME49_204560-t26_1/TGME49_204560, exon 3 of 12)	1698443	1721297	22855	+	TGME49_204560	5520
TGME49_chrVIIa	1694876	1695762	887	38	1.6849	5.14043	3.87066	96	Promoter (1-2kb)	1691316	1697019	5704	-	TGME49_204870	1257
TGME49_chrVIIa	1694876	1695762	887	57	1.83235	7.1371	5.75025	364	Promoter (1-2kb)	1691316	1697019	5704	-	TGME49_204870	1257
TGME49_chrVIIa	1694876	1695762	887	45	1.72768	5.91784	4.59602	653	Promoter (1-2kb)	1691316	1697019	5704	-	TGME49_204870	1257
TGME49_chrVIIa	1689354	1690385	1032	42	1.81362	5.49345	4.20151	99	Promoter (<=1kb)	1685391	1689557	4167	-	TGME49_204880	0
TGME49_chrVIIa	1689354	1690385	1032	125	2.49315	14.2677	12.5935	315	Promoter (<=1kb)	1685391	1689557	4167	-	TGME49_204880	0
TGME49_chrVIIa	1689354	1690385	1032	66	2.03473	8.09961	6.66291	549	Promoter (<=1kb)	1685391	1689557	4167	-	TGME49_204880	0
TGME49_chrVIIa	1689354	1690385	1032	91	2.21636	10.6712	9.12173	801	Promoter (<=1kb)	1685391	1689557	4167	-	TGME49_204880	0
TGME49_chrVIIa	1680622	1681853	1232	406	4.52258	42.8697	40.6225	329	Promoter (<=1kb)	1670262	1680884	10623	-	TGME49_205010	0
TGME49_chrVIIa	1680622	1681853	1232	197	3.26631	21.5981	19.7292	555	Promoter (<=1kb)	1670262	1680884	10623	-	TGME49_205010	0
TGME49_chrVIIa	1680622	1681853	1232	72	2.26129	8.69554	7.22938	904	Promoter (<=1kb)	1670262	1680884	10623	-	TGME49_205010	0
TGME49_chrVIIa	1668070	1668269	200	35	1.79602	4.77565	3.52945	188	Promoter (2-3kb)	1667855	1670643	2789	-	TGME49_205020	2374
TGME49_chrVIIa	1672261	1672603	343	26	1.72289	3.82799	2.65164	146	Promoter (1-2kb)	1667855	1670643	2789	-	TGME49_205020	-1618
TGME49_chrVIIa	1664582	1665562	981	62	2.14236	7.71554	6.29745	99	Promoter (<=1kb)	1656728	1665021	8294	-	TGME49_205040	0
TGME49_chrVIIa	1664582	1665562	981	191	3.1746	20.9817	19.1286	518	Promoter (<=1kb)	1656728	1665021	8294	-	TGME49_205040	0
TGME49_chrVIIa	1664582	1665562	981	132	2.7416	14.9136	13.2204	787	Promoter (<=1kb)	1656728	1665021	8294	-	TGME49_205040	0
TGME49_chrVIIa	1655235	1655636	402	20	1.44712	3.13626	2.02347	57	Promoter (<=1kb)	1649557	1656584	7028	-	TGME49_205050	948
TGME49_chrVIIa	1655235	1655636	402	151	2.34848	16.8667	15.117	284	Promoter (<=1kb)	1649557	1656584	7028	-	TGME49_205050	948
TGME49_chrVIIa	1648260	1649643	1384	93	1.90024	10.8917	9.33556	149	Promoter (<=1kb)	1644118	1649445	5328	-	TGME49_205060	0
TGME49_chrVIIa	1648260	1649643	1384	78	1.8095	9.381	7.88763	582	Promoter (<=1kb)	1644118	1649445	5328	-	TGME49_205060	0
TGME49_chrVIIa	1648260	1649643	1384	241	2.50429	26.0841	24.1183	1020	Promoter (<=1kb)	1644118	1649445	5328	-	TGME49_205060	0
TGME49_chrVIIa	1648260	1649643	1384	329	2.7992	35.055	32.925	1194	Promoter (<=1kb)	1644118	1649445	5328	-	TGME49_205060	0
TGME49_chrVIIa	1652187	1653516	1330	630	3.58221	65.526	63.0203	496	Promoter (2-3kb)	1644118	1649445	5328	-	TGME49_205060	-2742
TGME49_chrVIIa	1652187	1653516	1330	83	1.81692	9.87961	8.36236	873	Promoter (2-3kb)	1644118	1649445	5328	-	TGME49_205060	-2742
TGME49_chrVIIa	1652187	1653516	1330	60	1.70127	7.48746	6.08249	1230	Promoter (2-3kb)	1644118	1649445	5328	-	TGME49_205060	-2742
TGME49_chrVIIa	1640126	1640551	426	19	1.5136	3.02506	1.92729	189	Promoter (<=1kb)	1638189	1640222	2034	-	TGME49_205090	0
TGME49_chrVIIa	1640126	1640551	426	25	1.59547	3.70735	2.54503	414	Promoter (<=1kb)	1638189	1640222	2034	-	TGME49_205090	0
TGME49_chrVIIa	1640952	1641200	249	40	1.75968	5.38255	4.09574	147	Promoter (<=1kb)	1638189	1640222	2034	-	TGME49_205090	-730
TGME49_chrVIIa	1637864	1638775	912	155	2.6699	17.2769	15.5158	284	Promoter (<=1kb)	1631776	1638081	6306	-	TGME49_205100	0
TGME49_chrVIIa	1637864	1638775	912	180	2.8072	19.9124	18.0847	694	Promoter (<=1kb)	1631776	1638081	6306	-	TGME49_205100	0
TGME49_chrVIIa	1630530	1631239	710	129	2.7638	14.6039	12.9186	233	Promoter (<=1kb)	1623116	1630143	7028	-	TGME49_205120	-387
TGME49_chrVIIa	1630530	1631239	710	157	2.97916	17.479	15.7112	454	Promoter (<=1kb)	1623116	1630143	7028	-	TGME49_205120	-387
TGME49_chrVIIa	1586202	1586735	534	60	2.04268	7.44061	6.03739	116	Promoter (1-2kb)	1588077	1594132	6056	+	TGME49_205140	-1342
TGME49_chrVIIa	1586202	1586735	534	19	1.5691	3.10952	1.99833	416	Promoter (1-2kb)	1588077	1594132	6056	+	TGME49_205140	-1342
TGME49_chrVIIa	1586902	1588498	1597	29	1.68939	4.11689	2.91767	73	Promoter (<=1kb)	1588077	1594132	6056	+	TGME49_205140	0
TGME49_chrVIIa	1586902	1588498	1597	142	2.66862	16.0095	14.2845	485	Promoter (<=1kb)	1588077	1594132	6056	+	TGME49_205140	0
TGME49_chrVIIa	1586902	1588498	1597	93	2.29919	10.8731	9.31754	804	Promoter (<=1kb)	1588077	1594132	6056	+	TGME49_205140	0
TGME49_chrVIIa	1586902	1588498	1597	63	2.02104	7.80217	6.38087	1548	Promoter (<=1kb)	1588077	1594132	6056	+	TGME49_205140	0
TGME49_chrVIIa	1576583	1577355	773	45	1.97414	5.89013	4.56944	132	Promoter (<=1kb)	1577513	1586882	9370	+	TGME49_205150	-158
TGME49_chrVIIa	1576583	1577355	773	68	2.2254	8.32053	6.87164	611	Promoter (<=1kb)	1577513	1586882	9370	+	TGME49_205150	-158
TGME49_chrVIIa	1577564	1577806	243	17	1.57931	2.83153	1.74632	116	Promoter (<=1kb)	1577513	1586882	9370	+	TGME49_205150	51
TGME49_chrVIIa	1570154	1570353	200	56	1.58924	7.06998	5.68579	99	Promoter (<=1kb)	1569794	1576215	6422	+	TGME49_205160	360
TGME49_chrVIIa	1564139	1564584	446	53	1.5377	6.72212	5.35637	96	Promoter (1-2kb)	1562289	1566194	3906	-	TGME49_205180	1610
TGME49_chrVIIa	1564139	1564584	446	39	1.45957	5.27861	3.99656	320	Promoter (1-2kb)	1562289	1566194	3906	-	TGME49_205180	1610
TGME49_chrVIIa	1565330	1567563	2234	554	2.89761	57.8932	55.4654	504	Promoter (<=1kb)	1562289	1566194	3906	-	TGME49_205180	0
TGME49_chrVIIa	1565330	1567563	2234	3523	6.93033	356.203	352.315	911	Promoter (<=1kb)	1562289	1566194	3906	-	TGME49_205180	0
TGME49_chrVIIa	1565330	1567563	2234	248	2.19517	26.8462	24.8656	1286	Promoter (<=1kb)	1562289	1566194	3906	-	TGME49_205180	0
TGME49_chrVIIa	1565330	1567563	2234	44	1.47309	5.72079	4.41313	2033	Promoter (<=1kb)	1562289	1566194	3906	-	TGME49_205180	0
TGME49_chrVIIa	1553028	1553227	200	28	1.74338	4.0665	2.87688	163	Promoter (<=1kb)	1546734	1553816	7083	-	TGME49_205200	589
TGME49_chrVIIa	1553386	1554236	851	158	2.9724	17.6082	15.8375	363	Promoter (<=1kb)	1546734	1553816	7083	-	TGME49_205200	0
TGME49_chrVIIa	1553386	1554236	851	245	3.55634	26.5259	24.5522	508	Promoter (<=1kb)	1546734	1553816	7083	-	TGME49_205200	0
TGME49_chrVIIa	1540945	1542159	1215	35	1.73442	4.82846	3.57968	96	Promoter (<=1kb)	1540948	1545343	4396	+	TGME49_205210	0
TGME49_chrVIIa	1540945	1542159	1215	666	4.96324	69.1491	66.6107	779	Promoter (<=1kb)	1540948	1545343	4396	+	TGME49_205210	0
TGME49_chrVIIa	1544108	1545103	996	35	1.7	4.78716	3.54041	107	3' UTR	1540948	1545343	4396	+	TGME49_205210	3160
TGME49_chrVIIa	1544108	1545103	996	146	2.54364	16.356	14.6202	463	3' UTR	1540948	1545343	4396	+	TGME49_205210	3160
TGME49_chrVIIa	1544108	1545103	996	83	2.12606	9.89808	8.38025	724	3' UTR	1540948	1545343	4396	+	TGME49_205210	3160
TGME49_chrVIIa	1515607	1516497	891	45	1.71371	5.83846	4.52548	107	Promoter (<=1kb)	1513497	1516225	2729	-	TGME49_205250	0
TGME49_chrVIIa	1515607	1516497	891	267	2.95556	28.7465	26.7286	435	Promoter (<=1kb)	1513497	1516225	2729	-	TGME49_205250	0
TGME49_chrVIIa	1515607	1516497	891	874	5.04738	90.2108	87.4967	691	Promoter (<=1kb)	1513497	1516225	2729	-	TGME49_205250	0
TGME49_chrVIIa	1504018	1504850	833	63	1.81785	7.78561	6.36494	179	Promoter (<=1kb)	1503921	1513134	9214	+	TGME49_205265	97
TGME49_chrVIIa	1504018	1504850	833	25	1.50514	3.75702	2.59188	638	Promoter (<=1kb)	1503921	1513134	9214	+	TGME49_205265	97
TGME49_chrVIIa	1505686	1506123	438	115	2.15275	13.231	11.5919	328	Promoter (1-2kb)	1503921	1513134	9214	+	TGME49_205265	1765
TGME49_chrVIIa	1506276	1506528	253	54	1.75666	6.85471	5.48369	133	Promoter (2-3kb)	1503921	1513134	9214	+	TGME49_205265	2355
TGME49_chrVIIa	1507429	1508315	887	59	1.77746	7.38976	5.98851	217	Exon (TGME49_205265.R563/TGME49_205265, exon 1 of 2)	1503921	1513134	9214	+	TGME49_205265	3508
TGME49_chrVIIa	1507429	1508315	887	213	2.58929	23.2349	21.3289	458	Exon (TGME49_205265.R563/TGME49_205265, exon 1 of 2)	1503921	1513134	9214	+	TGME49_205265	3508
TGME49_chrVIIa	1507429	1508315	887	32	1.56757	4.51833	3.29154	731	Exon (TGME49_205265.R563/TGME49_205265, exon 1 of 2)	1503921	1513134	9214	+	TGME49_205265	3508
TGME49_chrVIIa	1494062	1496779	2718	30	1.54454	4.26058	3.05377	83	Promoter (<=1kb)	1488734	1494308	5575	-	TGME49_205290	0
TGME49_chrVIIa	1494062	1496779	2718	212	2.58651	23.1921	21.2888	604	Promoter (<=1kb)	1488734	1494308	5575	-	TGME49_205290	0
TGME49_chrVIIa	1494062	1496779	2718	20	1.43719	3.13742	2.02457	991	Promoter (<=1kb)	1488734	1494308	5575	-	TGME49_205290	0
TGME49_chrVIIa	1494062	1496779	2718	89	1.96422	10.5163	8.97519	1261	Promoter (<=1kb)	1488734	1494308	5575	-	TGME49_205290	0
TGME49_chrVIIa	1494062	1496779	2718	262	2.74838	28.2932	26.2846	1928	Promoter (<=1kb)	1488734	1494308	5575	-	TGME49_205290	0
TGME49_chrVIIa	1494062	1496779	2718	358	3.11419	38.025	35.8482	2397	Promoter (<=1kb)	1488734	1494308	5575	-	TGME49_205290	0
TGME49_chrVIIa	1486710	1486909	200	34	1.83057	4.66401	3.42337	104	Promoter (<=1kb)	1478954	1487659	8706	-	TGME49_205300	750
TGME49_chrVIIa	1488147	1488465	319	14	1.51515	2.46064	1.4187	121	Promoter (<=1kb)	1478954	1487659	8706	-	TGME49_205300	-488
TGME49_chrVIIa	1478101	1478818	718	171	2.76584	18.9533	17.1496	263	Promoter (<=1kb)	1478406	1478485	80	+	TGME49_205310	0
TGME49_chrVIIa	1478101	1478818	718	98	2.29508	11.4263	9.85058	455	Promoter (<=1kb)	1478406	1478485	80	+	TGME49_205310	0
TGME49_chrVIIa	1479348	1479596	249	34	1.74825	4.69443	3.45225	101	Promoter (<=1kb)	1478406	1478485	80	+	TGME49_205310	942
TGME49_chrVIIa	1471474	1472766	1293	3749	7.45501	378.888	374.939	705	Promoter (<=1kb)	1470020	1472108	2089	-	TGME49_205330	0
TGME49_chrVIIa	1471474	1472766	1293	3483	7.14286	352.242	348.365	860	Promoter (<=1kb)	1470020	1472108	2089	-	TGME49_205330	0
TGME49_chrVIIa	1463325	1465066	1742	74	1.83085	8.87665	7.40434	147	Promoter (<=1kb)	1460352	1463704	3353	-	TGME49_205350	0
TGME49_chrVIIa	1463325	1465066	1742	38	1.57381	5.10576	3.83768	518	Promoter (<=1kb)	1460352	1463704	3353	-	TGME49_205350	0
TGME49_chrVIIa	1463325	1465066	1742	856	4.30434	88.3073	85.6075	1160	Promoter (<=1kb)	1460352	1463704	3353	-	TGME49_205350	0
TGME49_chrVIIa	1463325	1465066	1742	138	2.12957	15.6146	13.8993	1476	Promoter (<=1kb)	1460352	1463704	3353	-	TGME49_205350	0
TGME49_chrVIIa	1435625	1437093	1469	212	2.99625	23.1106	21.2089	117	Promoter (<=1kb)	1436685	1440179	3495	+	TGME49_205370	0
TGME49_chrVIIa	1435625	1437093	1469	215	3.00692	23.4213	21.5118	389	Promoter (<=1kb)	1436685	1440179	3495	+	TGME49_205370	0
TGME49_chrVIIa	1435625	1437093	1469	207	2.97428	22.6742	20.7823	707	Promoter (<=1kb)	1436685	1440179	3495	+	TGME49_205370	0
TGME49_chrVIIa	1435625	1437093	1469	214	3.00372	23.3848	21.476	926	Promoter (<=1kb)	1436685	1440179	3495	+	TGME49_205370	0
TGME49_chrVIIa	1435625	1437093	1469	114	2.38095	13.1317	11.4952	1150	Promoter (<=1kb)	1436685	1440179	3495	+	TGME49_205370	0
TGME49_chrVIIa	1435625	1437093	1469	34	1.70367	4.70687	3.46406	1425	Promoter (<=1kb)	1436685	1440179	3495	+	TGME49_205370	0
TGME49_chrVIIa	1429441	1430339	899	593	4.55897	61.8479	59.3778	330	Promoter (<=1kb)	1429899	1434694	4796	+	TGME49_205380	0
TGME49_chrVIIa	1429441	1430339	899	96	2.20696	11.2315	9.66162	669	Promoter (<=1kb)	1429899	1434694	4796	+	TGME49_205380	0
TGME49_chrVIIa	1429441	1430339	899	41	1.74672	5.39475	4.10732	806	Promoter (<=1kb)	1429899	1434694	4796	+	TGME49_205380	0
TGME49_chrVIIa	1426721	1427579	859	218	2.75705	23.8174	21.8989	310	Promoter (<=1kb)	1425436	1426881	1446	-	TGME49_205390	0
TGME49_chrVIIa	1426721	1427579	859	54	1.82658	6.80982	5.44063	764	Promoter (<=1kb)	1425436	1426881	1446	-	TGME49_205390	0
TGME49_chrVIIa	1422856	1423623	768	27	1.58039	3.89346	2.71341	566	Promoter (<=1kb)	1424012	1425466	1455	+	TGME49_205398	-389
TGME49_chrVIIa	1421251	1422599	1349	39	1.71523	5.18667	3.91466	321	Promoter (<=1kb)	1421687	1423761	2075	+	TGME49_205402	0
TGME49_chrVIIa	1421251	1422599	1349	44	1.7658	5.7992	4.48799	635	Promoter (<=1kb)	1421687	1423761	2075	+	TGME49_205402	0
TGME49_chrVIIa	1421251	1422599	1349	142	2.43682	15.955	14.2313	1169	Promoter (<=1kb)	1421687	1423761	2075	+	TGME49_205402	0
TGME49_chrVIIa	1415832	1416127	296	20	1.53726	3.18289	2.0672	167	Promoter (1-2kb)	1412340	1417635	5296	-	TGME49_205420	1508
TGME49_chrVIIa	1417001	1417575	575	27	1.60573	3.91425	2.73306	98	Promoter (<=1kb)	1412340	1417635	5296	-	TGME49_205420	60
TGME49_chrVIIa	1417001	1417575	575	42	1.75312	5.50819	4.21557	314	Promoter (<=1kb)	1412340	1417635	5296	-	TGME49_205420	60
TGME49_chrVIIa	1410745	1411301	557	21	1.59475	3.22157	2.10342	48	Promoter (<=1kb)	1411447	1412483	1037	+	TGME49_205425	-146
TGME49_chrVIIa	1410745	1411301	557	59	2.034	7.37198	5.9714	423	Promoter (<=1kb)	1411447	1412483	1037	+	TGME49_205425	-146
TGME49_chrVIIa	1412406	1412606	201	42	1.82687	5.59539	4.29323	146	Promoter (<=1kb)	1411447	1412483	1037	+	TGME49_205425	959
TGME49_chrVIIa	1413956	1414965	1010	13	1.44336	2.39307	1.35617	206	Promoter (2-3kb)	1411447	1412483	1037	+	TGME49_205425	2509
TGME49_chrVIIa	1413956	1414965	1010	13	1.44336	2.39307	1.35617	351	Promoter (2-3kb)	1411447	1412483	1037	+	TGME49_205425	2509
TGME49_chrVIIa	1413956	1414965	1010	27	1.63189	3.92076	2.73921	611	Promoter (2-3kb)	1411447	1412483	1037	+	TGME49_205425	2509
TGME49_chrVIIa	1413956	1414965	1010	53	1.89873	6.6779	5.31395	893	Promoter (2-3kb)	1411447	1412483	1037	+	TGME49_205425	2509
TGME49_chrVIIa	1396772	1397388	617	45	1.85915	5.91533	4.59362	99	Promoter (<=1kb)	1396958	1403595	6638	+	TGME49_205440	0
TGME49_chrVIIa	1396772	1397388	617	180	2.85319	19.8951	18.0677	331	Promoter (<=1kb)	1396958	1403595	6638	+	TGME49_205440	0
TGME49_chrVIIa	1394199	1395180	982	304	3.49783	32.5635	30.4748	327	Promoter (<=1kb)	1389820	1394454	4635	-	TGME49_205460	0
TGME49_chrVIIa	1394199	1395180	982	33	1.71289	4.61085	3.37928	660	Promoter (<=1kb)	1389820	1394454	4635	-	TGME49_205460	0
TGME49_chrVIIa	1394199	1395180	982	149	2.64305	16.6833	14.9378	807	Promoter (<=1kb)	1389820	1394454	4635	-	TGME49_205460	0
TGME49_chrVIIa	1384004	1385300	1297	281	2.54958	30.2349	28.1883	301	Promoter (<=1kb)	1381919	1384973	3055	-	TGME49_205480	0
TGME49_chrVIIa	1384004	1385300	1297	451	3.03967	47.4829	45.1769	515	Promoter (<=1kb)	1381919	1384973	3055	-	TGME49_205480	0
TGME49_chrVIIa	1384004	1385300	1297	297	2.60295	31.8011	29.727	726	Promoter (<=1kb)	1381919	1384973	3055	-	TGME49_205480	0
TGME49_chrVIIa	1384004	1385300	1297	1023	4.38504	105.17	102.352	1111	Promoter (<=1kb)	1381919	1384973	3055	-	TGME49_205480	0
TGME49_chrVIIa	1372522	1374324	1803	293	3.4019	31.4095	29.3415	350	3' UTR	1374514	1380659	6146	-	TGME49_205490	6335
TGME49_chrVIIa	1372522	1374324	1803	294	3.39248	31.521	29.4511	592	3' UTR	1374514	1380659	6146	-	TGME49_205490	6335
TGME49_chrVIIa	1372522	1374324	1803	128	2.4565	14.5727	12.8907	822	3' UTR	1374514	1380659	6146	-	TGME49_205490	6335
TGME49_chrVIIa	1372522	1374324	1803	370	3.71795	39.2096	37.0148	1073	3' UTR	1374514	1380659	6146	-	TGME49_205490	6335
TGME49_chrVIIa	1372522	1374324	1803	405	3.85005	42.748	40.5031	1391	3' UTR	1374514	1380659	6146	-	TGME49_205490	6335
TGME49_chrVIIa	1372522	1374324	1803	31	1.65829	4.35842	3.14638	1787	3' UTR	1374514	1380659	6146	-	TGME49_205490	6335
TGME49_chrVIIa	1380474	1381408	935	70	1.74467	8.52559	7.06942	96	Promoter (<=1kb)	1374514	1380659	6146	-	TGME49_205490	0
TGME49_chrVIIa	1380474	1381408	935	92	1.85848	10.7754	9.22283	382	Promoter (<=1kb)	1374514	1380659	6146	-	TGME49_205490	0
TGME49_chrVIIa	1380474	1381408	935	34	1.50366	4.71733	3.47401	750	Promoter (<=1kb)	1374514	1380659	6146	-	TGME49_205490	0
TGME49_chrVIIa	1365595	1366188	594	142	2.87148	16.0175	14.29	178	Promoter (<=1kb)	1359695	1365659	5965	-	TGME49_205510	0
TGME49_chrVIIa	1365595	1366188	594	124	2.72791	14.1436	12.4727	362	Promoter (<=1kb)	1359695	1365659	5965	-	TGME49_205510	0
TGME49_chrVIIa	1357370	1357973	604	31	1.79468	4.37716	3.15748	110	Promoter (1-2kb)	1354203	1355766	1564	-	TGME49_205530	-1604
TGME49_chrVIIa	1357370	1357973	604	138	2.83559	15.5409	13.8274	442	Promoter (1-2kb)	1354203	1355766	1564	-	TGME49_205530	-1604
TGME49_chrVIIa	1358254	1358540	287	48	2.01004	6.21573	4.87591	141	Promoter (2-3kb)	1354203	1355766	1564	-	TGME49_205530	-2488
TGME49_chrVIIa	1345421	1346132	712	13	1.50753	2.3865	1.35005	49	Promoter (<=1kb)	1338353	1345899	7547	-	TGME49_205550	0
TGME49_chrVIIa	1345421	1346132	712	192	3.23042	21.0662	19.2096	572	Promoter (<=1kb)	1338353	1345899	7547	-	TGME49_205550	0
TGME49_chrVIIa	1334061	1334440	380	186	3.19452	20.5391	18.695	230	Promoter (<=1kb)	1334013	1336945	2933	+	TGME49_205558	48
TGME49_chrVIIa	1306262	1306481	220	39	1.90236	5.26158	3.98027	99	Promoter (<=1kb)	1306210	1331888	25679	+	TGME49_205562	52
TGME49_chrVIIa	1300442	1300641	200	42	1.93825	5.57204	4.2709	57	Downstream (<1kb)	1301492	1305825	4334	-	TGME49_205570	5184
TGME49_chrVIIa	1288258	1288491	234	115	2.3616	13.1839	11.546	131	Exon (TGME49_205590.R575/TGME49_205590, exon 7 of 12)	1285326	1292483	7158	-	TGME49_205590	3992
TGME49_chrVIIa	1292395	1293433	1039	93	2.32143	10.9525	9.39453	199	Promoter (<=1kb)	1285326	1292483	7158	-	TGME49_205590	0
TGME49_chrVIIa	1292395	1293433	1039	229	3.23547	24.9222	22.9805	487	Promoter (<=1kb)	1285326	1292483	7158	-	TGME49_205590	0
TGME49_chrVIIa	1292395	1293433	1039	154	2.79484	17.2346	15.4744	845	Promoter (<=1kb)	1285326	1292483	7158	-	TGME49_205590	0
TGME49_chrVIIa	1284324	1285042	719	61	2.15361	7.59084	6.17739	140	3' UTR	1278721	1285055	6335	+	TGME49_205600	5603
TGME49_chrVIIa	1284324	1285042	719	61	2.15361	7.59084	6.17739	307	3' UTR	1278721	1285055	6335	+	TGME49_205600	5603
TGME49_chrVIIa	1284324	1285042	719	222	3.43348	24.2151	22.2893	598	3' UTR	1278721	1285055	6335	+	TGME49_205600	5603
TGME49_chrVIIa	1242206	1243044	839	798	4.29916	82.4751	79.8218	468	Promoter (<=1kb)	1243067	1250529	7463	+	TGME49_205640	-23
TGME49_chrVIIa	1242206	1243044	839	242	2.62814	26.265	24.2961	707	Promoter (<=1kb)	1243067	1250529	7463	+	TGME49_205640	-23
TGME49_chrVIIa	1239197	1240371	1175	330	2.87726	35.1985	33.0666	302	Promoter (<=1kb)	1233635	1239876	6242	-	TGME49_205650	0
TGME49_chrVIIa	1239197	1240371	1175	570	3.60777	59.5284	57.0829	544	Promoter (<=1kb)	1233635	1239876	6242	-	TGME49_205650	0
TGME49_chrVIIa	1239197	1240371	1175	458	3.28907	48.172	45.8577	798	Promoter (<=1kb)	1233635	1239876	6242	-	TGME49_205650	0
TGME49_chrVIIa	1239197	1240371	1175	74	1.81621	8.95105	7.47618	1061	Promoter (<=1kb)	1233635	1239876	6242	-	TGME49_205650	0
TGME49_chrVIIa	1240854	1241115	262	38	1.57134	5.07875	3.81189	130	Promoter (<=1kb)	1233635	1239876	6242	-	TGME49_205650	-978
TGME49_chrVIIa	1228357	1229091	735	48	1.82866	6.15279	4.82087	122	Promoter (<=1kb)	1228154	1233599	5446	+	TGME49_205658	203
TGME49_chrVIIa	1228357	1229091	735	19	1.50692	3.05025	1.95081	394	Promoter (<=1kb)	1228154	1233599	5446	+	TGME49_205658	203
TGME49_chrVIIa	1228357	1229091	735	20	1.53531	3.20742	2.0902	644	Promoter (<=1kb)	1228154	1233599	5446	+	TGME49_205658	203
TGME49_chrVIIa	1228357	1229091	735	17	1.48566	2.80785	1.7327	714	Promoter (<=1kb)	1228154	1233599	5446	+	TGME49_205658	203
TGME49_chrVIIa	1230300	1231042	743	65	1.99285	7.9884	6.55571	103	Promoter (2-3kb)	1228154	1233599	5446	+	TGME49_205658	2146
TGME49_chrVIIa	1230300	1231042	743	57	1.92406	7.1269	5.74049	537	Promoter (2-3kb)	1228154	1233599	5446	+	TGME49_205658	2146
TGME49_chrVIIa	1221318	1222195	878	216	2.40947	23.5175	21.6064	199	Promoter (<=1kb)	1222262	1225724	3463	+	TGME49_205670	-67
TGME49_chrVIIa	1221318	1222195	878	128	2.05755	14.5532	12.8718	729	Promoter (<=1kb)	1222262	1225724	3463	+	TGME49_205670	-67
TGME49_chrVIIa	1219117	1221114	1998	258	2.47295	27.8002	25.8001	232	Promoter (<=1kb)	1214495	1219931	5437	-	TGME49_205680	0
TGME49_chrVIIa	1219117	1221114	1998	143	2.05708	16.0995	14.37	658	Promoter (<=1kb)	1214495	1219931	5437	-	TGME49_205680	0
TGME49_chrVIIa	1219117	1221114	1998	149	2.08711	16.734	14.9873	945	Promoter (<=1kb)	1214495	1219931	5437	-	TGME49_205680	0
TGME49_chrVIIa	1219117	1221114	1998	93	1.84073	10.913	9.35619	1166	Promoter (<=1kb)	1214495	1219931	5437	-	TGME49_205680	0
TGME49_chrVIIa	1219117	1221114	1998	204	2.3126	22.3204	20.4356	1620	Promoter (<=1kb)	1214495	1219931	5437	-	TGME49_205680	0
TGME49_chrVIIa	1211508	1212022	515	21	1.38279	3.26727	2.14618	96	Promoter (<=1kb)	1212241	1214704	2464	+	TGME49_205690	-219
TGME49_chrVIIa	1211508	1212022	515	58	1.64541	7.27722	5.88019	338	Promoter (<=1kb)	1212241	1214704	2464	+	TGME49_205690	-219
TGME49_chrVIIa	1208757	1210647	1891	21	1.4095	3.25317	2.1331	94	Promoter (<=1kb)	1210070	1210994	925	+	TGME49_205700	0
TGME49_chrVIIa	1208757	1210647	1891	292	2.7031	31.3593	29.292	560	Promoter (<=1kb)	1210070	1210994	925	+	TGME49_205700	0
TGME49_chrVIIa	1208757	1210647	1891	823	4.13653	85.062	82.3878	850	Promoter (<=1kb)	1210070	1210994	925	+	TGME49_205700	0
TGME49_chrVIIa	1208757	1210647	1891	1241	5.01572	127.108	124.155	1168	Promoter (<=1kb)	1210070	1210994	925	+	TGME49_205700	0
TGME49_chrVIIa	1208757	1210647	1891	143	2.11149	16.1042	14.3746	1642	Promoter (<=1kb)	1210070	1210994	925	+	TGME49_205700	0
TGME49_chrVIIa	1202417	1203228	812	72	2.26129	8.69554	7.22938	120	Promoter (<=1kb)	1202639	1208426	5788	+	TGME49_205710	0
TGME49_chrVIIa	1202417	1203228	812	24	1.687	3.56593	2.4118	491	Promoter (<=1kb)	1202639	1208426	5788	+	TGME49_205710	0
TGME49_chrVIIa	1193139	1193774	636	213	3.37399	23.2217	21.316	283	Promoter (<=1kb)	1178802	1193361	14560	-	TGME49_205740	0
TGME49_chrVIIa	1193139	1193774	636	31	1.79468	4.37716	3.15748	532	Promoter (<=1kb)	1178802	1193361	14560	-	TGME49_205740	0
TGME49_chrVIIa	1172298	1172949	652	74	2.25694	8.89255	7.41968	99	Promoter (<=1kb)	1172717	1178414	5698	+	TGME49_205750	0
TGME49_chrVIIa	1172298	1172949	652	137	2.79118	15.507	13.7966	313	Promoter (<=1kb)	1172717	1178414	5698	+	TGME49_205750	0
TGME49_chrVIIa	1172298	1172949	652	28	1.74216	4.05916	2.86997	594	Promoter (<=1kb)	1172717	1178414	5698	+	TGME49_205750	0
TGME49_chrVIIa	1165712	1166048	337	24	1.67598	3.55587	2.40973	130	Distal Intergenic	1169855	1171995	2141	-	TGME49_205760	5947
TGME49_chrVIIa	1168635	1169154	520	79	2.22497	9.42673	7.93188	306	Promoter (2-3kb)	1169855	1171995	2141	-	TGME49_205760	2841
TGME49_chrVIIa	1099859	1100116	258	45	1.97414	5.89013	4.56944	109	Distal Intergenic	1084716	1086993	2278	+	TGME49_205770	15143
TGME49_chrVIIa	1125221	1125902	682	218	3.40988	23.7721	21.8545	301	Distal Intergenic	1084716	1086993	2278	+	TGME49_205770	40505
TGME49_chrVIIa	1078586	1079726	1141	407	4.50355	42.998	40.7494	321	Promoter (<=1kb)	1075623	1078820	3198	-	TGME49_206300	0
TGME49_chrVIIa	1078586	1079726	1141	137	2.82546	15.4562	13.747	780	Promoter (<=1kb)	1075623	1078820	3198	-	TGME49_206300	0
TGME49_chrVIIa	1068371	1069356	986	36	1.86646	4.95886	3.69762	181	Promoter (<=1kb)	1069333	1075192	5860	+	TGME49_206310	0
TGME49_chrVIIa	1068371	1069356	986	115	2.65612	13.2399	11.5977	443	Promoter (<=1kb)	1069333	1075192	5860	+	TGME49_206310	0
TGME49_chrVIIa	1068371	1069356	986	99	2.51255	11.5017	9.92055	726	Promoter (<=1kb)	1069333	1075192	5860	+	TGME49_206310	0
TGME49_chrVIIa	1061546	1062364	819	132	2.7027	14.8995	13.2067	149	Promoter (<=1kb)	1062727	1067765	5039	+	TGME49_206320	-363
TGME49_chrVIIa	1061546	1062364	819	168	3.04965	18.6623	16.8649	444	Promoter (<=1kb)	1062727	1067765	5039	+	TGME49_206320	-363
TGME49_chrVIIa	1062556	1063159	604	103	2.54844	11.9274	10.3307	129	Promoter (<=1kb)	1062727	1067765	5039	+	TGME49_206320	0
TGME49_chrVIIa	1055614	1057005	1392	1145	6.10531	117.452	114.556	518	Promoter (<=1kb)	1053071	1056340	3270	-	TGME49_206340	0
TGME49_chrVIIa	1055614	1057005	1392	711	4.78578	73.775	71.1955	771	Promoter (<=1kb)	1053071	1056340	3270	-	TGME49_206340	0
TGME49_chrVIIa	1055614	1057005	1392	274	3.08889	29.4887	27.4573	1057	Promoter (<=1kb)	1053071	1056340	3270	-	TGME49_206340	0
TGME49_chrVIIa	1048035	1048635	601	423	4.33145	44.5968	42.3274	245	Promoter (<=1kb)	1048216	1053132	4917	+	TGME49_206350	0
TGME49_chrVIIa	1047280	1047746	467	52	1.99869	6.57324	5.21358	288	Promoter (<=1kb)	1044218	1048031	3814	-	TGME49_206360	285
TGME49_chrVIIa	1031275	1031519	245	65	2.1895	7.95226	6.52092	132	Promoter (<=1kb)	1031516	1043567	12052	+	TGME49_206380	0
TGME49_chrVIIa	1031680	1032259	580	79	2.33308	9.46543	7.96524	201	Promoter (<=1kb)	1031516	1043567	12052	+	TGME49_206380	164
TGME49_chrVIIa	1031680	1032259	580	34	1.83057	4.66401	3.42337	434	Promoter (<=1kb)	1031516	1043567	12052	+	TGME49_206380	164
TGME49_chrVIIa	1029742	1030942	1201	42	1.93825	5.57204	4.2709	122	Promoter (<=1kb)	1022476	1029580	7105	-	TGME49_206390	-162
TGME49_chrVIIa	1029742	1030942	1201	34	1.83057	4.66401	3.42337	539	Promoter (<=1kb)	1022476	1029580	7105	-	TGME49_206390	-162
TGME49_chrVIIa	1029742	1030942	1201	24	1.687	3.56593	2.4118	1077	Promoter (<=1kb)	1022476	1029580	7105	-	TGME49_206390	-162
TGME49_chrVIIa	1014174	1014457	284	75	2.29719	9.07721	7.594	110	Downstream (<1kb)	1014526	1018202	3677	-	TGME49_206400	3745
TGME49_chrVIIa	1014760	1015068	309	45	1.97414	5.89013	4.56944	275	3' UTR	1014526	1018202	3677	-	TGME49_206400	3134
TGME49_chrVIIa	1020961	1022341	1381	1330	6.93143	136.012	133.007	412	Promoter (2-3kb)	1014526	1018202	3677	-	TGME49_206400	-2759
TGME49_chrVIIa	1020961	1022341	1381	486	4.15423	51.0074	48.6604	873	Promoter (2-3kb)	1014526	1018202	3677	-	TGME49_206400	-2759
TGME49_chrVIIa	1020961	1022341	1381	155	2.6026	17.3085	15.5466	1178	Promoter (2-3kb)	1014526	1018202	3677	-	TGME49_206400	-2759
TGME49_chrVIIa	992692	992929	238	56	1.97789	7.01202	5.63004	96	Promoter (<=1kb)	993927	1013604	19678	+	TGME49_206415	-998
TGME49_chrVIIa	993088	994199	1112	15	1.49036	2.60494	1.5437	81	Promoter (<=1kb)	993927	1013604	19678	+	TGME49_206415	0
TGME49_chrVIIa	993088	994199	1112	123	2.54438	14.0602	12.394	345	Promoter (<=1kb)	993927	1013604	19678	+	TGME49_206415	0
TGME49_chrVIIa	993088	994199	1112	53	1.96195	6.71903	5.35339	628	Promoter (<=1kb)	993927	1013604	19678	+	TGME49_206415	0
TGME49_chrVIIa	993088	994199	1112	51	1.94961	6.54139	5.18796	965	Promoter (<=1kb)	993927	1013604	19678	+	TGME49_206415	0
TGME49_chrVIIa	991132	992283	1152	45	1.87025	5.85689	4.54306	141	Promoter (<=1kb)	973325	991259	17935	-	TGME49_206430	0
TGME49_chrVIIa	991132	992283	1152	52	1.93978	6.62576	5.26392	454	Promoter (<=1kb)	973325	991259	17935	-	TGME49_206430	0
TGME49_chrVIIa	991132	992283	1152	100	2.35739	11.6455	10.06	725	Promoter (<=1kb)	973325	991259	17935	-	TGME49_206430	0
TGME49_chrVIIa	991132	992283	1152	110	2.43056	12.7102	11.0884	981	Promoter (<=1kb)	973325	991259	17935	-	TGME49_206430	0
TGME49_chrVIIa	970892	972527	1636	1456	5.80155	148.777	145.699	363	Promoter (<=1kb)	957556	971155	13600	-	TGME49_206450	0
TGME49_chrVIIa	970892	972527	1636	1429	5.73454	146.047	142.985	585	Promoter (<=1kb)	957556	971155	13600	-	TGME49_206450	0
TGME49_chrVIIa	970892	972527	1636	972	4.73479	99.9938	97.2098	883	Promoter (<=1kb)	957556	971155	13600	-	TGME49_206450	0
TGME49_chrVIIa	954915	955327	413	152	2.94327	16.9866	15.2321	220	Promoter (2-3kb)	955334	958198	2865	-	TGME49_206460	2871
TGME49_chrVIIa	963340	963637	298	39	1.90236	5.26158	3.98027	113	Exon (TGME49_206450.R585/TGME49_206450, exon 2 of 4)	955334	958198	2865	-	TGME49_206460	-5142
TGME49_chrVIIa	945738	946188	451	72	2.26129	8.69554	7.22938	120	Promoter (<=1kb)	946405	955090	8686	+	TGME49_206470	-217
TGME49_chrVIIa	915904	916103	200	34	1.83057	4.66401	3.42337	130	Exon (TGME49_206510.R588/TGME49_206510, exon 13 of 13)	920085	928619	8535	-	TGME49_206500	12516
TGME49_chrVIIa	916717	917754	1038	176	3.12274	19.4993	17.6803	261	3' UTR	920085	928619	8535	-	TGME49_206500	10865
TGME49_chrVIIa	916717	917754	1038	34	1.83057	4.66401	3.42337	884	3' UTR	920085	928619	8535	-	TGME49_206500	10865
TGME49_chrVIIa	919878	920077	200	34	1.83057	4.66401	3.42337	98	Downstream (<1kb)	920085	928619	8535	-	TGME49_206500	8542
TGME49_chrVIIa	887826	888298	473	36	1.86646	4.95886	3.69762	99	Intron (TGME49_206550.R590/TGME49_206550, intron 52 of 57)	902361	903144	784	+	TGME49_206520	-14063
TGME49_chrVIIa	889839	890367	529	15	1.53374	2.63128	1.56818	108	Intron (TGME49_206550.R590/TGME49_206550, intron 53 of 57)	902361	903144	784	+	TGME49_206520	-11994
TGME49_chrVIIa	889839	890367	529	32	1.77282	4.49507	3.26939	506	Intron (TGME49_206550.R590/TGME49_206550, intron 53 of 57)	902361	903144	784	+	TGME49_206520	-11994
TGME49_chrVIIa	891848	892204	357	23	1.64093	3.50008	2.35735	100	Intron (TGME49_206550.R590/TGME49_206550, intron 55 of 57)	902361	903144	784	+	TGME49_206520	-10157
TGME49_chrVIIa	894906	895140	235	68	2.2254	8.32053	6.87164	128	Exon (TGME49_206540.R589/TGME49_206540, exon 7 of 8)	902361	903144	784	+	TGME49_206520	-7221
TGME49_chrVIIa	902080	903888	1809	575	4.06814	60.0014	57.5507	591	Promoter (<=1kb)	902361	903144	784	+	TGME49_206520	0
TGME49_chrVIIa	902080	903888	1809	1667	6.98647	169.953	166.761	967	Promoter (<=1kb)	902361	903144	784	+	TGME49_206520	0
TGME49_chrVIIa	845592	845899	308	15	1.54342	2.60447	1.54328	174	Exon (TGME49_206550.R590/TGME49_206550, exon 6 of 58)	840650	893914	53265	+	TGME49_206550	4942
TGME49_chrVIIa	846119	846383	265	133	2.79969	15.0697	13.3702	132	Exon (TGME49_206550.R590/TGME49_206550, exon 7 of 58)	840650	893914	53265	+	TGME49_206550	5469
TGME49_chrVIIa	846644	846912	269	31	1.79468	4.37716	3.15748	187	Exon (TGME49_206550.R590/TGME49_206550, exon 8 of 58)	840650	893914	53265	+	TGME49_206550	5994
TGME49_chrVIIa	836358	837089	732	114	2.5787	13.054	11.4196	196	3' UTR	837856	840482	2627	-	TGME49_206560	3393
TGME49_chrVIIa	836358	837089	732	29	1.73316	4.17998	2.97746	596	3' UTR	837856	840482	2627	-	TGME49_206560	3393
TGME49_chrVIIa	839983	840334	352	96	2.39464	11.214	9.64466	160	Promoter (<=1kb)	837856	840482	2627	-	TGME49_206560	148
TGME49_chrVIIa	811228	812040	813	44	1.73762	5.78236	4.47194	200	Promoter (<=1kb)	811866	831276	19411	+	TGME49_206580	0
TGME49_chrVIIa	811228	812040	813	59	1.86485	7.32181	5.92316	706	Promoter (<=1kb)	811866	831276	19411	+	TGME49_206580	0
TGME49_chrVIIa	807591	809363	1773	90	2.08514	10.5436	9.00158	265	Promoter (<=1kb)	798833	807812	8980	-	TGME49_206590	0
TGME49_chrVIIa	807591	809363	1773	364	3.43264	38.6572	36.4709	733	Promoter (<=1kb)	798833	807812	8980	-	TGME49_206590	0
TGME49_chrVIIa	807591	809363	1773	117	2.25989	13.3696	11.724	1258	Promoter (<=1kb)	798833	807812	8980	-	TGME49_206590	0
TGME49_chrVIIa	807591	809363	1773	18	1.46174	2.9569	1.86362	1633	Promoter (<=1kb)	798833	807812	8980	-	TGME49_206590	0
TGME49_chrVIIa	790902	791130	229	15	1.54342	2.60447	1.54328	104	Promoter (<=1kb)	779997	789952	9956	-	TGME49_206610	-950
TGME49_chrVIIa	777471	777774	304	94	2.33617	10.9608	9.40259	133	Promoter (2-3kb)	774694	779707	5014	+	TGME49_206620	2777
TGME49_chrVIIa	772805	773834	1030	13	1.44605	2.37972	1.35005	108	Promoter (<=1kb)	768994	773228	4235	-	TGME49_206630	0
TGME49_chrVIIa	772805	773834	1030	224	3.08743	24.3337	22.4041	707	Promoter (<=1kb)	768994	773228	4235	-	TGME49_206630	0
TGME49_chrVIIa	756676	757694	1019	324	2.94312	34.6138	32.4915	270	Promoter (<=1kb)	757307	768300	10994	+	TGME49_206640	0
TGME49_chrVIIa	756676	757694	1019	133	2.17101	15.029	13.3329	587	Promoter (<=1kb)	757307	768300	10994	+	TGME49_206640	0
TGME49_chrVIIa	756676	757694	1019	40	1.61017	5.2844	4.00207	914	Promoter (<=1kb)	757307	768300	10994	+	TGME49_206640	0
TGME49_chrVIIa	753655	755801	2147	88	1.91995	10.4104	8.87255	369	Promoter (<=1kb)	747628	755008	7381	-	TGME49_206650	0
TGME49_chrVIIa	753655	755801	2147	265	2.71686	28.5693	26.5545	937	Promoter (<=1kb)	747628	755008	7381	-	TGME49_206650	0
TGME49_chrVIIa	753655	755801	2147	606	3.78518	63.1724	60.6891	1217	Promoter (<=1kb)	747628	755008	7381	-	TGME49_206650	0
TGME49_chrVIIa	753655	755801	2147	30	1.5176	4.28865	3.08037	1596	Promoter (<=1kb)	747628	755008	7381	-	TGME49_206650	0
TGME49_chrVIIa	741720	743068	1349	167	2.7034	18.5922	16.7962	159	Promoter (<=1kb)	729549	741979	12431	-	TGME49_206670	0
TGME49_chrVIIa	741720	743068	1349	410	3.88946	43.2656	41.0137	529	Promoter (<=1kb)	729549	741979	12431	-	TGME49_206670	0
TGME49_chrVIIa	741720	743068	1349	175	2.70403	19.3999	17.5848	1165	Promoter (<=1kb)	729549	741979	12431	-	TGME49_206670	0
TGME49_chrVIIa	727759	728641	883	49	1.91514	6.27561	4.93322	105	Promoter (<=1kb)	725362	728220	2859	-	TGME49_206680	0
TGME49_chrVIIa	727759	728641	883	678	5.31287	70.4478	67.8977	569	Promoter (<=1kb)	725362	728220	2859	-	TGME49_206680	0
TGME49_chrVIIa	721156	722022	867	39	1.89076	5.26248	3.98114	102	Promoter (<=1kb)	721133	724904	3772	+	TGME49_206690	23
TGME49_chrVIIa	721156	722022	867	77	2.29844	9.20543	7.7179	328	Promoter (<=1kb)	721133	724904	3772	+	TGME49_206690	23
TGME49_chrVIIa	721156	722022	867	15	1.53739	2.61215	1.55041	616	Promoter (<=1kb)	721133	724904	3772	+	TGME49_206690	23
TGME49_chrVIIa	718696	719346	651	45	1.97414	5.89013	4.56944	133	Promoter (<=1kb)	715990	718759	2770	-	TGME49_206700	0
TGME49_chrVIIa	718696	719346	651	155	2.93501	17.2833	15.522	516	Promoter (<=1kb)	715990	718759	2770	-	TGME49_206700	0
TGME49_chrVIIa	719841	720045	205	36	1.8454	4.89664	3.64447	191	Promoter (1-2kb)	715990	718759	2770	-	TGME49_206700	-1082
TGME49_chrX	7326071	7326270	200	44	1.85938	5.77432	4.46428	173	Promoter (2-3kb)	7328535	7330951	2417	+	TGME49_207005	-2265
TGME49_chrX	7333031	7333828	798	697	5.95832	72.3114	69.7439	368	Promoter (<=1kb)	7332876	7335059	2184	+	TGME49_207010	155
TGME49_chrX	7340760	7341088	329	95	2.47665	11.0821	9.51672	149	Promoter (1-2kb)	7339306	7341694	2389	+	TGME49_207015	1454
TGME49_chrX	7341307	7341629	323	13	1.50753	2.3865	1.35005	81	Promoter (2-3kb)	7339306	7341694	2389	+	TGME49_207015	2001
TGME49_chrX	7353040	7353488	449	20	1.63005	3.1958	2.07931	57	Exon (TGME49_207040.R602/TGME49_207040, exon 9 of 11)	7345996	7357300	11305	+	TGME49_207040	7044
TGME49_chrX	7353040	7353488	449	70	2.18543	8.457	7.00325	361	Exon (TGME49_207040.R602/TGME49_207040, exon 9 of 11)	7345996	7357300	11305	+	TGME49_207040	7044
TGME49_chrX	7356952	7358286	1335	29	1.59504	4.13779	2.93745	156	Promoter (2-3kb)	7358272	7360580	2309	-	TGME49_207050	2294
TGME49_chrX	7356952	7358286	1335	67	1.94023	8.22559	6.78435	533	Promoter (2-3kb)	7358272	7360580	2309	-	TGME49_207050	2294
TGME49_chrX	7356952	7358286	1335	16	1.446	2.72698	1.65739	907	Promoter (2-3kb)	7358272	7360580	2309	-	TGME49_207050	2294
TGME49_chrX	7356952	7358286	1335	43	1.74682	5.69066	4.38434	1208	Promoter (2-3kb)	7358272	7360580	2309	-	TGME49_207050	2294
TGME49_chrX	7358652	7359196	545	26	1.57262	3.79181	2.62463	93	Promoter (1-2kb)	7358272	7360580	2309	-	TGME49_207050	1384
TGME49_chrX	7360110	7360388	279	13	1.41335	2.42623	1.38688	74	Promoter (<=1kb)	7358272	7360580	2309	-	TGME49_207050	192
TGME49_chrX	7360625	7361895	1271	213	2.82589	23.2193	21.3154	394	Promoter (<=1kb)	7358272	7360580	2309	-	TGME49_207050	-45
TGME49_chrX	7360625	7361895	1271	43	1.74524	5.67652	4.37079	767	Promoter (<=1kb)	7358272	7360580	2309	-	TGME49_207050	-45
TGME49_chrX	7360625	7361895	1271	13	1.39829	2.35327	1.32876	984	Promoter (<=1kb)	7358272	7360580	2309	-	TGME49_207050	-45
TGME49_chrX	7360625	7361895	1271	74	2.00364	8.95221	7.4773	1163	Promoter (<=1kb)	7358272	7360580	2309	-	TGME49_207050	-45
TGME49_chrX	7366821	7367879	1059	13	1.50753	2.3865	1.35005	89	Promoter (<=1kb)	7362233	7367163	4931	-	TGME49_207060	0
TGME49_chrX	7366821	7367879	1059	207	3.3381	22.6759	20.7823	442	Promoter (<=1kb)	7362233	7367163	4931	-	TGME49_207060	0
TGME49_chrX	7366821	7367879	1059	65	2.1895	7.95226	6.52092	825	Promoter (<=1kb)	7362233	7367163	4931	-	TGME49_207060	0
TGME49_chrX	7369094	7369418	325	36	1.86646	4.95886	3.69762	115	Promoter (<=1kb)	7366497	7369069	2573	-	TGME49_207065	-25
TGME49_chrX	7395520	7397028	1509	13	1.50753	2.3865	1.35005	95	Promoter (<=1kb)	7385718	7396444	10727	-	TGME49_207100	0
TGME49_chrX	7395520	7397028	1509	24	1.687	3.56593	2.4118	141	Promoter (<=1kb)	7385718	7396444	10727	-	TGME49_207100	0
TGME49_chrX	7395520	7397028	1509	45	1.97414	5.89013	4.56944	475	Promoter (<=1kb)	7385718	7396444	10727	-	TGME49_207100	0
TGME49_chrX	7395520	7397028	1509	192	3.23042	21.0662	19.2096	876	Promoter (<=1kb)	7385718	7396444	10727	-	TGME49_207100	0
TGME49_chrX	7395520	7397028	1509	147	2.90738	16.4995	14.7583	1093	Promoter (<=1kb)	7385718	7396444	10727	-	TGME49_207100	0
TGME49_chrX	7413794	7414278	485	19	1.60714	3.02398	1.9263	86	Promoter (<=1kb)	7412597	7414051	1455	-	TGME49_207130	0
TGME49_chrX	7413794	7414278	485	87	2.38429	10.2317	8.70307	387	Promoter (<=1kb)	7412597	7414051	1455	-	TGME49_207130	0
TGME49_chrX	7415952	7416818	867	41	1.85759	5.4754	4.18432	99	Promoter (<=1kb)	7414926	7416521	1596	-	TGME49_207140	0
TGME49_chrX	7415952	7416818	867	69	2.13622	8.38053	6.92949	518	Promoter (<=1kb)	7414926	7416521	1596	-	TGME49_207140	0
TGME49_chrX	7415952	7416818	867	127	2.62009	14.4688	12.7894	698	Promoter (<=1kb)	7414926	7416521	1596	-	TGME49_207140	0
TGME49_chrX	7419133	7419553	421	102	2.40707	11.8396	10.2485	109	Promoter (<=1kb)	7417331	7419129	1799	-	TGME49_207150	-4
TGME49_chrX	7424502	7424867	366	19	1.59538	3.04906	1.94966	91	Promoter (<=1kb)	7424971	7428117	3147	+	TGME49_207170	-104
TGME49_chrX	7429180	7429409	230	34	1.83057	4.66401	3.42337	191	Promoter (<=1kb)	7428849	7437578	8730	+	TGME49_207180	331
TGME49_chrX	7449298	7449507	210	41	1.62912	5.43849	4.14906	126	Promoter (2-3kb)	7437696	7446822	9127	-	TGME49_207200	-2476
TGME49_chrX	7450295	7450496	202	66	1.80272	8.06492	6.62945	97	Promoter (1-2kb)	7452069	7452914	846	+	TGME49_207210	-1573
TGME49_chrX	7450911	7452342	1432	82	1.88992	9.71188	8.20371	150	Promoter (<=1kb)	7452069	7452914	846	+	TGME49_207210	0
TGME49_chrX	7450911	7452342	1432	469	3.40203	49.2876	46.9599	751	Promoter (<=1kb)	7452069	7452914	846	+	TGME49_207210	0
TGME49_chrX	7450911	7452342	1432	93	1.95018	10.8976	9.34127	1244	Promoter (<=1kb)	7452069	7452914	846	+	TGME49_207210	0
TGME49_chrX	7453263	7453588	326	25	1.45216	3.66745	2.50748	211	Promoter (1-2kb)	7452069	7452914	846	+	TGME49_207210	1194
TGME49_chrX	7457862	7459231	1370	55	1.76426	6.87691	5.50501	224	Promoter (<=1kb)	7458712	7461606	2895	+	TGME49_207240	0
TGME49_chrX	7457862	7459231	1370	129	2.24654	14.6729	12.9858	487	Promoter (<=1kb)	7458712	7461606	2895	+	TGME49_207240	0
TGME49_chrX	7457862	7459231	1370	753	4.5794	77.9279	75.313	761	Promoter (<=1kb)	7458712	7461606	2895	+	TGME49_207240	0
TGME49_chrX	7457862	7459231	1370	380	3.38813	40.2486	38.0383	1027	Promoter (<=1kb)	7458712	7461606	2895	+	TGME49_207240	0
TGME49_chrX	7465638	7465838	201	41	1.77469	5.44345	4.15381	100	Promoter (2-3kb)	7462009	7468576	6568	-	TGME49_207250	2738
TGME49_chrX	7470054	7470337	284	22	1.46436	3.42912	2.29055	81	Promoter (1-2kb)	7462009	7468576	6568	-	TGME49_207250	-1478
TGME49_chrX	7472151	7473368	1218	24	1.4798	3.62823	2.47052	284	Distal Intergenic	7462009	7468576	6568	-	TGME49_207250	-3575
TGME49_chrX	7472151	7473368	1218	204	2.52072	22.3098	20.4252	658	Distal Intergenic	7462009	7468576	6568	-	TGME49_207250	-3575
TGME49_chrX	7472151	7473368	1218	315	2.94318	33.6987	31.5916	854	Distal Intergenic	7462009	7468576	6568	-	TGME49_207250	-3575
TGME49_chrX	7473525	7474085	561	32	1.54052	4.44672	3.22351	89	Distal Intergenic	7462009	7468576	6568	-	TGME49_207250	-4949
TGME49_chrX	7473525	7474085	561	134	2.17031	15.1227	13.4218	330	Distal Intergenic	7462009	7468576	6568	-	TGME49_207250	-4949
TGME49_chrIb	3362	5505	2144	139	2.24982	15.6161	13.9007	194	Promoter (1-2kb)	3877	7307	3431	-	TGME49_207350	1802
TGME49_chrIb	3362	5505	2144	190	2.43779	20.8661	19.0153	704	Promoter (1-2kb)	3877	7307	3431	-	TGME49_207350	1802
TGME49_chrIb	3362	5505	2144	169	2.32294	18.7987	16.9983	1012	Promoter (1-2kb)	3877	7307	3431	-	TGME49_207350	1802
TGME49_chrIb	3362	5505	2144	328	2.90496	35.0068	32.8787	1284	Promoter (1-2kb)	3877	7307	3431	-	TGME49_207350	1802
TGME49_chrIb	3362	5505	2144	499	3.41721	52.3082	49.9461	1486	Promoter (1-2kb)	3877	7307	3431	-	TGME49_207350	1802
TGME49_chrIb	3362	5505	2144	103	1.96347	11.893	10.3003	1750	Promoter (1-2kb)	3877	7307	3431	-	TGME49_207350	1802
TGME49_chrIb	3362	5505	2144	18	1.42276	2.91112	1.82076	2085	Promoter (1-2kb)	3877	7307	3431	-	TGME49_207350	1802
TGME49_chrIb	7158	8018	861	59	1.67116	7.39266	5.99132	232	Promoter (<=1kb)	3877	7307	3431	-	TGME49_207350	0
TGME49_chrIb	7158	8018	861	55	1.63613	6.95994	5.57995	680	Promoter (<=1kb)	3877	7307	3431	-	TGME49_207350	0
TGME49_chrIb	17284	20224	2941	2177	6.30676	221.184	217.787	366	Promoter (<=1kb)	11021	17523	6503	-	TGME49_207370	0
TGME49_chrIb	17284	20224	2941	1062	4.38419	109.142	106.3	638	Promoter (<=1kb)	11021	17523	6503	-	TGME49_207370	0
TGME49_chrIb	17284	20224	2941	183	2.18735	20.2259	18.3899	1271	Promoter (<=1kb)	11021	17523	6503	-	TGME49_207370	0
TGME49_chrIb	17284	20224	2941	168	2.12687	18.6381	16.8411	1520	Promoter (<=1kb)	11021	17523	6503	-	TGME49_207370	0
TGME49_chrIb	17284	20224	2941	225	2.32615	24.502	22.5694	1775	Promoter (<=1kb)	11021	17523	6503	-	TGME49_207370	0
TGME49_chrIb	17284	20224	2941	196	2.22548	21.5221	19.6565	1976	Promoter (<=1kb)	11021	17523	6503	-	TGME49_207370	0
TGME49_chrIb	17284	20224	2941	76	1.73006	9.16323	7.67711	2438	Promoter (<=1kb)	11021	17523	6503	-	TGME49_207370	0
TGME49_chrIb	17284	20224	2941	134	1.99557	15.1611	13.4593	2649	Promoter (<=1kb)	11021	17523	6503	-	TGME49_207370	0
TGME49_chrIb	29221	29786	566	176	3.11382	19.4213	17.6058	242	Promoter (<=1kb)	20724	29394	8671	-	TGME49_207390	0
TGME49_chrIb	30135	30355	221	43	1.9244	5.63945	4.33538	124	Promoter (<=1kb)	29600	34177	4578	+	TGME49_207400	535
TGME49_chrIb	44938	46568	1631	141	2.15783	15.8607	14.1392	383	Promoter (2-3kb)	47135	48670	1536	-	TGME49_207420	2102
TGME49_chrIb	44938	46568	1631	1218	5.20376	124.752	121.813	1001	Promoter (2-3kb)	47135	48670	1536	-	TGME49_207420	2102
TGME49_chrIb	44938	46568	1631	552	3.59861	57.6334	55.2093	1256	Promoter (2-3kb)	47135	48670	1536	-	TGME49_207420	2102
TGME49_chrIb	65018	66642	1625	92	2.09223	10.8135	9.25966	127	Promoter (<=1kb)	62276	65659	3384	-	TGME49_207440	0
TGME49_chrIb	65018	66642	1625	227	2.8166	24.6402	22.7052	395	Promoter (<=1kb)	62276	65659	3384	-	TGME49_207440	0
TGME49_chrIb	65018	66642	1625	1783	7.50529	181.597	178.355	798	Promoter (<=1kb)	62276	65659	3384	-	TGME49_207440	0
TGME49_chrIb	65018	66642	1625	266	3.00383	28.6918	26.6749	1248	Promoter (<=1kb)	62276	65659	3384	-	TGME49_207440	0
TGME49_chrIb	65018	66642	1625	271	3.03618	29.147	27.1212	1405	Promoter (<=1kb)	62276	65659	3384	-	TGME49_207440	0
TGME49_chrIb	82661	83580	920	49	1.92077	6.24091	4.90003	170	Promoter (<=1kb)	75943	82703	6761	-	TGME49_207460	0
TGME49_chrIb	82661	83580	920	97	2.32759	11.3718	9.79781	722	Promoter (<=1kb)	75943	82703	6761	-	TGME49_207460	0
TGME49_chrIb	118581	118881	301	26	1.72289	3.82799	2.65164	228	Exon (TGME49_500222.R227/TGME49_500222, exon 31 of 53)	142014	145428	3415	+	TGME49_207590	-23133
TGME49_chrIb	119050	119477	428	87	2.40487	10.2612	8.72804	143	Exon (TGME49_500222.R227/TGME49_500222, exon 31 of 53)	142014	145428	3415	+	TGME49_207590	-22537
TGME49_chrIb	120905	121203	299	95	2.47665	11.0821	9.51672	171	Exon (TGME49_500222.R227/TGME49_500222, exon 32 of 53)	142014	145428	3415	+	TGME49_207590	-20811
TGME49_chrIb	141260	141578	319	45	1.97414	5.89013	4.56944	204	Promoter (<=1kb)	142014	145428	3415	+	TGME49_207590	-436
TGME49_chrIb	141794	142358	565	142	2.87148	16.0175	14.29	132	Promoter (<=1kb)	142014	145428	3415	+	TGME49_207590	0
TGME49_chrIb	149857	151009	1153	93	2.274	10.8774	9.3217	551	Promoter (<=1kb)	144884	150021	5138	-	TGME49_207600	0
TGME49_chrIb	149857	151009	1153	172	2.82646	19.0908	17.2823	796	Promoter (<=1kb)	144884	150021	5138	-	TGME49_207600	0
TGME49_chrIb	151716	151915	200	53	1.94881	6.69732	5.33254	133	Promoter (<=1kb)	150744	154499	3756	+	TGME49_207610	972
TGME49_chrIb	153448	153703	256	41	1.84729	5.40166	4.11395	124	Promoter (2-3kb)	150744	154499	3756	+	TGME49_207610	2704
TGME49_chrIb	193454	194254	801	36	1.72414	4.92174	3.66832	89	Promoter (<=1kb)	193087	208196	15110	+	TGME49_207665	367
TGME49_chrIb	193454	194254	801	57	1.9392	7.18032	5.7918	352	Promoter (<=1kb)	193087	208196	15110	+	TGME49_207665	367
TGME49_chrIb	193454	194254	801	108	2.34087	12.4765	10.8612	671	Promoter (<=1kb)	193087	208196	15110	+	TGME49_207665	367
TGME49_chrIb	194446	195046	601	458	4.09626	48.2107	45.896	203	Promoter (1-2kb)	193087	208196	15110	+	TGME49_207665	1359
TGME49_chrIb	194446	195046	601	39	1.74507	5.20402	3.93117	530	Promoter (1-2kb)	193087	208196	15110	+	TGME49_207665	1359
TGME49_chrIb	198055	198363	309	31	1.71312	4.38915	3.16886	202	Intron (TGME49_207665.R623/TGME49_207665, intron 7 of 19)	193087	208196	15110	+	TGME49_207665	4968
TGME49_chrIb	199365	199760	396	115	2.65612	13.2399	11.5977	289	Exon (TGME49_207665.R623/TGME49_207665, exon 9 of 20)	193087	208196	15110	+	TGME49_207665	6278
TGME49_chrIb	199913	200155	243	61	2.15361	7.59084	6.17739	98	Intron (TGME49_207665.R623/TGME49_207665, intron 9 of 19)	193087	208196	15110	+	TGME49_207665	6826
TGME49_chrIb	218935	219378	444	95	2.47665	11.0821	9.51672	235	Promoter (1-2kb)	218561	220396	1836	-	TGME49_207700	1018
TGME49_chrIb	223349	224054	706	202	3.3022	22.1347	20.2535	167	Promoter (<=1kb)	223763	230019	6257	+	TGME49_207710	0
TGME49_chrIb	223349	224054	706	13	1.50753	2.3865	1.35005	586	Promoter (<=1kb)	223763	230019	6257	+	TGME49_207710	0
TGME49_chrIb	252843	253140	298	20	1.5625	3.15066	2.03695	13	Promoter (1-2kb)	251566	254589	3024	-	TGME49_207740	1449
TGME49_chrIb	254331	254874	544	98	2.40506	11.4323	9.85643	319	Promoter (<=1kb)	251566	254589	3024	-	TGME49_207740	0
TGME49_chrIb	255447	255835	389	49	1.97109	6.28893	4.94595	78	Promoter (<=1kb)	256241	264887	8647	+	TGME49_207750	-406
TGME49_chrIb	255447	255835	389	16	1.52895	2.68097	1.61447	258	Promoter (<=1kb)	256241	264887	8647	+	TGME49_207750	-406
TGME49_chrIb	284726	285173	448	58	2.11772	7.23637	5.84089	125	Promoter (<=1kb)	277760	285219	7460	-	TGME49_207770	46
TGME49_chrIb	285574	286130	557	14	1.52916	2.53175	1.4847	66	Promoter (<=1kb)	277760	285219	7460	-	TGME49_207770	-355
TGME49_chrIb	285574	286130	557	109	2.55973	12.6008	10.982	381	Promoter (<=1kb)	277760	285219	7460	-	TGME49_207770	-355
TGME49_chrIb	287223	287475	253	25	1.67203	3.74102	2.57674	49	Promoter (2-3kb)	277760	285219	7460	-	TGME49_207770	-2004
TGME49_chrIb	290181	290686	506	22	1.62095	3.42585	2.28746	130	Distal Intergenic	277760	285219	7460	-	TGME49_207770	-4962
TGME49_chrIb	290181	290686	506	31	1.73697	4.38021	3.16036	195	Distal Intergenic	277760	285219	7460	-	TGME49_207770	-4962
TGME49_chrIb	290181	290686	506	64	2.08078	7.83678	6.41421	338	Distal Intergenic	277760	285219	7460	-	TGME49_207770	-4962
TGME49_chrIb	299231	299838	608	13	1.3727	2.4298	1.39016	48	Promoter (<=1kb)	299633	300831	1199	+	TGME49_207780	0
TGME49_chrIb	299231	299838	608	31	1.56833	4.40516	3.18402	327	Promoter (<=1kb)	299633	300831	1199	+	TGME49_207780	0
TGME49_chrIb	300117	300411	295	18	1.41715	2.89199	1.80286	141	Promoter (<=1kb)	299633	300831	1199	+	TGME49_207780	484
TGME49_chrIb	300637	301099	463	75	1.88781	9.02302	7.54575	145	Promoter (1-2kb)	299633	300831	1199	+	TGME49_207780	1004
TGME49_chrIb	301790	302824	1035	81	1.91901	9.70654	8.19856	112	Promoter (<=1kb)	299942	302667	2726	-	TGME49_207790	0
TGME49_chrIb	301790	302824	1035	216	2.5838	23.5922	21.6797	389	Promoter (<=1kb)	299942	302667	2726	-	TGME49_207790	0
TGME49_chrIb	301790	302824	1035	197	2.47878	21.6483	19.7784	733	Promoter (<=1kb)	299942	302667	2726	-	TGME49_207790	0
TGME49_chrIb	308253	308530	278	293	2.59723	31.3829	29.3153	138	Promoter (<=1kb)	307969	308050	82	+	TGME49_207810	284
TGME49_chrIb	308812	309521	710	38	1.52399	5.09721	3.82953	134	Promoter (<=1kb)	307969	308050	82	+	TGME49_207810	843
TGME49_chrIb	308812	309521	710	49	1.60138	6.31372	4.96965	483	Promoter (<=1kb)	307969	308050	82	+	TGME49_207810	843
TGME49_chrIb	310163	311821	1659	34	1.50386	4.65296	3.41916	115	Promoter (<=1kb)	311203	319260	8058	+	TGME49_207820	0
TGME49_chrIb	310163	311821	1659	60	1.68853	7.47571	6.0712	345	Promoter (<=1kb)	311203	319260	8058	+	TGME49_207820	0
TGME49_chrIb	310163	311821	1659	213	2.38162	23.2569	21.3504	661	Promoter (<=1kb)	311203	319260	8058	+	TGME49_207820	0
TGME49_chrIb	310163	311821	1659	852	4.1387	87.9944	85.2967	932	Promoter (<=1kb)	311203	319260	8058	+	TGME49_207820	0
TGME49_chrIb	310163	311821	1659	272	2.60907	29.2359	27.2087	1385	Promoter (<=1kb)	311203	319260	8058	+	TGME49_207820	0
TGME49_chrIb	319865	320101	237	65	2.1895	7.95226	6.52092	130	Promoter (1-2kb)	321400	326830	5431	+	TGME49_207830	-1299
TGME49_chrIb	325728	325962	235	78	2.24072	9.33285	7.84105	115	3' UTR	327011	329136	2126	-	TGME49_207840	3174
TGME49_chrIb	328118	328728	611	36	1.80124	4.94155	3.68713	61	Promoter (<=1kb)	327011	329136	2126	-	TGME49_207840	408
TGME49_chrIb	328118	328728	611	94	2.339	10.9857	9.42669	484	Promoter (<=1kb)	327011	329136	2126	-	TGME49_207840	408
TGME49_chrIb	329574	329825	252	94	2.30282	11.0248	9.46463	121	Promoter (<=1kb)	327011	329136	2126	-	TGME49_207840	-438
TGME49_chrIb	423712	424231	520	55	2.08182	6.88895	5.5117	117	3' UTR	424722	436989	12268	-	TGME49_207910	12758
TGME49_chrIb	436999	437549	551	95	2.47665	11.0821	9.51672	99	Promoter (<=1kb)	437165	442537	5373	+	TGME49_207920	0
TGME49_chrIb	436999	437549	551	79	2.33308	9.46543	7.96524	363	Promoter (<=1kb)	437165	442537	5373	+	TGME49_207920	0
TGME49_chrIb	446900	447289	390	13	1.50753	2.3865	1.35005	88	Promoter (<=1kb)	443236	446888	3653	-	TGME49_207930	-12
TGME49_chrIb	447536	447944	409	48	2.01004	6.21573	4.87591	306	Promoter (<=1kb)	443236	446888	3653	-	TGME49_207930	-648
[truncated: 16,132 more rows]

## Sheet: AP2X-1-depleted-MORC-2Ty-Rep1
Chromosome	Start	End	Width	Score	Signal Value	-log10pvalue	-log10qvalue	Peak_Summit	Annotation	Gene Start	Gene End	Gene Length	Gene Strand	Gene Id	Distance To TSS
[truncated: 19,996 more rows]

[truncated: 4 more sheets: AP2X-1-depleted-MORC-2Ty-Rep2, AP2X-1-2Ty, AP2X-1-6HA-Rep 1, AP2X-1-6HA-Rep 2]
