# Supplementary material for: AP2X-1 is a negative regulator of Toxoplasma gondii sexual commitment
Source: mBio. 2025 Aug 18;16(9):e00052-25. doi: 10.1128/mbio.00052-25 (PMC12421964; doi:10.1128/mbio.00052-25)
Supplement: Data set S5 — Summary of peak calls from ATAC-seq for Pru and PruΔap2X-1 strains. [file mbio.00052-25-s0005.xlsx]

## Sheet: Supplementary Dataset S5 Legend
Supplementary Dataset S5. Summary of peak calls from ATAC-seq for Pru and PruΔap2X-1 strains.
Sheet	Description
Pru-Rep1	The peak calls from ATAC-seq for Pru strain in two biological replicates.
Pru-Rep2
PruΔap2X-1-Rep1	The peak calls from ATAC-seq for PruΔap2X-1 strain in two biological replicates.
PruΔap2X-1-Rep2

## Sheet: Pru-Rep1
Chromosome	Start	End	Width	-log10pvalue	-log10qvalue	Summit position	Annotation	GeneChr	Gene Start	Gene End	Gene Length	Gene Strand	Gene Id	Distance To TSS
KE138841	908	1544	637	729.935	727.078	209	Promoter (<=1kb)	1	977	1342	366	-	TGME49_302055	0
KE138841	1691	2198	508	9.30503	8.16493	86	Promoter (<=1kb)	1	1349	1756	408	-	TGME49_300601	0
KE138841	1691	2198	508	19.6157	18.3543	424	Promoter (<=1kb)	1	1349	1756	408	-	TGME49_300601	0
KE138841	3641	4020	380	247.406	245.26	114	Promoter (<=1kb)	1	3715	4080	366	-	TGME49_300611	60
KE138841	5663	6430	768	876.265	873.252	185	Promoter (<=1kb)	1	5469	5681	213	-	TGME49_300618	0
KE138841	5663	6430	768	12.6943	11.5076	712	Promoter (<=1kb)	1	5469	5681	213	-	TGME49_300618	0
KE138841	6776	6980	205	49.0962	47.6195	102	Promoter (<=1kb)	1	6526	7161	636	-	TGME49_300631	181
KE138841	7153	8761	1609	637.317	634.564	198	Promoter (<=1kb)	1	6526	7161	636	-	TGME49_300631	0
KE138841	7153	8761	1609	438.693	436.208	387	Promoter (<=1kb)	1	6526	7161	636	-	TGME49_300631	0
KE138841	7153	8761	1609	519.8	517.2	440	Promoter (<=1kb)	1	6526	7161	636	-	TGME49_300631	0
KE138841	7153	8761	1609	425.669	423.202	1128	Promoter (<=1kb)	1	6526	7161	636	-	TGME49_300631	0
KE138841	7153	8761	1609	25.301	23.988	1509	Promoter (<=1kb)	1	6526	7161	636	-	TGME49_300631	0
KE138841	15634	16224	591	3459.18	3454.53	334	Promoter (<=1kb)	1	15680	15752	73	-	TGME49_355120	0
KE138841	16859	18539	1681	1441.52	1437.92	236	Promoter (<=1kb)	1	16397	19081	2685	+	TGME49_462910	462
KE138841	16859	18539	1681	1721.71	1717.81	544	Promoter (<=1kb)	1	16397	19081	2685	+	TGME49_462910	462
KE138841	16859	18539	1681	1628.91	1625.11	724	Promoter (<=1kb)	1	16397	19081	2685	+	TGME49_462910	462
KE138841	16859	18539	1681	2242.57	2238.27	1263	Promoter (<=1kb)	1	16397	19081	2685	+	TGME49_462910	462
KE138841	19863	20444	582	109.59	107.832	158	Promoter (<=1kb)	1	20623	23781	3159	+	TGME49_300660	-179
KE138841	19863	20444	582	31.3027	29.9416	474	Promoter (<=1kb)	1	20623	23781	3159	+	TGME49_300660	-179
KE138841	22193	22682	490	36.9065	35.5066	270	Promoter (1-2kb)	1	23801	25498	1698	+	TGME49_300680	-1119
KE138841	23002	23666	665	109.98	108.22	96	Promoter (<=1kb)	1	23801	25498	1698	+	TGME49_300680	-135
KE138841	23002	23666	665	233.215	231.101	501	Promoter (<=1kb)	1	23801	25498	1698	+	TGME49_300680	-135
KE138841	23920	24218	299	192.216	190.2	165	Promoter (<=1kb)	1	23801	25498	1698	+	TGME49_300680	119
KE138841	24562	25393	832	234.138	232.021	215	Promoter (<=1kb)	1	25500	27329	1830	+	TGME49_300690	-107
KE138841	24562	25393	832	316.429	314.148	486	Promoter (<=1kb)	1	25500	27329	1830	+	TGME49_300690	-107
KE138841	25750	26181	432	657.259	654.484	218	Promoter (<=1kb)	1	25500	27329	1830	+	TGME49_300690	250
KE138841	28309	28785	477	43.7179	42.2736	172	Promoter (<=1kb)	1	28810	29511	702	+	TGME49_300700	-25
KE138841	30624	31219	596	1540.36	1536.65	400	Promoter (<=1kb)	1	30126	30197	72	-	TGME49_355220	-427
KE138841	33281	34749	1469	63.8481	62.2921	131	Promoter (<=1kb)	1	33033	33428	396	-	TGME49_302007	0
KE138841	33281	34749	1469	60.7708	59.2306	338	Promoter (<=1kb)	1	33033	33428	396	-	TGME49_302007	0
KE138841	33281	34749	1469	3023.12	3018.59	946	Promoter (<=1kb)	1	33033	33428	396	-	TGME49_302007	0
KE138851	2357	2750	394	54.3652	52.8599	255	Promoter (2-3kb)	2	5521	10311	4791	+	TGME49_318880	-2771
KE138851	3694	4298	605	14.0344	12.8315	106	Promoter (1-2kb)	2	5521	10311	4791	+	TGME49_318880	-1223
KE138851	3694	4298	605	11.9508	10.774	493	Promoter (1-2kb)	2	5521	10311	4791	+	TGME49_318880	-1223
KE138851	4468	5398	931	174.571	172.603	315	Promoter (<=1kb)	2	5521	10311	4791	+	TGME49_318880	-123
KE138851	4468	5398	931	419.142	416.685	551	Promoter (<=1kb)	2	5521	10311	4791	+	TGME49_318880	-123
KE138851	12412	12652	241	18.7428	17.4883	114	Distal Intergenic	2	5521	10311	4791	+	TGME49_318880	6891
KE138861	254	696	443	88.8543	87.1801	212	Promoter (<=1kb)	5	286	3123	2838	+	TGME49_253180	0
KE138861	1729	3004	1276	700.199	697.375	341	Promoter (1-2kb)	5	286	3123	2838	+	TGME49_253180	1443
KE138861	1729	3004	1276	300.299	298.048	684	Promoter (1-2kb)	5	286	3123	2838	+	TGME49_253180	1443
KE138862	429	1905	1477	232.112	230	321	Promoter (2-3kb)	6	3518	3937	420	-	TGME49_217951	2032
KE138862	429	1905	1477	1136.42	1133.14	942	Promoter (2-3kb)	6	3518	3937	420	-	TGME49_217951	2032
KE138862	429	1905	1477	164.877	162.936	1205	Promoter (2-3kb)	6	3518	3937	420	-	TGME49_217951	2032
KE138862	7403	7731	329	4.70169	3.64701	90	Promoter (1-2kb)	6	6047	8598	2552	+	TGME49_217961	1356
KE138862	8863	10705	1843	14.6859	13.4744	239	Promoter (2-3kb)	6	6047	8598	2552	+	TGME49_217961	2816
KE138862	8863	10705	1843	6.19903	5.1107	636	Promoter (2-3kb)	6	6047	8598	2552	+	TGME49_217961	2816
KE138862	8863	10705	1843	80.5356	78.8982	1015	Promoter (2-3kb)	6	6047	8598	2552	+	TGME49_217961	2816
KE138862	8863	10705	1843	81.306	79.6652	1259	Promoter (2-3kb)	6	6047	8598	2552	+	TGME49_217961	2816
KE138862	8863	10705	1843	3.05474	2.04177	1698	Promoter (2-3kb)	6	6047	8598	2552	+	TGME49_217961	2816
KE138866	9865	10132	268	9.16869	8.02975	99	Promoter (1-2kb)	7	8748	10926	2179	+	TGME49_322010	1117
KE138874	6014	8565	2552	7.78481	6.67046	130	Promoter (<=1kb)	10	7038	13221	6184	+	TGME49_250955	0
KE138874	6014	8565	2552	41.2133	39.785	559	Promoter (<=1kb)	10	7038	13221	6184	+	TGME49_250955	0
KE138874	6014	8565	2552	75.416	73.8027	1346	Promoter (<=1kb)	10	7038	13221	6184	+	TGME49_250955	0
KE138874	6014	8565	2552	16.761	15.528	2010	Promoter (<=1kb)	10	7038	13221	6184	+	TGME49_250955	0
KE138874	6014	8565	2552	3.28817	2.26814	2513	Promoter (<=1kb)	10	7038	13221	6184	+	TGME49_250955	0
KE138892	5428	5646	219	117.255	115.468	111	Distal Intergenic	15	19020	24183	5164	+	TGME49_220740	-13374
KE138892	10745	11011	267	15.118	13.9016	134	Distal Intergenic	15	19020	24183	5164	+	TGME49_220740	-8009
KE138892	14626	15418	793	218.325	216.244	457	Distal Intergenic	15	19020	24183	5164	+	TGME49_220740	-3602
KE138892	31210	31638	429	16.8938	15.6582	232	Distal Intergenic	15	27903	28736	834	+	TGME49_220720	3307
KE138963	1	203	203	145.649	143.768	65	Promoter (<=1kb)	64	1	1614	1614	+	TGME49_457990	0
KE139019	1547	1855	309	238.966	236.838	219	Promoter (1-2kb)	107	1	1855	1855	+	TGME49_458520	1546
KE139041	615	834	220	122.445	120.639	109	Promoter (<=1kb)	126	71	2096	2026	+	TGME49_303450	544
KE139130	4531	4804	274	2.63107	1.63211	177	Promoter (<=1kb)	179	508	5739	5232	-	TGME49_323000	935
KE139130	5168	5497	330	17.3493	16.1089	160	Promoter (<=1kb)	179	508	5739	5232	-	TGME49_323000	242
KE139135	700	1085	386	7.45867	6.34732	110	Promoter (<=1kb)	180	1	2469	2469	+	TGME49_323100	699
KE139135	3413	4040	628	38.2653	36.8553	340	Promoter (<=1kb)	180	2532	4637	2106	+	TGME49_323110	881
KE139140	8442	8669	228	6.81644	5.71649	104	Promoter (<=1kb)	182	6672	8844	2173	-	TGME49_323310	175
KE139140	11409	12246	838	122.445	120.639	482	Promoter (1-2kb)	182	10001	11014	1014	+	TGME49_323320	1408
KE139231	496	726	231	93.1225	91.4287	118	Promoter (<=1kb)	213	1	1269	1269	+	TGME49_460890	495
KE139286	1004	1341	338	8.12507	7.00264	97	Promoter (<=1kb)	261	1094	1447	354	-	TGME49_322800	106
KE139435	3641	3935	295	4.50246	3.45035	99	Promoter (1-2kb)	357	2534	3997	1464	+	TGME49_329710	1107
KE139435	4065	4641	577	4.50246	3.45035	99	Promoter (1-2kb)	357	2534	3997	1464	+	TGME49_329710	1531
KE139435	4065	4641	577	9.528	8.38371	412	Promoter (1-2kb)	357	2534	3997	1464	+	TGME49_329710	1531
KE139436	3723	6232	2510	22.7743	21.4829	296	3' UTR	358	291	4336	4046	+	TGME49_223150	3432
KE139436	3723	6232	2510	35.5992	34.2079	682	3' UTR	358	291	4336	4046	+	TGME49_223150	3432
KE139436	3723	6232	2510	63.5527	61.9978	1110	3' UTR	358	291	4336	4046	+	TGME49_223150	3432
KE139436	3723	6232	2510	119.647	117.851	1562	3' UTR	358	291	4336	4046	+	TGME49_223150	3432
KE139436	3723	6232	2510	171.636	169.675	1978	3' UTR	358	291	4336	4046	+	TGME49_223150	3432
KE139437	4704	4920	217	4.50246	3.45035	98	3' UTR	359	2	6354	6353	+	TGME49_329800	4702
KE139818	4650	5059	410	4.76849	3.7101	182	Promoter (<=1kb)	415	724	4669	3946	-	TGME49_212735	0
KE139818	10141	11227	1087	4.50246	3.45035	66	Promoter (<=1kb)	415	5520	10382	4863	-	TGME49_212725	0
KE139818	10141	11227	1087	184.401	182.405	362	Promoter (<=1kb)	415	5520	10382	4863	-	TGME49_212725	0
KE139818	10141	11227	1087	79.0014	77.371	762	Promoter (<=1kb)	415	5520	10382	4863	-	TGME49_212725	0
KE139822	14156	14374	219	141.1	139.232	109	Distal Intergenic	417	33169	35824	2656	-	TGME49_329100	21450
KE139844	8895	9094	200	8.46715	7.33924	95	Promoter (1-2kb)	421	11013	14772	3760	+	TGME49_314650	-1919
KE139844	10017	11575	1559	36.4605	35.0626	192	Promoter (<=1kb)	421	11013	14772	3760	+	TGME49_314650	0
KE139844	10017	11575	1559	34.1005	32.7189	606	Promoter (<=1kb)	421	11013	14772	3760	+	TGME49_314650	0
KE139844	10017	11575	1559	81.306	79.6652	854	Promoter (<=1kb)	421	11013	14772	3760	+	TGME49_314650	0
KE139844	10017	11575	1559	98.7974	97.0804	1097	Promoter (<=1kb)	421	11013	14772	3760	+	TGME49_314650	0
TGME49_chrII	1385	1865	481	15.118	13.9016	174	Promoter (2-3kb)	423	4565	5244	680	+	TGME49_500088	-2700
TGME49_chrII	16027	16685	659	98.6553	96.9395	331	Downstream (<1kb)	423	8903	11335	2433	-	TGME49_500218	-4692
TGME49_chrII	18311	18912	602	16.2337	15.0061	409	Exon (TGME49_220840.R1005/TGME49_220840, exon 9 of 11)	423	17012	23098	6087	-	TGME49_220840	4186
TGME49_chrII	23024	24129	1106	9.63126	8.48606	158	Promoter (<=1kb)	423	17012	23098	6087	-	TGME49_220840	0
TGME49_chrII	23024	24129	1106	95.5424	93.8385	678	Promoter (<=1kb)	423	17012	23098	6087	-	TGME49_220840	0
TGME49_chrII	30971	31779	809	117.516	115.728	161	Promoter (2-3kb)	423	30196	34402	4207	-	TGME49_220870	2623
TGME49_chrII	30971	31779	809	19.0314	17.7752	426	Promoter (2-3kb)	423	30196	34402	4207	-	TGME49_220870	2623
TGME49_chrII	30971	31779	809	4.22035	3.17769	638	Promoter (2-3kb)	423	30196	34402	4207	-	TGME49_220870	2623
TGME49_chrII	33924	35161	1238	688.749	685.94	554	Promoter (<=1kb)	423	30196	34402	4207	-	TGME49_220870	0
TGME49_chrII	33924	35161	1238	9.33459	8.1942	1033	Promoter (<=1kb)	423	30196	34402	4207	-	TGME49_220870	0
TGME49_chrII	40903	43236	2334	37.6184	36.214	167	Promoter (<=1kb)	423	37902	41494	3593	-	TGME49_220890	0
TGME49_chrII	40903	43236	2334	152.312	150.409	707	Promoter (<=1kb)	423	37902	41494	3593	-	TGME49_220890	0
TGME49_chrII	40903	43236	2334	294.463	292.223	911	Promoter (<=1kb)	423	37902	41494	3593	-	TGME49_220890	0
TGME49_chrII	40903	43236	2334	609.421	606.702	1792	Promoter (<=1kb)	423	37902	41494	3593	-	TGME49_220890	0
TGME49_chrII	40903	43236	2334	226.36	224.262	2015	Promoter (<=1kb)	423	37902	41494	3593	-	TGME49_220890	0
TGME49_chrII	61099	62447	1349	250.523	248.371	533	Promoter (<=1kb)	423	46841	61677	14837	-	TGME49_220910	0
TGME49_chrII	61099	62447	1349	59.9128	58.3769	857	Promoter (<=1kb)	423	46841	61677	14837	-	TGME49_220910	0
TGME49_chrII	61099	62447	1349	3.99123	2.95168	1223	Promoter (<=1kb)	423	46841	61677	14837	-	TGME49_220910	0
TGME49_chrII	76119	77192	1074	71.546	69.9513	341	Promoter (<=1kb)	423	68743	76375	7633	-	TGME49_220930	0
TGME49_chrII	76119	77192	1074	22.6669	21.376	793	Promoter (<=1kb)	423	68743	76375	7633	-	TGME49_220930	0
TGME49_chrII	79551	80422	872	87.8702	86.2002	371	Promoter (<=1kb)	423	80215	85505	5291	+	TGME49_220940	0
TGME49_chrII	79551	80422	872	67.1009	65.528	569	Promoter (<=1kb)	423	80215	85505	5291	+	TGME49_220940	0
TGME49_chrII	88524	88904	381	12.0671	10.8893	179	Promoter (1-2kb)	423	90418	93884	3467	+	TGME49_279100	-1514
TGME49_chrII	89093	91223	2131	36.3997	35.0034	148	Promoter (<=1kb)	423	90418	93884	3467	+	TGME49_279100	0
TGME49_chrII	89093	91223	2131	234.073	231.957	902	Promoter (<=1kb)	423	90418	93884	3467	+	TGME49_279100	0
TGME49_chrII	89093	91223	2131	2135.47	2131.21	1241	Promoter (<=1kb)	423	90418	93884	3467	+	TGME49_279100	0
TGME49_chrII	89093	91223	2131	18.7674	17.5127	1590	Promoter (<=1kb)	423	90418	93884	3467	+	TGME49_279100	0
TGME49_chrII	89093	91223	2131	18.1845	16.937	1900	Promoter (<=1kb)	423	90418	93884	3467	+	TGME49_279100	0
TGME49_chrII	97045	97244	200	6.84846	5.74818	160	Promoter (2-3kb)	423	95012	96839	1828	+	TGME49_500065	2033
TGME49_chrII	97388	99074	1687	8.2801	7.15626	129	Promoter (2-3kb)	423	95012	96839	1828	+	TGME49_500065	2376
TGME49_chrII	97388	99074	1687	9.43967	8.29838	432	Promoter (2-3kb)	423	95012	96839	1828	+	TGME49_500065	2376
TGME49_chrII	97388	99074	1687	351.393	349.05	717	Promoter (2-3kb)	423	95012	96839	1828	+	TGME49_500065	2376
TGME49_chrII	97388	99074	1687	108.359	106.605	963	Promoter (2-3kb)	423	95012	96839	1828	+	TGME49_500065	2376
TGME49_chrII	97388	99074	1687	11.5472	10.3756	1379	Promoter (2-3kb)	423	95012	96839	1828	+	TGME49_500065	2376
TGME49_chrII	97388	99074	1687	7.91489	6.79692	1619	Promoter (2-3kb)	423	95012	96839	1828	+	TGME49_500065	2376
TGME49_chrII	102260	102872	613	17.8115	16.5663	159	Promoter (<=1kb)	423	97990	102287	4298	-	TGME49_221160	0
TGME49_chrII	102260	102872	613	17.9667	16.7205	372	Promoter (<=1kb)	423	97990	102287	4298	-	TGME49_221160	0
TGME49_chrII	114230	116046	1817	31.9788	30.613	406	Promoter (<=1kb)	423	108336	115399	7064	-	TGME49_221180	0
TGME49_chrII	114230	116046	1817	173.708	171.742	860	Promoter (<=1kb)	423	108336	115399	7064	-	TGME49_221180	0
TGME49_chrII	114230	116046	1817	455.023	452.514	1270	Promoter (<=1kb)	423	108336	115399	7064	-	TGME49_221180	0
TGME49_chrII	114230	116046	1817	234.317	232.2	1505	Promoter (<=1kb)	423	108336	115399	7064	-	TGME49_221180	0
TGME49_chrII	131907	132329	423	60.1886	58.6517	292	Promoter (<=1kb)	423	119592	132133	12542	-	TGME49_221200	0
TGME49_chrII	132460	132739	280	18.5	17.2487	128	Promoter (<=1kb)	423	119592	132133	12542	-	TGME49_221200	-327
TGME49_chrII	135032	136101	1070	707.732	704.9	578	Promoter (<=1kb)	423	135686	137827	2142	+	TGME49_221210	0
TGME49_chrII	135032	136101	1070	143.11	141.236	847	Promoter (<=1kb)	423	135686	137827	2142	+	TGME49_221210	0
TGME49_chrII	168214	170151	1938	8.85812	7.72433	132	Promoter (<=1kb)	423	160264	168261	7998	-	TGME49_221230	0
TGME49_chrII	168214	170151	1938	20.8617	19.5878	378	Promoter (<=1kb)	423	160264	168261	7998	-	TGME49_221230	0
TGME49_chrII	168214	170151	1938	5.53495	4.46194	728	Promoter (<=1kb)	423	160264	168261	7998	-	TGME49_221230	0
TGME49_chrII	168214	170151	1938	11.8856	10.7092	936	Promoter (<=1kb)	423	160264	168261	7998	-	TGME49_221230	0
TGME49_chrII	168214	170151	1938	103.057	101.323	1222	Promoter (<=1kb)	423	160264	168261	7998	-	TGME49_221230	0
TGME49_chrII	168214	170151	1938	15.1461	13.9295	1534	Promoter (<=1kb)	423	160264	168261	7998	-	TGME49_221230	0
TGME49_chrII	168214	170151	1938	14.0296	12.8267	1775	Promoter (<=1kb)	423	160264	168261	7998	-	TGME49_221230	0
TGME49_chrII	173013	174406	1394	85.1843	83.5267	476	Promoter (<=1kb)	423	172757	180576	7820	+	TGME49_221250	256
TGME49_chrII	173013	174406	1394	32.4718	31.1022	699	Promoter (<=1kb)	423	172757	180576	7820	+	TGME49_221250	256
TGME49_chrII	173013	174406	1394	20.2758	19.007	992	Promoter (<=1kb)	423	172757	180576	7820	+	TGME49_221250	256
TGME49_chrII	181609	182848	1240	743.874	741	584	Promoter (<=1kb)	423	182333	191530	9198	+	TGME49_221260	0
TGME49_chrII	198108	199755	1648	4.86223	3.80271	131	Promoter (<=1kb)	423	195411	199930	4520	-	TGME49_221270	175
TGME49_chrII	198108	199755	1648	94.0546	92.357	649	Promoter (<=1kb)	423	195411	199930	4520	-	TGME49_221270	175
TGME49_chrII	198108	199755	1648	400.868	398.441	1093	Promoter (<=1kb)	423	195411	199930	4520	-	TGME49_221270	175
TGME49_chrII	201801	202803	1003	8.98559	7.8506	163	Promoter (<=1kb)	423	202322	220860	18539	+	TGME49_221280	0
TGME49_chrII	201801	202803	1003	54.9899	53.4811	447	Promoter (<=1kb)	423	202322	220860	18539	+	TGME49_221280	0
TGME49_chrII	201801	202803	1003	49.6626	48.1837	696	Promoter (<=1kb)	423	202322	220860	18539	+	TGME49_221280	0
TGME49_chrII	222018	223456	1439	239.765	237.635	511	Promoter (<=1kb)	423	222471	222553	83	-	TGME49_221290	0
TGME49_chrII	222018	223456	1439	41.694	40.2622	988	Promoter (<=1kb)	423	222471	222553	83	-	TGME49_221290	0
TGME49_chrII	226277	227180	904	238.925	236.798	311	3' UTR	423	222618	226094	3477	+	TGME49_221295	3659
TGME49_chrII	226277	227180	904	24.4278	23.1226	572	3' UTR	423	222618	226094	3477	+	TGME49_221295	3659
TGME49_chrII	233643	234647	1005	9.528	8.38371	181	Promoter (<=1kb)	423	225609	234259	8651	-	TGME49_221310	0
TGME49_chrII	233643	234647	1005	12.5988	11.4128	410	Promoter (<=1kb)	423	225609	234259	8651	-	TGME49_221310	0
TGME49_chrII	251844	253460	1617	17.0561	15.8195	107	Promoter (<=1kb)	423	234389	252960	18572	-	TGME49_221320	0
TGME49_chrII	251844	253460	1617	243.011	240.875	381	Promoter (<=1kb)	423	234389	252960	18572	-	TGME49_221320	0
TGME49_chrII	251844	253460	1617	103.864	102.127	798	Promoter (<=1kb)	423	234389	252960	18572	-	TGME49_221320	0
TGME49_chrII	251844	253460	1617	124.794	122.981	1025	Promoter (<=1kb)	423	234389	252960	18572	-	TGME49_221320	0
TGME49_chrII	251844	253460	1617	210.949	208.887	1239	Promoter (<=1kb)	423	234389	252960	18572	-	TGME49_221320	0
TGME49_chrII	251844	253460	1617	104.777	103.036	1447	Promoter (<=1kb)	423	234389	252960	18572	-	TGME49_221320	0
TGME49_chrII	268724	269723	1000	21.6475	20.3658	211	Promoter (<=1kb)	423	254439	269317	14879	-	TGME49_221330	0
TGME49_chrII	268724	269723	1000	47.0627	45.5974	449	Promoter (<=1kb)	423	254439	269317	14879	-	TGME49_221330	0
TGME49_chrII	268724	269723	1000	81.306	79.6652	652	Promoter (<=1kb)	423	254439	269317	14879	-	TGME49_221330	0
TGME49_chrII	271640	272447	808	61.6765	60.1318	287	Promoter (2-3kb)	423	269486	276127	6642	+	TGME49_221340	2154
TGME49_chrII	271640	272447	808	56.0519	54.5368	541	Promoter (2-3kb)	423	269486	276127	6642	+	TGME49_221340	2154
TGME49_chrII	276674	277276	603	3.50839	2.48185	92	Promoter (<=1kb)	423	277268	281470	4203	+	TGME49_221350	0
TGME49_chrII	276674	277276	603	35.2738	33.8841	484	Promoter (<=1kb)	423	277268	281470	4203	+	TGME49_221350	0
TGME49_chrII	288062	289379	1318	2.37469	1.38758	93	Promoter (<=1kb)	423	281774	288491	6718	-	TGME49_221360	0
TGME49_chrII	288062	289379	1318	3.86945	2.83459	174	Promoter (<=1kb)	423	281774	288491	6718	-	TGME49_221360	0
TGME49_chrII	288062	289379	1318	170.78	168.822	489	Promoter (<=1kb)	423	281774	288491	6718	-	TGME49_221360	0
TGME49_chrII	288062	289379	1318	517.637	515.04	740	Promoter (<=1kb)	423	281774	288491	6718	-	TGME49_221360	0
TGME49_chrII	301075	302220	1146	1314.16	1310.69	371	Promoter (<=1kb)	423	297252	301185	3934	-	TGME49_221380	0
TGME49_chrII	301075	302220	1146	432.743	430.265	695	Promoter (<=1kb)	423	297252	301185	3934	-	TGME49_221380	0
TGME49_chrII	301075	302220	1146	22.0889	20.8045	1006	Promoter (<=1kb)	423	297252	301185	3934	-	TGME49_221380	0
TGME49_chrII	309365	310864	1500	121.409	119.607	927	Promoter (<=1kb)	423	302872	310233	7362	-	TGME49_221390	0
TGME49_chrII	309365	310864	1500	181.422	179.434	1152	Promoter (<=1kb)	423	302872	310233	7362	-	TGME49_221390	0
TGME49_chrII	311176	311465	290	5.09669	4.03154	110	Promoter (<=1kb)	423	302872	310233	7362	-	TGME49_221390	-943
TGME49_chrII	320631	321726	1096	449.758	447.257	345	Promoter (1-2kb)	423	323414	331569	8156	+	TGME49_221410	-1688
TGME49_chrII	320631	321726	1096	231.696	229.585	583	Promoter (1-2kb)	423	323414	331569	8156	+	TGME49_221410	-1688
TGME49_chrII	320631	321726	1096	435.637	433.156	889	Promoter (1-2kb)	423	323414	331569	8156	+	TGME49_221410	-1688
TGME49_chrII	322278	323814	1537	206.767	204.715	350	Promoter (<=1kb)	423	323414	331569	8156	+	TGME49_221410	0
TGME49_chrII	322278	323814	1537	558.639	555.986	788	Promoter (<=1kb)	423	323414	331569	8156	+	TGME49_221410	0
TGME49_chrII	322278	323814	1537	272.206	270.009	1040	Promoter (<=1kb)	423	323414	331569	8156	+	TGME49_221410	0
TGME49_chrII	322278	323814	1537	61.723	60.1781	1337	Promoter (<=1kb)	423	323414	331569	8156	+	TGME49_221410	0
TGME49_chrII	333326	333637	312	2.63107	1.63211	254	Promoter (<=1kb)	423	333248	343340	10093	+	TGME49_221420	78
TGME49_chrII	337425	337649	225	2.63107	1.63211	78	Intron (TGME49_221420.R1022/TGME49_221420, intron 4 of 8)	423	333248	343340	10093	+	TGME49_221420	4177
TGME49_chrII	337792	338036	245	4.24334	3.1975	165	Exon (TGME49_221420.R1022/TGME49_221420, exon 5 of 9)	423	333248	343340	10093	+	TGME49_221420	4544
TGME49_chrII	343173	343922	750	35.2738	33.8841	262	Promoter (<=1kb)	423	343560	347068	3509	+	TGME49_221430	0
TGME49_chrII	356127	357016	890	56.4356	54.9179	208	Promoter (<=1kb)	423	347273	356574	9302	-	TGME49_221440	0
TGME49_chrII	356127	357016	890	75.2056	73.593	540	Promoter (<=1kb)	423	347273	356574	9302	-	TGME49_221440	0
TGME49_chrII	356127	357016	890	598.926	596.219	779	Promoter (<=1kb)	423	347273	356574	9302	-	TGME49_221440	0
TGME49_chrII	365627	366576	950	168.031	166.081	361	Promoter (<=1kb)	423	364668	365883	1216	-	TGME49_500397	0
TGME49_chrII	365627	366576	950	112.98	111.208	589	Promoter (<=1kb)	423	364668	365883	1216	-	TGME49_500397	0
TGME49_chrII	374802	376169	1368	11.0206	9.85525	129	Promoter (<=1kb)	423	375553	385985	10433	+	TGME49_221470	0
TGME49_chrII	374802	376169	1368	302.53	300.274	672	Promoter (<=1kb)	423	375553	385985	10433	+	TGME49_221470	0
TGME49_chrII	392072	393140	1069	28.4146	27.0773	276	Promoter (<=1kb)	423	386704	392532	5829	-	TGME49_221480	0
TGME49_chrII	392072	393140	1069	265.829	263.645	545	Promoter (<=1kb)	423	386704	392532	5829	-	TGME49_221480	0
TGME49_chrII	392072	393140	1069	9.92663	8.77681	992	Promoter (<=1kb)	423	386704	392532	5829	-	TGME49_221480	0
TGME49_chrII	393620	394372	753	4.55197	3.49922	56	Promoter (1-2kb)	423	386704	392532	5829	-	TGME49_221480	-1088
TGME49_chrII	393620	394372	753	12.6646	11.4781	249	Promoter (1-2kb)	423	386704	392532	5829	-	TGME49_221480	-1088
TGME49_chrII	393620	394372	753	3.78127	2.74764	479	Promoter (1-2kb)	423	386704	392532	5829	-	TGME49_221480	-1088
TGME49_chrII	393620	394372	753	3.36991	2.34863	728	Promoter (1-2kb)	423	386704	392532	5829	-	TGME49_221480	-1088
TGME49_chrII	394786	395991	1206	232.323	230.21	291	Promoter (2-3kb)	423	386704	392532	5829	-	TGME49_221480	-2254
TGME49_chrII	394786	395991	1206	387.887	385.48	518	Promoter (2-3kb)	423	386704	392532	5829	-	TGME49_221480	-2254
TGME49_chrII	394786	395991	1206	640.367	637.611	807	Promoter (2-3kb)	423	386704	392532	5829	-	TGME49_221480	-2254
TGME49_chrII	394786	395991	1206	207.481	205.427	1065	Promoter (2-3kb)	423	386704	392532	5829	-	TGME49_221480	-2254
TGME49_chrII	404609	405599	991	88.7282	87.0545	363	Promoter (<=1kb)	423	400517	404817	4301	-	TGME49_221500	0
TGME49_chrII	408624	409475	852	125.311	123.496	304	Promoter (<=1kb)	423	409194	417529	8336	+	TGME49_500306	0
TGME49_chrII	408624	409475	852	165.573	163.63	530	Promoter (<=1kb)	423	409194	417529	8336	+	TGME49_500306	0
TGME49_chrII	421243	421632	390	19.2162	17.957	262	Promoter (<=1kb)	423	417642	421861	4220	-	TGME49_221530	229
TGME49_chrII	421784	422607	824	35.2738	33.8841	128	Promoter (<=1kb)	423	417642	421861	4220	-	TGME49_221530	0
TGME49_chrII	421784	422607	824	8.81505	7.68167	586	Promoter (<=1kb)	423	417642	421861	4220	-	TGME49_221530	0
TGME49_chrII	431891	433254	1364	89.1305	87.4544	483	Promoter (<=1kb)	423	423385	432532	9148	-	TGME49_221540	0
TGME49_chrII	431891	433254	1364	115.54	113.759	723	Promoter (<=1kb)	423	423385	432532	9148	-	TGME49_221540	0
TGME49_chrII	431891	433254	1364	75.9602	74.344	930	Promoter (<=1kb)	423	423385	432532	9148	-	TGME49_221540	0
TGME49_chrII	438019	438282	264	3.50839	2.48185	178	3' UTR	423	434366	439406	5041	+	TGME49_221550	3653
TGME49_chrII	438607	439223	617	5.04133	3.97686	104	3' UTR	423	434366	439406	5041	+	TGME49_221550	4241
TGME49_chrII	439773	440036	264	40.3171	38.8939	120	Downstream (<1kb)	423	440665	444493	3829	-	TGME49_221560	4457
TGME49_chrII	443476	443697	222	6.44397	5.35305	98	Promoter (<=1kb)	423	440665	444493	3829	-	TGME49_221560	796
TGME49_chrII	443865	444909	1045	39.6964	38.2773	456	Promoter (<=1kb)	423	440665	444493	3829	-	TGME49_221560	0
TGME49_chrII	443865	444909	1045	88.58	86.9068	720	Promoter (<=1kb)	423	440665	444493	3829	-	TGME49_221560	0
TGME49_chrII	450029	451264	1236	655.328	652.555	463	Promoter (<=1kb)	423	451069	466022	14954	+	TGME49_221580	0
TGME49_chrII	450029	451264	1236	260.133	257.961	709	Promoter (<=1kb)	423	451069	466022	14954	+	TGME49_221580	0
TGME49_chrII	450029	451264	1236	160.632	158.704	957	Promoter (<=1kb)	423	451069	466022	14954	+	TGME49_221580	0
TGME49_chrII	465963	467952	1990	38.3515	36.9411	371	Promoter (<=1kb)	423	464980	466991	2012	-	TGME49_221585	0
TGME49_chrII	465963	467952	1990	164.398	162.458	666	Promoter (<=1kb)	423	464980	466991	2012	-	TGME49_221585	0
TGME49_chrII	465963	467952	1990	369.076	366.701	1141	Promoter (<=1kb)	423	464980	466991	2012	-	TGME49_221585	0
TGME49_chrII	465963	467952	1990	16.4074	15.1787	1592	Promoter (<=1kb)	423	464980	466991	2012	-	TGME49_221585	0
TGME49_chrII	465963	467952	1990	4.5919	3.53864	1913	Promoter (<=1kb)	423	464980	466991	2012	-	TGME49_221585	0
TGME49_chrII	476388	477186	799	8.81505	7.68167	239	Promoter (<=1kb)	423	471540	476801	5262	-	TGME49_221600	0
TGME49_chrII	476388	477186	799	26.2824	24.9611	499	Promoter (<=1kb)	423	471540	476801	5262	-	TGME49_221600	0
TGME49_chrII	478910	479773	864	54.3813	52.8747	148	Promoter (<=1kb)	423	479363	486237	6875	+	TGME49_221610	0
TGME49_chrII	478910	479773	864	64.8896	63.3277	376	Promoter (<=1kb)	423	479363	486237	6875	+	TGME49_221610	0
TGME49_chrII	490974	492155	1182	127.477	125.654	510	Promoter (<=1kb)	423	488773	491888	3116	-	TGME49_221620	0
TGME49_chrII	490974	492155	1182	1214.4	1211.05	782	Promoter (<=1kb)	423	488773	491888	3116	-	TGME49_221620	0
TGME49_chrII	505904	507719	1816	433.997	431.518	932	Promoter (<=1kb)	423	496574	506753	10180	-	TGME49_221630	0
TGME49_chrII	505904	507719	1816	417.967	415.512	1147	Promoter (<=1kb)	423	496574	506753	10180	-	TGME49_221630	0
TGME49_chrII	505904	507719	1816	11.9307	10.754	1599	Promoter (<=1kb)	423	496574	506753	10180	-	TGME49_221630	0
TGME49_chrII	514762	515753	992	38.2653	36.8553	293	Promoter (<=1kb)	423	515549	531804	16256	+	TGME49_221660	0
TGME49_chrII	514762	515753	992	37.6604	36.2545	741	Promoter (<=1kb)	423	515549	531804	16256	+	TGME49_221660	0
TGME49_chrII	533012	533446	435	5.60709	4.53054	123	Promoter (<=1kb)	423	532648	536800	4153	+	TGME49_221665	364
TGME49_chrII	533012	533446	435	13.4187	12.2224	316	Promoter (<=1kb)	423	532648	536800	4153	+	TGME49_221665	364
TGME49_chrII	533783	534016	234	3.74621	2.71307	97	Promoter (1-2kb)	423	532648	536800	4153	+	TGME49_221665	1135
TGME49_chrII	534151	534527	377	6.81644	5.71649	158	Promoter (1-2kb)	423	532648	536800	4153	+	TGME49_221665	1503
TGME49_chrII	535838	536335	498	37.6604	36.2545	197	3' UTR	423	532648	536800	4153	+	TGME49_221665	3190
TGME49_chrII	551869	553717	1849	164.242	162.303	497	Promoter (<=1kb)	423	537012	553077	16066	-	TGME49_221670	0
TGME49_chrII	551869	553717	1849	184.132	182.137	688	Promoter (<=1kb)	423	537012	553077	16066	-	TGME49_221670	0
TGME49_chrII	551869	553717	1849	334.153	331.841	1129	Promoter (<=1kb)	423	537012	553077	16066	-	TGME49_221670	0
TGME49_chrII	551869	553717	1849	54.4663	52.9594	1586	Promoter (<=1kb)	423	537012	553077	16066	-	TGME49_221670	0
TGME49_chrII	563087	565266	2180	278.81	276.601	552	Promoter (<=1kb)	423	553976	563581	9606	-	TGME49_221675	0
TGME49_chrII	563087	565266	2180	40.7963	39.3698	1153	Promoter (<=1kb)	423	553976	563581	9606	-	TGME49_221675	0
TGME49_chrII	563087	565266	2180	8.22309	7.09977	1518	Promoter (<=1kb)	423	553976	563581	9606	-	TGME49_221675	0
TGME49_chrII	563087	565266	2180	4.54916	3.49644	1846	Promoter (<=1kb)	423	553976	563581	9606	-	TGME49_221675	0
TGME49_chrII	575807	577022	1216	118.116	116.325	482	Promoter (<=1kb)	423	569518	576254	6737	-	TGME49_221690	0
TGME49_chrII	575807	577022	1216	146.564	144.68	737	Promoter (<=1kb)	423	569518	576254	6737	-	TGME49_221690	0
TGME49_chrII	594402	595800	1399	20.1759	18.9077	219	Promoter (<=1kb)	423	582700	594855	12156	-	TGME49_221720	0
TGME49_chrII	594402	595800	1399	132.123	130.285	522	Promoter (<=1kb)	423	582700	594855	12156	-	TGME49_221720	0
TGME49_chrII	594402	595800	1399	147.48	145.593	713	Promoter (<=1kb)	423	582700	594855	12156	-	TGME49_221720	0
TGME49_chrII	594402	595800	1399	18.2738	17.0239	1251	Promoter (<=1kb)	423	582700	594855	12156	-	TGME49_221720	0
TGME49_chrII	605482	606302	821	9.16869	8.02975	106	Promoter (<=1kb)	423	596242	605893	9652	-	TGME49_221710	0
TGME49_chrII	605482	606302	821	133.905	132.061	545	Promoter (<=1kb)	423	596242	605893	9652	-	TGME49_221710	0
TGME49_chrII	617638	618262	625	29.9151	28.5653	287	Exon (TGME49_221830.R1038/TGME49_221830, exon 4 of 11)	423	609242	624027	14786	-	TGME49_221830	5765
TGME49_chrII	618930	619615	686	21.7254	20.4432	248	Intron (TGME49_221830.R1038/TGME49_221830, intron 2 of 10)	423	609242	624027	14786	-	TGME49_221830	4412
TGME49_chrII	618930	619615	686	3.3916	2.36998	542	Intron (TGME49_221830.R1038/TGME49_221830, intron 2 of 10)	423	609242	624027	14786	-	TGME49_221830	4412
TGME49_chrII	620149	620972	824	21.9983	20.7145	262	Exon (TGME49_221830.R1038/TGME49_221830, exon 1 of 11)	423	609242	624027	14786	-	TGME49_221830	3055
TGME49_chrII	620149	620972	824	6.62537	5.53001	735	Exon (TGME49_221830.R1038/TGME49_221830, exon 1 of 11)	423	609242	624027	14786	-	TGME49_221830	3055
TGME49_chrII	625416	626466	1051	47.7137	46.2447	299	Promoter (<=1kb)	423	625814	627888	2075	+	TGME49_221840	0
TGME49_chrII	625416	626466	1051	38.8734	37.4593	539	Promoter (<=1kb)	423	625814	627888	2075	+	TGME49_221840	0
TGME49_chrII	625416	626466	1051	43.2187	41.7763	727	Promoter (<=1kb)	423	625814	627888	2075	+	TGME49_221840	0
TGME49_chrII	628844	629442	599	10.6393	9.47918	286	Promoter (<=1kb)	423	629405	633069	3665	+	TGME49_221850	0
TGME49_chrII	641705	642298	594	43.8518	42.4055	136	Promoter (<=1kb)	423	642997	651494	8498	+	TGME49_221870	-699
TGME49_chrII	641705	642298	594	3.74621	2.71307	445	Promoter (<=1kb)	423	642997	651494	8498	+	TGME49_221870	-699
TGME49_chrII	642439	643638	1200	91.5194	89.8328	466	Promoter (<=1kb)	423	642997	651494	8498	+	TGME49_221870	0
TGME49_chrII	642439	643638	1200	7.13449	6.02876	923	Promoter (<=1kb)	423	642997	651494	8498	+	TGME49_221870	0
TGME49_chrII	676950	677769	820	21.6475	20.3658	223	Promoter (<=1kb)	423	651837	677355	25519	-	TGME49_500325	0
TGME49_chrII	676950	677769	820	118.116	116.325	506	Promoter (<=1kb)	423	651837	677355	25519	-	TGME49_500325	0
TGME49_chrII	684763	687756	2994	2.92377	1.91625	47	Promoter (<=1kb)	423	685145	691406	6262	+	TGME49_221910	0
TGME49_chrII	684763	687756	2994	5.08228	4.0173	310	Promoter (<=1kb)	423	685145	691406	6262	+	TGME49_221910	0
TGME49_chrII	684763	687756	2994	9.41734	8.27625	661	Promoter (<=1kb)	423	685145	691406	6262	+	TGME49_221910	0
TGME49_chrII	684763	687756	2994	6.99901	5.8972	938	Promoter (<=1kb)	423	685145	691406	6262	+	TGME49_221910	0
TGME49_chrII	684763	687756	2994	6.45515	5.36411	1294	Promoter (<=1kb)	423	685145	691406	6262	+	TGME49_221910	0
TGME49_chrII	684763	687756	2994	11.1468	9.98036	1541	Promoter (<=1kb)	423	685145	691406	6262	+	TGME49_221910	0
TGME49_chrII	684763	687756	2994	91.9146	90.2267	1893	Promoter (<=1kb)	423	685145	691406	6262	+	TGME49_221910	0
TGME49_chrII	684763	687756	2994	111.984	110.216	2207	Promoter (<=1kb)	423	685145	691406	6262	+	TGME49_221910	0
TGME49_chrII	684763	687756	2994	102.463	100.732	2435	Promoter (<=1kb)	423	685145	691406	6262	+	TGME49_221910	0
TGME49_chrII	684763	687756	2994	214.392	212.321	2694	Promoter (<=1kb)	423	685145	691406	6262	+	TGME49_221910	0
TGME49_chrII	687967	688324	358	3.14813	2.13362	96	Promoter (<=1kb)	423	687513	691406	3894	+	TGME49_221910	454
TGME49_chrII	696409	696643	235	6.81644	5.71649	116	Promoter (<=1kb)	423	692718	696452	3735	-	TGME49_221818	0
TGME49_chrII	702343	702745	403	2.43073	1.43896	46	Promoter (<=1kb)	423	702920	705019	2100	+	TGME49_221930	-175
TGME49_chrII	702343	702745	403	15.118	13.9016	291	Promoter (<=1kb)	423	702920	705019	2100	+	TGME49_221930	-175
TGME49_chrII	702916	703191	276	16.8938	15.6582	123	Promoter (<=1kb)	423	702920	705019	2100	+	TGME49_221930	0
TGME49_chrII	703673	703897	225	5.04133	3.97686	194	Promoter (<=1kb)	423	702920	705019	2100	+	TGME49_221930	753
TGME49_chrII	718562	718842	281	48.3677	46.8949	143	Promoter (<=1kb)	423	706435	718639	12205	-	TGME49_221940	0
TGME49_chrII	728741	729289	549	13.8362	12.6348	118	Promoter (<=1kb)	423	719741	728253	8513	-	TGME49_221950	-488
TGME49_chrII	728741	729289	549	20.6622	19.3895	388	Promoter (<=1kb)	423	719741	728253	8513	-	TGME49_221950	-488
TGME49_chrII	732550	733394	845	20.1759	18.9077	116	Promoter (<=1kb)	423	730626	732969	2344	-	TGME49_221970	0
TGME49_chrII	732550	733394	845	89.9247	88.2451	534	Promoter (<=1kb)	423	730626	732969	2344	-	TGME49_221970	0
TGME49_chrII	741048	742350	1303	79.0014	77.371	342	Promoter (<=1kb)	423	737799	741829	4031	-	TGME49_221990	0
TGME49_chrII	741048	742350	1303	277.299	275.092	773	Promoter (<=1kb)	423	737799	741829	4031	-	TGME49_221990	0
TGME49_chrII	749138	749556	419	39.4847	38.0665	297	Promoter (<=1kb)	423	741917	749332	7416	-	TGME49_222000	0
TGME49_chrII	758412	759370	959	89.1305	87.4544	306	Promoter (<=1kb)	423	750981	758647	7667	-	TGME49_222010	0
TGME49_chrII	758412	759370	959	21.1528	19.8756	686	Promoter (<=1kb)	423	750981	758647	7667	-	TGME49_222010	0
TGME49_chrII	760932	761196	265	7.78889	6.67211	102	Promoter (<=1kb)	423	761352	767399	6048	+	TGME49_222020	-156
TGME49_chrII	761739	761948	210	5.60709	4.53054	129	Promoter (<=1kb)	423	761352	767399	6048	+	TGME49_222020	387
TGME49_chrII	768093	768300	208	6.81644	5.71649	108	Promoter (<=1kb)	423	769050	776296	7247	+	TGME49_222030	-750
TGME49_chrII	768670	769667	998	2.43073	1.43896	52	Promoter (<=1kb)	423	769050	776296	7247	+	TGME49_222030	0
TGME49_chrII	768670	769667	998	53.7019	52.1992	312	Promoter (<=1kb)	423	769050	776296	7247	+	TGME49_222030	0
TGME49_chrII	768670	769667	998	27.3553	26.0253	538	Promoter (<=1kb)	423	769050	776296	7247	+	TGME49_222030	0
TGME49_chrII	768670	769667	998	3.05474	2.04177	906	Promoter (<=1kb)	423	769050	776296	7247	+	TGME49_222030	0
TGME49_chrII	777422	778692	1271	193.749	191.73	482	Promoter (<=1kb)	423	778230	781504	3275	+	TGME49_222040	0
TGME49_chrII	777422	778692	1271	205.87	203.821	710	Promoter (<=1kb)	423	778230	781504	3275	+	TGME49_222040	0
TGME49_chrII	777422	778692	1271	35.2045	33.8165	1144	Promoter (<=1kb)	423	778230	781504	3275	+	TGME49_222040	0
TGME49_chrII	792955	793180	226	17.2606	16.0226	92	Promoter (<=1kb)	423	784020	793661	9642	-	TGME49_222050	481
TGME49_chrII	793340	794516	1177	193.95	191.93	138	Promoter (<=1kb)	423	784020	793661	9642	-	TGME49_222050	0
TGME49_chrII	793340	794516	1177	692.606	689.793	421	Promoter (<=1kb)	423	784020	793661	9642	-	TGME49_222050	0
TGME49_chrII	793340	794516	1177	125.892	124.075	850	Promoter (<=1kb)	423	784020	793661	9642	-	TGME49_222050	0
TGME49_chrII	797110	797830	721	1020.69	1017.53	269	Exon (TGME49_222060.R1048/TGME49_222060, exon 8 of 10)	423	784020	793661	9642	-	TGME49_222050	-3449
TGME49_chrII	804906	805768	863	11.4073	10.2367	112	Promoter (<=1kb)	423	795443	805537	10095	-	TGME49_222060	0
TGME49_chrII	804906	805768	863	33.519	32.1416	494	Promoter (<=1kb)	423	795443	805537	10095	-	TGME49_222060	0
TGME49_chrII	804906	805768	863	28.4433	27.1043	725	Promoter (<=1kb)	423	795443	805537	10095	-	TGME49_222060	0
TGME49_chrII	814247	816559	2313	2.48847	1.49564	66	3' UTR	423	805714	814652	8939	+	TGME49_222070	8533
TGME49_chrII	814247	816559	2313	14.9918	13.7782	470	3' UTR	423	805714	814652	8939	+	TGME49_222070	8533
TGME49_chrII	814247	816559	2313	10.0232	8.87259	730	3' UTR	423	805714	814652	8939	+	TGME49_222070	8533
TGME49_chrII	814247	816559	2313	14.4143	13.2066	1128	3' UTR	423	805714	814652	8939	+	TGME49_222070	8533
TGME49_chrII	814247	816559	2313	167.869	165.92	1605	3' UTR	423	805714	814652	8939	+	TGME49_222070	8533
TGME49_chrII	814247	816559	2313	48.4183	46.9453	1979	3' UTR	423	805714	814652	8939	+	TGME49_222070	8533
TGME49_chrII	814247	816559	2313	11.7199	10.5468	2224	3' UTR	423	805714	814652	8939	+	TGME49_222070	8533
TGME49_chrII	829683	830730	1048	330.715	328.409	525	Promoter (<=1kb)	423	829392	830048	657	-	TGME49_222075	0
TGME49_chrII	835215	835432	218	8.81505	7.68167	105	Distal Intergenic	423	829392	830048	657	-	TGME49_222075	-5167
TGME49_chrII	843067	843284	218	18.2738	17.0239	109	Distal Intergenic	423	829392	830048	657	-	TGME49_222075	-13019
TGME49_chrII	845826	846169	344	9.16869	8.02975	185	Distal Intergenic	423	829392	830048	657	-	TGME49_222075	-15778
TGME49_chrII	849234	849612	379	6.50459	5.41046	111	Distal Intergenic	423	860032	861950	1919	-	TGME49_222080	12338
TGME49_chrII	861487	862811	1325	5.54236	4.46927	98	Promoter (<=1kb)	423	860032	861950	1919	-	TGME49_222080	0
TGME49_chrII	861487	862811	1325	70.5906	69.0012	356	Promoter (<=1kb)	423	860032	861950	1919	-	TGME49_222080	0
TGME49_chrII	861487	862811	1325	128.534	126.708	568	Promoter (<=1kb)	423	860032	861950	1919	-	TGME49_222080	0
TGME49_chrII	861487	862811	1325	131.592	129.755	776	Promoter (<=1kb)	423	860032	861950	1919	-	TGME49_222080	0
TGME49_chrII	861487	862811	1325	16.2123	14.9848	1025	Promoter (<=1kb)	423	860032	861950	1919	-	TGME49_222080	0
TGME49_chrII	864849	865646	798	9.54355	8.39912	51	Promoter (<=1kb)	423	865401	868097	2697	+	TGME49_222090	0
TGME49_chrII	864849	865646	798	139.748	137.886	482	Promoter (<=1kb)	423	865401	868097	2697	+	TGME49_222090	0
TGME49_chrII	872570	873744	1175	3.74621	2.71307	98	Promoter (<=1kb)	423	868460	873347	4888	-	TGME49_222100	0
TGME49_chrII	872570	873744	1175	46.4146	44.953	456	Promoter (<=1kb)	423	868460	873347	4888	-	TGME49_222100	0
TGME49_chrII	872570	873744	1175	34.6855	33.2998	860	Promoter (<=1kb)	423	868460	873347	4888	-	TGME49_222100	0
TGME49_chrII	875910	876152	243	5.06314	3.99839	198	Promoter (<=1kb)	423	876512	883255	6744	+	TGME49_222110	-360
TGME49_chrII	876466	876869	404	30.3601	29.0065	129	Promoter (<=1kb)	423	876512	883255	6744	+	TGME49_222110	0
TGME49_chrII	880689	882002	1314	140.406	138.541	327	Exon (TGME49_222110-t26_1/TGME49_222110, exon 6 of 8)	423	876512	883255	6744	+	TGME49_222110	4177
TGME49_chrII	880689	882002	1314	361.605	359.244	548	Exon (TGME49_222110-t26_1/TGME49_222110, exon 6 of 8)	423	876512	883255	6744	+	TGME49_222110	4177
TGME49_chrII	880689	882002	1314	29.6779	28.3294	835	Exon (TGME49_222110-t26_1/TGME49_222110, exon 6 of 8)	423	876512	883255	6744	+	TGME49_222110	4177
TGME49_chrII	880689	882002	1314	38.8754	37.4614	1147	Exon (TGME49_222110-t26_1/TGME49_222110, exon 6 of 8)	423	876512	883255	6744	+	TGME49_222110	4177
TGME49_chrII	893205	893606	402	8.12507	7.00264	283	Promoter (<=1kb)	423	884333	893441	9109	-	TGME49_222120	0
TGME49_chrII	910755	911390	636	61.3219	59.7786	307	Promoter (<=1kb)	423	895914	910998	15085	-	TGME49_222140	0
TGME49_chrII	910755	911390	636	11.4073	10.2367	537	Promoter (<=1kb)	423	895914	910998	15085	-	TGME49_222140	0
TGME49_chrII	926638	928748	2111	2.88833	1.88138	98	Promoter (<=1kb)	423	928666	931808	3143	+	TGME49_222170	0
TGME49_chrII	926638	928748	2111	9.8475	8.70047	376	Promoter (<=1kb)	423	928666	931808	3143	+	TGME49_222170	0
TGME49_chrII	926638	928748	2111	32.91	31.5384	631	Promoter (<=1kb)	423	928666	931808	3143	+	TGME49_222170	0
TGME49_chrII	926638	928748	2111	542.699	540.068	1237	Promoter (<=1kb)	423	928666	931808	3143	+	TGME49_222170	0
TGME49_chrII	926638	928748	2111	499.733	497.157	1488	Promoter (<=1kb)	423	928666	931808	3143	+	TGME49_222170	0
TGME49_chrII	926638	928748	2111	638.626	635.872	1890	Promoter (<=1kb)	423	928666	931808	3143	+	TGME49_222170	0
TGME49_chrII	934912	935606	695	62.054	60.5069	153	Promoter (<=1kb)	423	933220	934972	1753	-	TGME49_222180	0
TGME49_chrII	934912	935606	695	69.1837	67.6012	381	Promoter (<=1kb)	423	933220	934972	1753	-	TGME49_222180	0
TGME49_chrII	937599	937817	219	194.312	192.29	109	Promoter (1-2kb)	423	939764	948231	8468	+	TGME49_222192	-1947
TGME49_chrII	939355	940398	1044	225.215	223.119	303	Promoter (<=1kb)	423	939764	948231	8468	+	TGME49_222192	0
TGME49_chrII	939355	940398	1044	10.9716	9.80872	930	Promoter (<=1kb)	423	939764	948231	8468	+	TGME49_222192	0
TGME49_chrII	957145	957583	439	56.4356	54.9179	295	3' UTR	423	956595	962822	6228	-	TGME49_222210	5239
TGME49_chrII	964453	964779	327	83.534	81.8835	145	Promoter (1-2kb)	423	966364	971173	4810	+	TGME49_222220	-1585
TGME49_chrII	965059	966646	1588	15.2617	14.0443	124	Promoter (<=1kb)	423	966364	971173	4810	+	TGME49_222220	0
TGME49_chrII	965059	966646	1588	10.8442	9.68233	327	Promoter (<=1kb)	423	966364	971173	4810	+	TGME49_222220	0
TGME49_chrII	965059	966646	1588	64.6145	63.0546	673	Promoter (<=1kb)	423	966364	971173	4810	+	TGME49_222220	0
TGME49_chrII	965059	966646	1588	1306.54	1303.08	1139	Promoter (<=1kb)	423	966364	971173	4810	+	TGME49_222220	0
TGME49_chrII	965059	966646	1588	221.966	219.877	1418	Promoter (<=1kb)	423	966364	971173	4810	+	TGME49_222220	0
TGME49_chrII	983215	984006	792	32.2858	30.9185	313	Promoter (<=1kb)	423	973171	983449	10279	-	TGME49_222230	0
TGME49_chrII	985249	986610	1362	296.439	294.194	323	Promoter (<=1kb)	423	986168	993062	6895	+	TGME49_222240	0
TGME49_chrII	985249	986610	1362	294.745	292.505	592	Promoter (<=1kb)	423	986168	993062	6895	+	TGME49_222240	0
TGME49_chrII	985249	986610	1362	243.766	241.629	761	Promoter (<=1kb)	423	986168	993062	6895	+	TGME49_222240	0
TGME49_chrII	985249	986610	1362	83.651	81.9993	1018	Promoter (<=1kb)	423	986168	993062	6895	+	TGME49_222240	0
TGME49_chrII	1000874	1001198	325	7.13449	6.02876	130	Promoter (<=1kb)	423	993491	999920	6430	-	TGME49_222250	-954
TGME49_chrII	1004678	1005714	1037	18.2738	17.0239	215	Promoter (<=1kb)	423	1004773	1008626	3854	+	TGME49_222270	0
TGME49_chrII	1004678	1005714	1037	111.283	109.518	528	Promoter (<=1kb)	423	1004773	1008626	3854	+	TGME49_222270	0
TGME49_chrII	1010860	1011177	318	523.051	520.446	113	Promoter (<=1kb)	423	1008249	1011038	2790	-	TGME49_222280	0
TGME49_chrII	1011358	1011557	200	6.81644	5.71649	93	Promoter (<=1kb)	423	1011197	1014003	2807	+	TGME49_222290	161
TGME49_chrII	1020750	1021355	606	2.83911	1.83303	89	Promoter (<=1kb)	423	1014371	1021103	6733	-	TGME49_222300	0
TGME49_chrII	1020750	1021355	606	44.488	43.0378	447	Promoter (<=1kb)	423	1014371	1021103	6733	-	TGME49_222300	0
TGME49_chrII	1023296	1024126	831	31.7952	30.4302	190	Promoter (<=1kb)	423	1021160	1023710	2551	-	TGME49_222305	0
TGME49_chrII	1023296	1024126	831	83.6306	81.979	536	Promoter (<=1kb)	423	1021160	1023710	2551	-	TGME49_222305	0
TGME49_chrII	1044544	1044788	245	31.2275	29.8667	132	Promoter (<=1kb)	423	1034644	1044522	9879	-	TGME49_222330	-22
TGME49_chrII	1064662	1066104	1443	90.721	89.0379	337	Promoter (<=1kb)	423	1065458	1077276	11819	+	TGME49_222360	0
TGME49_chrII	1064662	1066104	1443	87.5484	85.8794	488	Promoter (<=1kb)	423	1065458	1077276	11819	+	TGME49_222360	0
TGME49_chrII	1064662	1066104	1443	130.348	128.515	761	Promoter (<=1kb)	423	1065458	1077276	11819	+	TGME49_222360	0
TGME49_chrII	1064662	1066104	1443	146.564	144.68	948	Promoter (<=1kb)	423	1065458	1077276	11819	+	TGME49_222360	0
TGME49_chrII	1077535	1079191	1657	6.79527	5.69815	228	Promoter (<=1kb)	423	1078765	1083390	4626	+	TGME49_222370	0
TGME49_chrII	1077535	1079191	1657	48.9206	47.4457	483	Promoter (<=1kb)	423	1078765	1083390	4626	+	TGME49_222370	0
TGME49_chrII	1077535	1079191	1657	78.172	76.5462	870	Promoter (<=1kb)	423	1078765	1083390	4626	+	TGME49_222370	0
TGME49_chrII	1077535	1079191	1657	239.275	237.146	1117	Promoter (<=1kb)	423	1078765	1083390	4626	+	TGME49_222370	0
TGME49_chrII	1077535	1079191	1657	105.199	103.457	1520	Promoter (<=1kb)	423	1078765	1083390	4626	+	TGME49_222370	0
TGME49_chrII	1084064	1085610	1547	65.3837	63.82	486	Promoter (<=1kb)	423	1085356	1097709	12354	+	TGME49_222380	0
TGME49_chrII	1084064	1085610	1547	1200.59	1197.26	1114	Promoter (<=1kb)	423	1085356	1097709	12354	+	TGME49_222380	0
TGME49_chrII	1084064	1085610	1547	43.7528	42.3082	1397	Promoter (<=1kb)	423	1085356	1097709	12354	+	TGME49_222380	0
TGME49_chrII	1091708	1091927	220	714.879	712.039	109	Exon (TGME49_222380.R1057/TGME49_222380, exon 5 of 15)	423	1085356	1097709	12354	+	TGME49_222380	6352
TGME49_chrII	1108379	1108723	345	3.99123	2.95168	240	Promoter (<=1kb)	423	1097814	1109489	11676	-	TGME49_222385	766
TGME49_chrII	1113444	1114186	743	988.837	985.707	388	Promoter (<=1kb)	423	1111149	1113684	2536	-	TGME49_222390	0
TGME49_chrII	1114369	1114759	391	14.5425	13.334	279	Promoter (<=1kb)	423	1113981	1120690	6710	+	TGME49_222400	388
TGME49_chrII	1121591	1122021	431	7.45867	6.34732	102	Promoter (<=1kb)	423	1121979	1133818	11840	+	TGME49_222410	0
TGME49_chrII	1121591	1122021	431	8.81505	7.68167	326	Promoter (<=1kb)	423	1121979	1133818	11840	+	TGME49_222410	0
TGME49_chrII	1136846	1137050	205	8.46715	7.33924	143	Promoter (<=1kb)	423	1136426	1138704	2279	+	TGME49_222420	420
TGME49_chrII	1157468	1158772	1305	398.156	395.732	499	Promoter (<=1kb)	423	1141416	1157763	16348	-	TGME49_222430	0
TGME49_chrII	1157468	1158772	1305	103.784	102.047	984	Promoter (<=1kb)	423	1141416	1157763	16348	-	TGME49_222430	0
TGME49_chrII	1160696	1160958	263	15.8826	14.6592	124	Promoter (<=1kb)	423	1160875	1194652	33778	+	TGME49_222660	0
TGME49_chrII	1195204	1197092	1889	63.8365	62.2806	125	Promoter (<=1kb)	423	1195252	1195331	80	-	TGME49_222680	0
TGME49_chrII	1195204	1197092	1889	69.6555	68.0703	398	Promoter (<=1kb)	423	1195252	1195331	80	-	TGME49_222680	0
TGME49_chrII	1195204	1197092	1889	153.763	151.856	759	Promoter (<=1kb)	423	1195252	1195331	80	-	TGME49_222680	0
TGME49_chrII	1195204	1197092	1889	144.931	143.052	1004	Promoter (<=1kb)	423	1195252	1195331	80	-	TGME49_222680	0
TGME49_chrII	1195204	1197092	1889	125.078	123.264	1398	Promoter (<=1kb)	423	1195252	1195331	80	-	TGME49_222680	0
TGME49_chrII	1195204	1197092	1889	30.6871	29.3305	1720	Promoter (<=1kb)	423	1195252	1195331	80	-	TGME49_222680	0
TGME49_chrII	1203699	1205074	1376	8.12507	7.00264	98	Promoter (<=1kb)	423	1204472	1213478	9007	+	TGME49_222710	0
TGME49_chrII	1203699	1205074	1376	74.4533	72.8444	673	Promoter (<=1kb)	423	1204472	1213478	9007	+	TGME49_222710	0
TGME49_chrII	1203699	1205074	1376	51.0123	49.5246	907	Promoter (<=1kb)	423	1204472	1213478	9007	+	TGME49_222710	0
TGME49_chrII	1247014	1248354	1341	10.6393	9.47918	183	Promoter (<=1kb)	423	1213056	1247501	34446	-	TGME49_222800	0
TGME49_chrII	1247014	1248354	1341	75.2056	73.593	483	Promoter (<=1kb)	423	1213056	1247501	34446	-	TGME49_222800	0
TGME49_chrII	1247014	1248354	1341	38.2653	36.8553	854	Promoter (<=1kb)	423	1213056	1247501	34446	-	TGME49_222800	0
TGME49_chrII	1247014	1248354	1341	7.45867	6.34732	1190	Promoter (<=1kb)	423	1213056	1247501	34446	-	TGME49_222800	0
TGME49_chrII	1255199	1256810	1612	3.25139	2.23519	93	Promoter (<=1kb)	423	1248956	1255798	6843	-	TGME49_222840	0
TGME49_chrII	1255199	1256810	1612	330.541	328.235	661	Promoter (<=1kb)	423	1248956	1255798	6843	-	TGME49_222840	0
TGME49_chrII	1255199	1256810	1612	66.7437	65.1731	1162	Promoter (<=1kb)	423	1248956	1255798	6843	-	TGME49_222840	0
TGME49_chrII	1255199	1256810	1612	28.9382	27.5966	1454	Promoter (<=1kb)	423	1248956	1255798	6843	-	TGME49_222840	0
TGME49_chrII	1262844	1263066	223	98.7974	97.0804	106	Intron (TGME49_222860.R1065/TGME49_222860, intron 11 of 17)	423	1255940	1258419	2480	+	TGME49_222850	6904
TGME49_chrII	1271549	1272536	988	1614.53	1610.74	218	Promoter (<=1kb)	423	1259383	1271567	12185	-	TGME49_222860	0
TGME49_chrII	1271549	1272536	988	182.552	180.562	534	Promoter (<=1kb)	423	1259383	1271567	12185	-	TGME49_222860	0
TGME49_chrII	1303271	1304785	1515	27.8183	26.4858	137	Promoter (<=1kb)	423	1282794	1303893	21100	-	TGME49_222900	0
TGME49_chrII	1303271	1304785	1515	35.2861	33.8963	464	Promoter (<=1kb)	423	1282794	1303893	21100	-	TGME49_222900	0
TGME49_chrII	1303271	1304785	1515	154.788	152.878	715	Promoter (<=1kb)	423	1282794	1303893	21100	-	TGME49_222900	0
TGME49_chrII	1303271	1304785	1515	99.0768	97.3589	1102	Promoter (<=1kb)	423	1282794	1303893	21100	-	TGME49_222900	0
TGME49_chrII	1307783	1308002	220	30.1106	28.7583	110	Intron (TGME49_222910.R1069/TGME49_222910, intron 3 of 4)	423	1311345	1313132	1788	+	TGME49_222920	-3343
TGME49_chrII	1308179	1308397	219	429.53	427.058	108	Promoter (2-3kb)	423	1311345	1313132	1788	+	TGME49_222920	-2948
TGME49_chrII	1310847	1311069	223	10.998	9.83491	113	Promoter (<=1kb)	423	1311345	1313132	1788	+	TGME49_222920	-276
TGME49_chrII	1311208	1311819	612	64.4825	62.9231	191	Promoter (<=1kb)	423	1311345	1313132	1788	+	TGME49_222920	0
TGME49_chrII	1313784	1314314	531	74.4655	72.8566	319	Promoter (2-3kb)	423	1311345	1313132	1788	+	TGME49_222920	2439
TGME49_chrII	1316891	1317932	1042	40.966	39.5388	309	Promoter (<=1kb)	423	1314199	1317488	3290	-	TGME49_222930	0
TGME49_chrII	1316891	1317932	1042	205.946	203.896	726	Promoter (<=1kb)	423	1314199	1317488	3290	-	TGME49_222930	0
TGME49_chrII	1319388	1319642	255	42.6696	41.231	118	Promoter (<=1kb)	423	1319553	1322028	2476	+	TGME49_222940	0
TGME49_chrII	1325506	1326938	1433	196.627	194.601	333	Promoter (<=1kb)	423	1323379	1325771	2393	-	TGME49_222952	0
TGME49_chrII	1325506	1326938	1433	42.6367	41.1983	749	Promoter (<=1kb)	423	1323379	1325771	2393	-	TGME49_222952	0
TGME49_chrII	1325506	1326938	1433	13.4034	12.2092	1031	Promoter (<=1kb)	423	1323379	1325771	2393	-	TGME49_222952	0
TGME49_chrII	1328557	1329209	653	81.4746	79.8332	332	Promoter (<=1kb)	423	1329008	1342657	13650	+	TGME49_222960	0
TGME49_chrII	1343233	1344640	1408	43.8518	42.4055	654	Promoter (<=1kb)	423	1344192	1350438	6247	+	TGME49_222970	0
TGME49_chrII	1343233	1344640	1408	236.88	234.757	887	Promoter (<=1kb)	423	1344192	1350438	6247	+	TGME49_222970	0
TGME49_chrII	1352346	1352730	385	8.37549	7.25075	99	Exon (TGME49_500061.R362/TGME49_500061, exon 7 of 7)	423	1350555	1358420	7866	-	TGME49_500061	5690
TGME49_chrII	1352346	1352730	385	3.01732	2.00826	320	Exon (TGME49_500061.R362/TGME49_500061, exon 7 of 7)	423	1350555	1358420	7866	-	TGME49_500061	5690
TGME49_chrII	1354696	1355064	369	3.72375	2.69402	66	Exon (TGME49_500061.R362/TGME49_500061, exon 3 of 7)	423	1350555	1358420	7866	-	TGME49_500061	3356
TGME49_chrII	1357109	1357328	220	367.402	365.03	108	Promoter (1-2kb)	423	1350555	1358420	7866	-	TGME49_500061	1092
TGME49_chrII	1358499	1358774	276	14.6859	13.4744	153	Promoter (<=1kb)	423	1350555	1358420	7866	-	TGME49_500061	-79
TGME49_chrII	1365037	1365887	851	10.6393	9.47918	302	Promoter (<=1kb)	423	1360215	1365275	5061	-	TGME49_222990	0
TGME49_chrII	1365037	1365887	851	10.6393	9.47918	550	Promoter (<=1kb)	423	1360215	1365275	5061	-	TGME49_222990	0
TGME49_chrII	1365037	1365887	851	6.19903	5.1107	720	Promoter (<=1kb)	423	1360215	1365275	5061	-	TGME49_222990	0
TGME49_chrII	1367308	1368500	1193	164.24	162.301	529	Promoter (<=1kb)	423	1367930	1370619	2690	+	TGME49_223000	0
TGME49_chrII	1367308	1368500	1193	10.6393	9.47918	1001	Promoter (<=1kb)	423	1367930	1370619	2690	+	TGME49_223000	0
TGME49_chrII	1375149	1376602	1454	119.324	117.53	177	Promoter (<=1kb)	423	1371133	1375255	4123	-	TGME49_223020	0
TGME49_chrII	1375149	1376602	1454	30.0366	28.6862	650	Promoter (<=1kb)	423	1371133	1375255	4123	-	TGME49_223020	0
TGME49_chrII	1375149	1376602	1454	81.2261	79.5865	1151	Promoter (<=1kb)	423	1371133	1375255	4123	-	TGME49_223020	0
TGME49_chrII	1378210	1378621	412	27.4106	26.0802	149	Promoter (<=1kb)	423	1376888	1378645	1758	-	TGME49_223030	24
TGME49_chrII	1378816	1379085	270	41.9052	40.4725	146	Promoter (<=1kb)	423	1376888	1378645	1758	-	TGME49_223030	-171
TGME49_chrII	1381767	1382533	767	8.35952	7.23494	110	Promoter (<=1kb)	423	1379880	1382193	2314	-	TGME49_223040	0
TGME49_chrII	1381767	1382533	767	19.5645	18.3033	531	Promoter (<=1kb)	423	1379880	1382193	2314	-	TGME49_223040	0
TGME49_chrII	1385354	1385885	532	26.8169	25.4913	226	Promoter (<=1kb)	423	1385304	1387550	2247	+	TGME49_223050	50
TGME49_chrII	1389439	1390173	735	100.437	98.7135	154	Promoter (<=1kb)	423	1389376	1418917	29542	+	TGME49_223060	63
TGME49_chrII	1390460	1390935	476	11.7993	10.6236	132	Promoter (1-2kb)	423	1389376	1418917	29542	+	TGME49_223060	1084
TGME49_chrII	1420083	1421079	997	118.116	116.325	144	Promoter (<=1kb)	423	1420508	1425174	4667	+	TGME49_223070	0
TGME49_chrII	1420083	1421079	997	97.1659	95.4554	348	Promoter (<=1kb)	423	1420508	1425174	4667	+	TGME49_223070	0
TGME49_chrII	1420083	1421079	997	14.6859	13.4744	853	Promoter (<=1kb)	423	1420508	1425174	4667	+	TGME49_223070	0
TGME49_chrII	1421976	1422177	202	17.3493	16.1089	106	Promoter (1-2kb)	423	1420508	1425174	4667	+	TGME49_223070	1468
TGME49_chrII	1441133	1443464	2332	41.5117	40.0807	115	Promoter (<=1kb)	423	1426402	1441813	15412	-	TGME49_223080	0
TGME49_chrII	1441133	1443464	2332	696.115	693.297	761	Promoter (<=1kb)	423	1426402	1441813	15412	-	TGME49_223080	0
TGME49_chrII	1441133	1443464	2332	329.087	326.783	1030	Promoter (<=1kb)	423	1426402	1441813	15412	-	TGME49_223080	0
TGME49_chrII	1441133	1443464	2332	40.2425	38.8196	1680	Promoter (<=1kb)	423	1426402	1441813	15412	-	TGME49_223080	0
TGME49_chrII	1441133	1443464	2332	103.666	101.93	2026	Promoter (<=1kb)	423	1426402	1441813	15412	-	TGME49_223080	0
TGME49_chrII	1447447	1448404	958	8.73369	7.60338	148	Promoter (<=1kb)	423	1444629	1446893	2265	-	TGME49_223095	-554
TGME49_chrII	1447447	1448404	958	40.6347	39.21	470	Promoter (<=1kb)	423	1444629	1446893	2265	-	TGME49_223095	-554
TGME49_chrII	1447447	1448404	958	15.9946	14.7704	829	Promoter (<=1kb)	423	1444629	1446893	2265	-	TGME49_223095	-554
TGME49_chrII	1452741	1454953	2213	31.6987	30.3356	176	Promoter (<=1kb)	423	1448884	1453159	4276	-	TGME49_223110	0
TGME49_chrII	1452741	1454953	2213	146.336	144.453	519	Promoter (<=1kb)	423	1448884	1453159	4276	-	TGME49_223110	0
TGME49_chrII	1452741	1454953	2213	76.7338	75.114	751	Promoter (<=1kb)	423	1448884	1453159	4276	-	TGME49_223110	0
TGME49_chrII	1452741	1454953	2213	28.3549	27.0179	958	Promoter (<=1kb)	423	1448884	1453159	4276	-	TGME49_223110	0
TGME49_chrII	1452741	1454953	2213	96.615	94.907	1327	Promoter (<=1kb)	423	1448884	1453159	4276	-	TGME49_223110	0
TGME49_chrII	1452741	1454953	2213	34.3297	32.9471	1869	Promoter (<=1kb)	423	1448884	1453159	4276	-	TGME49_223110	0
TGME49_chrII	1461371	1462543	1173	327.169	324.869	488	Promoter (<=1kb)	423	1458334	1461794	3461	-	TGME49_223125	0
TGME49_chrII	1461371	1462543	1173	53.0253	51.5264	890	Promoter (<=1kb)	423	1458334	1461794	3461	-	TGME49_223125	0
TGME49_chrII	1469105	1469897	793	58.514	56.9853	340	Promoter (<=1kb)	423	1462867	1469322	6456	-	TGME49_223130	0
TGME49_chrII	1469105	1469897	793	20.6622	19.3895	626	Promoter (<=1kb)	423	1462867	1469322	6456	-	TGME49_223130	0
TGME49_chrII	1478381	1481049	2669	9.55597	8.41144	154	Distal Intergenic	423	1469476	1475491	6016	+	TGME49_223140	8905
TGME49_chrII	1478381	1481049	2669	43.9865	42.5396	819	Distal Intergenic	423	1469476	1475491	6016	+	TGME49_223140	8905
TGME49_chrII	1478381	1481049	2669	105.673	103.929	1459	Distal Intergenic	423	1469476	1475491	6016	+	TGME49_223140	8905
TGME49_chrII	1478381	1481049	2669	96.5581	94.8502	2287	Distal Intergenic	423	1469476	1475491	6016	+	TGME49_223140	8905
TGME49_chrII	1496309	1496508	200	9.89293	8.7434	156	Promoter (<=1kb)	423	1485955	1497041	11087	-	TGME49_296950	533
TGME49_chrII	1496639	1497795	1157	156.73	154.814	500	Promoter (<=1kb)	423	1485955	1497041	11087	-	TGME49_296950	0
TGME49_chrII	1496639	1497795	1157	18.2738	17.0239	825	Promoter (<=1kb)	423	1485955	1497041	11087	-	TGME49_296950	0
TGME49_chrII	1502770	1503067	298	12.5988	11.4128	153	Promoter (2-3kb)	423	1499983	1508077	8095	+	TGME49_500244	2787
TGME49_chrII	1504764	1505169	406	3.74621	2.71307	308	Exon (TGME49_500244.R250/TGME49_500244, exon 9 of 13)	423	1499983	1508077	8095	+	TGME49_500244	4781
TGME49_chrII	1508033	1508238	206	5.3209	4.25034	99	3' UTR	423	1510431	1514342	3912	-	TGME49_297060	6104
TGME49_chrII	1513499	1514989	1491	135.145	133.297	477	Promoter (<=1kb)	423	1510431	1514342	3912	-	TGME49_297060	0
TGME49_chrII	1513499	1514989	1491	143.212	141.338	702	Promoter (<=1kb)	423	1510431	1514342	3912	-	TGME49_297060	0
TGME49_chrII	1513499	1514989	1491	527.512	524.9	928	Promoter (<=1kb)	423	1510431	1514342	3912	-	TGME49_297060	0
TGME49_chrII	1513499	1514989	1491	14.141	12.9373	1351	Promoter (<=1kb)	423	1510431	1514342	3912	-	TGME49_297060	0
TGME49_chrII	1518973	1520009	1037	81.9047	80.2618	353	Promoter (<=1kb)	423	1515864	1519175	3312	-	TGME49_297070	0
TGME49_chrII	1518973	1520009	1037	104.866	103.125	557	Promoter (<=1kb)	423	1515864	1519175	3312	-	TGME49_297070	0
TGME49_chrII	1518973	1520009	1037	4.59345	3.54018	924	Promoter (<=1kb)	423	1515864	1519175	3312	-	TGME49_297070	0
TGME49_chrII	1521361	1522037	677	131.829	129.992	326	Promoter (<=1kb)	423	1521825	1524478	2654	+	TGME49_297080	0
TGME49_chrII	1526690	1526940	251	27.7188	26.3868	114	Promoter (<=1kb)	423	1525865	1527209	1345	-	TGME49_297090	269
TGME49_chrII	1527637	1528838	1202	30.5053	29.1509	364	Promoter (<=1kb)	423	1525865	1527209	1345	-	TGME49_297090	-428
TGME49_chrII	1527637	1528838	1202	61.2994	59.7572	679	Promoter (<=1kb)	423	1525865	1527209	1345	-	TGME49_297090	-428
TGME49_chrII	1527637	1528838	1202	48.0446	46.5743	912	Promoter (<=1kb)	423	1525865	1527209	1345	-	TGME49_297090	-428
TGME49_chrII	1531830	1532801	972	49.0202	47.545	326	Promoter (<=1kb)	423	1530084	1532131	2048	-	TGME49_297100	0
TGME49_chrII	1531830	1532801	972	6.50459	5.41046	867	Promoter (<=1kb)	423	1530084	1532131	2048	-	TGME49_297100	0
TGME49_chrII	1546953	1547665	713	78.7717	77.1429	178	Promoter (<=1kb)	423	1533616	1547157	13542	-	TGME49_297110	0
TGME49_chrII	1549204	1550295	1092	122.226	120.422	349	Promoter (<=1kb)	423	1549864	1554558	4695	+	TGME49_297120	0
TGME49_chrII	1549204	1550295	1092	184.671	182.675	544	Promoter (<=1kb)	423	1549864	1554558	4695	+	TGME49_297120	0
TGME49_chrII	1560086	1561601	1516	141.811	139.942	575	Promoter (<=1kb)	423	1555082	1560836	5755	-	TGME49_297130	0
TGME49_chrII	1560086	1561601	1516	328.914	326.611	803	Promoter (<=1kb)	423	1555082	1560836	5755	-	TGME49_297130	0
TGME49_chrII	1575615	1577305	1691	184.401	182.405	328	Promoter (<=1kb)	423	1568714	1576706	7993	-	TGME49_297150	0
TGME49_chrII	1575615	1577305	1691	31.2275	29.8667	817	Promoter (<=1kb)	423	1568714	1576706	7993	-	TGME49_297150	0
TGME49_chrII	1575615	1577305	1691	14.2586	13.0521	1354	Promoter (<=1kb)	423	1568714	1576706	7993	-	TGME49_297150	0
TGME49_chrII	1583005	1584424	1420	3.67806	2.64899	48	Promoter (<=1kb)	423	1578949	1584184	5236	-	TGME49_297160	0
TGME49_chrII	1583005	1584424	1420	62.0575	60.5104	498	Promoter (<=1kb)	423	1578949	1584184	5236	-	TGME49_297160	0
TGME49_chrII	1583005	1584424	1420	21.2608	19.983	826	Promoter (<=1kb)	423	1578949	1584184	5236	-	TGME49_297160	0
TGME49_chrII	1583005	1584424	1420	68.2604	66.6823	1273	Promoter (<=1kb)	423	1578949	1584184	5236	-	TGME49_297160	0
TGME49_chrII	1585114	1586295	1182	2.38669	1.39933	50	Promoter (<=1kb)	423	1586245	1590634	4390	+	TGME49_297170	0
TGME49_chrII	1585114	1586295	1182	15.9178	14.6941	302	Promoter (<=1kb)	423	1586245	1590634	4390	+	TGME49_297170	0
TGME49_chrII	1585114	1586295	1182	19.2162	17.957	838	Promoter (<=1kb)	423	1586245	1590634	4390	+	TGME49_297170	0
TGME49_chrII	1585114	1586295	1182	32.3663	30.9972	1038	Promoter (<=1kb)	423	1586245	1590634	4390	+	TGME49_297170	0
TGME49_chrII	1599649	1601623	1975	4.11496	3.07374	48	Promoter (<=1kb)	423	1591536	1600351	8816	-	TGME49_297180	0
TGME49_chrII	1599649	1601623	1975	187.288	185.285	333	Promoter (<=1kb)	423	1591536	1600351	8816	-	TGME49_297180	0
TGME49_chrII	1599649	1601623	1975	184.373	182.378	552	Promoter (<=1kb)	423	1591536	1600351	8816	-	TGME49_297180	0
TGME49_chrII	1599649	1601623	1975	49.7133	48.2329	780	Promoter (<=1kb)	423	1591536	1600351	8816	-	TGME49_297180	0
TGME49_chrII	1599649	1601623	1975	6.34949	5.25961	1123	Promoter (<=1kb)	423	1591536	1600351	8816	-	TGME49_297180	0
TGME49_chrII	1599649	1601623	1975	8.40661	7.28156	1254	Promoter (<=1kb)	423	1591536	1600351	8816	-	TGME49_297180	0
TGME49_chrII	1599649	1601623	1975	19.799	18.5348	1563	Promoter (<=1kb)	423	1591536	1600351	8816	-	TGME49_297180	0
TGME49_chrII	1599649	1601623	1975	30.4618	29.1076	1832	Promoter (<=1kb)	423	1591536	1600351	8816	-	TGME49_297180	0
TGME49_chrII	1603438	1604131	694	8.69779	7.5678	106	Promoter (<=1kb)	423	1603113	1603889	777	-	TGME49_297190	0
TGME49_chrII	1603438	1604131	694	113.019	111.248	342	Promoter (<=1kb)	423	1603113	1603889	777	-	TGME49_297190	0
TGME49_chrII	1603438	1604131	694	29.3323	27.9871	551	Promoter (<=1kb)	423	1603113	1603889	777	-	TGME49_297190	0
TGME49_chrII	1626993	1628065	1073	11.7993	10.6236	265	Promoter (<=1kb)	423	1619795	1627647	7853	-	TGME49_297220	0
TGME49_chrII	1626993	1628065	1073	101.26	99.533	726	Promoter (<=1kb)	423	1619795	1627647	7853	-	TGME49_297220	0
TGME49_chrII	1644197	1645566	1370	32.3663	30.9972	240	Promoter (<=1kb)	423	1636541	1644937	8397	-	TGME49_297245	0
TGME49_chrII	1644197	1645566	1370	235.839	233.718	661	Promoter (<=1kb)	423	1636541	1644937	8397	-	TGME49_297245	0
TGME49_chrII	1644197	1645566	1370	19.2162	17.957	1212	Promoter (<=1kb)	423	1636541	1644937	8397	-	TGME49_297245	0
TGME49_chrII	1654033	1654270	238	7.35869	6.25075	109	Promoter (<=1kb)	423	1652301	1653240	940	-	TGME49_297280	-793
TGME49_chrII	1654597	1655413	817	23.2747	21.9788	124	Promoter (<=1kb)	423	1654364	1655432	1069	-	TGME49_500003	19
TGME49_chrII	1654597	1655413	817	24.1551	22.8529	473	Promoter (<=1kb)	423	1654364	1655432	1069	-	TGME49_500003	19
TGME49_chrII	1657751	1658486	736	260.036	257.864	265	Promoter (<=1kb)	423	1656620	1657943	1324	-	TGME49_297290	0
TGME49_chrII	1657751	1658486	736	2.69142	1.69135	605	Promoter (<=1kb)	423	1656620	1657943	1324	-	TGME49_297290	0
TGME49_chrII	1666732	1667193	462	14.2586	13.0521	150	Exon (TGME49_297310.R3403/TGME49_297310, exon 5 of 6)	423	1663160	1668888	5729	+	TGME49_297310	3572
TGME49_chrII	1679063	1679683	621	43.8518	42.4055	170	Promoter (<=1kb)	423	1668960	1679191	10232	-	TGME49_297320	0
TGME49_chrII	1693658	1694269	612	31.2165	29.8572	288	Promoter (1-2kb)	423	1681377	1695340	13964	-	TGME49_297330	1071
TGME49_chrII	1693658	1694269	612	12.8297	11.642	500	Promoter (1-2kb)	423	1681377	1695340	13964	-	TGME49_297330	1071
TGME49_chrII	1696977	1698856	1880	23.1219	21.8285	230	Promoter (<=1kb)	423	1695518	1697998	2481	-	TGME49_500219	0
TGME49_chrII	1696977	1698856	1880	43.8439	42.399	474	Promoter (<=1kb)	423	1695518	1697998	2481	-	TGME49_500219	0
TGME49_chrII	1696977	1698856	1880	127.319	125.497	890	Promoter (<=1kb)	423	1695518	1697998	2481	-	TGME49_500219	0
TGME49_chrII	1696977	1698856	1880	433.197	430.719	1128	Promoter (<=1kb)	423	1695518	1697998	2481	-	TGME49_500219	0
TGME49_chrII	1696977	1698856	1880	282.712	280.494	1409	Promoter (<=1kb)	423	1695518	1697998	2481	-	TGME49_500219	0
TGME49_chrII	1696977	1698856	1880	8.6315	7.50211	1762	Promoter (<=1kb)	423	1695518	1697998	2481	-	TGME49_500219	0
TGME49_chrII	1699057	1699267	211	5.86043	4.78105	43	Promoter (1-2kb)	423	1695518	1697998	2481	-	TGME49_500219	-1059
TGME49_chrII	1700058	1701774	1717	27.6741	26.3423	103	Promoter (<=1kb)	423	1700892	1709465	8574	+	TGME49_297340	0
TGME49_chrII	1700058	1701774	1717	50.0927	48.6108	350	Promoter (<=1kb)	423	1700892	1709465	8574	+	TGME49_297340	0
TGME49_chrII	1700058	1701774	1717	26.3825	25.0606	589	Promoter (<=1kb)	423	1700892	1709465	8574	+	TGME49_297340	0
TGME49_chrII	1700058	1701774	1717	5.22075	4.15407	852	Promoter (<=1kb)	423	1700892	1709465	8574	+	TGME49_297340	0
TGME49_chrII	1700058	1701774	1717	27.9914	26.6563	1127	Promoter (<=1kb)	423	1700892	1709465	8574	+	TGME49_297340	0
TGME49_chrII	1700058	1701774	1717	40.2293	38.8065	1576	Promoter (<=1kb)	423	1700892	1709465	8574	+	TGME49_297340	0
TGME49_chrII	1710597	1711568	972	145.649	143.768	501	Promoter (<=1kb)	423	1709200	1711070	1871	-	TGME49_297350	0
TGME49_chrII	1725678	1725877	200	3.74621	2.71307	99	Promoter (<=1kb)	423	1722259	1726390	4132	-	TGME49_293368	513
TGME49_chrII	1732800	1733097	298	3.50839	2.48185	99	Exon (TGME49_500358.R148/TGME49_500358, exon 20 of 26)	423	1727191	1727412	222	-	TGME49_293372	-5388
TGME49_chrII	1746002	1747017	1016	116.96	115.175	500	Promoter (<=1kb)	423	1729415	1746370	16956	-	TGME49_500358	0
TGME49_chrII	1746002	1747017	1016	3.17183	2.15695	968	Promoter (<=1kb)	423	1729415	1746370	16956	-	TGME49_500358	0
TGME49_chrII	1747208	1748873	1666	44.7487	43.2975	355	Promoter (<=1kb)	423	1748256	1754049	5794	+	TGME49_297400	0
TGME49_chrII	1747208	1748873	1666	166.25	164.305	712	Promoter (<=1kb)	423	1748256	1754049	5794	+	TGME49_297400	0
TGME49_chrII	1747208	1748873	1666	321.938	319.647	953	Promoter (<=1kb)	423	1748256	1754049	5794	+	TGME49_297400	0
TGME49_chrII	1747208	1748873	1666	159.443	157.519	1173	Promoter (<=1kb)	423	1748256	1754049	5794	+	TGME49_297400	0
TGME49_chrII	1770640	1770998	359	7.07022	5.9677	129	Promoter (1-2kb)	423	1758778	1772992	14215	-	TGME49_297420	1994
TGME49_chrII	1772126	1773633	1508	276.612	274.408	497	Promoter (<=1kb)	423	1758778	1772992	14215	-	TGME49_297420	0
TGME49_chrII	1772126	1773633	1508	192.408	190.392	712	Promoter (<=1kb)	423	1758778	1772992	14215	-	TGME49_297420	0
TGME49_chrII	1772126	1773633	1508	740.676	737.806	973	Promoter (<=1kb)	423	1758778	1772992	14215	-	TGME49_297420	0
TGME49_chrII	1779307	1779540	234	5.7359	4.65792	112	Promoter (<=1kb)	423	1778357	1780473	2117	-	TGME49_500162	933
TGME49_chrII	1780846	1781470	625	7.1359	6.03015	100	Promoter (<=1kb)	423	1778357	1780473	2117	-	TGME49_500162	-373
TGME49_chrII	1780846	1781470	625	7.83759	6.72035	487	Promoter (<=1kb)	423	1778357	1780473	2117	-	TGME49_500162	-373
TGME49_chrII	1782570	1783825	1256	81.8926	80.2498	324	Promoter (<=1kb)	423	1782621	1792471	9851	+	TGME49_500230	0
TGME49_chrII	1782570	1783825	1256	105.727	103.983	536	Promoter (<=1kb)	423	1782621	1792471	9851	+	TGME49_500230	0
TGME49_chrII	1782570	1783825	1256	31.0593	29.7008	758	Promoter (<=1kb)	423	1782621	1792471	9851	+	TGME49_500230	0
TGME49_chrII	1782570	1783825	1256	15.0847	13.8703	976	Promoter (<=1kb)	423	1782621	1792471	9851	+	TGME49_500230	0
TGME49_chrII	1788847	1789439	593	10.2634	9.10855	476	Exon (TGME49_500230.R236/TGME49_500230, exon 4 of 6)	423	1782621	1792471	9851	+	TGME49_500230	6226
TGME49_chrII	1799554	1799838	285	27.3232	25.9948	158	Promoter (<=1kb)	423	1792663	1799643	6981	-	TGME49_297460	0
TGME49_chrII	1801952	1803155	1204	295.594	293.352	492	Promoter (<=1kb)	423	1804059	1812460	8402	+	TGME49_297470	-904
TGME49_chrII	1801952	1803155	1204	66.676	65.1057	855	Promoter (<=1kb)	423	1804059	1812460	8402	+	TGME49_297470	-904
TGME49_chrII	1803328	1803760	433	22.5059	21.2176	281	Promoter (<=1kb)	423	1804059	1812460	8402	+	TGME49_297470	-299
TGME49_chrII	1803897	1804301	405	14.9229	13.7097	140	Promoter (<=1kb)	423	1804059	1812460	8402	+	TGME49_297470	0
TGME49_chrII	1838809	1839955	1147	896.559	893.526	565	Promoter (<=1kb)	423	1830681	1839310	8630	-	TGME49_297500	0
TGME49_chrII	1847095	1847313	219	42.5886	41.1503	110	Downstream (<1kb)	423	1839533	1846849	7317	+	TGME49_297510	7562
TGME49_chrII	1859580	1860659	1080	62.0304	60.4834	458	Promoter (<=1kb)	423	1847352	1860190	12839	-	TGME49_297520	0
TGME49_chrII	1859580	1860659	1080	381.353	378.958	725	Promoter (<=1kb)	423	1847352	1860190	12839	-	TGME49_297520	0
TGME49_chrII	1879951	1880169	219	159.535	157.61	107	3' UTR	423	1885702	1887515	1814	+	TGME49_297643	-5533
TGME49_chrII	1885505	1886682	1178	17.3493	16.1089	259	Promoter (<=1kb)	423	1885702	1887515	1814	+	TGME49_297643	0
TGME49_chrII	1885505	1886682	1178	89.1305	87.4544	485	Promoter (<=1kb)	423	1885702	1887515	1814	+	TGME49_297643	0
TGME49_chrII	1885505	1886682	1178	21.6475	20.3658	897	Promoter (<=1kb)	423	1885702	1887515	1814	+	TGME49_297643	0
TGME49_chrII	1900784	1901174	391	9.40476	8.26378	155	Promoter (<=1kb)	423	1892745	1902024	9280	-	TGME49_297650	850
TGME49_chrII	1901530	1903451	1922	351.657	349.313	547	Promoter (<=1kb)	423	1892745	1902024	9280	-	TGME49_297650	0
TGME49_chrII	1901530	1903451	1922	216.6	214.523	793	Promoter (<=1kb)	423	1892745	1902024	9280	-	TGME49_297650	0
TGME49_chrII	1901530	1903451	1922	119.892	118.096	1213	Promoter (<=1kb)	423	1892745	1902024	9280	-	TGME49_297650	0
TGME49_chrII	1901530	1903451	1922	26.1484	24.8294	1604	Promoter (<=1kb)	423	1892745	1902024	9280	-	TGME49_297650	0
TGME49_chrII	1901530	1903451	1922	8.9293	7.79485	1827	Promoter (<=1kb)	423	1892745	1902024	9280	-	TGME49_297650	0
TGME49_chrII	1913864	1915196	1333	75.2764	73.6636	200	Promoter (<=1kb)	423	1912772	1914333	1562	-	TGME49_500413	0
TGME49_chrII	1913864	1915196	1333	319.56	317.274	557	Promoter (<=1kb)	423	1912772	1914333	1562	-	TGME49_500413	0
TGME49_chrII	1913864	1915196	1333	17.3109	16.0725	1173	Promoter (<=1kb)	423	1912772	1914333	1562	-	TGME49_500413	0
TGME49_chrII	1916916	1917287	372	11.9811	10.804	116	Promoter (<=1kb)	423	1915302	1916603	1302	-	TGME49_297680	-313
TGME49_chrII	1917784	1918176	393	37.6656	36.2597	194	Promoter (1-2kb)	423	1915302	1916603	1302	-	TGME49_297680	-1181
TGME49_chrII	1928156	1929015	860	4.18667	3.1445	87	Promoter (<=1kb)	423	1918182	1928461	10280	-	TGME49_297690	0
TGME49_chrII	1928156	1929015	860	72.5678	70.9684	559	Promoter (<=1kb)	423	1918182	1928461	10280	-	TGME49_297690	0
TGME49_chrII	1929931	1930329	399	24.1838	22.8799	114	Promoter (<=1kb)	423	1931296	1937870	6575	+	TGME49_297710	-967
TGME49_chrII	1930664	1931565	902	112.132	110.364	361	Promoter (<=1kb)	423	1931296	1937870	6575	+	TGME49_297710	0
TGME49_chrII	1930664	1931565	902	271.434	269.239	568	Promoter (<=1kb)	423	1931296	1937870	6575	+	TGME49_297710	0
TGME49_chrII	1939160	1940088	929	102.084	100.354	490	Promoter (<=1kb)	423	1939769	1954372	14604	+	TGME49_297720	0
TGME49_chrII	1950192	1950410	219	53.0253	51.5264	106	Intron (TGME49_297720-t26_1/TGME49_297720, intron 14 of 17)	423	1954783	1955364	582	-	TGME49_297725	4954
TGME49_chrII	1955869	1957104	1236	191.259	189.246	319	Promoter (<=1kb)	423	1956279	1957296	1018	+	TGME49_500208	0
TGME49_chrII	1955869	1957104	1236	47.7137	46.2447	578	Promoter (<=1kb)	423	1956279	1957296	1018	+	TGME49_500208	0
TGME49_chrII	1955869	1957104	1236	72.7914	71.1912	820	Promoter (<=1kb)	423	1956279	1957296	1018	+	TGME49_500208	0
TGME49_chrII	1955869	1957104	1236	7.22904	6.12236	1126	Promoter (<=1kb)	423	1956279	1957296	1018	+	TGME49_500208	0
TGME49_chrII	1960361	1960777	417	10.2634	9.10855	103	Promoter (<=1kb)	423	1957748	1960380	2633	-	TGME49_297730	0
TGME49_chrII	1980707	1981566	860	135.694	133.844	329	Promoter (<=1kb)	423	1961472	1980903	19432	-	TGME49_297745	0
TGME49_chrII	1980707	1981566	860	16.8938	15.6582	727	Promoter (<=1kb)	423	1961472	1980903	19432	-	TGME49_297745	0
TGME49_chrII	1983852	1984930	1079	6.19903	5.1107	141	Promoter (<=1kb)	423	1984742	1989298	4557	+	TGME49_297770	0
TGME49_chrII	1983852	1984930	1079	30.103	28.7507	489	Promoter (<=1kb)	423	1984742	1989298	4557	+	TGME49_297770	0
TGME49_chrII	1983852	1984930	1079	25.7516	24.4346	774	Promoter (<=1kb)	423	1984742	1989298	4557	+	TGME49_297770	0
TGME49_chrII	1989922	1990349	428	69.9888	68.4014	125	Promoter (<=1kb)	423	1990144	2001147	11004	+	TGME49_297780	0
TGME49_chrII	2003886	2005233	1348	453.111	450.605	708	Promoter (<=1kb)	423	2001464	2004614	3151	-	TGME49_297790	0
TGME49_chrII	2003886	2005233	1348	88.8089	87.1348	1013	Promoter (<=1kb)	423	2001464	2004614	3151	-	TGME49_297790	0
TGME49_chrII	2026018	2026828	811	11.0206	9.85525	238	Promoter (<=1kb)	423	2006362	2026604	20243	-	TGME49_297800	0
TGME49_chrII	2026018	2026828	811	54.3813	52.8747	654	Promoter (<=1kb)	423	2006362	2026604	20243	-	TGME49_297800	0
TGME49_chrII	2027445	2028014	570	6.41109	5.32053	49	Promoter (<=1kb)	423	2006362	2026604	20243	-	TGME49_297800	-841
TGME49_chrII	2027445	2028014	570	4.34602	3.29881	297	Promoter (<=1kb)	423	2006362	2026604	20243	-	TGME49_297800	-841
TGME49_chrII	2029147	2029748	602	46.4909	45.029	316	Promoter (2-3kb)	423	2006362	2026604	20243	-	TGME49_297800	-2543
TGME49_chrII	2032231	2032456	226	28.8022	27.4612	106	Distal Intergenic	423	2006362	2026604	20243	-	TGME49_297800	-5627
TGME49_chrII	2034842	2035701	860	429.766	427.293	508	Downstream (<1kb)	423	2036089	2039335	3247	-	TGME49_297810	3634
TGME49_chrII	2038889	2039791	903	41.1731	39.7449	178	Promoter (<=1kb)	423	2036089	2039335	3247	-	TGME49_297810	0
TGME49_chrII	2038889	2039791	903	494.273	491.705	545	Promoter (<=1kb)	423	2036089	2039335	3247	-	TGME49_297810	0
TGME49_chrII	2060304	2061198	895	28.9929	27.6495	325	Promoter (<=1kb)	423	2053484	2060479	6996	-	TGME49_297830	0
TGME49_chrII	2060304	2061198	895	26.8169	25.4913	563	Promoter (<=1kb)	423	2053484	2060479	6996	-	TGME49_297830	0
TGME49_chrII	2068694	2069948	1255	436.267	433.785	563	Exon (TGME49_297840-t26_1/TGME49_297840, exon 8 of 17)	423	2062272	2075861	13590	-	TGME49_297840	5913
TGME49_chrII	2068694	2069948	1255	5.3209	4.25034	943	Exon (TGME49_297840-t26_1/TGME49_297840, exon 8 of 17)	423	2062272	2075861	13590	-	TGME49_297840	5913
TGME49_chrII	2075591	2076468	878	34.6855	33.2998	140	Promoter (<=1kb)	423	2062272	2075861	13590	-	TGME49_297840	0
TGME49_chrII	2075591	2076468	878	57.1257	55.6043	346	Promoter (<=1kb)	423	2062272	2075861	13590	-	TGME49_297840	0
TGME49_chrII	2075591	2076468	878	44.488	43.0378	596	Promoter (<=1kb)	423	2062272	2075861	13590	-	TGME49_297840	0
TGME49_chrII	2078686	2079473	788	34.0066	32.6269	252	Promoter (<=1kb)	423	2079089	2081125	2037	+	TGME49_297845	0
TGME49_chrII	2081313	2082480	1168	126.348	124.529	330	Promoter (<=1kb)	423	2082155	2085413	3259	+	TGME49_297850	0
TGME49_chrII	2081313	2082480	1168	141.378	139.51	573	Promoter (<=1kb)	423	2082155	2085413	3259	+	TGME49_297850	0
TGME49_chrII	2081313	2082480	1168	111.962	110.194	785	Promoter (<=1kb)	423	2082155	2085413	3259	+	TGME49_297850	0
TGME49_chrII	2091604	2092024	421	45.6212	44.1652	312	Promoter (<=1kb)	423	2086374	2091808	5435	-	TGME49_297870	0
TGME49_chrII	2094592	2096173	1582	1345.86	1342.36	548	Promoter (<=1kb)	423	2092775	2094971	2197	-	TGME49_297880	0
TGME49_chrII	2094592	2096173	1582	405.668	403.233	1249	Promoter (<=1kb)	423	2092775	2094971	2197	-	TGME49_297880	0
TGME49_chrII	2101789	2103536	1748	29.713	28.3644	275	Promoter (<=1kb)	423	2102968	2109008	6041	+	TGME49_297900	0
TGME49_chrII	2101789	2103536	1748	131.199	129.364	846	Promoter (<=1kb)	423	2102968	2109008	6041	+	TGME49_297900	0
TGME49_chrII	2101789	2103536	1748	176.328	174.355	1095	Promoter (<=1kb)	423	2102968	2109008	6041	+	TGME49_297900	0
TGME49_chrII	2101789	2103536	1748	135.998	134.147	1305	Promoter (<=1kb)	423	2102968	2109008	6041	+	TGME49_297900	0
TGME49_chrII	2111606	2112691	1086	16.3258	15.0976	164	Promoter (<=1kb)	423	2112543	2116058	3516	+	TGME49_297920	0
TGME49_chrII	2111606	2112691	1086	191.401	189.387	530	Promoter (<=1kb)	423	2112543	2116058	3516	+	TGME49_297920	0
TGME49_chrII	2111606	2112691	1086	91.5236	89.8369	756	Promoter (<=1kb)	423	2112543	2116058	3516	+	TGME49_297920	0
TGME49_chrII	2117881	2118552	672	13.8362	12.6348	136	Promoter (<=1kb)	423	2118285	2123513	5229	+	TGME49_297925	0
TGME49_chrII	2117881	2118552	672	35.8655	34.4716	340	Promoter (<=1kb)	423	2118285	2123513	5229	+	TGME49_297925	0
TGME49_chrII	2117881	2118552	672	32.3663	30.9972	535	Promoter (<=1kb)	423	2118285	2123513	5229	+	TGME49_297925	0
TGME49_chrII	2128572	2128946	375	22.1464	20.8601	243	Promoter (<=1kb)	423	2123578	2129534	5957	-	TGME49_297940	588
TGME49_chrII	2129093	2130879	1787	13.4187	12.2224	112	Promoter (<=1kb)	423	2123578	2129534	5957	-	TGME49_297940	0
TGME49_chrII	2129093	2130879	1787	41.3377	39.9074	539	Promoter (<=1kb)	423	2123578	2129534	5957	-	TGME49_297940	0
TGME49_chrII	2129093	2130879	1787	131.235	129.399	888	Promoter (<=1kb)	423	2123578	2129534	5957	-	TGME49_297940	0
TGME49_chrII	2129093	2130879	1787	32.3663	30.9972	1141	Promoter (<=1kb)	423	2123578	2129534	5957	-	TGME49_297940	0
TGME49_chrII	2129093	2130879	1787	24.7017	23.3934	1501	Promoter (<=1kb)	423	2123578	2129534	5957	-	TGME49_297940	0
TGME49_chrII	2143025	2144505	1481	19.683	18.4212	287	Promoter (<=1kb)	423	2130812	2144691	13880	-	TGME49_297960	186
TGME49_chrII	2143025	2144505	1481	19.6342	18.3726	534	Promoter (<=1kb)	423	2130812	2144691	13880	-	TGME49_297960	186
TGME49_chrII	2143025	2144505	1481	59.5173	57.9839	935	Promoter (<=1kb)	423	2130812	2144691	13880	-	TGME49_297960	186
TGME49_chrII	2143025	2144505	1481	40.4079	38.9843	1161	Promoter (<=1kb)	423	2130812	2144691	13880	-	TGME49_297960	186
TGME49_chrII	2145215	2146535	1321	6.05195	4.96786	280	Promoter (<=1kb)	423	2146311	2155633	9323	+	TGME49_297970	0
TGME49_chrII	2145215	2146535	1321	27.9696	26.6347	658	Promoter (<=1kb)	423	2146311	2155633	9323	+	TGME49_297970	0
TGME49_chrII	2145215	2146535	1321	29.0852	27.7412	1171	Promoter (<=1kb)	423	2146311	2155633	9323	+	TGME49_297970	0
TGME49_chrII	2159139	2160291	1153	388.9	386.492	357	Promoter (<=1kb)	423	2156332	2159385	3054	-	TGME49_297980	0
TGME49_chrII	2159139	2160291	1153	290.649	288.416	593	Promoter (<=1kb)	423	2156332	2159385	3054	-	TGME49_297980	0
TGME49_chrII	2159139	2160291	1153	189.208	187.2	820	Promoter (<=1kb)	423	2156332	2159385	3054	-	TGME49_297980	0
TGME49_chrII	2160584	2161427	844	20.8883	19.6143	293	Promoter (<=1kb)	423	2161305	2161376	72	-	TGME49_298000	0
TGME49_chrII	2160584	2161427	844	8.37346	7.24875	543	Promoter (<=1kb)	423	2161305	2161376	72	-	TGME49_298000	0
TGME49_chrII	2160584	2161427	844	6.32711	5.2375	761	Promoter (<=1kb)	423	2161305	2161376	72	-	TGME49_298000	0
TGME49_chrII	2194827	2197172	2346	61.3219	59.7786	290	Promoter (<=1kb)	423	2162238	2195271	33034	-	TGME49_298010	0
TGME49_chrII	2194827	2197172	2346	41.3377	39.9074	606	Promoter (<=1kb)	423	2162238	2195271	33034	-	TGME49_298010	0
TGME49_chrII	2194827	2197172	2346	38.8734	37.4593	1086	Promoter (<=1kb)	423	2162238	2195271	33034	-	TGME49_298010	0
TGME49_chrII	2194827	2197172	2346	15.9965	14.7705	1393	Promoter (<=1kb)	423	2162238	2195271	33034	-	TGME49_298010	0
TGME49_chrII	2194827	2197172	2346	14.6859	13.4744	1805	Promoter (<=1kb)	423	2162238	2195271	33034	-	TGME49_298010	0
TGME49_chrII	2194827	2197172	2346	59.212	57.6798	2201	Promoter (<=1kb)	423	2162238	2195271	33034	-	TGME49_298010	0
TGME49_chrII	2211671	2212415	745	16.4428	15.212	132	Promoter (<=1kb)	423	2212242	2218660	6419	+	TGME49_298030	0
TGME49_chrII	2211671	2212415	745	47.7137	46.2447	477	Promoter (<=1kb)	423	2212242	2218660	6419	+	TGME49_298030	0
TGME49_chrII	2224907	2225691	785	45.1272	43.6733	308	Promoter (<=1kb)	423	2221209	2225126	3918	-	TGME49_298040	0
TGME49_chrII	2234902	2235535	634	2.53624	1.54251	62	Promoter (2-3kb)	423	2237617	2249016	11400	+	TGME49_298060	-2082
TGME49_chrII	2234902	2235535	634	102.623	100.891	466	Promoter (2-3kb)	423	2237617	2249016	11400	+	TGME49_298060	-2082
TGME49_chrII	2236911	2238114	1204	646.705	643.942	658	Promoter (<=1kb)	423	2237617	2249016	11400	+	TGME49_298060	0
TGME49_chrII	2236911	2238114	1204	21.2052	19.9277	1041	Promoter (<=1kb)	423	2237617	2249016	11400	+	TGME49_298060	0
TGME49_chrII	2291291	2291511	221	256.885	254.72	109	Promoter (1-2kb)	423	2290013	2295265	5253	+	TGME49_298070	1278
TGME49_chrII	2298800	2299736	937	362.18	359.818	385	Promoter (<=1kb)	423	2299134	2299373	240	+	TGME49_298080	0
TGME49_chrII	2298800	2299736	937	31.2841	29.923	644	Promoter (<=1kb)	423	2299134	2299373	240	+	TGME49_298080	0
TGME49_chrII	2300454	2300814	361	6.37489	5.28469	194	Promoter (<=1kb)	423	2299556	2300801	1246	+	TGME49_298090	898
TGME49_chrII	2301715	2302468	754	2.51086	1.51761	180	Promoter (2-3kb)	423	2299556	2300801	1246	+	TGME49_298090	2159
TGME49_chrII	2301715	2302468	754	35.4096	34.0192	605	Promoter (2-3kb)	423	2299556	2300801	1246	+	TGME49_298090	2159
TGME49_chrII	2307440	2307658	219	4.76849	3.7101	196	Distal Intergenic	423	2299556	2300801	1246	+	TGME49_298090	7884
TGME49_chrII	2321711	2321931	221	71.1516	69.5593	110	Distal Intergenic	423	2299556	2300801	1246	+	TGME49_298090	22155
TGME49_chrII	2322756	2324596	1841	16.1593	14.9322	129	Distal Intergenic	423	2299556	2300801	1246	+	TGME49_298090	23200
TGME49_chrII	2322756	2324596	1841	31.1449	29.786	387	Distal Intergenic	423	2299556	2300801	1246	+	TGME49_298090	23200
TGME49_chrII	2322756	2324596	1841	155.437	153.526	1063	Distal Intergenic	423	2299556	2300801	1246	+	TGME49_298090	23200
TGME49_chrII	2322756	2324596	1841	96.4249	94.7175	1402	Distal Intergenic	423	2299556	2300801	1246	+	TGME49_298090	23200
TGME49_chrIII	35506	36747	1242	76.5826	74.9643	306	Promoter (<=1kb)	424	34755	35746	992	-	TGME49_276230	0
TGME49_chrIII	35506	36747	1242	81.133	79.4936	523	Promoter (<=1kb)	424	34755	35746	992	-	TGME49_276230	0
TGME49_chrIII	35506	36747	1242	32.7391	31.3682	947	Promoter (<=1kb)	424	34755	35746	992	-	TGME49_276230	0
TGME49_chrIII	37461	38502	1042	9.37039	8.22969	194	Promoter (<=1kb)	424	38038	42324	4287	+	TGME49_276220	0
TGME49_chrIII	37461	38502	1042	155.045	153.135	491	Promoter (<=1kb)	424	38038	42324	4287	+	TGME49_276220	0
TGME49_chrIII	37461	38502	1042	22.6969	21.4059	851	Promoter (<=1kb)	424	38038	42324	4287	+	TGME49_276220	0
TGME49_chrIII	42062	42661	600	45.9477	44.4892	294	Promoter (<=1kb)	424	42689	48182	5494	+	TGME49_276210	-28
TGME49_chrIII	43086	43499	414	15.5549	14.3337	141	Promoter (<=1kb)	424	42689	48182	5494	+	TGME49_276210	397
TGME49_chrIII	48609	50251	1643	61.0657	59.5243	522	Promoter (<=1kb)	424	49436	64807	15372	+	TGME49_276200	0
TGME49_chrIII	48609	50251	1643	104.93	103.189	868	Promoter (<=1kb)	424	49436	64807	15372	+	TGME49_276200	0
TGME49_chrIII	64988	65823	836	162.353	160.42	341	3' UTR	424	64912	70453	5542	-	TGME49_276190	4630
TGME49_chrIII	65977	66195	219	136.094	134.243	105	Exon (TGME49_276190-t26_1/TGME49_276190, exon 5 of 6)	424	64912	70453	5542	-	TGME49_276190	4258
TGME49_chrIII	69880	71044	1165	21.7077	20.4256	227	Promoter (<=1kb)	424	64912	70453	5542	-	TGME49_276190	0
TGME49_chrIII	69880	71044	1165	55.9944	54.4795	655	Promoter (<=1kb)	424	64912	70453	5542	-	TGME49_276190	0
TGME49_chrIII	73219	73843	625	60.6161	59.0764	301	Promoter (<=1kb)	424	73595	92418	18824	+	TGME49_276180	0
TGME49_chrIII	92322	94762	2441	38.9828	37.5682	126	Promoter (<=1kb)	424	93157	107902	14746	+	TGME49_276170	0
TGME49_chrIII	92322	94762	2441	523.793	521.187	738	Promoter (<=1kb)	424	93157	107902	14746	+	TGME49_276170	0
TGME49_chrIII	92322	94762	2441	55.0668	53.5565	1109	Promoter (<=1kb)	424	93157	107902	14746	+	TGME49_276170	0
TGME49_chrIII	92322	94762	2441	52.0744	50.5815	1331	Promoter (<=1kb)	424	93157	107902	14746	+	TGME49_276170	0
TGME49_chrIII	92322	94762	2441	191.415	189.401	1888	Promoter (<=1kb)	424	93157	107902	14746	+	TGME49_276170	0
TGME49_chrIII	92322	94762	2441	29.188	27.8435	2179	Promoter (<=1kb)	424	93157	107902	14746	+	TGME49_276170	0
TGME49_chrIII	108745	109362	618	13.4187	12.2224	301	Promoter (<=1kb)	424	110018	118999	8982	+	TGME49_276155	-656
TGME49_chrIII	122144	123981	1838	17.5947	16.3527	234	Promoter (<=1kb)	424	119716	123248	3533	-	TGME49_276140	0
TGME49_chrIII	122144	123981	1838	58.6048	57.0758	598	Promoter (<=1kb)	424	119716	123248	3533	-	TGME49_276140	0
TGME49_chrIII	122144	123981	1838	727.924	725.069	1218	Promoter (<=1kb)	424	119716	123248	3533	-	TGME49_276140	0
TGME49_chrIII	122144	123981	1838	244.039	241.901	1482	Promoter (<=1kb)	424	119716	123248	3533	-	TGME49_276140	0
TGME49_chrIII	135270	136416	1147	38.2653	36.8553	132	Promoter (<=1kb)	424	125876	135740	9865	-	TGME49_276130	0
TGME49_chrIII	135270	136416	1147	27.8974	26.5629	312	Promoter (<=1kb)	424	125876	135740	9865	-	TGME49_276130	0
TGME49_chrIII	135270	136416	1147	29.5461	28.1983	581	Promoter (<=1kb)	424	125876	135740	9865	-	TGME49_276130	0
TGME49_chrIII	135270	136416	1147	18.7428	17.4883	858	Promoter (<=1kb)	424	125876	135740	9865	-	TGME49_276130	0
TGME49_chrIII	141498	141886	389	6.19903	5.1107	144	Promoter (<=1kb)	424	141663	144143	2481	+	TGME49_276110	0
TGME49_chrIII	144835	145068	234	13.0063	11.8151	182	3' UTR	424	141663	144143	2481	+	TGME49_276110	3172
TGME49_chrIII	151092	151705	614	15.5549	14.3337	145	Promoter (<=1kb)	424	144984	151520	6537	-	TGME49_276100	0
TGME49_chrIII	151092	151705	614	34.1005	32.7189	484	Promoter (<=1kb)	424	144984	151520	6537	-	TGME49_276100	0
TGME49_chrIII	153945	154563	619	6.19903	5.1107	108	Promoter (<=1kb)	424	154528	162604	8077	+	TGME49_275990	0
TGME49_chrIII	153945	154563	619	13.8362	12.6348	475	Promoter (<=1kb)	424	154528	162604	8077	+	TGME49_275990	0
TGME49_chrIII	167440	168670	1231	3.05474	2.04177	106	Promoter (<=1kb)	424	163305	168055	4751	-	TGME49_275980	0
TGME49_chrIII	167440	168670	1231	314.789	312.511	663	Promoter (<=1kb)	424	163305	168055	4751	-	TGME49_275980	0
TGME49_chrIII	180273	181424	1152	112.643	110.873	478	Promoter (<=1kb)	424	169230	180633	11404	-	TGME49_500076	0
TGME49_chrIII	180273	181424	1152	52.2535	50.7599	777	Promoter (<=1kb)	424	169230	180633	11404	-	TGME49_500076	0
TGME49_chrIII	184533	185691	1159	19.3611	18.1012	327	Promoter (<=1kb)	424	185445	189438	3994	+	TGME49_275850	0
TGME49_chrIII	184533	185691	1159	151.924	150.023	668	Promoter (<=1kb)	424	185445	189438	3994	+	TGME49_275850	0
TGME49_chrIII	188460	188659	200	5.57353	4.50005	142	3' UTR	424	185445	189438	3994	+	TGME49_275850	3015
TGME49_chrIII	199380	200384	1005	82.8535	81.2054	332	Promoter (<=1kb)	424	189082	199699	10618	-	TGME49_275840	0
TGME49_chrIII	199380	200384	1005	5.89983	4.81735	843	Promoter (<=1kb)	424	189082	199699	10618	-	TGME49_275840	0
TGME49_chrIII	208504	209226	723	14.7295	13.5177	101	Promoter (2-3kb)	424	211429	211500	72	+	TGME49_275820	-2203
TGME49_chrIII	208504	209226	723	113.694	111.92	346	Promoter (2-3kb)	424	211429	211500	72	+	TGME49_275820	-2203
TGME49_chrIII	208504	209226	723	64.9263	63.3642	597	Promoter (2-3kb)	424	211429	211500	72	+	TGME49_275820	-2203
TGME49_chrIII	210585	212012	1428	14.8735	13.6607	251	Promoter (<=1kb)	424	211429	211500	72	+	TGME49_275820	0
TGME49_chrIII	210585	212012	1428	44.2705	42.8225	489	Promoter (<=1kb)	424	211429	211500	72	+	TGME49_275820	0
TGME49_chrIII	210585	212012	1428	74.0108	72.4045	855	Promoter (<=1kb)	424	211429	211500	72	+	TGME49_275820	0
TGME49_chrIII	210585	212012	1428	95.5252	93.8222	1296	Promoter (<=1kb)	424	211429	211500	72	+	TGME49_275820	0
TGME49_chrIII	214053	214724	672	356.136	353.784	173	Promoter (<=1kb)	424	214340	216947	2608	+	TGME49_275810	0
TGME49_chrIII	214053	214724	672	2.45656	1.46431	634	Promoter (<=1kb)	424	214340	216947	2608	+	TGME49_275810	0
TGME49_chrIII	216530	216748	219	216.926	214.849	109	Promoter (2-3kb)	424	214340	216947	2608	+	TGME49_275810	2190
TGME49_chrIII	227087	228047	961	6.88482	5.78417	193	Promoter (<=1kb)	424	218801	227439	8639	-	TGME49_275802	0
TGME49_chrIII	227087	228047	961	62.476	60.9272	463	Promoter (<=1kb)	424	218801	227439	8639	-	TGME49_275802	0
TGME49_chrIII	227087	228047	961	14.5215	13.3131	817	Promoter (<=1kb)	424	218801	227439	8639	-	TGME49_275802	0
TGME49_chrIII	231112	232130	1019	62.8934	61.3421	274	Promoter (<=1kb)	424	231854	234967	3114	+	TGME49_275790	0
TGME49_chrIII	231112	232130	1019	14.8461	13.6335	505	Promoter (<=1kb)	424	231854	234967	3114	+	TGME49_275790	0
TGME49_chrIII	231112	232130	1019	30.0296	28.6793	865	Promoter (<=1kb)	424	231854	234967	3114	+	TGME49_275790	0
TGME49_chrIII	232491	233395	905	3.4055	2.38367	106	Promoter (<=1kb)	424	230789	232286	1498	-	TGME49_275795	-205
TGME49_chrIII	232491	233395	905	10.0644	8.91341	305	Promoter (<=1kb)	424	230789	232286	1498	-	TGME49_275795	-205
TGME49_chrIII	232491	233395	905	8.04568	6.92648	565	Promoter (<=1kb)	424	230789	232286	1498	-	TGME49_275795	-205
TGME49_chrIII	234481	234766	286	5.84689	4.76766	218	Promoter (2-3kb)	424	230789	232286	1498	-	TGME49_275795	-2195
TGME49_chrIII	239867	241270	1404	248.411	246.263	719	Promoter (<=1kb)	424	236195	240263	4069	-	TGME49_275780	0
TGME49_chrIII	239867	241270	1404	54.2066	52.7019	1064	Promoter (<=1kb)	424	236195	240263	4069	-	TGME49_275780	0
TGME49_chrIII	251936	252976	1041	294.792	292.551	635	Promoter (<=1kb)	424	248840	252483	3644	-	TGME49_275750	0
TGME49_chrIII	251936	252976	1041	24.1826	22.8787	890	Promoter (<=1kb)	424	248840	252483	3644	-	TGME49_275750	0
TGME49_chrIII	266630	268661	2032	3.04341	2.0339	97	Promoter (<=1kb)	424	265538	267110	1573	-	TGME49_275700	0
TGME49_chrIII	266630	268661	2032	67.8735	66.2967	315	Promoter (<=1kb)	424	265538	267110	1573	-	TGME49_275700	0
TGME49_chrIII	266630	268661	2032	41.3424	39.9121	559	Promoter (<=1kb)	424	265538	267110	1573	-	TGME49_275700	0
TGME49_chrIII	266630	268661	2032	39.5381	38.1197	880	Promoter (<=1kb)	424	265538	267110	1573	-	TGME49_275700	0
TGME49_chrIII	266630	268661	2032	38.8067	37.3943	1143	Promoter (<=1kb)	424	265538	267110	1573	-	TGME49_275700	0
TGME49_chrIII	266630	268661	2032	614.586	611.861	1499	Promoter (<=1kb)	424	265538	267110	1573	-	TGME49_275700	0
TGME49_chrIII	266630	268661	2032	9.78161	8.63511	1882	Promoter (<=1kb)	424	265538	267110	1573	-	TGME49_275700	0
TGME49_chrIII	273693	274051	359	6.50459	5.41046	98	Intron (TGME49_275690.R2959/TGME49_275690, intron 8 of 16)	424	268278	280720	12443	+	TGME49_275690	5415
TGME49_chrIII	282002	284069	2068	64.4148	62.8556	286	Promoter (<=1kb)	424	283329	288214	4886	+	TGME49_275680	0
TGME49_chrIII	282002	284069	2068	1164.02	1160.73	968	Promoter (<=1kb)	424	283329	288214	4886	+	TGME49_275680	0
TGME49_chrIII	282002	284069	2068	306.299	304.037	1254	Promoter (<=1kb)	424	283329	288214	4886	+	TGME49_275680	0
TGME49_chrIII	282002	284069	2068	28.9415	27.5998	1518	Promoter (<=1kb)	424	283329	288214	4886	+	TGME49_275680	0
TGME49_chrIII	282002	284069	2068	21.2093	19.9318	1949	Promoter (<=1kb)	424	283329	288214	4886	+	TGME49_275680	0
TGME49_chrIII	294776	295980	1205	31.5048	30.1426	284	Promoter (<=1kb)	424	289206	294984	5779	-	TGME49_275670	0
TGME49_chrIII	294776	295980	1205	53.2611	51.7613	513	Promoter (<=1kb)	424	289206	294984	5779	-	TGME49_275670	0
TGME49_chrIII	294776	295980	1205	632.693	629.945	1014	Promoter (<=1kb)	424	289206	294984	5779	-	TGME49_275670	0
TGME49_chrIII	296558	296823	266	87.8735	86.2035	141	Promoter (1-2kb)	424	289206	294984	5779	-	TGME49_275670	-1574
TGME49_chrIII	300034	300975	942	435.247	432.766	402	Promoter (<=1kb)	424	300534	304215	3682	+	TGME49_275650	0
TGME49_chrIII	300034	300975	942	13.8111	12.6118	799	Promoter (<=1kb)	424	300534	304215	3682	+	TGME49_275650	0
TGME49_chrIII	308706	309319	614	175.683	173.711	307	Promoter (<=1kb)	424	304378	308919	4542	-	TGME49_275640	0
TGME49_chrIII	324534	326039	1506	265.697	263.514	515	Promoter (<=1kb)	424	309406	324991	15586	-	TGME49_275630	0
TGME49_chrIII	324534	326039	1506	269.682	267.49	754	Promoter (<=1kb)	424	309406	324991	15586	-	TGME49_275630	0
TGME49_chrIII	324534	326039	1506	80.6196	78.9819	1012	Promoter (<=1kb)	424	309406	324991	15586	-	TGME49_275630	0
TGME49_chrIII	324534	326039	1506	6.52232	5.42802	1442	Promoter (<=1kb)	424	309406	324991	15586	-	TGME49_275630	0
TGME49_chrIII	335753	337093	1341	170.378	168.421	487	Promoter (<=1kb)	424	327006	336833	9828	-	TGME49_275610	0
TGME49_chrIII	335753	337093	1341	207.96	205.905	725	Promoter (<=1kb)	424	327006	336833	9828	-	TGME49_275610	0
TGME49_chrIII	335753	337093	1341	145.067	143.188	951	Promoter (<=1kb)	424	327006	336833	9828	-	TGME49_275610	0
TGME49_chrIII	343552	343762	211	5.04133	3.97686	98	Promoter (1-2kb)	424	344801	349273	4473	+	TGME49_275590	-1039
TGME49_chrIII	344784	344992	209	9.89293	8.7434	100	Promoter (<=1kb)	424	344801	349273	4473	+	TGME49_275590	0
TGME49_chrIII	364767	365185	419	14.6859	13.4744	116	Promoter (<=1kb)	424	360839	364762	3924	-	TGME49_252070	-5
TGME49_chrIII	364767	365185	419	10.2634	9.10855	306	Promoter (<=1kb)	424	360839	364762	3924	-	TGME49_252070	-5
TGME49_chrIII	380127	382080	1954	962.89	959.785	369	Promoter (1-2kb)	424	375018	378618	3601	-	TGME49_252190	-1509
TGME49_chrIII	380127	382080	1954	1306.5	1303.05	669	Promoter (1-2kb)	424	375018	378618	3601	-	TGME49_252190	-1509
TGME49_chrIII	380127	382080	1954	20.2581	18.9895	1523	Promoter (1-2kb)	424	375018	378618	3601	-	TGME49_252190	-1509
TGME49_chrIII	380127	382080	1954	35.1626	33.7747	1824	Promoter (1-2kb)	424	375018	378618	3601	-	TGME49_252190	-1509
TGME49_chrIII	386152	386351	200	8.03149	6.91243	100	Promoter (1-2kb)	424	387364	393226	5863	+	TGME49_252200	-1013
TGME49_chrIII	386615	387777	1163	164.899	162.958	660	Promoter (<=1kb)	424	387364	393226	5863	+	TGME49_252200	0
TGME49_chrIII	386615	387777	1163	22.92	21.6278	955	Promoter (<=1kb)	424	387364	393226	5863	+	TGME49_252200	0
TGME49_chrIII	404697	406826	2130	28.4017	27.0645	104	Promoter (<=1kb)	424	394296	405774	11479	-	TGME49_252210	0
TGME49_chrIII	404697	406826	2130	150.469	148.573	346	Promoter (<=1kb)	424	394296	405774	11479	-	TGME49_252210	0
TGME49_chrIII	404697	406826	2130	1636.52	1632.71	641	Promoter (<=1kb)	424	394296	405774	11479	-	TGME49_252210	0
TGME49_chrIII	404697	406826	2130	356.569	354.216	931	Promoter (<=1kb)	424	394296	405774	11479	-	TGME49_252210	0
TGME49_chrIII	404697	406826	2130	5.79975	4.72105	1520	Promoter (<=1kb)	424	394296	405774	11479	-	TGME49_252210	0
TGME49_chrIII	404697	406826	2130	134.228	132.383	1765	Promoter (<=1kb)	424	394296	405774	11479	-	TGME49_252210	0
TGME49_chrIII	416685	417843	1159	319.277	316.991	451	Promoter (<=1kb)	424	417275	421074	3800	+	TGME49_252230	0
TGME49_chrIII	427847	428805	959	172.066	170.104	668	Promoter (<=1kb)	424	421463	428360	6898	-	TGME49_252250	0
TGME49_chrIII	433325	437702	4378	29.1318	27.7876	222	Distal Intergenic	424	421463	428360	6898	-	TGME49_252250	-4965
TGME49_chrIII	433325	437702	4378	31.0849	29.7263	618	Distal Intergenic	424	421463	428360	6898	-	TGME49_252250	-4965
TGME49_chrIII	433325	437702	4378	4.07024	3.02961	976	Distal Intergenic	424	421463	428360	6898	-	TGME49_252250	-4965
TGME49_chrIII	433325	437702	4378	19.7618	18.4978	1456	Distal Intergenic	424	421463	428360	6898	-	TGME49_252250	-4965
TGME49_chrIII	433325	437702	4378	31.9108	30.5453	1672	Distal Intergenic	424	421463	428360	6898	-	TGME49_252250	-4965
TGME49_chrIII	433325	437702	4378	43.4284	41.9852	2076	Distal Intergenic	424	421463	428360	6898	-	TGME49_252250	-4965
TGME49_chrIII	433325	437702	4378	48.9626	47.4875	2421	Distal Intergenic	424	421463	428360	6898	-	TGME49_252250	-4965
TGME49_chrIII	433325	437702	4378	47.6763	46.2086	2707	Distal Intergenic	424	421463	428360	6898	-	TGME49_252250	-4965
TGME49_chrIII	433325	437702	4378	24.0004	22.699	2923	Distal Intergenic	424	421463	428360	6898	-	TGME49_252250	-4965
TGME49_chrIII	433325	437702	4378	26.013	24.6946	3783	Distal Intergenic	424	421463	428360	6898	-	TGME49_252250	-4965
TGME49_chrIII	433325	437702	4378	5.98423	4.90088	4134	Distal Intergenic	424	421463	428360	6898	-	TGME49_252250	-4965
TGME49_chrIII	441973	442881	909	23.8462	22.5457	99	Promoter (<=1kb)	424	442683	447255	4573	+	TGME49_252255	0
TGME49_chrIII	441973	442881	909	38.0208	36.6132	334	Promoter (<=1kb)	424	442683	447255	4573	+	TGME49_252255	0
TGME49_chrIII	441973	442881	909	306.094	303.832	591	Promoter (<=1kb)	424	442683	447255	4573	+	TGME49_252255	0
TGME49_chrIII	443028	443593	566	14.6819	13.4724	170	Promoter (<=1kb)	424	442683	447255	4573	+	TGME49_252255	345
TGME49_chrIII	443028	443593	566	115.63	113.848	420	Promoter (<=1kb)	424	442683	447255	4573	+	TGME49_252255	345
TGME49_chrIII	448540	449289	750	3.74621	2.71307	220	Promoter (1-2kb)	424	447987	450734	2748	-	TGME49_252260	1445
TGME49_chrIII	448540	449289	750	5.60709	4.53054	590	Promoter (1-2kb)	424	447987	450734	2748	-	TGME49_252260	1445
TGME49_chrIII	450325	451229	905	50.3469	48.8629	435	Promoter (<=1kb)	424	447987	450734	2748	-	TGME49_252260	0
TGME49_chrIII	465724	467632	1909	78.0434	76.4181	304	Promoter (<=1kb)	424	458327	465814	7488	-	TGME49_252280	0
TGME49_chrIII	465724	467632	1909	122.352	120.547	545	Promoter (<=1kb)	424	458327	465814	7488	-	TGME49_252280	0
TGME49_chrIII	465724	467632	1909	209.014	206.957	766	Promoter (<=1kb)	424	458327	465814	7488	-	TGME49_252280	0
TGME49_chrIII	465724	467632	1909	71.9235	70.3275	1186	Promoter (<=1kb)	424	458327	465814	7488	-	TGME49_252280	0
TGME49_chrIII	465724	467632	1909	340.274	337.951	1399	Promoter (<=1kb)	424	458327	465814	7488	-	TGME49_252280	0
TGME49_chrIII	465724	467632	1909	26.7344	25.4107	1771	Promoter (<=1kb)	424	458327	465814	7488	-	TGME49_252280	0
TGME49_chrIII	485835	486044	210	9.528	8.38371	109	Promoter (<=1kb)	424	480830	485641	4812	-	TGME49_252300	-194
TGME49_chrIII	489099	489764	666	197.191	195.163	309	Promoter (<=1kb)	424	487717	489328	1612	-	TGME49_252310	0
TGME49_chrIII	496618	497616	999	31.2275	29.8667	301	Promoter (<=1kb)	424	496973	505300	8328	+	TGME49_252340	0
TGME49_chrIII	496618	497616	999	51.6805	50.1892	513	Promoter (<=1kb)	424	496973	505300	8328	+	TGME49_252340	0
TGME49_chrIII	496618	497616	999	8.46715	7.33924	826	Promoter (<=1kb)	424	496973	505300	8328	+	TGME49_252340	0
TGME49_chrIII	509020	509242	223	15.9936	14.7694	113	Promoter (<=1kb)	424	505294	509660	4367	-	TGME49_252350	418
TGME49_chrIII	511266	513061	1796	20.1152	18.8491	249	Promoter (<=1kb)	424	512377	515416	3040	+	TGME49_252360	0
TGME49_chrIII	511266	513061	1796	3.92103	2.88543	524	Promoter (<=1kb)	424	512377	515416	3040	+	TGME49_252360	0
TGME49_chrIII	511266	513061	1796	216.767	214.69	1067	Promoter (<=1kb)	424	512377	515416	3040	+	TGME49_252360	0
TGME49_chrIII	511266	513061	1796	120.578	118.779	1302	Promoter (<=1kb)	424	512377	515416	3040	+	TGME49_252360	0
TGME49_chrIII	524218	525621	1404	66.1974	64.6298	313	Promoter (<=1kb)	424	515826	524635	8810	-	TGME49_252370	0
TGME49_chrIII	524218	525621	1404	47.7993	46.33	611	Promoter (<=1kb)	424	515826	524635	8810	-	TGME49_252370	0
TGME49_chrIII	524218	525621	1404	112.379	110.61	1087	Promoter (<=1kb)	424	515826	524635	8810	-	TGME49_252370	0
TGME49_chrIII	525864	526295	432	7.09873	5.9959	151	Promoter (1-2kb)	424	515826	524635	8810	-	TGME49_252370	-1229
TGME49_chrIII	541340	541725	386	13.7878	12.5887	241	Promoter (<=1kb)	424	540086	542091	2006	-	TGME49_252390	366
TGME49_chrIII	541902	542921	1020	272.398	270.202	315	Promoter (<=1kb)	424	540086	542091	2006	-	TGME49_252390	0
TGME49_chrIII	541902	542921	1020	249.794	247.644	527	Promoter (<=1kb)	424	540086	542091	2006	-	TGME49_252390	0
TGME49_chrIII	548205	548622	418	8.81505	7.68167	116	Exon (TGME49_252395-t26_1/TGME49_252395, exon 1 of 1)	424	543876	549447	5572	+	TGME49_252395	4329
TGME49_chrIII	556533	557393	861	84.4098	82.7547	336	Promoter (<=1kb)	424	550721	556775	6055	-	TGME49_252400	0
TGME49_chrIII	566863	568384	1522	1021.82	1018.66	774	Promoter (<=1kb)	424	567851	573263	5413	+	TGME49_252430	0
TGME49_chrIII	576744	577175	432	36.4605	35.0626	120	Promoter (<=1kb)	424	573666	576796	3131	-	TGME49_252440	0
TGME49_chrIII	589057	589627	571	54.3813	52.8747	135	Promoter (<=1kb)	424	589288	591773	2486	+	TGME49_252480	0
TGME49_chrIII	592442	592660	219	200.457	198.42	109	Promoter (2-3kb)	424	592388	594765	2378	-	TGME49_252490	2105
TGME49_chrIII	594295	595342	1048	2.57522	1.58079	52	Promoter (<=1kb)	424	592388	594765	2378	-	TGME49_252490	0
TGME49_chrIII	594295	595342	1048	166.749	164.803	513	Promoter (<=1kb)	424	592388	594765	2378	-	TGME49_252490	0
TGME49_chrIII	598817	599307	491	233.314	231.199	153	Promoter (<=1kb)	424	596029	598858	2830	-	TGME49_252500	0
TGME49_chrIII	600858	601562	705	832.922	829.95	378	Promoter (1-2kb)	424	596029	598858	2830	-	TGME49_252500	-2000
TGME49_chrIII	609185	609850	666	74.1522	72.5454	308	Promoter (<=1kb)	424	600319	609196	8878	-	TGME49_252510	0
TGME49_chrIII	609185	609850	666	11.6809	10.5082	560	Promoter (<=1kb)	424	600319	609196	8878	-	TGME49_252510	0
TGME49_chrIII	611651	613046	1396	317.848	315.564	378	Promoter (<=1kb)	424	612126	618002	5877	+	TGME49_252620	0
TGME49_chrIII	611651	613046	1396	92.8488	91.1569	1056	Promoter (<=1kb)	424	612126	618002	5877	+	TGME49_252620	0
TGME49_chrIII	617876	618647	772	42.5861	41.1491	295	3' UTR	424	619157	622442	3286	-	TGME49_252630	3795
TGME49_chrIII	621606	623411	1806	8.59525	7.46621	99	Promoter (<=1kb)	424	619157	622442	3286	-	TGME49_252630	0
TGME49_chrIII	621606	623411	1806	42.0638	40.6292	525	Promoter (<=1kb)	424	619157	622442	3286	-	TGME49_252630	0
TGME49_chrIII	621606	623411	1806	100.291	98.5686	763	Promoter (<=1kb)	424	619157	622442	3286	-	TGME49_252630	0
TGME49_chrIII	621606	623411	1806	124.801	122.988	1412	Promoter (<=1kb)	424	619157	622442	3286	-	TGME49_252630	0
TGME49_chrIII	627549	628163	615	87.6951	86.0257	188	Promoter (<=1kb)	424	622840	627740	4901	-	TGME49_252640	0
TGME49_chrIII	627549	628163	615	162.549	160.616	387	Promoter (<=1kb)	424	622840	627740	4901	-	TGME49_252640	0
TGME49_chrIII	629477	629696	220	464.251	461.727	109	Promoter (1-2kb)	424	622840	627740	4901	-	TGME49_252640	-1737
TGME49_chrIII	635527	636572	1046	190.968	188.956	702	Promoter (<=1kb)	424	630603	635943	5341	-	TGME49_252850	0
TGME49_chrIII	638757	638971	215	3.75258	2.71935	195	Promoter (<=1kb)	424	637658	638928	1271	-	TGME49_252860	0
TGME49_chrIII	639124	639340	217	14.5788	13.3701	105	Promoter (<=1kb)	424	637658	638928	1271	-	TGME49_252860	-196
TGME49_chrIII	640657	641740	1084	14.769	13.5569	158	Promoter (<=1kb)	424	641158	647909	6752	+	TGME49_252870	0
TGME49_chrIII	640657	641740	1084	29.7647	28.4157	422	Promoter (<=1kb)	424	641158	647909	6752	+	TGME49_252870	0
TGME49_chrIII	640657	641740	1084	7.78889	6.67211	803	Promoter (<=1kb)	424	641158	647909	6752	+	TGME49_252870	0
TGME49_chrIII	659097	660527	1431	26.3891	25.0672	194	Promoter (<=1kb)	424	647982	659508	11527	-	TGME49_252880	0
TGME49_chrIII	659097	660527	1431	394.854	392.437	503	Promoter (<=1kb)	424	647982	659508	11527	-	TGME49_252880	0
TGME49_chrIII	659097	660527	1431	91.6852	89.998	1115	Promoter (<=1kb)	424	647982	659508	11527	-	TGME49_252880	0
TGME49_chrIII	660974	661243	270	42.1663	40.7312	121	Promoter (<=1kb)	424	661298	664587	3290	+	TGME49_252890	-55
TGME49_chrIII	664667	664885	219	355.206	352.856	109	3' UTR	424	661298	664587	3290	+	TGME49_252890	3369
TGME49_chrIII	668936	670394	1459	18.3227	17.0725	126	Promoter (<=1kb)	424	669980	675997	6018	+	TGME49_253000	0
TGME49_chrIII	668936	670394	1459	128.67	126.843	496	Promoter (<=1kb)	424	669980	675997	6018	+	TGME49_253000	0
TGME49_chrIII	668936	670394	1459	168.031	166.081	946	Promoter (<=1kb)	424	669980	675997	6018	+	TGME49_253000	0
TGME49_chrIII	676099	678591	2493	10.7511	9.59006	134	Promoter (<=1kb)	424	676528	676600	73	+	TGME49_253010	0
TGME49_chrIII	676099	678591	2493	140.928	139.062	444	Promoter (<=1kb)	424	676528	676600	73	+	TGME49_253010	0
TGME49_chrIII	676099	678591	2493	63.2875	61.7347	928	Promoter (<=1kb)	424	676528	676600	73	+	TGME49_253010	0
TGME49_chrIII	676099	678591	2493	90.1822	88.5018	1124	Promoter (<=1kb)	424	676528	676600	73	+	TGME49_253010	0
TGME49_chrIII	676099	678591	2493	74.8587	73.2483	1409	Promoter (<=1kb)	424	676528	676600	73	+	TGME49_253010	0
TGME49_chrIII	676099	678591	2493	23.5616	22.2641	1663	Promoter (<=1kb)	424	676528	676600	73	+	TGME49_253010	0
TGME49_chrIII	676099	678591	2493	35.2753	33.8856	1999	Promoter (<=1kb)	424	676528	676600	73	+	TGME49_253010	0
TGME49_chrIII	676099	678591	2493	5.97195	4.88873	2241	Promoter (<=1kb)	424	676528	676600	73	+	TGME49_253010	0
TGME49_chrIII	685710	687385	1676	115.582	113.801	297	Promoter (<=1kb)	424	679196	685939	6744	-	TGME49_253020	0
TGME49_chrIII	685710	687385	1676	49.2018	47.7247	535	Promoter (<=1kb)	424	679196	685939	6744	-	TGME49_253020	0
TGME49_chrIII	685710	687385	1676	111.623	109.856	923	Promoter (<=1kb)	424	679196	685939	6744	-	TGME49_253020	0
TGME49_chrIII	709511	710282	772	120.708	118.908	299	Promoter (<=1kb)	424	702803	709725	6923	-	TGME49_253040	0
TGME49_chrIII	714959	715195	237	18.2738	17.0239	127	Promoter (<=1kb)	424	715174	721782	6609	+	TGME49_253070	0
TGME49_chrIII	729995	730789	795	4.76849	3.7101	172	Promoter (<=1kb)	424	726060	730574	4515	-	TGME49_253080	0
TGME49_chrIII	729995	730789	795	25.7516	24.4346	659	Promoter (<=1kb)	424	726060	730574	4515	-	TGME49_253080	0
TGME49_chrIII	742198	743594	1397	31.2275	29.8667	312	Promoter (<=1kb)	424	739667	743208	3542	-	TGME49_253100	0
TGME49_chrIII	742198	743594	1397	26.8169	25.4913	673	Promoter (<=1kb)	424	739667	743208	3542	-	TGME49_253100	0
TGME49_chrIII	742198	743594	1397	49.6843	48.2041	1050	Promoter (<=1kb)	424	739667	743208	3542	-	TGME49_253100	0
TGME49_chrIII	746614	746813	200	7.61337	6.5006	107	Promoter (1-2kb)	424	744856	751267	6412	+	TGME49_253110	1758
TGME49_chrIII	749121	750000	880	6.81644	5.71649	126	Exon (TGME49_253110.R2011/TGME49_253110, exon 7 of 7)	424	744856	751267	6412	+	TGME49_253110	4265
TGME49_chrIII	749121	750000	880	15.9965	14.7705	501	Exon (TGME49_253110.R2011/TGME49_253110, exon 7 of 7)	424	744856	751267	6412	+	TGME49_253110	4265
TGME49_chrIII	749121	750000	880	4.50246	3.45035	817	Exon (TGME49_253110.R2011/TGME49_253110, exon 7 of 7)	424	744856	751267	6412	+	TGME49_253110	4265
TGME49_chrIII	752947	753341	395	20.6622	19.3895	277	Exon (TGME49_253120.R2012/TGME49_253120, exon 16 of 18)	424	751766	761185	9420	-	TGME49_253120	7844
TGME49_chrIII	766620	768169	1550	229.617	227.511	486	Promoter (<=1kb)	424	761989	767033	5045	-	TGME49_253130	0
TGME49_chrIII	766620	768169	1550	6.81644	5.71649	1295	Promoter (<=1kb)	424	761989	767033	5045	-	TGME49_253130	0
TGME49_chrIII	778191	779416	1226	43.8518	42.4055	367	Promoter (<=1kb)	424	771274	778594	7321	-	TGME49_253140	0
TGME49_chrIII	778191	779416	1226	69.253	67.6692	555	Promoter (<=1kb)	424	771274	778594	7321	-	TGME49_253140	0
TGME49_chrIII	783024	783723	700	13.0441	11.8527	202	Promoter (2-3kb)	424	780818	792597	11780	+	TGME49_253150	2206
TGME49_chrIII	783024	783723	700	4.32651	3.27955	463	Promoter (2-3kb)	424	780818	792597	11780	+	TGME49_253150	2206
TGME49_chrIII	789247	789836	590	14.6859	13.4744	303	Exon (TGME49_253150.R2013/TGME49_253150, exon 15 of 18)	424	780818	792597	11780	+	TGME49_253150	8429
TGME49_chrIII	798973	799908	936	93.9271	92.2299	469	Promoter (<=1kb)	424	793486	799366	5881	-	TGME49_253160	0
TGME49_chrIII	798973	799908	936	3.50839	2.48185	882	Promoter (<=1kb)	424	793486	799366	5881	-	TGME49_253160	0
TGME49_chrIII	818667	820321	1655	742.007	739.136	609	Promoter (<=1kb)	424	819186	821432	2247	+	TGME49_500354	0
TGME49_chrIII	818667	820321	1655	536.102	533.479	980	Promoter (<=1kb)	424	819186	821432	2247	+	TGME49_500354	0
TGME49_chrIII	818667	820321	1655	20.7607	19.4874	1464	Promoter (<=1kb)	424	819186	821432	2247	+	TGME49_500354	0
TGME49_chrIII	820461	820677	217	8.53764	7.4091	99	Promoter (1-2kb)	424	819186	821432	2247	+	TGME49_500354	1275
TGME49_chrIII	825920	827105	1186	112.131	110.362	473	Promoter (<=1kb)	424	826741	839868	13128	+	TGME49_253290	0
TGME49_chrIII	825920	827105	1186	122.38	120.576	707	Promoter (<=1kb)	424	826741	839868	13128	+	TGME49_253290	0
TGME49_chrIII	839888	840807	920	291.492	289.257	352	Promoter (<=1kb)	424	840331	845159	4829	+	TGME49_253300	0
TGME49_chrIII	852436	852869	434	20.1759	18.9077	320	Promoter (<=1kb)	424	852501	857791	5291	+	TGME49_253320	0
TGME49_chrIII	858398	859186	789	103.431	101.696	123	Promoter (1-2kb)	424	857863	860280	2418	-	TGME49_253330	1094
TGME49_chrIII	858398	859186	789	243.56	241.423	382	Promoter (1-2kb)	424	857863	860280	2418	-	TGME49_253330	1094
TGME49_chrIII	858398	859186	789	97.3606	95.6495	634	Promoter (1-2kb)	424	857863	860280	2418	-	TGME49_253330	1094
TGME49_chrIII	859843	860050	208	18.2715	17.0234	104	Promoter (<=1kb)	424	857863	860280	2418	-	TGME49_253330	230
TGME49_chrIII	860205	860635	431	123.457	121.648	196	Promoter (<=1kb)	424	857863	860280	2418	-	TGME49_253330	0
TGME49_chrIII	860799	862050	1252	147.573	145.685	309	Promoter (<=1kb)	424	861233	866916	5684	+	TGME49_500074	0
TGME49_chrIII	860799	862050	1252	165.605	163.662	534	Promoter (<=1kb)	424	861233	866916	5684	+	TGME49_500074	0
TGME49_chrIII	860799	862050	1252	42.5003	41.0637	784	Promoter (<=1kb)	424	861233	866916	5684	+	TGME49_500074	0
TGME49_chrIII	860799	862050	1252	12.0105	10.8332	1024	Promoter (<=1kb)	424	861233	866916	5684	+	TGME49_500074	0
TGME49_chrIII	867229	867910	682	71.4675	69.8731	295	Promoter (<=1kb)	424	867870	870613	2744	+	TGME49_500216	0
TGME49_chrIII	877018	877690	673	78.52	76.8921	341	Promoter (<=1kb)	424	871335	877235	5901	-	TGME49_253360	0
TGME49_chrIII	878450	880455	2006	3.41973	2.39768	72	Promoter (<=1kb)	424	880008	903582	23575	+	TGME49_253370	0
TGME49_chrIII	878450	880455	2006	2.76736	1.766	346	Promoter (<=1kb)	424	880008	903582	23575	+	TGME49_253370	0
TGME49_chrIII	878450	880455	2006	51.3659	49.8769	643	Promoter (<=1kb)	424	880008	903582	23575	+	TGME49_253370	0
TGME49_chrIII	878450	880455	2006	58.6032	57.0742	963	Promoter (<=1kb)	424	880008	903582	23575	+	TGME49_253370	0
TGME49_chrIII	878450	880455	2006	209.889	207.829	1474	Promoter (<=1kb)	424	880008	903582	23575	+	TGME49_253370	0
TGME49_chrIII	904405	906928	2524	360.249	357.891	370	Promoter (<=1kb)	424	904923	917480	12558	+	TGME49_253380	0
TGME49_chrIII	904405	906928	2524	138.243	136.385	648	Promoter (<=1kb)	424	904923	917480	12558	+	TGME49_253380	0
TGME49_chrIII	904405	906928	2524	110.105	108.345	1077	Promoter (<=1kb)	424	904923	917480	12558	+	TGME49_253380	0
TGME49_chrIII	904405	906928	2524	98.7571	97.041	1455	Promoter (<=1kb)	424	904923	917480	12558	+	TGME49_253380	0
TGME49_chrIII	904405	906928	2524	30.5216	29.1672	1744	Promoter (<=1kb)	424	904923	917480	12558	+	TGME49_253380	0
TGME49_chrIII	904405	906928	2524	189.487	187.479	2152	Promoter (<=1kb)	424	904923	917480	12558	+	TGME49_253380	0
TGME49_chrIII	904405	906928	2524	41.1016	39.6737	2408	Promoter (<=1kb)	424	904923	917480	12558	+	TGME49_253380	0
TGME49_chrIII	919820	920193	374	5.89983	4.81735	218	Promoter (<=1kb)	424	915540	919977	4438	-	TGME49_253390	0
TGME49_chrIII	929372	930720	1349	19.6939	18.4303	240	Promoter (<=1kb)	424	921133	930043	8911	-	TGME49_253400	0
TGME49_chrIII	929372	930720	1349	133.905	132.061	487	Promoter (<=1kb)	424	921133	930043	8911	-	TGME49_253400	0
TGME49_chrIII	929372	930720	1349	109.594	107.834	706	Promoter (<=1kb)	424	921133	930043	8911	-	TGME49_253400	0
TGME49_chrIII	929372	930720	1349	4.50246	3.45035	1246	Promoter (<=1kb)	424	921133	930043	8911	-	TGME49_253400	0
TGME49_chrIII	940715	941104	390	29.4479	28.1021	276	Promoter (<=1kb)	424	935457	940709	5253	-	TGME49_253420	-6
TGME49_chrIII	941844	943541	1698	5.29417	4.22663	98	Promoter (<=1kb)	424	943245	950713	7469	+	TGME49_253430	0
TGME49_chrIII	941844	943541	1698	52.9202	51.4229	497	Promoter (<=1kb)	424	943245	950713	7469	+	TGME49_253430	0
TGME49_chrIII	941844	943541	1698	172.287	170.325	871	Promoter (<=1kb)	424	943245	950713	7469	+	TGME49_253430	0
TGME49_chrIII	941844	943541	1698	746.645	743.769	1326	Promoter (<=1kb)	424	943245	950713	7469	+	TGME49_253430	0
TGME49_chrIII	951082	952459	1378	2.63107	1.63211	58	Promoter (<=1kb)	424	951608	959322	7715	+	TGME49_500188	0
TGME49_chrIII	951082	952459	1378	31.2275	29.8667	485	Promoter (<=1kb)	424	951608	959322	7715	+	TGME49_500188	0
TGME49_chrIII	951082	952459	1378	22.6493	21.3586	816	Promoter (<=1kb)	424	951608	959322	7715	+	TGME49_500188	0
TGME49_chrIII	951082	952459	1378	6.50459	5.41046	1195	Promoter (<=1kb)	424	951608	959322	7715	+	TGME49_500188	0
TGME49_chrIII	959106	960811	1706	212.834	210.767	317	Promoter (<=1kb)	424	960567	973590	13024	+	TGME49_253440	0
TGME49_chrIII	959106	960811	1706	1871.81	1867.74	1267	Promoter (<=1kb)	424	960567	973590	13024	+	TGME49_253440	0
TGME49_chrIII	959106	960811	1706	8.0861	6.96654	1637	Promoter (<=1kb)	424	960567	973590	13024	+	TGME49_253440	0
TGME49_chrIII	974483	975934	1452	76.0984	74.4817	389	Promoter (<=1kb)	424	974007	975054	1048	-	TGME49_253460	0
TGME49_chrIII	974483	975934	1452	1208.74	1205.39	711	Promoter (<=1kb)	424	974007	975054	1048	-	TGME49_253460	0
TGME49_chrIII	981071	982218	1148	314.663	312.386	293	Promoter (<=1kb)	424	981992	991911	9920	+	TGME49_253490	0
TGME49_chrIII	981071	982218	1148	908.528	905.483	764	Promoter (<=1kb)	424	981992	991911	9920	+	TGME49_253490	0
TGME49_chrIII	998895	1000884	1990	92.5328	90.842	366	Promoter (<=1kb)	424	999249	999320	72	+	TGME49_253505	0
TGME49_chrIII	998895	1000884	1990	76.891	75.2706	590	Promoter (<=1kb)	424	999249	999320	72	+	TGME49_253505	0
TGME49_chrIII	998895	1000884	1990	683.948	681.145	1229	Promoter (<=1kb)	424	999249	999320	72	+	TGME49_253505	0
TGME49_chrIII	998895	1000884	1990	263.829	261.649	1483	Promoter (<=1kb)	424	999249	999320	72	+	TGME49_253505	0
TGME49_chrIII	1013794	1014415	622	26.2824	24.9611	127	Promoter (<=1kb)	424	1008292	1013854	5563	-	TGME49_253520	0
TGME49_chrIII	1013794	1014415	622	6.50459	5.41046	388	Promoter (<=1kb)	424	1008292	1013854	5563	-	TGME49_253520	0
TGME49_chrIII	1020242	1021407	1166	11.7993	10.6236	237	Promoter (<=1kb)	424	1017518	1021496	3979	-	TGME49_253540	89
TGME49_chrIII	1020242	1021407	1166	8.46715	7.33924	357	Promoter (<=1kb)	424	1017518	1021496	3979	-	TGME49_253540	89
TGME49_chrIII	1020242	1021407	1166	77.4762	75.8528	890	Promoter (<=1kb)	424	1017518	1021496	3979	-	TGME49_253540	89
TGME49_chrIII	1022041	1022250	210	5.60709	4.53054	92	Promoter (<=1kb)	424	1021621	1026747	5127	+	TGME49_253550	420
TGME49_chrIII	1022962	1023424	463	7.13449	6.02876	97	Promoter (1-2kb)	424	1021621	1026747	5127	+	TGME49_253550	1341
TGME49_chrIII	1022962	1023424	463	2.43073	1.43896	425	Promoter (1-2kb)	424	1021621	1026747	5127	+	TGME49_253550	1341
TGME49_chrIII	1034932	1036262	1331	15.118	13.9016	195	Promoter (<=1kb)	424	1026570	1035718	9149	-	TGME49_253560	0
TGME49_chrIII	1034932	1036262	1331	75.2056	73.593	877	Promoter (<=1kb)	424	1026570	1035718	9149	-	TGME49_253560	0
TGME49_chrIII	1044053	1044850	798	5.60709	4.53054	102	Promoter (2-3kb)	424	1041727	1048973	7247	+	TGME49_253580	2326
TGME49_chrIII	1044053	1044850	798	13.8362	12.6348	361	Promoter (2-3kb)	424	1041727	1048973	7247	+	TGME49_253580	2326
TGME49_chrIII	1044053	1044850	798	37.6604	36.2545	664	Promoter (2-3kb)	424	1041727	1048973	7247	+	TGME49_253580	2326
TGME49_chrIII	1049240	1050609	1370	41.9616	40.5273	425	Promoter (<=1kb)	424	1050533	1059747	9215	+	TGME49_253600	0
TGME49_chrIII	1049240	1050609	1370	45.7694	44.3117	877	Promoter (<=1kb)	424	1050533	1059747	9215	+	TGME49_253600	0
TGME49_chrIII	1049240	1050609	1370	57.8185	56.2935	1068	Promoter (<=1kb)	424	1050533	1059747	9215	+	TGME49_253600	0
TGME49_chrIII	1075121	1076099	979	24.1331	22.831	276	Promoter (<=1kb)	424	1060225	1075375	15151	-	TGME49_253615	0
TGME49_chrIII	1075121	1076099	979	36.0882	34.6934	541	Promoter (<=1kb)	424	1060225	1075375	15151	-	TGME49_253615	0
TGME49_chrIII	1075121	1076099	979	9.25838	8.1187	851	Promoter (<=1kb)	424	1060225	1075375	15151	-	TGME49_253615	0
TGME49_chrIII	1076626	1076849	224	3.06106	2.04798	50	Promoter (<=1kb)	424	1077557	1081978	4422	+	TGME49_253640	-708
TGME49_chrIII	1077058	1078077	1020	446.78	444.284	511	Promoter (<=1kb)	424	1077557	1081978	4422	+	TGME49_253640	0
TGME49_chrIII	1086991	1088521	1531	29.32	27.9749	427	Promoter (<=1kb)	424	1082284	1087570	5287	-	TGME49_253650	0
TGME49_chrIII	1086991	1088521	1531	59.7395	58.2053	687	Promoter (<=1kb)	424	1082284	1087570	5287	-	TGME49_253650	0
TGME49_chrIII	1086991	1088521	1531	66.2437	64.6758	1260	Promoter (<=1kb)	424	1082284	1087570	5287	-	TGME49_253650	0
TGME49_chrIII	1097697	1098331	635	14.1185	12.915	155	Promoter (<=1kb)	424	1098246	1100737	2492	+	TGME49_500140	0
TGME49_chrIII	1097697	1098331	635	58.0092	56.4834	481	Promoter (<=1kb)	424	1098246	1100737	2492	+	TGME49_500140	0
TGME49_chrIII	1100718	1102044	1327	27.023	25.6962	127	Promoter (<=1kb)	424	1101467	1103516	2050	+	TGME49_253690	0
TGME49_chrIII	1100718	1102044	1327	1062.52	1059.31	646	Promoter (<=1kb)	424	1101467	1103516	2050	+	TGME49_253690	0
TGME49_chrIII	1100718	1102044	1327	392.454	390.04	946	Promoter (<=1kb)	424	1101467	1103516	2050	+	TGME49_253690	0
TGME49_chrIII	1112353	1112710	358	5.56986	4.49644	215	Promoter (<=1kb)	424	1103850	1113290	9441	-	TGME49_253700	580
TGME49_chrIII	1112888	1114690	1803	287.625	285.398	338	Promoter (<=1kb)	424	1103850	1113290	9441	-	TGME49_253700	0
TGME49_chrIII	1112888	1114690	1803	158.631	156.709	567	Promoter (<=1kb)	424	1103850	1113290	9441	-	TGME49_253700	0
TGME49_chrIII	1112888	1114690	1803	12.0807	10.9028	1135	Promoter (<=1kb)	424	1103850	1113290	9441	-	TGME49_253700	0
TGME49_chrIII	1112888	1114690	1803	5.3136	4.24583	1420	Promoter (<=1kb)	424	1103850	1113290	9441	-	TGME49_253700	0
TGME49_chrIII	1112888	1114690	1803	41.9711	40.5368	1652	Promoter (<=1kb)	424	1103850	1113290	9441	-	TGME49_253700	0
TGME49_chrIII	1121763	1122951	1189	318.378	316.093	354	Promoter (<=1kb)	424	1115276	1123819	8544	-	TGME49_253710	868
TGME49_chrIII	1121763	1122951	1189	71.2754	69.6826	596	Promoter (<=1kb)	424	1115276	1123819	8544	-	TGME49_253710	868
TGME49_chrIII	1121763	1122951	1189	24.0827	22.7808	904	Promoter (<=1kb)	424	1115276	1123819	8544	-	TGME49_253710	868
TGME49_chrIII	1123759	1124184	426	13.0506	11.8591	105	Promoter (<=1kb)	424	1115276	1123819	8544	-	TGME49_253710	0
TGME49_chrIII	1136115	1136899	785	30.103	28.7507	299	Promoter (<=1kb)	424	1124623	1136314	11692	-	TGME49_253730	0
TGME49_chrIII	1136115	1136899	785	13.0063	11.8151	539	Promoter (<=1kb)	424	1124623	1136314	11692	-	TGME49_253730	0
TGME49_chrIII	1138649	1139058	410	2.43073	1.43896	80	Promoter (<=1kb)	424	1139038	1144880	5843	+	TGME49_253740	0
TGME49_chrIII	1138649	1139058	410	3.99123	2.95168	329	Promoter (<=1kb)	424	1139038	1144880	5843	+	TGME49_253740	0
TGME49_chrIII	1174728	1175873	1146	38.7278	37.3157	267	Promoter (<=1kb)	424	1145595	1175402	29808	-	TGME49_253750	0
TGME49_chrIII	1174728	1175873	1146	768.38	765.476	753	Promoter (<=1kb)	424	1145595	1175402	29808	-	TGME49_253750	0
TGME49_chrIII	1177369	1178251	883	41.8589	40.4264	247	Promoter (<=1kb)	424	1178185	1180595	2411	+	TGME49_253755	0
TGME49_chrIII	1177369	1178251	883	111.629	109.862	472	Promoter (<=1kb)	424	1178185	1180595	2411	+	TGME49_253755	0
TGME49_chrIII	1177369	1178251	883	195.597	193.573	733	Promoter (<=1kb)	424	1178185	1180595	2411	+	TGME49_253755	0
TGME49_chrIII	1193337	1194935	1599	108.741	106.986	140	Promoter (<=1kb)	424	1188196	1193603	5408	-	TGME49_253780	0
TGME49_chrIII	1193337	1194935	1599	305.323	303.062	368	Promoter (<=1kb)	424	1188196	1193603	5408	-	TGME49_253780	0
TGME49_chrIII	1193337	1194935	1599	214.358	212.287	631	Promoter (<=1kb)	424	1188196	1193603	5408	-	TGME49_253780	0
TGME49_chrIII	1193337	1194935	1599	67.6315	66.0567	881	Promoter (<=1kb)	424	1188196	1193603	5408	-	TGME49_253780	0
TGME49_chrIII	1193337	1194935	1599	63.6171	62.062	1233	Promoter (<=1kb)	424	1188196	1193603	5408	-	TGME49_253780	0
TGME49_chrIII	1193337	1194935	1599	78.081	76.4555	1455	Promoter (<=1kb)	424	1188196	1193603	5408	-	TGME49_253780	0
TGME49_chrIII	1201157	1202248	1092	46.6334	45.171	381	Promoter (2-3kb)	424	1204932	1211695	6764	+	TGME49_253800	-2684
TGME49_chrIII	1201157	1202248	1092	57.5128	55.99	596	Promoter (2-3kb)	424	1204932	1211695	6764	+	TGME49_253800	-2684
TGME49_chrIII	1204319	1205174	856	106.13	104.385	294	Promoter (<=1kb)	424	1204932	1211695	6764	+	TGME49_253800	0
TGME49_chrIII	1204319	1205174	856	144.925	143.046	519	Promoter (<=1kb)	424	1204932	1211695	6764	+	TGME49_253800	0
TGME49_chrIII	1219964	1221313	1350	242.245	240.11	361	Promoter (<=1kb)	424	1211432	1220223	8792	-	TGME49_253810	0
TGME49_chrIII	1219964	1221313	1350	10.1479	8.99616	1003	Promoter (<=1kb)	424	1211432	1220223	8792	-	TGME49_253810	0
TGME49_chrIII	1219964	1221313	1350	20.9538	19.6794	1238	Promoter (<=1kb)	424	1211432	1220223	8792	-	TGME49_253810	0
TGME49_chrIII	1221845	1222677	833	305.285	303.025	526	Promoter (<=1kb)	424	1222429	1224873	2445	+	TGME49_253820	0
TGME49_chrIII	1225264	1225672	409	28.2864	26.9498	287	Promoter (<=1kb)	424	1225462	1227609	2148	+	TGME49_253830	0
TGME49_chrIII	1227940	1229616	1677	11.4054	10.2367	181	Promoter (<=1kb)	424	1228715	1228787	73	-	TGME49_253840	0
TGME49_chrIII	1227940	1229616	1677	12.1965	11.0156	430	Promoter (<=1kb)	424	1228715	1228787	73	-	TGME49_253840	0
TGME49_chrIII	1227940	1229616	1677	25.7516	24.4346	845	Promoter (<=1kb)	424	1228715	1228787	73	-	TGME49_253840	0
TGME49_chrIII	1227940	1229616	1677	11.7993	10.6236	1229	Promoter (<=1kb)	424	1228715	1228787	73	-	TGME49_253840	0
TGME49_chrIII	1243362	1244559	1198	464.14	461.617	510	Promoter (<=1kb)	424	1233043	1243787	10745	-	TGME49_253860	0
TGME49_chrIII	1243362	1244559	1198	159.13	157.207	790	Promoter (<=1kb)	424	1233043	1243787	10745	-	TGME49_253860	0
TGME49_chrIII	1263313	1265747	2435	438.378	435.894	162	Promoter (<=1kb)	424	1245802	1263393	17592	-	TGME49_253870	0
TGME49_chrIII	1263313	1265747	2435	169.098	167.144	397	Promoter (<=1kb)	424	1245802	1263393	17592	-	TGME49_253870	0
TGME49_chrIII	1263313	1265747	2435	35.8041	34.4119	681	Promoter (<=1kb)	424	1245802	1263393	17592	-	TGME49_253870	0
TGME49_chrIII	1263313	1265747	2435	28.9111	27.5696	1041	Promoter (<=1kb)	424	1245802	1263393	17592	-	TGME49_253870	0
TGME49_chrIII	1263313	1265747	2435	122.291	120.487	1426	Promoter (<=1kb)	424	1245802	1263393	17592	-	TGME49_253870	0
TGME49_chrIII	1263313	1265747	2435	233.837	231.721	1671	Promoter (<=1kb)	424	1245802	1263393	17592	-	TGME49_253870	0
TGME49_chrIII	1263313	1265747	2435	239.782	237.652	2114	Promoter (<=1kb)	424	1245802	1263393	17592	-	TGME49_253870	0
TGME49_chrIII	1292499	1293774	1276	16.4428	15.212	121	Promoter (<=1kb)	424	1272835	1293118	20284	-	TGME49_500302	0
TGME49_chrIII	1292499	1293774	1276	499.133	496.558	728	Promoter (<=1kb)	424	1272835	1293118	20284	-	TGME49_500302	0
TGME49_chrIII	1292499	1293774	1276	141.1	139.232	985	Promoter (<=1kb)	424	1272835	1293118	20284	-	TGME49_500302	0
TGME49_chrIII	1299287	1300681	1395	3.64511	2.61655	55	Promoter (<=1kb)	424	1295156	1299921	4766	-	TGME49_253910	0
TGME49_chrIII	1299287	1300681	1395	13.1284	11.9363	303	Promoter (<=1kb)	424	1295156	1299921	4766	-	TGME49_253910	0
TGME49_chrIII	1299287	1300681	1395	33.5815	32.2037	692	Promoter (<=1kb)	424	1295156	1299921	4766	-	TGME49_253910	0
TGME49_chrIII	1299287	1300681	1395	18.7271	17.4744	1152	Promoter (<=1kb)	424	1295156	1299921	4766	-	TGME49_253910	0
TGME49_chrIII	1303710	1304933	1224	22.3293	21.042	337	Promoter (<=1kb)	424	1304680	1351698	47019	+	TGME49_500025	0
TGME49_chrIII	1303710	1304933	1224	50.6154	49.1303	673	Promoter (<=1kb)	424	1304680	1351698	47019	+	TGME49_500025	0
TGME49_chrIII	1303710	1304933	1224	86.6955	85.0312	880	Promoter (<=1kb)	424	1304680	1351698	47019	+	TGME49_500025	0
TGME49_chrIII	1305785	1306661	877	37.0678	35.6658	137	Promoter (1-2kb)	424	1304680	1351698	47019	+	TGME49_500025	1105
TGME49_chrIII	1305785	1306661	877	209.509	207.45	526	Promoter (1-2kb)	424	1304680	1351698	47019	+	TGME49_500025	1105
TGME49_chrIII	1306836	1307053	218	7.6124	6.49964	174	Promoter (2-3kb)	424	1304680	1351698	47019	+	TGME49_500025	2156
TGME49_chrIII	1314720	1315700	981	5.13707	4.07142	89	Exon (TGME49_500025.R28/TGME49_500025, exon 11 of 58)	424	1304680	1351698	47019	+	TGME49_500025	10040
TGME49_chrIII	1314720	1315700	981	371.907	369.527	726	Exon (TGME49_500025.R28/TGME49_500025, exon 11 of 58)	424	1304680	1351698	47019	+	TGME49_500025	10040
TGME49_chrIII	1322178	1322397	220	362.68	360.317	109	Intron (TGME49_500025.R28/TGME49_500025, intron 19 of 57)	424	1304680	1351698	47019	+	TGME49_500025	17498
TGME49_chrIII	1363951	1365127	1177	67.0603	65.4875	366	Promoter (<=1kb)	424	1351704	1364549	12846	-	TGME49_253940	0
TGME49_chrIII	1363951	1365127	1177	422.975	420.512	687	Promoter (<=1kb)	424	1351704	1364549	12846	-	TGME49_253940	0
TGME49_chrIII	1363951	1365127	1177	11.7993	10.6236	1011	Promoter (<=1kb)	424	1351704	1364549	12846	-	TGME49_253940	0
TGME49_chrIII	1374292	1374730	439	3.27787	2.258	99	Promoter (<=1kb)	424	1369381	1374521	5141	-	TGME49_253960	0
TGME49_chrIII	1374292	1374730	439	9.89293	8.7434	333	Promoter (<=1kb)	424	1369381	1374521	5141	-	TGME49_253960	0
TGME49_chrIII	1379030	1380494	1465	390.349	387.939	561	Promoter (<=1kb)	424	1379581	1391252	11672	+	TGME49_253990	0
TGME49_chrIII	1379030	1380494	1465	186.019	184.019	797	Promoter (<=1kb)	424	1379581	1391252	11672	+	TGME49_253990	0
TGME49_chrIII	1395661	1397567	1907	19.9693	18.704	260	Promoter (<=1kb)	424	1391826	1396245	4420	-	TGME49_254000	0
TGME49_chrIII	1395661	1397567	1907	142.336	140.465	652	Promoter (<=1kb)	424	1391826	1396245	4420	-	TGME49_254000	0
TGME49_chrIII	1395661	1397567	1907	162.323	160.39	965	Promoter (<=1kb)	424	1391826	1396245	4420	-	TGME49_254000	0
TGME49_chrIII	1395661	1397567	1907	156.535	154.62	1278	Promoter (<=1kb)	424	1391826	1396245	4420	-	TGME49_254000	0
TGME49_chrIII	1395661	1397567	1907	33.8263	32.4474	1564	Promoter (<=1kb)	424	1391826	1396245	4420	-	TGME49_254000	0
TGME49_chrIII	1409489	1410498	1010	5.3209	4.25034	171	Exon (TGME49_254020.R2043/TGME49_254020, exon 11 of 17)	424	1406227	1416999	10773	-	TGME49_254020	6501
TGME49_chrIII	1409489	1410498	1010	90.721	89.0379	490	Exon (TGME49_254020.R2043/TGME49_254020, exon 11 of 17)	424	1406227	1416999	10773	-	TGME49_254020	6501
TGME49_chrIII	1409489	1410498	1010	41.3377	39.9074	703	Exon (TGME49_254020.R2043/TGME49_254020, exon 11 of 17)	424	1406227	1416999	10773	-	TGME49_254020	6501
TGME49_chrIII	1416780	1417400	621	100.054	98.333	315	Promoter (<=1kb)	424	1406227	1416999	10773	-	TGME49_254020	0
TGME49_chrIII	1418714	1419881	1168	38.4076	36.997	170	Promoter (<=1kb)	424	1419497	1421147	1651	+	TGME49_254030	0
TGME49_chrIII	1418714	1419881	1168	584.022	581.334	594	Promoter (<=1kb)	424	1419497	1421147	1651	+	TGME49_254030	0
TGME49_chrIII	1418714	1419881	1168	7.8783	6.76068	1054	Promoter (<=1kb)	424	1419497	1421147	1651	+	TGME49_254030	0
TGME49_chrIII	1427333	1428623	1291	143.423	141.549	311	Promoter (<=1kb)	424	1422844	1427804	4961	-	TGME49_254050	0
TGME49_chrIII	1427333	1428623	1291	602.187	599.476	564	Promoter (<=1kb)	424	1422844	1427804	4961	-	TGME49_254050	0
TGME49_chrIII	1427333	1428623	1291	4.64167	3.58779	1244	Promoter (<=1kb)	424	1422844	1427804	4961	-	TGME49_254050	0
TGME49_chrIII	1432846	1433045	200	14.696	13.4845	98	Promoter (<=1kb)	424	1431596	1433295	1700	-	TGME49_500149	250
TGME49_chrIII	1433180	1434074	895	145.006	143.127	160	Promoter (<=1kb)	424	1431596	1433295	1700	-	TGME49_500149	0
TGME49_chrIII	1433180	1434074	895	65.1064	63.5437	358	Promoter (<=1kb)	424	1431596	1433295	1700	-	TGME49_500149	0
TGME49_chrIII	1433180	1434074	895	14.3453	13.1381	773	Promoter (<=1kb)	424	1431596	1433295	1700	-	TGME49_500149	0
TGME49_chrIII	1434225	1434884	660	83.7302	82.0782	152	Promoter (<=1kb)	424	1434475	1437460	2986	+	TGME49_254070	0
TGME49_chrIII	1434225	1434884	660	15.5135	14.2943	551	Promoter (<=1kb)	424	1434475	1437460	2986	+	TGME49_254070	0
TGME49_chrIII	1437502	1438552	1051	8.25547	7.13186	96	Promoter (<=1kb)	424	1438359	1441267	2909	+	TGME49_254080	0
TGME49_chrIII	1437502	1438552	1051	61.2411	59.6991	483	Promoter (<=1kb)	424	1438359	1441267	2909	+	TGME49_254080	0
TGME49_chrIII	1437502	1438552	1051	77.5753	75.9515	743	Promoter (<=1kb)	424	1438359	1441267	2909	+	TGME49_254080	0
TGME49_chrIII	1446814	1448799	1986	41.5585	40.1273	294	Promoter (<=1kb)	424	1441912	1447009	5098	-	TGME49_254090	0
TGME49_chrIII	1446814	1448799	1986	7.71804	6.60432	776	Promoter (<=1kb)	424	1441912	1447009	5098	-	TGME49_254090	0
TGME49_chrIII	1446814	1448799	1986	298.387	296.139	1301	Promoter (<=1kb)	424	1441912	1447009	5098	-	TGME49_254090	0
TGME49_chrIII	1448965	1449390	426	21.4356	20.1568	123	Promoter (<=1kb)	424	1449205	1456401	7197	+	TGME49_254110	0
TGME49_chrIII	1448965	1449390	426	5.7689	4.69053	403	Promoter (<=1kb)	424	1449205	1456401	7197	+	TGME49_254110	0
TGME49_chrIII	1456897	1458880	1984	6.78164	5.68466	181	Promoter (<=1kb)	424	1457767	1460643	2877	+	TGME49_254120	0
TGME49_chrIII	1456897	1458880	1984	9.6979	8.55212	427	Promoter (<=1kb)	424	1457767	1460643	2877	+	TGME49_254120	0
TGME49_chrIII	1456897	1458880	1984	48.8293	47.3548	826	Promoter (<=1kb)	424	1457767	1460643	2877	+	TGME49_254120	0
TGME49_chrIII	1456897	1458880	1984	422.84	420.377	1264	Promoter (<=1kb)	424	1457767	1460643	2877	+	TGME49_254120	0
TGME49_chrIII	1469192	1469789	598	15.5549	14.3337	391	Promoter (<=1kb)	424	1461130	1469560	8431	-	TGME49_254135	0
TGME49_chrIII	1478440	1479881	1442	259.525	257.354	532	Promoter (<=1kb)	424	1473172	1478871	5700	-	TGME49_254150	0
TGME49_chrIII	1478440	1479881	1442	40.5774	39.153	1075	Promoter (<=1kb)	424	1473172	1478871	5700	-	TGME49_254150	0
TGME49_chrIII	1504381	1504599	219	153.939	152.031	105	Intron (TGME49_254160.R2048/TGME49_254160, intron 22 of 22)	424	1504801	1511393	6593	-	TGME49_254180	6794
TGME49_chrIII	1506370	1506607	238	12.5988	11.4128	122	Exon (TGME49_254180.R2049/TGME49_254180, exon 9 of 12)	424	1504801	1511393	6593	-	TGME49_254180	4786
TGME49_chrIII	1511745	1511966	222	4.50246	3.45035	99	Promoter (<=1kb)	424	1511568	1518343	6776	+	TGME49_254190	177
TGME49_chrIII	1512296	1512498	203	5.60709	4.53054	174	Promoter (<=1kb)	424	1511568	1518343	6776	+	TGME49_254190	728
TGME49_chrIII	1512866	1513287	422	9.89293	8.7434	239	Promoter (1-2kb)	424	1511568	1518343	6776	+	TGME49_254190	1298
TGME49_chrIII	1513829	1514029	201	6.19903	5.1107	100	Promoter (2-3kb)	424	1511568	1518343	6776	+	TGME49_254190	2261
TGME49_chrIII	1530565	1530783	219	92.3199	90.6297	109	Promoter (<=1kb)	424	1529734	1538230	8497	+	TGME49_254210	831
TGME49_chrIII	1546405	1547392	988	289.296	287.066	493	Promoter (<=1kb)	424	1538463	1546813	8351	-	TGME49_254220	0
TGME49_chrIII	1564303	1564908	606	28.4433	27.1043	227	Promoter (<=1kb)	424	1557931	1564306	6376	-	TGME49_254250	0
TGME49_chrIII	1564303	1564908	606	25.7516	24.4346	445	Promoter (<=1kb)	424	1557931	1564306	6376	-	TGME49_254250	0
TGME49_chrIII	1568490	1569309	820	20.6622	19.3895	260	Promoter (<=1kb)	424	1569124	1571616	2493	+	TGME49_254270	0
TGME49_chrIII	1568490	1569309	820	27.8974	26.5629	515	Promoter (<=1kb)	424	1569124	1571616	2493	+	TGME49_254270	0
TGME49_chrIII	1576849	1577902	1054	121.575	119.773	339	Promoter (<=1kb)	424	1577312	1583780	6469	+	TGME49_254290	0
TGME49_chrIII	1576849	1577902	1054	14.2586	13.0521	934	Promoter (<=1kb)	424	1577312	1583780	6469	+	TGME49_254290	0
TGME49_chrIII	1585314	1585728	415	9.89293	8.7434	120	Promoter (<=1kb)	424	1585599	1597457	11859	+	TGME49_254300	0
TGME49_chrIII	1608024	1608223	200	4.76849	3.7101	59	Exon (TGME49_500384.R283/TGME49_500384, exon 3 of 5)	424	1598735	1611667	12933	+	TGME49_500384	9289
TGME49_chrIII	1611087	1611359	273	2.63107	1.63211	57	3' UTR	424	1612934	1618993	6060	-	TGME49_254330	7634
TGME49_chrIII	1618713	1620000	1288	195.913	193.888	534	Promoter (<=1kb)	424	1612934	1618993	6060	-	TGME49_254330	0
TGME49_chrIII	1618713	1620000	1288	52.1117	50.6186	798	Promoter (<=1kb)	424	1612934	1618993	6060	-	TGME49_254330	0
TGME49_chrIII	1623941	1624303	363	4.30651	3.25982	234	3' UTR	424	1619381	1623213	3833	+	TGME49_254340	4560
TGME49_chrIII	1627858	1628080	223	5.04133	3.97686	193	Exon (TGME49_500045.R346/TGME49_500045, exon 32 of 40)	424	1619381	1623213	3833	+	TGME49_254340	8477
TGME49_chrIII	1645386	1645585	200	2.96791	1.95968	93	Promoter (<=1kb)	424	1643229	1645807	2579	-	TGME49_500376	222
TGME49_chrIII	1646723	1646922	200	4.3864	3.33866	107	Promoter (<=1kb)	424	1643229	1645807	2579	-	TGME49_500376	-916
TGME49_chrIII	1647051	1648313	1263	6.46921	5.37801	104	Promoter (<=1kb)	424	1647871	1651582	3712	+	TGME49_254365	0
TGME49_chrIII	1647051	1648313	1263	157.666	155.747	731	Promoter (<=1kb)	424	1647871	1651582	3712	+	TGME49_254365	0
TGME49_chrIII	1647051	1648313	1263	14.2286	13.0242	981	Promoter (<=1kb)	424	1647871	1651582	3712	+	TGME49_254365	0
TGME49_chrIII	1649796	1650014	219	260.02	257.848	109	Promoter (1-2kb)	424	1647871	1651582	3712	+	TGME49_254365	1925
TGME49_chrIII	1652424	1653016	593	42.5886	41.1503	278	Promoter (<=1kb)	424	1654005	1693089	39085	+	TGME49_254370	-989
TGME49_chrIII	1694754	1696090	1337	4.24334	3.1975	164	Promoter (<=1kb)	424	1695655	1700062	4408	+	TGME49_254380	0
TGME49_chrIII	1694754	1696090	1337	2.83911	1.83303	370	Promoter (<=1kb)	424	1695655	1700062	4408	+	TGME49_254380	0
TGME49_chrIII	1694754	1696090	1337	150.239	148.343	722	Promoter (<=1kb)	424	1695655	1700062	4408	+	TGME49_254380	0
TGME49_chrIII	1707505	1708626	1122	12.3886	11.2063	121	Promoter (1-2kb)	424	1699735	1709703	9969	-	TGME49_254390	1077
TGME49_chrIII	1707505	1708626	1122	297.01	294.765	707	Promoter (1-2kb)	424	1699735	1709703	9969	-	TGME49_254390	1077
TGME49_chrIII	1709429	1710110	682	123.192	121.384	153	Promoter (<=1kb)	424	1699735	1709703	9969	-	TGME49_254390	0
TGME49_chrIII	1709429	1710110	682	167.448	165.5	379	Promoter (<=1kb)	424	1699735	1709703	9969	-	TGME49_254390	0
TGME49_chrIII	1721782	1722664	883	474.388	471.85	310	Promoter (<=1kb)	424	1714668	1721919	7252	-	TGME49_254410	0
TGME49_chrIII	1721782	1722664	883	50.1127	48.6308	556	Promoter (<=1kb)	424	1714668	1721919	7252	-	TGME49_254410	0
TGME49_chrIII	1723540	1723758	219	964.851	961.744	109	Promoter (1-2kb)	424	1722225	1734237	12013	+	TGME49_254420	1315
TGME49_chrIII	1734940	1735266	327	7.13449	6.02876	154	3' UTR	424	1735173	1738664	3492	-	TGME49_254430	3398
TGME49_chrIII	1735443	1736661	1219	55.7481	54.2341	176	Promoter (2-3kb)	424	1735173	1738664	3492	-	TGME49_254430	2003
TGME49_chrIII	1735443	1736661	1219	17.8093	16.5641	756	Promoter (2-3kb)	424	1735173	1738664	3492	-	TGME49_254430	2003
TGME49_chrIII	1735443	1736661	1219	18.7428	17.4883	892	Promoter (2-3kb)	424	1735173	1738664	3492	-	TGME49_254430	2003
TGME49_chrIII	1742827	1743976	1150	13.4741	12.2774	102	Promoter (<=1kb)	424	1739976	1743315	3340	-	TGME49_254440	0
TGME49_chrIII	1742827	1743976	1150	360.147	357.788	559	Promoter (<=1kb)	424	1739976	1743315	3340	-	TGME49_254440	0
TGME49_chrIII	1742827	1743976	1150	12.5212	11.3379	1035	Promoter (<=1kb)	424	1739976	1743315	3340	-	TGME49_254440	0
TGME49_chrIII	1745999	1746899	901	173.834	171.867	359	Promoter (<=1kb)	424	1746910	1756798	9889	+	TGME49_254450	-11
TGME49_chrIII	1745999	1746899	901	21.8039	20.5213	596	Promoter (<=1kb)	424	1746910	1756798	9889	+	TGME49_254450	-11
TGME49_chrIII	1757365	1759170	1806	48.9107	47.4359	299	Promoter (<=1kb)	424	1755102	1757581	2480	-	TGME49_254460	0
TGME49_chrIII	1757365	1759170	1806	569.065	566.398	943	Promoter (<=1kb)	424	1755102	1757581	2480	-	TGME49_254460	0
TGME49_chrIII	1757365	1759170	1806	20.0902	18.8242	1543	Promoter (<=1kb)	424	1755102	1757581	2480	-	TGME49_254460	0
TGME49_chrIII	1768722	1769323	602	30.103	28.7507	230	Promoter (<=1kb)	424	1764737	1769247	4511	-	TGME49_254480	0
TGME49_chrIII	1771801	1772397	597	7.45867	6.34732	117	Promoter (<=1kb)	424	1769592	1771843	2252	-	TGME49_254485	0
TGME49_chrIII	1771801	1772397	597	9.16869	8.02975	413	Promoter (<=1kb)	424	1769592	1771843	2252	-	TGME49_254485	0
TGME49_chrIII	1790349	1790950	602	48.3677	46.8949	121	Promoter (<=1kb)	424	1790816	1795244	4429	+	TGME49_254500	0
TGME49_chrIII	1800993	1801282	290	10.2634	9.10855	159	Promoter (<=1kb)	424	1796054	1801417	5364	-	TGME49_254510	135
TGME49_chrIII	1801416	1802101	686	206.179	204.128	379	Promoter (<=1kb)	424	1796054	1801417	5364	-	TGME49_254510	0
TGME49_chrIII	1806584	1807391	808	4.76849	3.7101	72	Promoter (<=1kb)	424	1807257	1817101	9845	+	TGME49_254530	0
TGME49_chrIII	1806584	1807391	808	38.2653	36.8553	503	Promoter (<=1kb)	424	1807257	1817101	9845	+	TGME49_254530	0
TGME49_chrIII	1821942	1823125	1184	49.0246	47.5481	246	Promoter (<=1kb)	424	1822321	1831060	8740	+	TGME49_254555	0
TGME49_chrIII	1821942	1823125	1184	36.4605	35.0626	604	Promoter (<=1kb)	424	1822321	1831060	8740	+	TGME49_254555	0
TGME49_chrIII	1821942	1823125	1184	3.74621	2.71307	1018	Promoter (<=1kb)	424	1822321	1831060	8740	+	TGME49_254555	0
TGME49_chrIII	1845272	1846209	938	45.1272	43.6733	442	Promoter (<=1kb)	424	1830670	1845632	14963	-	TGME49_254570	0
TGME49_chrIII	1845272	1846209	938	34.1005	32.7189	617	Promoter (<=1kb)	424	1830670	1845632	14963	-	TGME49_254570	0
TGME49_chrIII	1849904	1850526	623	36.8135	35.414	333	Promoter (<=1kb)	424	1846673	1850140	3468	-	TGME49_254580	0
TGME49_chrIII	1852754	1853590	837	199.846	197.811	508	Promoter (<=1kb)	424	1853818	1854051	234	+	TGME49_254600	-228
TGME49_chrIII	1855691	1856150	460	10.4128	9.25669	118	Promoter (<=1kb)	424	1854897	1855817	921	-	TGME49_254603	0
TGME49_chrIII	1855691	1856150	460	48.6124	47.1387	340	Promoter (<=1kb)	424	1854897	1855817	921	-	TGME49_254603	0
TGME49_chrIII	1861489	1863648	2160	26.0239	24.7055	256	Promoter (<=1kb)	424	1860336	1861952	1617	-	TGME49_254620	0
TGME49_chrIII	1861489	1863648	2160	1196.01	1192.68	622	Promoter (<=1kb)	424	1860336	1861952	1617	-	TGME49_254620	0
TGME49_chrIII	1861489	1863648	2160	17.2857	16.0476	1114	Promoter (<=1kb)	424	1860336	1861952	1617	-	TGME49_254620	0
TGME49_chrIII	1861489	1863648	2160	25.136	23.8253	1454	Promoter (<=1kb)	424	1860336	1861952	1617	-	TGME49_254620	0
TGME49_chrIII	1861489	1863648	2160	5.7192	4.6414	1901	Promoter (<=1kb)	424	1860336	1861952	1617	-	TGME49_254620	0
TGME49_chrIII	1861489	1863648	2160	4.29504	3.24851	2040	Promoter (<=1kb)	424	1860336	1861952	1617	-	TGME49_254620	0
TGME49_chrIII	1872184	1873018	835	11.3386	10.1706	100	Promoter (<=1kb)	424	1867147	1872464	5318	-	TGME49_254630	0
TGME49_chrIII	1872184	1873018	835	440.343	437.856	360	Promoter (<=1kb)	424	1867147	1872464	5318	-	TGME49_254630	0
TGME49_chrIII	1874473	1875520	1048	8.0376	6.91848	225	Promoter (<=1kb)	424	1873603	1875299	1697	-	TGME49_254640	0
TGME49_chrIII	1874473	1875520	1048	57.1493	55.6278	610	Promoter (<=1kb)	424	1873603	1875299	1697	-	TGME49_254640	0
TGME49_chrIII	1874473	1875520	1048	279.635	277.423	894	Promoter (<=1kb)	424	1873603	1875299	1697	-	TGME49_254640	0
TGME49_chrIII	1879133	1879624	492	225.599	223.502	333	Promoter (<=1kb)	424	1877394	1879332	1939	-	TGME49_254660	0
TGME49_chrIII	1882480	1883709	1230	7.53115	6.41913	154	Promoter (<=1kb)	424	1881917	1883244	1328	-	TGME49_254680	0
TGME49_chrIII	1882480	1883709	1230	364.547	362.181	617	Promoter (<=1kb)	424	1881917	1883244	1328	-	TGME49_254680	0
TGME49_chrIII	1882480	1883709	1230	792.408	789.477	876	Promoter (<=1kb)	424	1881917	1883244	1328	-	TGME49_254680	0
TGME49_chrIII	1891399	1892204	806	7.45867	6.34732	141	Promoter (<=1kb)	424	1888865	1891643	2779	-	TGME49_254700	0
TGME49_chrIII	1891399	1892204	806	34.1005	32.7189	483	Promoter (<=1kb)	424	1888865	1891643	2779	-	TGME49_254700	0
TGME49_chrIII	1903595	1905579	1985	49.1228	47.646	133	Promoter (<=1kb)	424	1892230	1904366	12137	-	TGME49_254710	0
TGME49_chrIII	1903595	1905579	1985	221.375	219.288	520	Promoter (<=1kb)	424	1892230	1904366	12137	-	TGME49_254710	0
TGME49_chrIII	1903595	1905579	1985	462.72	460.199	772	Promoter (<=1kb)	424	1892230	1904366	12137	-	TGME49_254710	0
TGME49_chrIII	1903595	1905579	1985	98.8036	97.0866	1082	Promoter (<=1kb)	424	1892230	1904366	12137	-	TGME49_254710	0
TGME49_chrIII	1903595	1905579	1985	111.501	109.735	1258	Promoter (<=1kb)	424	1892230	1904366	12137	-	TGME49_254710	0
TGME49_chrIII	1903595	1905579	1985	74.7144	73.1046	1530	Promoter (<=1kb)	424	1892230	1904366	12137	-	TGME49_254710	0
TGME49_chrIII	1903595	1905579	1985	3.34922	2.32828	1871	Promoter (<=1kb)	424	1892230	1904366	12137	-	TGME49_254710	0
TGME49_chrIII	1917594	1917800	207	3.50839	2.48185	48	Promoter (<=1kb)	424	1917374	1921388	4015	+	TGME49_254750	220
TGME49_chrIII	1921785	1922157	373	4.63625	3.58244	137	Promoter (1-2kb)	424	1920707	1923407	2701	-	TGME49_254760	1250
TGME49_chrIII	1925830	1926536	707	85.2896	83.6308	376	Promoter (<=1kb)	424	1924105	1926097	1993	-	TGME49_254770	0
TGME49_chrIII	1925830	1926536	707	118.313	116.522	558	Promoter (<=1kb)	424	1924105	1926097	1993	-	TGME49_254770	0
TGME49_chrIII	1927697	1927907	211	14.7055	13.4939	99	Promoter (<=1kb)	424	1926179	1927183	1005	-	TGME49_254780	-514
TGME49_chrIII	1932196	1932401	206	4.64385	3.58994	146	Promoter (1-2kb)	424	1927912	1934245	6334	-	TGME49_254790	1844
TGME49_chrIII	1934996	1936596	1601	8.83682	7.70323	90	Promoter (<=1kb)	424	1936353	1937784	1432	+	TGME49_254800	0
TGME49_chrIII	1934996	1936596	1601	2.35826	1.37146	275	Promoter (<=1kb)	424	1936353	1937784	1432	+	TGME49_254800	0
TGME49_chrIII	1934996	1936596	1601	5.25762	4.19051	411	Promoter (<=1kb)	424	1936353	1937784	1432	+	TGME49_254800	0
TGME49_chrIII	1934996	1936596	1601	326.801	324.502	1269	Promoter (<=1kb)	424	1936353	1937784	1432	+	TGME49_254800	0
TGME49_chrIII	1945042	1946224	1183	10.6393	9.47918	223	Promoter (<=1kb)	424	1938418	1945459	7042	-	TGME49_254810	0
TGME49_chrIII	1945042	1946224	1183	55.0633	53.5531	486	Promoter (<=1kb)	424	1938418	1945459	7042	-	TGME49_254810	0
TGME49_chrIII	1957071	1957315	245	18.2738	17.0239	130	Promoter (<=1kb)	424	1950215	1957117	6903	-	TGME49_254830	0
TGME49_chrIII	1975400	1976074	675	28.4433	27.1043	297	Promoter (<=1kb)	424	1964864	1975594	10731	-	TGME49_254840	0
TGME49_chrIII	1975400	1976074	675	6.81644	5.71649	560	Promoter (<=1kb)	424	1964864	1975594	10731	-	TGME49_254840	0
TGME49_chrIII	1978773	1978972	200	2.43073	1.43896	53	Promoter (2-3kb)	424	1976038	1983205	7168	+	TGME49_500144	2735
TGME49_chrIII	1993610	1994843	1234	589.507	586.812	704	Promoter (2-3kb)	424	1984226	1991477	7252	-	TGME49_254860	-2133
TGME49_chrIII	2001050	2003081	2032	69.4181	67.8337	321	Promoter (<=1kb)	424	1995722	2001901	6180	-	TGME49_254870	0
TGME49_chrIII	2001050	2003081	2032	221.891	219.802	956	Promoter (<=1kb)	424	1995722	2001901	6180	-	TGME49_254870	0
TGME49_chrIII	2001050	2003081	2032	212.772	210.705	1360	Promoter (<=1kb)	424	1995722	2001901	6180	-	TGME49_254870	0
TGME49_chrIII	2001050	2003081	2032	4.89177	3.83188	1908	Promoter (<=1kb)	424	1995722	2001901	6180	-	TGME49_254870	0
TGME49_chrIII	2014725	2014966	242	5.09559	4.03045	120	Promoter (1-2kb)	424	2011912	2016022	4111	-	TGME49_254890	1056
TGME49_chrIII	2015095	2017080	1986	88.5356	86.8625	537	Promoter (<=1kb)	424	2011912	2016022	4111	-	TGME49_254890	0
TGME49_chrIII	2015095	2017080	1986	97.1104	95.4009	780	Promoter (<=1kb)	424	2011912	2016022	4111	-	TGME49_254890	0
TGME49_chrIII	2015095	2017080	1986	369.383	367.007	1053	Promoter (<=1kb)	424	2011912	2016022	4111	-	TGME49_254890	0
TGME49_chrIII	2015095	2017080	1986	149.025	147.133	1313	Promoter (<=1kb)	424	2011912	2016022	4111	-	TGME49_254890	0
TGME49_chrIII	2015095	2017080	1986	132.333	130.494	1538	Promoter (<=1kb)	424	2011912	2016022	4111	-	TGME49_254890	0
TGME49_chrIII	2026218	2027752	1535	57.8716	56.3465	687	Promoter (<=1kb)	424	2020396	2027896	7501	-	TGME49_254910	144
TGME49_chrIII	2026218	2027752	1535	178.275	176.296	941	Promoter (<=1kb)	424	2020396	2027896	7501	-	TGME49_254910	144
TGME49_chrIII	2026218	2027752	1535	754.263	751.376	1186	Promoter (<=1kb)	424	2020396	2027896	7501	-	TGME49_254910	144
TGME49_chrIII	2029169	2029784	616	38.0272	36.6196	288	Promoter (1-2kb)	424	2020396	2027896	7501	-	TGME49_254910	-1273
TGME49_chrIII	2029169	2029784	616	10.8204	9.65874	513	Promoter (1-2kb)	424	2020396	2027896	7501	-	TGME49_254910	-1273
TGME49_chrIII	2032929	2033174	246	30.5624	29.2078	123	Promoter (<=1kb)	424	2029688	2032975	3288	-	TGME49_254920	0
TGME49_chrIII	2035538	2036339	802	41.3377	39.9074	136	Promoter (<=1kb)	424	2035981	2044068	8088	+	TGME49_254930	0
TGME49_chrIII	2035538	2036339	802	60.6161	59.0764	342	Promoter (<=1kb)	424	2035981	2044068	8088	+	TGME49_254930	0
TGME49_chrIII	2035538	2036339	802	32.9409	31.5676	539	Promoter (<=1kb)	424	2035981	2044068	8088	+	TGME49_254930	0
TGME49_chrIII	2045777	2047242	1466	11.4085	10.2379	134	Promoter (<=1kb)	424	2047151	2064385	17235	+	TGME49_254940	0
TGME49_chrIII	2045777	2047242	1466	34.3599	32.9772	352	Promoter (<=1kb)	424	2047151	2064385	17235	+	TGME49_254940	0
TGME49_chrIII	2045777	2047242	1466	58.4203	56.893	583	Promoter (<=1kb)	424	2047151	2064385	17235	+	TGME49_254940	0
TGME49_chrIII	2045777	2047242	1466	1154.66	1151.37	1022	Promoter (<=1kb)	424	2047151	2064385	17235	+	TGME49_254940	0
TGME49_chrIII	2065902	2066358	457	39.4847	38.0665	126	Promoter (<=1kb)	424	2066101	2073094	6994	+	TGME49_254950	0
TGME49_chrIII	2079123	2079598	476	48.5426	47.0692	168	Promoter (<=1kb)	424	2073801	2079213	5413	-	TGME49_254960	0
TGME49_chrIII	2079123	2079598	476	45.5374	44.0818	294	Promoter (<=1kb)	424	2073801	2079213	5413	-	TGME49_254960	0
TGME49_chrIII	2080454	2080873	420	11.7784	10.6049	276	Promoter (1-2kb)	424	2082072	2086486	4415	+	TGME49_299270	-1199
TGME49_chrIII	2081174	2082487	1314	9.99296	8.84254	249	Promoter (<=1kb)	424	2082072	2086486	4415	+	TGME49_299270	0
TGME49_chrIII	2081174	2082487	1314	82.1775	80.5326	640	Promoter (<=1kb)	424	2082072	2086486	4415	+	TGME49_299270	0
TGME49_chrIII	2081174	2082487	1314	69.922	68.3359	819	Promoter (<=1kb)	424	2082072	2086486	4415	+	TGME49_299270	0
TGME49_chrIII	2096090	2097089	1000	3.27787	2.258	115	Promoter (<=1kb)	424	2091013	2096473	5461	-	TGME49_299250	0
TGME49_chrIII	2096090	2097089	1000	105.403	103.659	467	Promoter (<=1kb)	424	2091013	2096473	5461	-	TGME49_299250	0
TGME49_chrIII	2101176	2101394	219	326.159	323.861	109	Promoter (2-3kb)	424	2103724	2108282	4559	+	TGME49_299230	-2330
TGME49_chrIII	2104416	2104634	219	181.411	179.424	111	Promoter (<=1kb)	424	2103724	2108282	4559	+	TGME49_299230	692
TGME49_chrIII	2105348	2105921	574	5.01195	3.95053	106	Promoter (1-2kb)	424	2103724	2108282	4559	+	TGME49_299230	1624
TGME49_chrIII	2105348	2105921	574	9.93914	8.7892	455	Promoter (1-2kb)	424	2103724	2108282	4559	+	TGME49_299230	1624
TGME49_chrIII	2107728	2107927	200	2.39369	1.40619	75	Exon (TGME49_299230.R3439/TGME49_299230, exon 2 of 2)	424	2110101	2110937	837	-	TGME49_299220	3010
TGME49_chrIII	2113197	2114421	1225	25.2247	23.9121	274	Promoter (<=1kb)	424	2114021	2121087	7067	+	TGME49_299210	0
TGME49_chrIII	2113197	2114421	1225	84.4098	82.7547	555	Promoter (<=1kb)	424	2114021	2121087	7067	+	TGME49_299210	0
TGME49_chrIII	2113197	2114421	1225	11.0206	9.85525	1093	Promoter (<=1kb)	424	2114021	2121087	7067	+	TGME49_299210	0
TGME49_chrIII	2124758	2125988	1231	151.161	149.262	504	Promoter (<=1kb)	424	2125572	2129344	3773	+	TGME49_299190	0
TGME49_chrIII	2124758	2125988	1231	160.473	158.545	909	Promoter (<=1kb)	424	2125572	2129344	3773	+	TGME49_299190	0
TGME49_chrIII	2142895	2143178	284	18.2738	17.0239	140	Promoter (<=1kb)	424	2137835	2142924	5090	-	TGME49_299168	0
TGME49_chrIII	2154759	2155124	366	4.24334	3.1975	134	Promoter (<=1kb)	424	2145570	2154749	9180	-	TGME49_299150	-10
TGME49_chrIII	2169920	2170704	785	12.1965	11.0156	119	Promoter (<=1kb)	424	2156868	2170014	13147	-	TGME49_299130	0
TGME49_chrIII	2169920	2170704	785	45.7694	44.3117	481	Promoter (<=1kb)	424	2156868	2170014	13147	-	TGME49_299130	0
TGME49_chrIII	2188008	2188836	829	142.915	141.042	308	Promoter (<=1kb)	424	2179817	2188209	8393	-	TGME49_299100	0
TGME49_chrIII	2188008	2188836	829	64.171	62.6128	510	Promoter (<=1kb)	424	2179817	2188209	8393	-	TGME49_299100	0
TGME49_chrIII	2190564	2191189	626	18.2738	17.0239	251	Promoter (<=1kb)	424	2191132	2204798	13667	+	TGME49_299080	0
TGME49_chrIII	2190564	2191189	626	16.8938	15.6582	492	Promoter (<=1kb)	424	2191132	2204798	13667	+	TGME49_299080	0
TGME49_chrIII	2205720	2207232	1513	21.6475	20.3658	161	Promoter (<=1kb)	424	2206494	2211085	4592	+	TGME49_299070	0
TGME49_chrIII	2205720	2207232	1513	61.3219	59.7786	555	Promoter (<=1kb)	424	2206494	2211085	4592	+	TGME49_299070	0
TGME49_chrIII	2205720	2207232	1513	13.4187	12.2224	1141	Promoter (<=1kb)	424	2206494	2211085	4592	+	TGME49_299070	0
TGME49_chrIII	2205720	2207232	1513	5.89983	4.81735	1421	Promoter (<=1kb)	424	2206494	2211085	4592	+	TGME49_299070	0
TGME49_chrIII	2213827	2215447	1621	2.63107	1.63211	113	Promoter (<=1kb)	424	2214878	2222950	8073	+	TGME49_299060	0
TGME49_chrIII	2213827	2215447	1621	7.45867	6.34732	497	Promoter (<=1kb)	424	2214878	2222950	8073	+	TGME49_299060	0
TGME49_chrIII	2213827	2215447	1621	133.905	132.061	861	Promoter (<=1kb)	424	2214878	2222950	8073	+	TGME49_299060	0
TGME49_chrIII	2213827	2215447	1621	123.316	121.507	1094	Promoter (<=1kb)	424	2214878	2222950	8073	+	TGME49_299060	0
TGME49_chrIII	2213827	2215447	1621	5.60709	4.53054	1520	Promoter (<=1kb)	424	2214878	2222950	8073	+	TGME49_299060	0
TGME49_chrIII	2225795	2227076	1282	10.9956	9.8325	395	Promoter (<=1kb)	424	2223684	2226464	2781	-	TGME49_299050	0
TGME49_chrIII	2225795	2227076	1282	1094.14	1090.91	718	Promoter (<=1kb)	424	2223684	2226464	2781	-	TGME49_299050	0
TGME49_chrIII	2234523	2235997	1475	3.99123	2.95168	93	Promoter (<=1kb)	424	2227825	2235135	7311	-	TGME49_299040	0
TGME49_chrIII	2234523	2235997	1475	279.471	277.26	844	Promoter (<=1kb)	424	2227825	2235135	7311	-	TGME49_299040	0
TGME49_chrIII	2249583	2251034	1452	6.34516	5.25533	150	Promoter (<=1kb)	424	2241113	2250381	9269	-	TGME49_299020	0
TGME49_chrIII	2249583	2251034	1452	191.6	189.586	632	Promoter (<=1kb)	424	2241113	2250381	9269	-	TGME49_299020	0
TGME49_chrIII	2249583	2251034	1452	376.392	374.005	864	Promoter (<=1kb)	424	2241113	2250381	9269	-	TGME49_299020	0
TGME49_chrIII	2249583	2251034	1452	105.059	103.317	1305	Promoter (<=1kb)	424	2241113	2250381	9269	-	TGME49_299020	0
TGME49_chrIII	2278978	2280680	1703	5.18368	4.11746	122	Promoter (<=1kb)	424	2264938	2279837	14900	-	TGME49_299000	0
TGME49_chrIII	2278978	2280680	1703	30.9813	29.6231	477	Promoter (<=1kb)	424	2264938	2279837	14900	-	TGME49_299000	0
TGME49_chrIII	2278978	2280680	1703	728.606	725.75	922	Promoter (<=1kb)	424	2264938	2279837	14900	-	TGME49_299000	0
TGME49_chrIII	2278978	2280680	1703	465.14	462.616	1178	Promoter (<=1kb)	424	2264938	2279837	14900	-	TGME49_299000	0
TGME49_chrIII	2291775	2292771	997	8.46715	7.33924	127	Promoter (<=1kb)	424	2285184	2292081	6898	-	TGME49_298980	0
TGME49_chrIII	2291775	2292771	997	178.576	176.596	378	Promoter (<=1kb)	424	2285184	2292081	6898	-	TGME49_298980	0
TGME49_chrIII	2291775	2292771	997	3.74621	2.71307	900	Promoter (<=1kb)	424	2285184	2292081	6898	-	TGME49_298980	0
TGME49_chrIII	2298440	2299209	770	2.83911	1.83303	84	Promoter (<=1kb)	424	2299169	2301547	2379	+	TGME49_298960	0
TGME49_chrIII	2298440	2299209	770	69.253	67.6692	305	Promoter (<=1kb)	424	2299169	2301547	2379	+	TGME49_298960	0
TGME49_chrIII	2316101	2317673	1573	49.6843	48.2041	165	Distal Intergenic	424	2299169	2301547	2379	+	TGME49_298960	16932
TGME49_chrIII	2316101	2317673	1573	13.0063	11.8151	557	Distal Intergenic	424	2299169	2301547	2379	+	TGME49_298960	16932
TGME49_chrIII	2316101	2317673	1573	40.0992	38.6769	1244	Distal Intergenic	424	2299169	2301547	2379	+	TGME49_298960	16932
TGME49_chrIII	2357021	2357289	269	23.6675	22.3679	149	Distal Intergenic	424	2366610	2369190	2581	+	TGME49_298830	-9321
TGME49_chrIII	2358999	2359419	421	13.4187	12.2224	258	Distal Intergenic	424	2366610	2369190	2581	+	TGME49_298830	-7191
TGME49_chrIII	2359574	2359784	211	6.50459	5.41046	105	Distal Intergenic	424	2366610	2369190	2581	+	TGME49_298830	-6826
TGME49_chrIII	2360490	2360727	238	5.89983	4.81735	99	Distal Intergenic	424	2366610	2369190	2581	+	TGME49_298830	-5883
TGME49_chrIII	2360857	2361085	229	4.76849	3.7101	158	Downstream (2-3kb)	424	2366610	2369190	2581	+	TGME49_298830	-5525
TGME49_chrIII	2362173	2362407	235	24.1826	22.8787	119	Downstream (1-2kb)	424	2366610	2369190	2581	+	TGME49_298830	-4203
TGME49_chrIII	2368485	2369739	1255	183.009	181.017	160	Promoter (1-2kb)	424	2363787	2366787	3001	-	TGME49_298840	-1698
TGME49_chrIII	2368485	2369739	1255	88.1724	86.5014	514	Promoter (1-2kb)	424	2363787	2366787	3001	-	TGME49_298840	-1698
TGME49_chrIII	2368485	2369739	1255	903.98	900.939	840	Promoter (1-2kb)	424	2363787	2366787	3001	-	TGME49_298840	-1698
TGME49_chrIII	2368485	2369739	1255	157.222	155.304	1096	Promoter (1-2kb)	424	2363787	2366787	3001	-	TGME49_298840	-1698
TGME49_chrIII	2370071	2370270	200	12.0608	10.883	98	Distal Intergenic	424	2363787	2366787	3001	-	TGME49_298840	-3284
TGME49_chrIII	2422480	2424631	2152	54.8643	53.3559	312	Distal Intergenic	424	2454193	2456760	2568	+	TGME49_321170	-29562
TGME49_chrIII	2422480	2424631	2152	95.5193	93.8163	599	Distal Intergenic	424	2454193	2456760	2568	+	TGME49_321170	-29562
TGME49_chrIII	2422480	2424631	2152	80.2481	78.6126	807	Distal Intergenic	424	2454193	2456760	2568	+	TGME49_321170	-29562
TGME49_chrIII	2422480	2424631	2152	203.628	201.584	1339	Distal Intergenic	424	2454193	2456760	2568	+	TGME49_321170	-29562
TGME49_chrIII	2422480	2424631	2152	52.0479	50.5551	1942	Distal Intergenic	424	2454193	2456760	2568	+	TGME49_321170	-29562
TGME49_chrIII	2429272	2430421	1150	130.407	128.575	368	Distal Intergenic	424	2454193	2456760	2568	+	TGME49_321170	-23772
TGME49_chrIII	2429272	2430421	1150	744.167	741.294	626	Distal Intergenic	424	2454193	2456760	2568	+	TGME49_321170	-23772
TGME49_chrIII	2436903	2437732	830	12.1965	11.0156	281	Distal Intergenic	424	2454193	2456760	2568	+	TGME49_321170	-16461
TGME49_chrIII	2436903	2437732	830	51.0123	49.5246	517	Distal Intergenic	424	2454193	2456760	2568	+	TGME49_321170	-16461
TGME49_chrIII	2453528	2454820	1293	648.644	645.879	548	Promoter (<=1kb)	424	2454193	2456760	2568	+	TGME49_321170	0
TGME49_chrIII	2453528	2454820	1293	13.4357	12.2393	903	Promoter (<=1kb)	424	2454193	2456760	2568	+	TGME49_321170	0
TGME49_chrIII	2531513	2531754	242	8.46715	7.33924	135	Distal Intergenic	424	2454193	2456760	2568	+	TGME49_321170	77320
TGME49_chrIV	23059	23258	200	6.19903	5.1107	96	Distal Intergenic	425	10935	11501	567	+	TGME49_317820	12124
TGME49_chrIV	76585	78448	1864	217.432	215.353	545	Promoter (<=1kb)	425	75529	77001	1473	-	TGME49_320770	0
TGME49_chrIV	76585	78448	1864	87.2356	85.5686	973	Promoter (<=1kb)	425	75529	77001	1473	-	TGME49_320770	0
TGME49_chrIV	76585	78448	1864	10.9183	9.75591	1464	Promoter (<=1kb)	425	75529	77001	1473	-	TGME49_320770	0
TGME49_chrIV	76585	78448	1864	9.1573	8.02074	1731	Promoter (<=1kb)	425	75529	77001	1473	-	TGME49_320770	0
TGME49_chrIV	84716	85954	1239	41.3377	39.9074	516	Distal Intergenic	425	75529	77001	1473	-	TGME49_320770	-7715
TGME49_chrIV	84716	85954	1239	35.2738	33.8841	911	Distal Intergenic	425	75529	77001	1473	-	TGME49_320770	-7715
TGME49_chrIV	96086	96733	648	64.8896	63.3277	165	Promoter (<=1kb)	425	89265	96139	6875	-	TGME49_320760	0
TGME49_chrIV	102796	103807	1012	7.45867	6.34732	255	Promoter (<=1kb)	425	103329	107472	4144	+	TGME49_320740	0
TGME49_chrIV	102796	103807	1012	8.12507	7.00264	668	Promoter (<=1kb)	425	103329	107472	4144	+	TGME49_320740	0
TGME49_chrIV	102796	103807	1012	2.43073	1.43896	898	Promoter (<=1kb)	425	103329	107472	4144	+	TGME49_320740	0
TGME49_chrIV	111550	111974	425	65.2345	63.6713	290	Promoter (2-3kb)	425	114554	116338	1785	+	TGME49_320720	-2580
TGME49_chrIV	113522	114958	1437	73.0141	71.4122	327	Promoter (<=1kb)	425	114554	116338	1785	+	TGME49_320720	0
TGME49_chrIV	113522	114958	1437	80.2004	78.5651	509	Promoter (<=1kb)	425	114554	116338	1785	+	TGME49_320720	0
TGME49_chrIV	113522	114958	1437	103.462	101.727	863	Promoter (<=1kb)	425	114554	116338	1785	+	TGME49_320720	0
TGME49_chrIV	113522	114958	1437	24.1752	22.8728	1278	Promoter (<=1kb)	425	114554	116338	1785	+	TGME49_320720	0
TGME49_chrIV	132547	133591	1045	3.27787	2.258	48	Promoter (<=1kb)	425	130940	133193	2254	-	TGME49_320700	0
TGME49_chrIV	132547	133591	1045	93.9331	92.2359	470	Promoter (<=1kb)	425	130940	133193	2254	-	TGME49_320700	0
TGME49_chrIV	132547	133591	1045	86.576	84.912	703	Promoter (<=1kb)	425	130940	133193	2254	-	TGME49_320700	0
TGME49_chrIV	132547	133591	1045	15.4797	14.2607	953	Promoter (<=1kb)	425	130940	133193	2254	-	TGME49_320700	0
TGME49_chrIV	137645	139426	1782	65.9667	64.3998	151	Promoter (<=1kb)	425	133659	137722	4064	-	TGME49_320690	0
TGME49_chrIV	137645	139426	1782	50.0469	48.5653	966	Promoter (<=1kb)	425	133659	137722	4064	-	TGME49_320690	0
TGME49_chrIV	137645	139426	1782	73.6139	72.01	1395	Promoter (<=1kb)	425	133659	137722	4064	-	TGME49_320690	0
TGME49_chrIV	137645	139426	1782	108.148	106.395	1601	Promoter (<=1kb)	425	133659	137722	4064	-	TGME49_320690	0
TGME49_chrIV	139691	140416	726	7.70654	6.59293	150	Promoter (1-2kb)	425	137960	147192	9233	+	TGME49_320680	1731
TGME49_chrIV	139691	140416	726	9.6582	8.51276	587	Promoter (1-2kb)	425	137960	147192	9233	+	TGME49_320680	1731
TGME49_chrIV	147559	148379	821	82.0787	80.4341	322	Promoter (<=1kb)	425	148008	166316	18309	+	TGME49_320670	0
TGME49_chrIV	147559	148379	821	22.6493	21.3586	570	Promoter (<=1kb)	425	148008	166316	18309	+	TGME49_320670	0
TGME49_chrIV	186129	187569	1441	84.7811	83.1248	312	Promoter (<=1kb)	425	186533	194496	7964	+	TGME49_320630	0
TGME49_chrIV	186129	187569	1441	376.885	374.497	724	Promoter (<=1kb)	425	186533	194496	7964	+	TGME49_320630	0
TGME49_chrIV	186129	187569	1441	479.153	476.607	943	Promoter (<=1kb)	425	186533	194496	7964	+	TGME49_320630	0
TGME49_chrIV	195020	196004	985	19.6939	18.4303	159	Promoter (<=1kb)	425	195595	203048	7454	+	TGME49_320620	0
TGME49_chrIV	195020	196004	985	37.6604	36.2545	507	Promoter (<=1kb)	425	195595	203048	7454	+	TGME49_320620	0
TGME49_chrIV	195020	196004	985	9.528	8.38371	774	Promoter (<=1kb)	425	195595	203048	7454	+	TGME49_320620	0
TGME49_chrIV	206502	206902	401	3.53305	2.50616	88	Promoter (<=1kb)	425	203324	206501	3178	-	TGME49_320610	-1
TGME49_chrIV	206502	206902	401	14.6653	13.4559	305	Promoter (<=1kb)	425	203324	206501	3178	-	TGME49_320610	-1
TGME49_chrIV	208732	209852	1121	1824.33	1820.32	601	Promoter (<=1kb)	425	209516	211608	2093	+	TGME49_320600	0
TGME49_chrIV	213186	213443	258	2.41356	1.42566	171	Promoter (<=1kb)	425	213621	232073	18453	+	TGME49_320592	-178
TGME49_chrIV	233099	234110	1012	100.437	98.7135	472	Promoter (<=1kb)	425	233503	250391	16889	+	TGME49_320588	0
TGME49_chrIV	233099	234110	1012	14.2586	13.0521	770	Promoter (<=1kb)	425	233503	250391	16889	+	TGME49_320588	0
TGME49_chrIV	251334	252604	1271	37.0588	35.6568	426	Promoter (<=1kb)	425	249752	251532	1781	-	TGME49_320580	0
TGME49_chrIV	251334	252604	1271	153.011	151.107	673	Promoter (<=1kb)	425	249752	251532	1781	-	TGME49_320580	0
TGME49_chrIV	251334	252604	1271	5.60709	4.53054	1107	Promoter (<=1kb)	425	249752	251532	1781	-	TGME49_320580	0
TGME49_chrIV	261981	263325	1345	6.50459	5.41046	143	Promoter (<=1kb)	425	262922	276892	13971	+	TGME49_320550	0
TGME49_chrIV	261981	263325	1345	47.7137	46.2447	433	Promoter (<=1kb)	425	262922	276892	13971	+	TGME49_320550	0
TGME49_chrIV	261981	263325	1345	81.306	79.6652	858	Promoter (<=1kb)	425	262922	276892	13971	+	TGME49_320550	0
TGME49_chrIV	283624	284937	1314	5.89983	4.81735	98	Promoter (<=1kb)	425	281267	284295	3029	-	TGME49_320525	0
TGME49_chrIV	283624	284937	1314	162.353	160.42	738	Promoter (<=1kb)	425	281267	284295	3029	-	TGME49_320525	0
TGME49_chrIV	283624	284937	1314	133.905	132.061	985	Promoter (<=1kb)	425	281267	284295	3029	-	TGME49_320525	0
TGME49_chrIV	295015	295246	232	17.3493	16.1089	123	Promoter (<=1kb)	425	295022	305056	10035	+	TGME49_320500	0
TGME49_chrIV	311853	313583	1731	472.267	469.732	561	Promoter (<=1kb)	425	305783	312289	6507	-	TGME49_320490	0
TGME49_chrIV	311853	313583	1731	631.818	629.071	1089	Promoter (<=1kb)	425	305783	312289	6507	-	TGME49_320490	0
TGME49_chrIV	311853	313583	1731	167.572	165.623	1387	Promoter (<=1kb)	425	305783	312289	6507	-	TGME49_320490	0
TGME49_chrIV	319569	320398	830	78.2377	76.6107	243	Promoter (<=1kb)	425	320161	322530	2370	+	TGME49_320470	0
TGME49_chrIV	339014	340039	1026	24.7017	23.3934	124	Promoter (<=1kb)	425	323178	339479	16302	-	TGME49_320460	0
TGME49_chrIV	339014	340039	1026	146.564	144.68	532	Promoter (<=1kb)	425	323178	339479	16302	-	TGME49_320460	0
TGME49_chrIV	346397	346927	531	196.199	194.173	141	Promoter (<=1kb)	425	342046	346516	4471	-	TGME49_320450	0
TGME49_chrIV	364813	365615	803	47.0627	45.5974	301	Promoter (<=1kb)	425	365218	375424	10207	+	TGME49_320430	0
TGME49_chrIV	393886	394887	1002	93.9271	92.2299	293	Promoter (<=1kb)	425	378978	394089	15112	-	TGME49_320300	0
TGME49_chrIV	393886	394887	1002	41.9616	40.5273	724	Promoter (<=1kb)	425	378978	394089	15112	-	TGME49_320300	0
TGME49_chrIV	398466	398867	402	6.50255	5.41046	92	Promoter (2-3kb)	425	395962	398504	2543	+	TGME49_320290	2504
TGME49_chrIV	401641	402027	387	11.0206	9.85525	117	Promoter (<=1kb)	425	398791	401733	2943	-	TGME49_320280	0
TGME49_chrIV	402665	403015	351	21.1528	19.8756	227	Promoter (<=1kb)	425	402054	407660	5607	+	TGME49_320270	611
TGME49_chrIV	413686	414501	816	118.369	116.578	242	Promoter (1-2kb)	425	407776	415727	7952	-	TGME49_320260	1226
TGME49_chrIV	413686	414501	816	26.6827	25.3593	498	Promoter (1-2kb)	425	407776	415727	7952	-	TGME49_320260	1226
TGME49_chrIV	415529	416669	1141	16.7358	15.503	124	Promoter (<=1kb)	425	407776	415727	7952	-	TGME49_320260	0
TGME49_chrIV	415529	416669	1141	337.569	335.25	400	Promoter (<=1kb)	425	407776	415727	7952	-	TGME49_320260	0
TGME49_chrIV	415529	416669	1141	173.21	171.245	643	Promoter (<=1kb)	425	407776	415727	7952	-	TGME49_320260	0
TGME49_chrIV	419222	420106	885	127.446	125.624	552	Promoter (<=1kb)	425	418400	419578	1179	-	TGME49_320250	0
TGME49_chrIV	419222	420106	885	5.27923	4.21188	816	Promoter (<=1kb)	425	418400	419578	1179	-	TGME49_320250	0
TGME49_chrIV	422861	423314	454	72.0081	70.4117	149	Promoter (<=1kb)	425	421151	424148	2998	-	TGME49_320240	834
TGME49_chrIV	425025	425915	891	59.5217	57.9883	129	Promoter (<=1kb)	425	424226	425680	1455	-	TGME49_320230	0
TGME49_chrIV	425025	425915	891	36.2735	34.8779	459	Promoter (<=1kb)	425	424226	425680	1455	-	TGME49_320230	0
TGME49_chrIV	425025	425915	891	42.2966	40.8609	740	Promoter (<=1kb)	425	424226	425680	1455	-	TGME49_320230	0
TGME49_chrIV	431107	432302	1196	1254.78	1251.38	782	Promoter (<=1kb)	425	427034	431735	4702	-	TGME49_320220	0
TGME49_chrIV	439217	441580	2364	11.7586	10.5853	175	Promoter (<=1kb)	425	437984	440770	2787	-	TGME49_320200	0
TGME49_chrIV	439217	441580	2364	19.1252	17.8684	537	Promoter (<=1kb)	425	437984	440770	2787	-	TGME49_320200	0
TGME49_chrIV	439217	441580	2364	91.9949	90.3067	908	Promoter (<=1kb)	425	437984	440770	2787	-	TGME49_320200	0
TGME49_chrIV	439217	441580	2364	106.448	104.701	1317	Promoter (<=1kb)	425	437984	440770	2787	-	TGME49_320200	0
TGME49_chrIV	439217	441580	2364	44.7337	43.2825	1556	Promoter (<=1kb)	425	437984	440770	2787	-	TGME49_320200	0
TGME49_chrIV	439217	441580	2364	13.5484	12.3511	2046	Promoter (<=1kb)	425	437984	440770	2787	-	TGME49_320200	0
TGME49_chrIV	446608	447321	714	87.2636	85.5964	346	Promoter (<=1kb)	425	445608	447054	1447	-	TGME49_320180	0
TGME49_chrIV	446608	447321	714	233.508	231.393	551	Promoter (<=1kb)	425	445608	447054	1447	-	TGME49_320180	0
TGME49_chrIV	448589	448981	393	3.21837	2.20272	115	Promoter (<=1kb)	425	448508	449179	672	-	TGME49_500279	198
TGME49_chrIV	452396	452943	548	28.1118	26.776	169	Promoter (<=1kb)	425	451106	452698	1593	-	TGME49_320170	0
TGME49_chrIV	452396	452943	548	147.356	145.47	404	Promoter (<=1kb)	425	451106	452698	1593	-	TGME49_320170	0
TGME49_chrIV	455445	456366	922	23.6675	22.3679	222	Promoter (<=1kb)	425	455839	464303	8465	+	TGME49_320160	0
TGME49_chrIV	455445	456366	922	9.16869	8.02975	614	Promoter (<=1kb)	425	455839	464303	8465	+	TGME49_320160	0
TGME49_chrIV	472692	473981	1290	35.2738	33.8841	303	Promoter (<=1kb)	425	464394	473129	8736	-	TGME49_320150	0
TGME49_chrIV	472692	473981	1290	64.8896	63.3277	533	Promoter (<=1kb)	425	464394	473129	8736	-	TGME49_320150	0
TGME49_chrIV	472692	473981	1290	62.7414	61.1907	751	Promoter (<=1kb)	425	464394	473129	8736	-	TGME49_320150	0
TGME49_chrIV	472692	473981	1290	7.45867	6.34732	1180	Promoter (<=1kb)	425	464394	473129	8736	-	TGME49_320150	0
TGME49_chrIV	478911	479804	894	317.396	315.113	172	Promoter (<=1kb)	425	476118	479016	2899	-	TGME49_320140	0
TGME49_chrIV	482952	483373	422	27.4335	26.103	291	Promoter (<=1kb)	425	480083	483146	3064	-	TGME49_320130	0
TGME49_chrIV	491411	492444	1034	2.61537	1.62018	51	Promoter (<=1kb)	425	486028	492044	6017	-	TGME49_320110	0
TGME49_chrIV	491411	492444	1034	171.131	169.172	494	Promoter (<=1kb)	425	486028	492044	6017	-	TGME49_320110	0
TGME49_chrIV	491411	492444	1034	357.044	354.69	737	Promoter (<=1kb)	425	486028	492044	6017	-	TGME49_320110	0
TGME49_chrIV	496812	498221	1410	986.893	983.764	405	Promoter (<=1kb)	425	497388	509584	12197	+	TGME49_320100	0
TGME49_chrIV	496812	498221	1410	205.945	203.895	658	Promoter (<=1kb)	425	497388	509584	12197	+	TGME49_320100	0
TGME49_chrIV	496812	498221	1410	200.01	197.975	894	Promoter (<=1kb)	425	497388	509584	12197	+	TGME49_320100	0
TGME49_chrIV	496812	498221	1410	30.9334	29.5754	1273	Promoter (<=1kb)	425	497388	509584	12197	+	TGME49_320100	0
TGME49_chrIV	511311	512529	1219	252.188	250.032	369	Promoter (<=1kb)	425	512111	522344	10234	+	TGME49_320090	0
TGME49_chrIV	511311	512529	1219	505.918	503.335	562	Promoter (<=1kb)	425	512111	522344	10234	+	TGME49_320090	0
TGME49_chrIV	511311	512529	1219	243.804	241.666	848	Promoter (<=1kb)	425	512111	522344	10234	+	TGME49_320090	0
TGME49_chrIV	511311	512529	1219	78.2887	76.6616	1082	Promoter (<=1kb)	425	512111	522344	10234	+	TGME49_320090	0
TGME49_chrIV	517015	518841	1827	77.2536	75.632	474	3' UTR	425	522657	539001	16345	+	TGME49_320080	-3816
TGME49_chrIV	517015	518841	1827	76.0242	74.4078	1047	3' UTR	425	522657	539001	16345	+	TGME49_320080	-3816
TGME49_chrIV	517015	518841	1827	103.484	101.748	1298	3' UTR	425	522657	539001	16345	+	TGME49_320080	-3816
TGME49_chrIV	517015	518841	1827	235.777	233.657	1513	3' UTR	425	522657	539001	16345	+	TGME49_320080	-3816
TGME49_chrIV	522116	523125	1010	1088.91	1085.68	401	Promoter (<=1kb)	425	522657	539001	16345	+	TGME49_320080	0
TGME49_chrIV	522116	523125	1010	9.78174	8.63524	910	Promoter (<=1kb)	425	522657	539001	16345	+	TGME49_320080	0
TGME49_chrIV	543202	544194	993	199.179	197.146	500	Promoter (<=1kb)	425	539040	543662	4623	-	TGME49_320070	0
TGME49_chrIV	550118	551321	1204	259.994	257.822	161	Promoter (<=1kb)	425	550876	554412	3537	+	TGME49_320050	0
TGME49_chrIV	550118	551321	1204	1477.67	1474.03	555	Promoter (<=1kb)	425	550876	554412	3537	+	TGME49_320050	0
TGME49_chrIV	564253	565023	771	2.66914	1.66947	93	Promoter (<=1kb)	425	560706	564640	3935	-	TGME49_320040	0
TGME49_chrIV	564253	565023	771	47.2815	45.8153	564	Promoter (<=1kb)	425	560706	564640	3935	-	TGME49_320040	0
TGME49_chrIV	565186	565404	219	307.547	305.283	108	Promoter (<=1kb)	425	560706	564640	3935	-	TGME49_320040	-546
TGME49_chrIV	567289	568374	1086	60.1952	58.6582	316	Promoter (<=1kb)	425	567746	571432	3687	+	TGME49_320030	0
TGME49_chrIV	567289	568374	1086	47.8746	46.405	565	Promoter (<=1kb)	425	567746	571432	3687	+	TGME49_320030	0
TGME49_chrIV	576689	578086	1398	550.958	548.316	180	Promoter (<=1kb)	425	572599	576744	4146	-	TGME49_320020	0
TGME49_chrIV	576689	578086	1398	216.325	214.249	450	Promoter (<=1kb)	425	572599	576744	4146	-	TGME49_320020	0
TGME49_chrIV	576689	578086	1398	125.595	123.778	706	Promoter (<=1kb)	425	572599	576744	4146	-	TGME49_320020	0
TGME49_chrIV	576689	578086	1398	11.6404	10.468	1238	Promoter (<=1kb)	425	572599	576744	4146	-	TGME49_320020	0
TGME49_chrIV	578768	579394	627	53.3007	51.8008	298	Promoter (<=1kb)	425	579162	582819	3658	+	TGME49_320015	0
TGME49_chrIV	593783	594788	1006	110.437	108.675	530	Promoter (<=1kb)	425	582927	594176	11250	-	TGME49_320010	0
TGME49_chrIV	608019	608713	695	26.8169	25.4913	294	Promoter (<=1kb)	425	598576	608219	9644	-	TGME49_320000	0
TGME49_chrIV	608019	608713	695	5.3209	4.25034	624	Promoter (<=1kb)	425	598576	608219	9644	-	TGME49_320000	0
TGME49_chrIV	611985	612492	508	533.344	530.725	221	Exon (TGME49_500012.R15/TGME49_500012, exon 9 of 12)	425	598576	608219	9644	-	TGME49_320000	-3766
TGME49_chrIV	616373	616967	595	3.39069	2.36908	52	Exon (TGME49_500012.R15/TGME49_500012, exon 3 of 12)	425	608981	620358	11378	-	TGME49_500012	3391
TGME49_chrIV	616373	616967	595	19.3816	18.1216	264	Exon (TGME49_500012.R15/TGME49_500012, exon 3 of 12)	425	608981	620358	11378	-	TGME49_500012	3391
TGME49_chrIV	616373	616967	595	20.3516	19.0824	465	Exon (TGME49_500012.R15/TGME49_500012, exon 3 of 12)	425	608981	620358	11378	-	TGME49_500012	3391
TGME49_chrIV	620276	620843	568	3.50839	2.48185	113	Promoter (<=1kb)	425	608981	620358	11378	-	TGME49_500012	0
TGME49_chrIV	620276	620843	568	7.45867	6.34732	462	Promoter (<=1kb)	425	608981	620358	11378	-	TGME49_500012	0
TGME49_chrIV	622300	622720	421	12.1965	11.0156	276	Promoter (1-2kb)	425	620486	628584	8099	+	TGME49_319970	1814
TGME49_chrIV	629496	630093	598	2.83911	1.83303	94	Promoter (<=1kb)	425	629674	631744	2071	+	TGME49_319960	0
TGME49_chrIV	629496	630093	598	8.12507	7.00264	482	Promoter (<=1kb)	425	629674	631744	2071	+	TGME49_319960	0
TGME49_chrIV	637828	638266	439	17.8093	16.5641	122	Promoter (<=1kb)	425	632909	637891	4983	-	TGME49_319950	0
TGME49_chrIV	640933	641502	570	11.0206	9.85525	155	Promoter (<=1kb)	425	641463	646735	5273	+	TGME49_319940	0
TGME49_chrIV	640933	641502	570	24.1826	22.8787	433	Promoter (<=1kb)	425	641463	646735	5273	+	TGME49_319940	0
TGME49_chrIV	655694	655914	221	248.952	246.803	108	Promoter (1-2kb)	425	647104	657575	10472	-	TGME49_319930	1661
TGME49_chrIV	657358	659566	2209	122.191	120.387	285	Promoter (<=1kb)	425	647104	657575	10472	-	TGME49_319930	0
TGME49_chrIV	657358	659566	2209	46.2815	44.8216	1199	Promoter (<=1kb)	425	647104	657575	10472	-	TGME49_319930	0
TGME49_chrIV	657358	659566	2209	20.7246	19.4515	1475	Promoter (<=1kb)	425	647104	657575	10472	-	TGME49_319930	0
TGME49_chrIV	657358	659566	2209	19.8564	18.5919	1853	Promoter (<=1kb)	425	647104	657575	10472	-	TGME49_319930	0
TGME49_chrIV	667201	668336	1136	295.894	293.651	503	Promoter (<=1kb)	425	660225	667612	7388	-	TGME49_319920	0
TGME49_chrIV	667201	668336	1136	8.12507	7.00264	981	Promoter (<=1kb)	425	660225	667612	7388	-	TGME49_319920	0
TGME49_chrIV	691660	692953	1294	143.826	141.95	325	Promoter (<=1kb)	425	678305	691950	13646	-	TGME49_319900	0
TGME49_chrIV	691660	692953	1294	159.271	157.348	560	Promoter (<=1kb)	425	678305	691950	13646	-	TGME49_319900	0
TGME49_chrIV	691660	692953	1294	64.7316	63.1713	783	Promoter (<=1kb)	425	678305	691950	13646	-	TGME49_319900	0
TGME49_chrIV	691660	692953	1294	40.7512	39.3249	1038	Promoter (<=1kb)	425	678305	691950	13646	-	TGME49_319900	0
TGME49_chrIV	697275	698290	1016	26.7717	25.4478	203	Promoter (<=1kb)	425	697972	712277	14306	+	TGME49_319880	0
TGME49_chrIV	697275	698290	1016	159.535	157.61	519	Promoter (<=1kb)	425	697972	712277	14306	+	TGME49_319880	0
TGME49_chrIV	715888	717861	1974	23.9528	22.6517	346	Promoter (<=1kb)	425	712800	716529	3730	-	TGME49_319870	0
TGME49_chrIV	715888	717861	1974	639.077	636.323	814	Promoter (<=1kb)	425	712800	716529	3730	-	TGME49_319870	0
TGME49_chrIV	715888	717861	1974	47.0315	45.5675	1263	Promoter (<=1kb)	425	712800	716529	3730	-	TGME49_319870	0
TGME49_chrIV	715888	717861	1974	37.9276	36.5205	1499	Promoter (<=1kb)	425	712800	716529	3730	-	TGME49_319870	0
TGME49_chrIV	715888	717861	1974	33.5495	32.1719	1800	Promoter (<=1kb)	425	712800	716529	3730	-	TGME49_319870	0
TGME49_chrIV	744340	745290	951	1040.1	1036.92	407	Promoter (<=1kb)	425	720207	744631	24425	-	TGME49_319860	0
TGME49_chrIV	744340	745290	951	877.322	874.307	752	Promoter (<=1kb)	425	720207	744631	24425	-	TGME49_319860	0
TGME49_chrIV	750924	751123	200	7.13449	6.02876	99	Promoter (<=1kb)	425	751182	756460	5279	+	TGME49_319740	-59
TGME49_chrIV	759462	759937	476	61.3219	59.7786	147	Promoter (<=1kb)	425	757076	759513	2438	-	TGME49_319730	0
TGME49_chrIV	759462	759937	476	13.0063	11.8151	363	Promoter (<=1kb)	425	757076	759513	2438	-	TGME49_319730	0
TGME49_chrIV	767865	768700	836	65.6107	64.045	318	Promoter (<=1kb)	425	760428	768095	7668	-	TGME49_319720	0
TGME49_chrIV	767865	768700	836	12.5988	11.4128	727	Promoter (<=1kb)	425	760428	768095	7668	-	TGME49_319720	0
TGME49_chrIV	783996	785007	1012	65.6107	64.045	321	Promoter (<=1kb)	425	784360	785728	1369	+	TGME49_319695	0
TGME49_chrIV	783996	785007	1012	35.8655	34.4716	584	Promoter (<=1kb)	425	784360	785728	1369	+	TGME49_319695	0
TGME49_chrIV	787158	787568	411	3.50839	2.48185	235	Promoter (<=1kb)	425	785019	786252	1234	-	TGME49_319690	-906
TGME49_chrIV	794404	794819	416	27.8974	26.5629	269	Promoter (<=1kb)	425	791155	794587	3433	-	TGME49_319670	0
TGME49_chrIV	801830	802214	385	9.89293	8.7434	204	Promoter (<=1kb)	425	802292	806126	3835	+	TGME49_319658	-78
TGME49_chrIV	813264	814881	1618	429.398	426.926	373	Promoter (<=1kb)	425	806441	813798	7358	-	TGME49_319650	0
TGME49_chrIV	813264	814881	1618	699.732	696.909	634	Promoter (<=1kb)	425	806441	813798	7358	-	TGME49_319650	0
TGME49_chrIV	813264	814881	1618	27.8537	26.5209	1063	Promoter (<=1kb)	425	806441	813798	7358	-	TGME49_319650	0
TGME49_chrIV	813264	814881	1618	3.92772	2.89202	1500	Promoter (<=1kb)	425	806441	813798	7358	-	TGME49_319650	0
TGME49_chrIV	822571	824555	1985	6.31461	5.22514	229	Promoter (<=1kb)	425	821528	824130	2603	-	TGME49_319630	0
TGME49_chrIV	822571	824555	1985	19.2145	17.957	513	Promoter (<=1kb)	425	821528	824130	2603	-	TGME49_319630	0
TGME49_chrIV	822571	824555	1985	44.1609	42.7133	692	Promoter (<=1kb)	425	821528	824130	2603	-	TGME49_319630	0
TGME49_chrIV	822571	824555	1985	463.866	461.342	1150	Promoter (<=1kb)	425	821528	824130	2603	-	TGME49_319630	0
TGME49_chrIV	822571	824555	1985	613.151	610.428	1421	Promoter (<=1kb)	425	821528	824130	2603	-	TGME49_319630	0
TGME49_chrIV	836410	837512	1103	3.99123	2.95168	127	Promoter (<=1kb)	425	837294	859164	21871	+	TGME49_319610	0
TGME49_chrIV	836410	837512	1103	54.3813	52.8747	790	Promoter (<=1kb)	425	837294	859164	21871	+	TGME49_319610	0
TGME49_chrIV	864873	865090	218	5.3209	4.25034	104	Promoter (<=1kb)	425	859585	865679	6095	-	TGME49_319600	589
TGME49_chrIV	868112	868539	428	23.1564	21.8612	301	Promoter (<=1kb)	425	868524	883707	15184	+	TGME49_319590	0
TGME49_chrIV	884815	886007	1193	46.4146	44.953	445	Promoter (<=1kb)	425	885532	898861	13330	+	TGME49_319580	0
TGME49_chrIV	884815	886007	1193	29.5461	28.1983	652	Promoter (<=1kb)	425	885532	898861	13330	+	TGME49_319580	0
TGME49_chrIV	884815	886007	1193	10.6393	9.47918	1062	Promoter (<=1kb)	425	885532	898861	13330	+	TGME49_319580	0
TGME49_chrIV	900695	902027	1333	30.103	28.7507	418	Promoter (<=1kb)	425	901639	910945	9307	+	TGME49_319570	0
TGME49_chrIV	900695	902027	1333	59.212	57.6798	1020	Promoter (<=1kb)	425	901639	910945	9307	+	TGME49_319570	0
TGME49_chrIV	905471	905689	219	471.77	469.236	109	Exon (TGME49_319570.R3852/TGME49_319570, exon 4 of 11)	425	901639	910945	9307	+	TGME49_319570	3832
TGME49_chrIV	910963	912597	1635	15.421	14.2024	222	Promoter (<=1kb)	425	912297	913752	1456	+	TGME49_319560	0
TGME49_chrIV	910963	912597	1635	30.3129	28.9596	490	Promoter (<=1kb)	425	912297	913752	1456	+	TGME49_319560	0
TGME49_chrIV	910963	912597	1635	1752.67	1748.73	1028	Promoter (<=1kb)	425	912297	913752	1456	+	TGME49_319560	0
TGME49_chrIV	915865	916088	224	33.6495	32.2714	103	Promoter (<=1kb)	425	916047	922399	6353	+	TGME49_319550	0
TGME49_chrIV	930690	931989	1300	212.229	210.163	521	Promoter (<=1kb)	425	922421	931054	8634	-	TGME49_319540	0
TGME49_chrIV	930690	931989	1300	295.894	293.651	776	Promoter (<=1kb)	425	922421	931054	8634	-	TGME49_319540	0
TGME49_chrIV	948799	949960	1162	136.591	134.738	241	Promoter (<=1kb)	425	941216	950782	9567	-	TGME49_319520	822
TGME49_chrIV	948799	949960	1162	58.514	56.9853	841	Promoter (<=1kb)	425	941216	950782	9567	-	TGME49_319520	822
TGME49_chrIV	954569	955628	1060	178.62	176.64	288	Promoter (<=1kb)	425	951019	955002	3984	-	TGME49_319510	0
TGME49_chrIV	954569	955628	1060	301.183	298.931	530	Promoter (<=1kb)	425	951019	955002	3984	-	TGME49_319510	0
TGME49_chrIV	973900	974261	362	3.95594	2.91986	306	Promoter (<=1kb)	425	966019	974142	8124	-	TGME49_319390	0
TGME49_chrIV	974659	975281	623	15.7669	14.5443	148	Promoter (<=1kb)	425	966019	974142	8124	-	TGME49_319390	-517
TGME49_chrIV	974659	975281	623	8.66124	7.53159	504	Promoter (<=1kb)	425	966019	974142	8124	-	TGME49_319390	-517
TGME49_chrIV	975454	975672	219	216.078	214.003	112	Promoter (<=1kb)	425	976001	990634	14634	+	TGME49_319380	-329
TGME49_chrIV	975800	977363	1564	17.0765	15.8397	106	Promoter (<=1kb)	425	976001	990634	14634	+	TGME49_319380	0
TGME49_chrIV	975800	977363	1564	12.5478	11.3643	327	Promoter (<=1kb)	425	976001	990634	14634	+	TGME49_319380	0
TGME49_chrIV	975800	977363	1564	49.7685	48.2879	659	Promoter (<=1kb)	425	976001	990634	14634	+	TGME49_319380	0
TGME49_chrIV	975800	977363	1564	22.8043	21.5127	1204	Promoter (<=1kb)	425	976001	990634	14634	+	TGME49_319380	0
TGME49_chrIV	975800	977363	1564	7.40298	6.29464	1478	Promoter (<=1kb)	425	976001	990634	14634	+	TGME49_319380	0
TGME49_chrIV	1004695	1005621	927	19.2766	18.0171	158	Promoter (<=1kb)	425	991261	1005108	13848	-	TGME49_319370	0
TGME49_chrIV	1004695	1005621	927	268.388	266.199	525	Promoter (<=1kb)	425	991261	1005108	13848	-	TGME49_319370	0
TGME49_chrIV	1004695	1005621	927	134.062	132.217	773	Promoter (<=1kb)	425	991261	1005108	13848	-	TGME49_319370	0
TGME49_chrIV	1007486	1008421	936	283.123	280.905	455	Promoter (<=1kb)	425	1008327	1011020	2694	+	TGME49_319360	0
TGME49_chrIV	1007486	1008421	936	668.228	665.441	728	Promoter (<=1kb)	425	1008327	1011020	2694	+	TGME49_319360	0
TGME49_chrIV	1012761	1012995	235	20.6132	19.3424	110	Promoter (<=1kb)	425	1012516	1017916	5401	+	TGME49_319350	245
TGME49_chrIV	1013131	1014009	879	465.572	463.047	366	Promoter (<=1kb)	425	1012516	1017916	5401	+	TGME49_319350	615
TGME49_chrIV	1017474	1019129	1656	45.466	44.0106	294	Promoter (<=1kb)	425	1018308	1022188	3881	+	TGME49_319340	0
TGME49_chrIV	1017474	1019129	1656	289.828	287.596	564	Promoter (<=1kb)	425	1018308	1022188	3881	+	TGME49_319340	0
TGME49_chrIV	1017474	1019129	1656	268.753	266.564	743	Promoter (<=1kb)	425	1018308	1022188	3881	+	TGME49_319340	0
TGME49_chrIV	1017474	1019129	1656	30.3006	28.9473	1347	Promoter (<=1kb)	425	1018308	1022188	3881	+	TGME49_319340	0
TGME49_chrIV	1026254	1027899	1646	136.301	134.449	460	Promoter (<=1kb)	425	1027095	1027176	82	-	TGME49_319330	0
TGME49_chrIV	1026254	1027899	1646	220.178	218.093	914	Promoter (<=1kb)	425	1027095	1027176	82	-	TGME49_319330	0
TGME49_chrIV	1026254	1027899	1646	21.6357	20.3558	1515	Promoter (<=1kb)	425	1027095	1027176	82	-	TGME49_319330	0
TGME49_chrIV	1035984	1036875	892	644.033	641.273	365	Promoter (<=1kb)	425	1028373	1036211	7839	-	TGME49_319320	0
TGME49_chrIV	1040070	1041071	1002	11.0941	9.9281	141	Promoter (<=1kb)	425	1040504	1071927	31424	+	TGME49_500057	0
TGME49_chrIV	1040070	1041071	1002	6.53838	5.44393	587	Promoter (<=1kb)	425	1040504	1071927	31424	+	TGME49_500057	0
TGME49_chrIV	1040070	1041071	1002	10.6396	9.47947	821	Promoter (<=1kb)	425	1040504	1071927	31424	+	TGME49_500057	0
TGME49_chrIV	1054917	1055785	869	59.9128	58.3769	351	Exon (TGME49_500057.R358/TGME49_500057, exon 15 of 36)	425	1040504	1071927	31424	+	TGME49_500057	14413
TGME49_chrIV	1054917	1055785	869	7.13449	6.02876	761	Exon (TGME49_500057.R358/TGME49_500057, exon 15 of 36)	425	1040504	1071927	31424	+	TGME49_500057	14413
TGME49_chrIV	1067058	1067471	414	5.3209	4.25034	88	Exon (TGME49_500057.R358/TGME49_500057, exon 30 of 36)	425	1072523	1080950	8428	-	TGME49_319300	13479
TGME49_chrIV	1071944	1072162	219	263.288	261.11	109	Downstream (<1kb)	425	1072523	1080950	8428	-	TGME49_319300	8788
TGME49_chrIV	1080491	1081205	715	10.7388	9.57791	115	Promoter (<=1kb)	425	1072523	1080950	8428	-	TGME49_319300	0
TGME49_chrIV	1080491	1081205	715	104.965	103.223	370	Promoter (<=1kb)	425	1072523	1080950	8428	-	TGME49_319300	0
TGME49_chrIV	1080491	1081205	715	84.5529	82.8973	560	Promoter (<=1kb)	425	1072523	1080950	8428	-	TGME49_319300	0
TGME49_chrIV	1082749	1083505	757	452.568	450.061	378	Promoter (<=1kb)	425	1083446	1089343	5898	+	TGME49_319090	0
TGME49_chrIV	1082749	1083505	757	264	261.82	570	Promoter (<=1kb)	425	1083446	1089343	5898	+	TGME49_319090	0
TGME49_chrIV	1102031	1102883	853	63.4549	61.9004	145	Promoter (<=1kb)	425	1090163	1102319	12157	-	TGME49_318770	0
TGME49_chrIV	1102031	1102883	853	69.9888	68.4014	325	Promoter (<=1kb)	425	1090163	1102319	12157	-	TGME49_318770	0
TGME49_chrIV	1108540	1109583	1044	4.7595	3.70404	51	Promoter (<=1kb)	425	1103721	1109030	5310	-	TGME49_318760	0
TGME49_chrIV	1108540	1109583	1044	675.522	672.728	562	Promoter (<=1kb)	425	1103721	1109030	5310	-	TGME49_318760	0
TGME49_chrIV	1113784	1114059	276	9.5191	8.37708	126	Promoter (<=1kb)	425	1111094	1113717	2624	-	TGME49_500416	-67
TGME49_chrIV	1119017	1120272	1256	21.1528	19.8756	160	Promoter (<=1kb)	425	1114530	1119607	5078	-	TGME49_318730	0
TGME49_chrIV	1119017	1120272	1256	41.9616	40.5273	717	Promoter (<=1kb)	425	1114530	1119607	5078	-	TGME49_318730	0
TGME49_chrIV	1119017	1120272	1256	23.1564	21.8612	1132	Promoter (<=1kb)	425	1114530	1119607	5078	-	TGME49_318730	0
TGME49_chrIV	1126889	1128328	1440	8.12507	7.00264	121	Promoter (<=1kb)	425	1122046	1127489	5444	-	TGME49_318720	0
TGME49_chrIV	1126889	1128328	1440	11.7993	10.6236	249	Promoter (<=1kb)	425	1122046	1127489	5444	-	TGME49_318720	0
TGME49_chrIV	1126889	1128328	1440	168.982	167.029	705	Promoter (<=1kb)	425	1122046	1127489	5444	-	TGME49_318720	0
TGME49_chrIV	1126889	1128328	1440	29.5461	28.1983	1112	Promoter (<=1kb)	425	1122046	1127489	5444	-	TGME49_318720	0
TGME49_chrIV	1138886	1139752	867	72.2104	70.6123	307	Promoter (<=1kb)	425	1139559	1144699	5141	+	TGME49_318700	0
TGME49_chrIV	1138886	1139752	867	68.5197	66.9395	523	Promoter (<=1kb)	425	1139559	1144699	5141	+	TGME49_318700	0
TGME49_chrIV	1139890	1140120	231	5.04133	3.97686	217	Promoter (<=1kb)	425	1139559	1144699	5141	+	TGME49_318700	331
TGME49_chrIV	1145860	1146093	234	5.89983	4.81735	50	Promoter (<=1kb)	425	1146526	1150662	4137	+	TGME49_318690	-433
TGME49_chrIV	1146231	1146862	632	23.1564	21.8612	146	Promoter (<=1kb)	425	1146526	1150662	4137	+	TGME49_318690	0
TGME49_chrIV	1162060	1162349	290	12.9014	11.7131	179	Promoter (1-2kb)	425	1151494	1163890	12397	-	TGME49_318675	1541
TGME49_chrIV	1162530	1162895	366	11.0651	9.89928	141	Promoter (<=1kb)	425	1151494	1163890	12397	-	TGME49_318675	995
TGME49_chrIV	1163845	1164319	475	86.0923	84.4299	145	Promoter (<=1kb)	425	1151494	1163890	12397	-	TGME49_318675	0
TGME49_chrIV	1163845	1164319	475	24.3469	23.0421	356	Promoter (<=1kb)	425	1151494	1163890	12397	-	TGME49_318675	0
TGME49_chrIV	1167788	1168711	924	737.784	734.919	353	Promoter (<=1kb)	425	1165164	1168023	2860	-	TGME49_318660	0
TGME49_chrIV	1167788	1168711	924	229.197	227.091	611	Promoter (<=1kb)	425	1165164	1168023	2860	-	TGME49_318660	0
TGME49_chrIV	1172522	1173793	1272	751.174	748.291	214	3' UTR	425	1168516	1174258	5743	+	TGME49_318650	4006
TGME49_chrIV	1172522	1173793	1272	977.111	973.991	483	3' UTR	425	1168516	1174258	5743	+	TGME49_318650	4006
TGME49_chrIV	1172522	1173793	1272	309.006	306.739	734	3' UTR	425	1168516	1174258	5743	+	TGME49_318650	4006
TGME49_chrIV	1178667	1179120	454	61.3219	59.7786	146	Promoter (<=1kb)	425	1178907	1190031	11125	+	TGME49_318620	0
TGME49_chrIV	1179249	1179495	247	6.81644	5.71649	132	Promoter (<=1kb)	425	1178636	1179712	1077	-	TGME49_318632	217
TGME49_chrIV	1190647	1192610	1964	396.658	394.237	363	Promoter (<=1kb)	425	1191647	1197576	5930	+	TGME49_318610	0
TGME49_chrIV	1190647	1192610	1964	154.344	152.436	564	Promoter (<=1kb)	425	1191647	1197576	5930	+	TGME49_318610	0
TGME49_chrIV	1190647	1192610	1964	366.408	364.038	872	Promoter (<=1kb)	425	1191647	1197576	5930	+	TGME49_318610	0
TGME49_chrIV	1190647	1192610	1964	109.787	108.027	1148	Promoter (<=1kb)	425	1191647	1197576	5930	+	TGME49_318610	0
TGME49_chrIV	1190647	1192610	1964	174.262	172.294	1366	Promoter (<=1kb)	425	1191647	1197576	5930	+	TGME49_318610	0
TGME49_chrIV	1196610	1196955	346	13.3986	12.2045	174	Promoter (2-3kb)	425	1199295	1203338	4044	+	TGME49_318600	-2340
TGME49_chrIV	1198749	1199958	1210	296.522	294.278	464	Promoter (<=1kb)	425	1199295	1203338	4044	+	TGME49_318600	0
TGME49_chrIV	1198749	1199958	1210	33.1648	31.7904	701	Promoter (<=1kb)	425	1199295	1203338	4044	+	TGME49_318600	0
TGME49_chrIV	1198749	1199958	1210	33.049	31.6752	943	Promoter (<=1kb)	425	1199295	1203338	4044	+	TGME49_318600	0
TGME49_chrIV	1209320	1209930	611	18.2738	17.0239	275	Promoter (<=1kb)	425	1203795	1209572	5778	-	TGME49_318590	0
TGME49_chrIV	1216428	1217753	1326	3.27787	2.258	96	Promoter (<=1kb)	425	1211122	1216995	5874	-	TGME49_318580	0
TGME49_chrIV	1216428	1217753	1326	55.0633	53.5531	623	Promoter (<=1kb)	425	1211122	1216995	5874	-	TGME49_318580	0
TGME49_chrIV	1216428	1217753	1326	66.6864	65.1161	936	Promoter (<=1kb)	425	1211122	1216995	5874	-	TGME49_318580	0
TGME49_chrIV	1221459	1222595	1137	5.82418	4.7452	99	Promoter (<=1kb)	425	1218138	1221897	3760	-	TGME49_318570	0
TGME49_chrIV	1221459	1222595	1137	160.89	158.961	519	Promoter (<=1kb)	425	1218138	1221897	3760	-	TGME49_318570	0
TGME49_chrIV	1221459	1222595	1137	27.8974	26.5629	928	Promoter (<=1kb)	425	1218138	1221897	3760	-	TGME49_318570	0
TGME49_chrIV	1231229	1232060	832	53.7019	52.1992	323	Promoter (<=1kb)	425	1223125	1231426	8302	-	TGME49_318560	0
TGME49_chrIV	1231229	1232060	832	2.63107	1.63211	642	Promoter (<=1kb)	425	1223125	1231426	8302	-	TGME49_318560	0
TGME49_chrIV	1239836	1241029	1194	3.50839	2.48185	84	Promoter (1-2kb)	425	1235381	1238639	3259	-	TGME49_318540	-1197
TGME49_chrIV	1239836	1241029	1194	7.13449	6.02876	259	Promoter (1-2kb)	425	1235381	1238639	3259	-	TGME49_318540	-1197
TGME49_chrIV	1239836	1241029	1194	16.8938	15.6582	520	Promoter (1-2kb)	425	1235381	1238639	3259	-	TGME49_318540	-1197
TGME49_chrIV	1239836	1241029	1194	28.4433	27.1043	734	Promoter (1-2kb)	425	1235381	1238639	3259	-	TGME49_318540	-1197
TGME49_chrIV	1239836	1241029	1194	4.76849	3.7101	1164	Promoter (1-2kb)	425	1235381	1238639	3259	-	TGME49_318540	-1197
TGME49_chrIV	1247468	1247688	221	5.3209	4.25034	99	Downstream (2-3kb)	425	1235381	1238639	3259	-	TGME49_318540	-8829
TGME49_chrIV	1259998	1261938	1941	5.1436	4.07786	127	Promoter (<=1kb)	425	1249887	1261107	11221	-	TGME49_318525	0
TGME49_chrIV	1259998	1261938	1941	138.223	136.365	674	Promoter (<=1kb)	425	1249887	1261107	11221	-	TGME49_318525	0
TGME49_chrIV	1259998	1261938	1941	670.574	667.785	917	Promoter (<=1kb)	425	1249887	1261107	11221	-	TGME49_318525	0
TGME49_chrIV	1259998	1261938	1941	380.341	377.948	1171	Promoter (<=1kb)	425	1249887	1261107	11221	-	TGME49_318525	0
TGME49_chrIV	1259998	1261938	1941	12.4368	11.2541	1734	Promoter (<=1kb)	425	1249887	1261107	11221	-	TGME49_318525	0
TGME49_chrIV	1271915	1272134	220	474.242	471.705	109	Exon (TGME49_318510.R3833/TGME49_318510, exon 7 of 20)	425	1262977	1275931	12955	-	TGME49_318510	3797
TGME49_chrIV	1275514	1276704	1191	66.2572	64.6893	324	Promoter (<=1kb)	425	1262977	1275931	12955	-	TGME49_318510	0
TGME49_chrIV	1275514	1276704	1191	26.2145	24.8951	924	Promoter (<=1kb)	425	1262977	1275931	12955	-	TGME49_318510	0
TGME49_chrIV	1279172	1279389	218	9.16869	8.02975	108	Promoter (<=1kb)	425	1276465	1280176	3712	-	TGME49_318500	787
TGME49_chrIV	1283650	1284882	1233	43.2187	41.7763	317	Promoter (<=1kb)	425	1280522	1283882	3361	-	TGME49_318490	0
TGME49_chrIV	1283650	1284882	1233	92.3199	90.6297	721	Promoter (<=1kb)	425	1280522	1283882	3361	-	TGME49_318490	0
TGME49_chrIV	1297899	1298268	370	7.70819	6.59455	269	Promoter (<=1kb)	425	1296124	1298104	1981	-	TGME49_500213	0
TGME49_chrIV	1299782	1301387	1606	495.885	493.315	405	Promoter (<=1kb)	425	1300392	1309960	9569	+	TGME49_318470	0
TGME49_chrIV	1299782	1301387	1606	113.54	111.766	715	Promoter (<=1kb)	425	1300392	1309960	9569	+	TGME49_318470	0
TGME49_chrIV	1299782	1301387	1606	87.0341	85.3678	926	Promoter (<=1kb)	425	1300392	1309960	9569	+	TGME49_318470	0
TGME49_chrIV	1299782	1301387	1606	28.7374	27.3968	1128	Promoter (<=1kb)	425	1300392	1309960	9569	+	TGME49_318470	0
TGME49_chrIV	1299782	1301387	1606	4.01644	2.97654	1390	Promoter (<=1kb)	425	1300392	1309960	9569	+	TGME49_318470	0
TGME49_chrIV	1318711	1319927	1217	426.008	423.541	688	Promoter (<=1kb)	425	1310529	1319292	8764	-	TGME49_318460	0
TGME49_chrIV	1336167	1336377	211	9.11772	7.98154	175	Promoter (<=1kb)	425	1321305	1337009	15705	-	TGME49_318440	632
TGME49_chrIV	1336538	1338095	1558	111.805	110.038	258	Promoter (<=1kb)	425	1321305	1337009	15705	-	TGME49_318440	0
TGME49_chrIV	1336538	1338095	1558	129.577	127.747	527	Promoter (<=1kb)	425	1321305	1337009	15705	-	TGME49_318440	0
TGME49_chrIV	1336538	1338095	1558	114.051	112.276	923	Promoter (<=1kb)	425	1321305	1337009	15705	-	TGME49_318440	0
TGME49_chrIV	1336538	1338095	1558	155.575	153.663	1122	Promoter (<=1kb)	425	1321305	1337009	15705	-	TGME49_318440	0
TGME49_chrIV	1343640	1344875	1236	483.988	481.436	538	Promoter (<=1kb)	425	1339532	1344082	4551	-	TGME49_318430	0
TGME49_chrIV	1347038	1347317	280	6.40416	5.31366	162	Promoter (<=1kb)	425	1347737	1350124	2388	+	TGME49_318420	-420
TGME49_chrIV	1347565	1347764	200	3.79413	2.76032	88	Promoter (<=1kb)	425	1347737	1350124	2388	+	TGME49_318420	0
TGME49_chrIV	1352160	1352720	561	30.103	28.7507	311	Promoter (<=1kb)	425	1352551	1358551	6001	+	TGME49_318410	0
TGME49_chrIV	1371714	1371969	256	20.1476	18.8813	120	Promoter (<=1kb)	425	1358850	1372143	13294	-	TGME49_318400	174
TGME49_chrIV	1373781	1375680	1900	4.81909	3.76011	83	Promoter (<=1kb)	425	1375687	1380139	4453	+	TGME49_318390	-7
TGME49_chrIV	1373781	1375680	1900	377.175	374.786	521	Promoter (<=1kb)	425	1375687	1380139	4453	+	TGME49_318390	-7
TGME49_chrIV	1373781	1375680	1900	136.232	134.38	771	Promoter (<=1kb)	425	1375687	1380139	4453	+	TGME49_318390	-7
TGME49_chrIV	1373781	1375680	1900	147.499	145.611	982	Promoter (<=1kb)	425	1375687	1380139	4453	+	TGME49_318390	-7
TGME49_chrIV	1373781	1375680	1900	78.0127	76.3874	1383	Promoter (<=1kb)	425	1375687	1380139	4453	+	TGME49_318390	-7
TGME49_chrIV	1387865	1389298	1434	188.306	186.301	172	Promoter (<=1kb)	425	1385531	1387922	2392	-	TGME49_318370	0
TGME49_chrIV	1387865	1389298	1434	194.487	192.465	612	Promoter (<=1kb)	425	1385531	1387922	2392	-	TGME49_318370	0
TGME49_chrIV	1387865	1389298	1434	7.6456	6.53253	1198	Promoter (<=1kb)	425	1385531	1387922	2392	-	TGME49_318370	0
TGME49_chrIV	1404258	1405506	1249	3.81524	2.78114	99	Promoter (<=1kb)	425	1391089	1404853	13765	-	TGME49_318350	0
TGME49_chrIV	1404258	1405506	1249	1447.81	1444.2	788	Promoter (<=1kb)	425	1391089	1404853	13765	-	TGME49_318350	0
TGME49_chrIV	1404258	1405506	1249	295.929	293.686	1111	Promoter (<=1kb)	425	1391089	1404853	13765	-	TGME49_318350	0
TGME49_chrIV	1405666	1406486	821	228.947	226.842	230	Promoter (<=1kb)	425	1405458	1407918	2461	+	TGME49_318340	208
TGME49_chrIV	1405666	1406486	821	131.45	129.614	472	Promoter (<=1kb)	425	1405458	1407918	2461	+	TGME49_318340	208
TGME49_chrIV	1418235	1418763	529	12.5988	11.4128	295	Promoter (<=1kb)	425	1409895	1418471	8577	-	TGME49_318330	0
TGME49_chrIV	1432203	1433622	1420	55.3195	53.8083	279	Promoter (<=1kb)	425	1430537	1434099	3563	-	TGME49_318300	477
TGME49_chrIV	1432203	1433622	1420	885.181	882.159	748	Promoter (<=1kb)	425	1430537	1434099	3563	-	TGME49_318300	477
TGME49_chrIV	1432203	1433622	1420	5.66191	4.58473	1309	Promoter (<=1kb)	425	1430537	1434099	3563	-	TGME49_318300	477
TGME49_chrIV	1432203	1433622	1420	6.16162	5.07623	1401	Promoter (<=1kb)	425	1430537	1434099	3563	-	TGME49_318300	477
TGME49_chrIV	1444046	1444429	384	67.7888	66.2123	163	Promoter (<=1kb)	425	1434647	1444062	9416	-	TGME49_318290	0
TGME49_chrIV	1448011	1448796	786	5.04133	3.97686	158	Exon (TGME49_318275-t26_1/TGME49_318275, exon 3 of 5)	425	1444368	1449895	5528	+	TGME49_318275	3643
TGME49_chrIV	1448011	1448796	786	5.04133	3.97686	510	Exon (TGME49_318275-t26_1/TGME49_318275, exon 3 of 5)	425	1444368	1449895	5528	+	TGME49_318275	3643
TGME49_chrIV	1459253	1459841	589	20.1759	18.9077	205	Promoter (<=1kb)	425	1449822	1459249	9428	-	TGME49_318260	-4
TGME49_chrIV	1459253	1459841	589	21.1528	19.8756	471	Promoter (<=1kb)	425	1449822	1459249	9428	-	TGME49_318260	-4
TGME49_chrIV	1466700	1467041	342	5.96159	4.87848	106	Exon (TGME49_318240.R3825/TGME49_318240, exon 1 of 2)	425	1460613	1472376	11764	-	TGME49_318240	5335
TGME49_chrIV	1471348	1471547	200	3.36479	2.3436	157	Promoter (<=1kb)	425	1460613	1472376	11764	-	TGME49_318240	829
TGME49_chrIV	1471733	1473363	1631	25.3844	24.071	102	Promoter (<=1kb)	425	1460613	1472376	11764	-	TGME49_318240	0
TGME49_chrIV	1471733	1473363	1631	1120.73	1117.47	756	Promoter (<=1kb)	425	1460613	1472376	11764	-	TGME49_318240	0
TGME49_chrIV	1471733	1473363	1631	559.168	556.514	1045	Promoter (<=1kb)	425	1460613	1472376	11764	-	TGME49_318240	0
TGME49_chrIV	1471733	1473363	1631	6.64117	5.54564	1581	Promoter (<=1kb)	425	1460613	1472376	11764	-	TGME49_318240	0
TGME49_chrIV	1478842	1479110	269	13.0063	11.8151	137	Promoter (1-2kb)	425	1476487	1480732	4246	-	TGME49_318220	1622
TGME49_chrIV	1479579	1480328	750	5.3209	4.25034	106	Promoter (<=1kb)	425	1476487	1480732	4246	-	TGME49_318220	404
TGME49_chrIV	1479579	1480328	750	16.4428	15.212	430	Promoter (<=1kb)	425	1476487	1480732	4246	-	TGME49_318220	404
TGME49_chrIV	1480501	1481225	725	56.4356	54.9179	335	Promoter (<=1kb)	425	1476487	1480732	4246	-	TGME49_318220	0
TGME49_chrIV	1486871	1488112	1242	40.7168	39.2906	347	Promoter (<=1kb)	425	1482166	1488156	5991	-	TGME49_318210	44
TGME49_chrIV	1486871	1488112	1242	15.5549	14.3337	967	Promoter (<=1kb)	425	1482166	1488156	5991	-	TGME49_318210	44
TGME49_chrIV	1501558	1502412	855	169.029	167.075	169	Promoter (<=1kb)	425	1489127	1501589	12463	-	TGME49_318190	0
TGME49_chrIV	1501558	1502412	855	50.7442	49.2586	533	Promoter (<=1kb)	425	1489127	1501589	12463	-	TGME49_318190	0
TGME49_chrIV	1504501	1504969	469	89.4076	87.7306	324	Promoter (2-3kb)	425	1489127	1501589	12463	-	TGME49_318190	-2912
TGME49_chrIV	1510668	1511476	809	4.50246	3.45035	62	Promoter (<=1kb)	425	1505079	1512326	7248	-	TGME49_318180	850
TGME49_chrIV	1510668	1511476	809	35.2738	33.8841	326	Promoter (<=1kb)	425	1505079	1512326	7248	-	TGME49_318180	850
TGME49_chrIV	1516524	1517135	612	65.4811	63.917	293	Promoter (<=1kb)	425	1513371	1517448	4078	-	TGME49_318170	313
TGME49_chrIV	1517290	1518342	1053	6.38737	5.29705	94	Promoter (<=1kb)	425	1513371	1517448	4078	-	TGME49_318170	0
TGME49_chrIV	1517290	1518342	1053	1593.27	1589.5	634	Promoter (<=1kb)	425	1513371	1517448	4078	-	TGME49_318170	0
TGME49_chrIV	1520942	1521272	331	15.1467	13.93	112	Promoter (<=1kb)	425	1521284	1525022	3739	+	TGME49_318150	-12
TGME49_chrIV	1525935	1526681	747	14.6859	13.4744	191	Promoter (<=1kb)	425	1526465	1536054	9590	+	TGME49_318140	0
TGME49_chrIV	1525935	1526681	747	21.1528	19.8756	476	Promoter (<=1kb)	425	1526465	1536054	9590	+	TGME49_318140	0
TGME49_chrIV	1545236	1545825	590	5.60709	4.53054	81	Promoter (2-3kb)	425	1539153	1542506	3354	-	TGME49_318130	-2730
TGME49_chrIV	1545236	1545825	590	12.5988	11.4128	384	Promoter (2-3kb)	425	1539153	1542506	3354	-	TGME49_318130	-2730
TGME49_chrIV	1546063	1547637	1575	5.04133	3.97686	140	Promoter (2-3kb)	425	1545133	1550012	4880	-	TGME49_318120	2375
TGME49_chrIV	1546063	1547637	1575	10.2634	9.10855	661	Promoter (2-3kb)	425	1545133	1550012	4880	-	TGME49_318120	2375
TGME49_chrIV	1546063	1547637	1575	11.0206	9.85525	828	Promoter (2-3kb)	425	1545133	1550012	4880	-	TGME49_318120	2375
TGME49_chrIV	1546063	1547637	1575	8.81505	7.68167	1109	Promoter (2-3kb)	425	1545133	1550012	4880	-	TGME49_318120	2375
TGME49_chrIV	1547944	1548309	366	7.13449	6.02876	264	Promoter (1-2kb)	425	1545133	1550012	4880	-	TGME49_318120	1703
TGME49_chrIV	1554145	1556130	1986	12.82	11.6323	195	Promoter (<=1kb)	425	1555361	1567706	12346	+	TGME49_211730	0
TGME49_chrIV	1554145	1556130	1986	130.961	129.127	481	Promoter (<=1kb)	425	1555361	1567706	12346	+	TGME49_211730	0
TGME49_chrIV	1554145	1556130	1986	163.052	161.117	736	Promoter (<=1kb)	425	1555361	1567706	12346	+	TGME49_211730	0
TGME49_chrIV	1554145	1556130	1986	900.825	897.787	1038	Promoter (<=1kb)	425	1555361	1567706	12346	+	TGME49_211730	0
TGME49_chrIV	1554145	1556130	1986	195.349	193.325	1286	Promoter (<=1kb)	425	1555361	1567706	12346	+	TGME49_211730	0
TGME49_chrIV	1554145	1556130	1986	8.93476	7.80025	1880	Promoter (<=1kb)	425	1555361	1567706	12346	+	TGME49_211730	0
TGME49_chrIV	1565823	1566042	220	77.4762	75.8528	110	Exon (TGME49_211730-t26_1/TGME49_211730, exon 9 of 10)	425	1555361	1567706	12346	+	TGME49_211730	10462
TGME49_chrIV	1578935	1580318	1384	190.488	188.476	338	Promoter (<=1kb)	425	1567953	1579195	11243	-	TGME49_211720	0
TGME49_chrIV	1578935	1580318	1384	115.49	113.71	577	Promoter (<=1kb)	425	1567953	1579195	11243	-	TGME49_211720	0
TGME49_chrIV	1578935	1580318	1384	174.528	172.56	1030	Promoter (<=1kb)	425	1567953	1579195	11243	-	TGME49_211720	0
TGME49_chrIV	1578935	1580318	1384	61.6639	60.1193	1251	Promoter (<=1kb)	425	1567953	1579195	11243	-	TGME49_211720	0
TGME49_chrIV	1581585	1582994	1410	19.1455	17.8885	144	Promoter (<=1kb)	425	1582361	1584346	1986	+	TGME49_211710	0
TGME49_chrIV	1581585	1582994	1410	124.729	122.916	484	Promoter (<=1kb)	425	1582361	1584346	1986	+	TGME49_211710	0
TGME49_chrIV	1581585	1582994	1410	555.801	553.152	721	Promoter (<=1kb)	425	1582361	1584346	1986	+	TGME49_211710	0
TGME49_chrIV	1581585	1582994	1410	13.3448	12.1512	1116	Promoter (<=1kb)	425	1582361	1584346	1986	+	TGME49_211710	0
TGME49_chrIV	1597238	1598220	983	14.6859	13.4744	208	Promoter (<=1kb)	425	1585441	1597644	12204	-	TGME49_211700	0
TGME49_chrIV	1597238	1598220	983	67.0603	65.4875	447	Promoter (<=1kb)	425	1585441	1597644	12204	-	TGME49_211700	0
TGME49_chrIV	1623086	1623516	431	3.4545	2.43191	71	Promoter (<=1kb)	425	1601185	1623312	22128	-	TGME49_211690	0
TGME49_chrIV	1623086	1623516	431	72.9087	71.3081	319	Promoter (<=1kb)	425	1601185	1623312	22128	-	TGME49_211690	0
TGME49_chrIV	1625558	1626816	1259	1190.46	1187.13	415	Promoter (<=1kb)	425	1626416	1628612	2197	+	TGME49_211680	0
TGME49_chrIV	1625558	1626816	1259	1620.42	1616.63	746	Promoter (<=1kb)	425	1626416	1628612	2197	+	TGME49_211680	0
TGME49_chrIV	1632732	1633962	1231	239.993	237.863	520	Promoter (<=1kb)	425	1630242	1633109	2868	-	TGME49_211670	0
TGME49_chrIV	1632732	1633962	1231	13.4166	12.2224	1044	Promoter (<=1kb)	425	1630242	1633109	2868	-	TGME49_211670	0
TGME49_chrIV	1641590	1643072	1483	10.6393	9.47918	122	Promoter (<=1kb)	425	1637168	1642266	5099	-	TGME49_211650	0
TGME49_chrIV	1641590	1643072	1483	101.26	99.533	574	Promoter (<=1kb)	425	1637168	1642266	5099	-	TGME49_211650	0
TGME49_chrIV	1641590	1643072	1483	129.463	127.633	1159	Promoter (<=1kb)	425	1637168	1642266	5099	-	TGME49_211650	0
TGME49_chrIV	1654686	1655720	1035	9.41499	8.27392	182	Promoter (<=1kb)	425	1644324	1655264	10941	-	TGME49_211640	0
TGME49_chrIV	1654686	1655720	1035	116.04	114.257	659	Promoter (<=1kb)	425	1644324	1655264	10941	-	TGME49_211640	0
TGME49_chrIV	1655971	1657978	2008	14.111	12.9075	94	Promoter (<=1kb)	425	1657135	1660804	3670	+	TGME49_211630	0
TGME49_chrIV	1655971	1657978	2008	8.98053	7.8456	353	Promoter (<=1kb)	425	1657135	1660804	3670	+	TGME49_211630	0
TGME49_chrIV	1655971	1657978	2008	7.63379	6.52083	667	Promoter (<=1kb)	425	1657135	1660804	3670	+	TGME49_211630	0
TGME49_chrIV	1655971	1657978	2008	654.367	651.596	1174	Promoter (<=1kb)	425	1657135	1660804	3670	+	TGME49_211630	0
TGME49_chrIV	1655971	1657978	2008	8.36336	7.23875	1657	Promoter (<=1kb)	425	1657135	1660804	3670	+	TGME49_211630	0
TGME49_chrIV	1655971	1657978	2008	18.3691	17.1186	1904	Promoter (<=1kb)	425	1657135	1660804	3670	+	TGME49_211630	0
TGME49_chrIV	1668198	1668889	692	56.4356	54.9179	143	Promoter (<=1kb)	425	1668401	1678645	10245	+	TGME49_211600	0
TGME49_chrIV	1668198	1668889	692	40.0992	38.6769	393	Promoter (<=1kb)	425	1668401	1678645	10245	+	TGME49_211600	0
TGME49_chrIV	1692090	1692728	639	4.31573	3.26891	95	Promoter (<=1kb)	425	1679439	1692538	13100	-	TGME49_211480	0
TGME49_chrIV	1692090	1692728	639	48.1254	46.6547	506	Promoter (<=1kb)	425	1679439	1692538	13100	-	TGME49_211480	0
TGME49_chrIV	1695391	1696878	1488	25.3346	24.0214	171	Promoter (<=1kb)	425	1696412	1701471	5060	+	TGME49_211460	0
TGME49_chrIV	1695391	1696878	1488	132.297	130.458	494	Promoter (<=1kb)	425	1696412	1701471	5060	+	TGME49_211460	0
TGME49_chrIV	1695391	1696878	1488	370.211	367.834	932	Promoter (<=1kb)	425	1696412	1701471	5060	+	TGME49_211460	0
TGME49_chrIV	1695391	1696878	1488	47.6094	46.1419	1319	Promoter (<=1kb)	425	1696412	1701471	5060	+	TGME49_211460	0
TGME49_chrIV	1709662	1710274	613	103.74	102.003	286	Promoter (<=1kb)	425	1702564	1709817	7254	-	TGME49_211450	0
TGME49_chrIV	1724197	1724986	790	26.8169	25.4913	112	Promoter (<=1kb)	425	1724413	1730652	6240	+	TGME49_211430	0
TGME49_chrIV	1724197	1724986	790	6.19903	5.1107	448	Promoter (<=1kb)	425	1724413	1730652	6240	+	TGME49_211430	0
TGME49_chrIV	1735460	1736630	1171	184.401	182.405	658	Promoter (<=1kb)	425	1730922	1736035	5114	-	TGME49_211420	0
TGME49_chrIV	1735460	1736630	1171	20.6622	19.3895	986	Promoter (<=1kb)	425	1730922	1736035	5114	-	TGME49_211420	0
TGME49_chrIV	1761293	1762368	1076	69.253	67.6692	503	Promoter (<=1kb)	425	1748805	1761528	12724	-	TGME49_211400	0
TGME49_chrIV	1761293	1762368	1076	76.7171	75.0973	735	Promoter (<=1kb)	425	1748805	1761528	12724	-	TGME49_211400	0
TGME49_chrIV	1775585	1775952	368	2.83911	1.83303	104	Promoter (1-2kb)	425	1772889	1777901	5013	-	TGME49_500243	1949
TGME49_chrIV	1775585	1775952	368	3.74621	2.71307	331	Promoter (1-2kb)	425	1772889	1777901	5013	-	TGME49_500243	1949
TGME49_chrIV	1776123	1777109	987	37.0588	35.6568	214	Promoter (<=1kb)	425	1772889	1777901	5013	-	TGME49_500243	792
TGME49_chrIV	1776123	1777109	987	26.4583	25.1361	473	Promoter (<=1kb)	425	1772889	1777901	5013	-	TGME49_500243	792
TGME49_chrIV	1776123	1777109	987	2.71764	1.71711	708	Promoter (<=1kb)	425	1772889	1777901	5013	-	TGME49_500243	792
TGME49_chrIV	1791825	1792991	1167	10.6393	9.47918	127	Promoter (<=1kb)	425	1792635	1797848	5214	+	TGME49_211360	0
TGME49_chrIV	1791825	1792991	1167	13.0063	11.8151	511	Promoter (<=1kb)	425	1792635	1797848	5214	+	TGME49_211360	0
TGME49_chrIV	1791825	1792991	1167	17.8093	16.5641	843	Promoter (<=1kb)	425	1792635	1797848	5214	+	TGME49_211360	0
TGME49_chrIV	1798462	1799484	1023	55.0633	53.5531	268	Promoter (<=1kb)	425	1799062	1812778	13717	+	TGME49_211350	0
TGME49_chrIV	1798462	1799484	1023	124.189	122.377	519	Promoter (<=1kb)	425	1799062	1812778	13717	+	TGME49_211350	0
TGME49_chrIV	1822288	1825076	2789	77.4762	75.8528	522	Promoter (<=1kb)	425	1813418	1822965	9548	-	TGME49_211340	0
TGME49_chrIV	1822288	1825076	2789	8.81505	7.68167	1186	Promoter (<=1kb)	425	1813418	1822965	9548	-	TGME49_211340	0
TGME49_chrIV	1822288	1825076	2789	8.12507	7.00264	1512	Promoter (<=1kb)	425	1813418	1822965	9548	-	TGME49_211340	0
TGME49_chrIV	1822288	1825076	2789	4.24334	3.1975	1901	Promoter (<=1kb)	425	1813418	1822965	9548	-	TGME49_211340	0
TGME49_chrIV	1822288	1825076	2789	15.9965	14.7705	2253	Promoter (<=1kb)	425	1813418	1822965	9548	-	TGME49_211340	0
TGME49_chrIV	1822288	1825076	2789	9.16869	8.02975	2512	Promoter (<=1kb)	425	1813418	1822965	9548	-	TGME49_211340	0
TGME49_chrIV	1831649	1832170	522	29.5461	28.1983	145	Promoter (<=1kb)	425	1830727	1832562	1836	-	TGME49_211320	392
TGME49_chrIV	1833076	1834648	1573	55.0633	53.5531	314	Promoter (<=1kb)	425	1834001	1846090	12090	+	TGME49_211310	0
TGME49_chrIV	1833076	1834648	1573	140.194	138.33	698	Promoter (<=1kb)	425	1834001	1846090	12090	+	TGME49_211310	0
TGME49_chrIV	1833076	1834648	1573	14.2586	13.0521	1306	Promoter (<=1kb)	425	1834001	1846090	12090	+	TGME49_211310	0
TGME49_chrIV	1839587	1839808	222	330.566	328.259	110	Exon (TGME49_211310.R731/TGME49_211310, exon 5 of 5)	425	1834001	1846090	12090	+	TGME49_211310	5586
TGME49_chrIV	1853287	1854570	1284	445.199	442.705	383	Promoter (<=1kb)	425	1850122	1853594	3473	-	TGME49_211290	0
TGME49_chrIV	1853287	1854570	1284	108.975	107.219	768	Promoter (<=1kb)	425	1850122	1853594	3473	-	TGME49_211290	0
TGME49_chrIV	1853287	1854570	1284	16.9023	15.6667	1187	Promoter (<=1kb)	425	1850122	1853594	3473	-	TGME49_211290	0
TGME49_chrIV	1872510	1873578	1069	132.388	130.549	161	Exon (TGME49_211270.R729/TGME49_211270, exon 11 of 15)	425	1860733	1884659	23927	-	TGME49_211270	11081
TGME49_chrIV	1872510	1873578	1069	84.6801	83.0242	429	Exon (TGME49_211270.R729/TGME49_211270, exon 11 of 15)	425	1860733	1884659	23927	-	TGME49_211270	11081
TGME49_chrIV	1872510	1873578	1069	331.567	329.259	719	Exon (TGME49_211270.R729/TGME49_211270, exon 11 of 15)	425	1860733	1884659	23927	-	TGME49_211270	11081
TGME49_chrIV	1888099	1889822	1724	81.0507	79.4116	436	Promoter (<=1kb)	425	1886039	1889280	3242	-	TGME49_211260	0
TGME49_chrIV	1888099	1889822	1724	224.781	222.686	692	Promoter (<=1kb)	425	1886039	1889280	3242	-	TGME49_211260	0
TGME49_chrIV	1888099	1889822	1724	116.887	115.102	937	Promoter (<=1kb)	425	1886039	1889280	3242	-	TGME49_211260	0
TGME49_chrIV	1888099	1889822	1724	62.4145	60.866	1357	Promoter (<=1kb)	425	1886039	1889280	3242	-	TGME49_211260	0
TGME49_chrIV	1888099	1889822	1724	33.0601	31.6862	1585	Promoter (<=1kb)	425	1886039	1889280	3242	-	TGME49_211260	0
TGME49_chrIV	1890520	1891620	1101	3.87911	2.84412	98	Promoter (<=1kb)	425	1891432	1896080	4649	+	TGME49_211250	0
TGME49_chrIV	1890520	1891620	1101	12.315	11.1332	370	Promoter (<=1kb)	425	1891432	1896080	4649	+	TGME49_211250	0
TGME49_chrIV	1890520	1891620	1101	55.8164	54.3022	855	Promoter (<=1kb)	425	1891432	1896080	4649	+	TGME49_211250	0
TGME49_chrIV	1897246	1897683	438	45.7694	44.3117	304	Promoter (<=1kb)	425	1897633	1901719	4087	+	TGME49_211240	0
TGME49_chrIV	1904606	1904824	219	393.139	390.724	108	Intron (TGME49_211230-t26_1/TGME49_211230, intron 6 of 7)	425	1902214	1909821	7608	-	TGME49_211230	4997
TGME49_chrIV	1909592	1910368	777	105.403	103.659	305	Promoter (<=1kb)	425	1902214	1909821	7608	-	TGME49_211230	0
TGME49_chrIV	1909592	1910368	777	122.445	120.639	590	Promoter (<=1kb)	425	1902214	1909821	7608	-	TGME49_211230	0
TGME49_chrIV	1917516	1918503	988	22.1464	20.8601	396	Promoter (<=1kb)	425	1910319	1918066	7748	-	TGME49_211220	0
TGME49_chrIV	1917516	1918503	988	34.6855	33.2998	674	Promoter (<=1kb)	425	1910319	1918066	7748	-	TGME49_211220	0
TGME49_chrIV	1933094	1934337	1244	2.63107	1.63211	96	Promoter (<=1kb)	425	1919147	1933681	14535	-	TGME49_211150	0
TGME49_chrIV	1933094	1934337	1244	2.63107	1.63211	220	Promoter (<=1kb)	425	1919147	1933681	14535	-	TGME49_211150	0
TGME49_chrIV	1933094	1934337	1244	265.432	263.249	687	Promoter (<=1kb)	425	1919147	1933681	14535	-	TGME49_211150	0
TGME49_chrIV	1933094	1934337	1244	213.242	211.173	918	Promoter (<=1kb)	425	1919147	1933681	14535	-	TGME49_211150	0
TGME49_chrIV	1942509	1943723	1215	35.2738	33.8841	151	Promoter (<=1kb)	425	1935368	1943300	7933	-	TGME49_211090	0
TGME49_chrIV	1942509	1943723	1215	49.0246	47.5481	714	Promoter (<=1kb)	425	1935368	1943300	7933	-	TGME49_211090	0
TGME49_chrIV	1942509	1943723	1215	62.7414	61.1907	883	Promoter (<=1kb)	425	1935368	1943300	7933	-	TGME49_211090	0
TGME49_chrIV	1953014	1953262	249	7.94138	6.82316	126	Promoter (2-3kb)	425	1955656	1957866	2211	+	TGME49_211040	-2394
TGME49_chrIV	1954842	1955913	1072	32.5992	31.229	264	Promoter (<=1kb)	425	1955656	1957866	2211	+	TGME49_211040	0
TGME49_chrIV	1954842	1955913	1072	525.048	522.441	730	Promoter (<=1kb)	425	1955656	1957866	2211	+	TGME49_211040	0
TGME49_chrIV	1961999	1963168	1170	37.0588	35.6568	315	Promoter (<=1kb)	425	1958888	1962586	3699	-	TGME49_211030	0
TGME49_chrIV	1961999	1963168	1170	18.7428	17.4883	743	Promoter (<=1kb)	425	1958888	1962586	3699	-	TGME49_211030	0
TGME49_chrIV	1970241	1971052	812	15.9965	14.7705	254	Promoter (<=1kb)	425	1964305	1970661	6357	-	TGME49_211020	0
TGME49_chrIV	1970241	1971052	812	57.1257	55.6043	539	Promoter (<=1kb)	425	1964305	1970661	6357	-	TGME49_211020	0
TGME49_chrIV	1980145	1980734	590	9.16869	8.02975	221	Exon (TGME49_500408.R307/TGME49_500408, exon 6 of 6)	425	1979134	1987329	8196	-	TGME49_500408	6595
TGME49_chrIV	1997315	1997675	361	15.4579	14.2391	224	Promoter (<=1kb)	425	1996940	1998094	1155	+	TGME49_210975	375
TGME49_chrIV	1997841	1998874	1034	485.821	483.266	339	Promoter (<=1kb)	425	1989113	1998079	8967	-	TGME49_210980	0
TGME49_chrIV	1997841	1998874	1034	54.572	53.0647	608	Promoter (<=1kb)	425	1989113	1998079	8967	-	TGME49_210980	0
TGME49_chrIV	1999526	2000091	566	38.2813	36.8712	275	Promoter (<=1kb)	425	1999925	2006366	6442	+	TGME49_210960	0
TGME49_chrIV	2022022	2022299	278	15.9965	14.7705	127	Promoter (<=1kb)	425	2012459	2022072	9614	-	TGME49_210840	0
TGME49_chrIV	2034084	2035267	1184	9.18209	8.04302	307	Promoter (<=1kb)	425	2028939	2034719	5781	-	TGME49_210820	0
TGME49_chrIV	2034084	2035267	1184	192.213	190.197	693	Promoter (<=1kb)	425	2028939	2034719	5781	-	TGME49_210820	0
TGME49_chrIV	2037347	2038575	1229	12	10.8227	127	Promoter (<=1kb)	425	2037990	2040907	2918	+	TGME49_210810	0
TGME49_chrIV	2037347	2038575	1229	208.842	206.785	538	Promoter (<=1kb)	425	2037990	2040907	2918	+	TGME49_210810	0
TGME49_chrIV	2037347	2038575	1229	27.7263	26.3942	974	Promoter (<=1kb)	425	2037990	2040907	2918	+	TGME49_210810	0
TGME49_chrIV	2047571	2048322	752	22.1464	20.8601	280	Promoter (<=1kb)	425	2041642	2047787	6146	-	TGME49_210800	0
TGME49_chrIV	2047571	2048322	752	13.8362	12.6348	543	Promoter (<=1kb)	425	2041642	2047787	6146	-	TGME49_210800	0
TGME49_chrIV	2060599	2061221	623	36.4679	35.07	330	Promoter (<=1kb)	425	2049534	2060939	11406	-	TGME49_210790	0
TGME49_chrIV	2064433	2065877	1445	5.00077	3.93947	74	Promoter (<=1kb)	425	2063921	2065468	1548	-	TGME49_210783	0
TGME49_chrIV	2064433	2065877	1445	57.8787	56.3534	702	Promoter (<=1kb)	425	2063921	2065468	1548	-	TGME49_210783	0
TGME49_chrIV	2079572	2080744	1173	3.05474	2.04177	146	Promoter (<=1kb)	425	2080360	2087383	7024	+	TGME49_210778	0
TGME49_chrIV	2079572	2080744	1173	144.736	142.858	697	Promoter (<=1kb)	425	2080360	2087383	7024	+	TGME49_210778	0
TGME49_chrIV	2088107	2089705	1599	32.5907	31.2205	236	Promoter (<=1kb)	425	2086803	2088550	1748	-	TGME49_210770	0
TGME49_chrIV	2088107	2089705	1599	156.988	155.071	651	Promoter (<=1kb)	425	2086803	2088550	1748	-	TGME49_210770	0
TGME49_chrIV	2088107	2089705	1599	581.475	578.791	1132	Promoter (<=1kb)	425	2086803	2088550	1748	-	TGME49_210770	0
TGME49_chrIV	2097265	2098254	990	5.04133	3.97686	93	Promoter (<=1kb)	425	2099025	2102777	3753	+	TGME49_210740	-771
TGME49_chrIV	2097265	2098254	990	12.1965	11.0156	538	Promoter (<=1kb)	425	2099025	2102777	3753	+	TGME49_210740	-771
TGME49_chrIV	2118103	2118917	815	197.191	195.163	482	Promoter (<=1kb)	425	2103079	2118504	15426	-	TGME49_210730	0
TGME49_chrIV	2119092	2120293	1202	3.99123	2.95168	96	Promoter (<=1kb)	425	2120234	2154731	34498	+	TGME49_210700	0
TGME49_chrIV	2119092	2120293	1202	23.6675	22.3679	351	Promoter (<=1kb)	425	2120234	2154731	34498	+	TGME49_210700	0
TGME49_chrIV	2119092	2120293	1202	10.6393	9.47918	739	Promoter (<=1kb)	425	2120234	2154731	34498	+	TGME49_210700	0
TGME49_chrIV	2119092	2120293	1202	26.2824	24.9611	1061	Promoter (<=1kb)	425	2120234	2154731	34498	+	TGME49_210700	0
TGME49_chrIV	2155772	2156857	1086	1732.61	1728.7	460	Promoter (<=1kb)	425	2156391	2158409	2019	+	TGME49_210690	0
TGME49_chrIV	2155772	2156857	1086	39.0822	37.6672	790	Promoter (<=1kb)	425	2156391	2158409	2019	+	TGME49_210690	0
TGME49_chrIV	2161839	2163275	1437	6.10157	5.01687	298	Promoter (<=1kb)	425	2162936	2164158	1223	+	TGME49_210682	0
TGME49_chrIV	2161839	2163275	1437	4.14256	3.10096	573	Promoter (<=1kb)	425	2162936	2164158	1223	+	TGME49_210682	0
TGME49_chrIV	2161839	2163275	1437	283.699	281.48	1093	Promoter (<=1kb)	425	2162936	2164158	1223	+	TGME49_210682	0
TGME49_chrIV	2161839	2163275	1437	7.28429	6.17708	1361	Promoter (<=1kb)	425	2162936	2164158	1223	+	TGME49_210682	0
TGME49_chrIV	2163469	2164160	692	11.5242	10.3527	189	Promoter (<=1kb)	425	2162936	2164158	1223	+	TGME49_210682	533
TGME49_chrIV	2163469	2164160	692	7.84107	6.7238	508	Promoter (<=1kb)	425	2162936	2164158	1223	+	TGME49_210682	533
TGME49_chrIV	2178842	2179060	219	408.588	406.148	108	Distal Intergenic	425	2166140	2168022	1883	+	TGME49_210678	12702
TGME49_chrIV	2232176	2232380	205	7.45867	6.34732	125	Distal Intergenic	425	2242011	2248640	6630	-	TGME49_300980	16260
TGME49_chrIV	2239975	2241027	1053	56.5398	55.0217	337	Downstream (<1kb)	425	2242011	2248640	6630	-	TGME49_300980	7613
TGME49_chrIV	2239975	2241027	1053	110.17	108.409	525	Downstream (<1kb)	425	2242011	2248640	6630	-	TGME49_300980	7613
TGME49_chrIV	2243316	2243535	220	20.3921	19.1227	104	Exon (TGME49_300980-t26_1/TGME49_300980, exon 3 of 4)	425	2242011	2248640	6630	-	TGME49_300980	5105
TGME49_chrIV	2254719	2255739	1021	214.256	212.185	532	Promoter (<=1kb)	425	2248782	2255114	6333	-	TGME49_300990	0
TGME49_chrIV	2265640	2267298	1659	35.2738	33.8841	304	Promoter (<=1kb)	425	2259848	2266164	6317	-	TGME49_301000	0
TGME49_chrIV	2265640	2267298	1659	128.58	126.753	594	Promoter (<=1kb)	425	2259848	2266164	6317	-	TGME49_301000	0
TGME49_chrIV	2265640	2267298	1659	151.161	149.262	819	Promoter (<=1kb)	425	2259848	2266164	6317	-	TGME49_301000	0
TGME49_chrIV	2265640	2267298	1659	122.445	120.639	1023	Promoter (<=1kb)	425	2259848	2266164	6317	-	TGME49_301000	0
TGME49_chrIV	2265640	2267298	1659	4.50246	3.45035	1568	Promoter (<=1kb)	425	2259848	2266164	6317	-	TGME49_301000	0
TGME49_chrIV	2280619	2281412	794	126.818	124.997	168	Promoter (<=1kb)	425	2273852	2281163	7312	-	TGME49_301120	0
TGME49_chrIV	2280619	2281412	794	210.752	208.69	404	Promoter (<=1kb)	425	2273852	2281163	7312	-	TGME49_301120	0
TGME49_chrIV	2280619	2281412	794	179.329	177.347	626	Promoter (<=1kb)	425	2273852	2281163	7312	-	TGME49_301120	0
TGME49_chrIV	2285813	2286826	1014	81.4102	79.769	132	Promoter (<=1kb)	425	2284245	2286076	1832	-	TGME49_301140	0
TGME49_chrIV	2285813	2286826	1014	225.009	222.914	355	Promoter (<=1kb)	425	2284245	2286076	1832	-	TGME49_301140	0
TGME49_chrIV	2285813	2286826	1014	20.2411	18.9725	802	Promoter (<=1kb)	425	2284245	2286076	1832	-	TGME49_301140	0
TGME49_chrIV	2288637	2288968	332	136.661	134.808	156	Promoter (<=1kb)	425	2287392	2288588	1197	-	TGME49_301150	-49
TGME49_chrIV	2290960	2291382	423	122.703	120.897	253	Promoter (<=1kb)	425	2289604	2291033	1430	-	TGME49_301160	0
TGME49_chrIV	2294087	2294770	684	201.396	199.357	343	Promoter (<=1kb)	425	2292764	2294340	1577	-	TGME49_301170	0
TGME49_chrIV	2297461	2297660	200	17.5411	16.2995	101	Promoter (<=1kb)	425	2296268	2297083	816	-	TGME49_500236	-378
TGME49_chrIV	2299944	2301390	1447	221.721	219.632	535	Promoter (<=1kb)	425	2298865	2300592	1728	-	TGME49_301180	0
TGME49_chrIV	2299944	2301390	1447	414.957	412.507	762	Promoter (<=1kb)	425	2298865	2300592	1728	-	TGME49_301180	0
TGME49_chrIV	2299944	2301390	1447	92.6441	90.9529	1016	Promoter (<=1kb)	425	2298865	2300592	1728	-	TGME49_301180	0
TGME49_chrIV	2299944	2301390	1447	33.6007	32.2229	1228	Promoter (<=1kb)	425	2298865	2300592	1728	-	TGME49_301180	0
TGME49_chrIV	2307236	2307657	422	6.81644	5.71649	322	Promoter (<=1kb)	425	2302336	2306846	4511	-	TGME49_500156	-390
TGME49_chrIV	2308530	2309674	1145	15.118	13.9016	272	Promoter (<=1kb)	425	2308705	2315588	6884	+	TGME49_301210	0
TGME49_chrIV	2308530	2309674	1145	10.6393	9.47918	664	Promoter (<=1kb)	425	2308705	2315588	6884	+	TGME49_301210	0
TGME49_chrIV	2324413	2324830	418	38.2653	36.8553	302	Promoter (<=1kb)	425	2316223	2324567	8345	-	TGME49_301216	0
TGME49_chrIV	2337883	2340564	2682	40.3989	38.9753	146	Promoter (<=1kb)	425	2339811	2344390	4580	+	TGME49_500426	0
TGME49_chrIV	2337883	2340564	2682	47.2877	45.8215	503	Promoter (<=1kb)	425	2339811	2344390	4580	+	TGME49_500426	0
TGME49_chrIV	2337883	2340564	2682	32.819	31.4478	1123	Promoter (<=1kb)	425	2339811	2344390	4580	+	TGME49_500426	0
TGME49_chrIV	2337883	2340564	2682	35.3901	33.9998	1516	Promoter (<=1kb)	425	2339811	2344390	4580	+	TGME49_500426	0
TGME49_chrIV	2337883	2340564	2682	4.98949	3.92833	1850	Promoter (<=1kb)	425	2339811	2344390	4580	+	TGME49_500426	0
TGME49_chrIV	2337883	2340564	2682	9.88551	8.73814	2166	Promoter (<=1kb)	425	2339811	2344390	4580	+	TGME49_500426	0
TGME49_chrIV	2337883	2340564	2682	22.7794	21.4879	2382	Promoter (<=1kb)	425	2339811	2344390	4580	+	TGME49_500426	0
TGME49_chrIV	2344749	2345035	287	11.048	9.88241	86	Promoter (1-2kb)	425	2346693	2352017	5325	+	TGME49_301250	-1658
TGME49_chrIV	2345879	2347658	1780	39.6467	38.2278	151	Promoter (<=1kb)	425	2346693	2352017	5325	+	TGME49_301250	0
TGME49_chrIV	2345879	2347658	1780	33.4838	32.1079	509	Promoter (<=1kb)	425	2346693	2352017	5325	+	TGME49_301250	0
TGME49_chrIV	2345879	2347658	1780	69.1104	67.5281	736	Promoter (<=1kb)	425	2346693	2352017	5325	+	TGME49_301250	0
TGME49_chrIV	2345879	2347658	1780	54.0712	52.5671	927	Promoter (<=1kb)	425	2346693	2352017	5325	+	TGME49_301250	0
TGME49_chrIV	2345879	2347658	1780	17.675	16.4325	1289	Promoter (<=1kb)	425	2346693	2352017	5325	+	TGME49_301250	0
TGME49_chrIV	2345879	2347658	1780	6.27655	5.18747	1673	Promoter (<=1kb)	425	2346693	2352017	5325	+	TGME49_301250	0
TGME49_chrIV	2354144	2355108	965	253.5	251.341	363	Promoter (<=1kb)	425	2354847	2372192	17346	+	TGME49_301270	0
TGME49_chrIV	2354144	2355108	965	592.075	589.377	590	Promoter (<=1kb)	425	2354847	2372192	17346	+	TGME49_301270	0
TGME49_chrIV	2378481	2379272	792	22.6493	21.3586	279	Promoter (<=1kb)	425	2373533	2378693	5161	-	TGME49_301290	0
TGME49_chrIV	2378481	2379272	792	4.50246	3.45035	568	Promoter (<=1kb)	425	2373533	2378693	5161	-	TGME49_301290	0
TGME49_chrIV	2387282	2388290	1009	129.463	127.633	295	Promoter (<=1kb)	425	2386765	2387740	976	-	TGME49_301330	0
TGME49_chrIV	2387282	2388290	1009	51.0123	49.5246	567	Promoter (<=1kb)	425	2386765	2387740	976	-	TGME49_301330	0
TGME49_chrIV	2394831	2395834	1004	24.1826	22.8787	226	Promoter (<=1kb)	425	2395603	2403146	7544	+	TGME49_301350	0
TGME49_chrIV	2394831	2395834	1004	47.7137	46.2447	508	Promoter (<=1kb)	425	2395603	2403146	7544	+	TGME49_301350	0
TGME49_chrIV	2412220	2412647	428	27.3553	26.0253	121	Intron (TGME49_301360.R3475/TGME49_301360, intron 10 of 19)	425	2403792	2418023	14232	-	TGME49_301360	5376
TGME49_chrIV	2418952	2419910	959	15.9965	14.7705	167	Promoter (<=1kb)	425	2418082	2420215	2134	-	TGME49_301370	305
TGME49_chrIV	2418952	2419910	959	87.5484	85.8794	675	Promoter (<=1kb)	425	2418082	2420215	2134	-	TGME49_301370	305
TGME49_chrIV	2420113	2420321	209	2.43073	1.43896	47	Promoter (<=1kb)	425	2418082	2420215	2134	-	TGME49_301370	0
TGME49_chrIV	2431997	2432460	464	72.9557	71.354	320	Promoter (<=1kb)	425	2420903	2432162	11260	-	TGME49_301380	0
TGME49_chrIV	2453703	2455382	1680	1807.02	1803.02	463	Promoter (<=1kb)	425	2442262	2454018	11757	-	TGME49_301400	0
TGME49_chrIV	2453703	2455382	1680	18.2258	16.978	1189	Promoter (<=1kb)	425	2442262	2454018	11757	-	TGME49_301400	0
TGME49_chrIV	2453703	2455382	1680	537.97	535.344	1506	Promoter (<=1kb)	425	2442262	2454018	11757	-	TGME49_301400	0
TGME49_chrIV	2466341	2467167	827	4.50246	3.45035	247	Promoter (<=1kb)	425	2466950	2471860	4911	+	TGME49_301420	0
TGME49_chrIV	2466341	2467167	827	16.4428	15.212	516	Promoter (<=1kb)	425	2466950	2471860	4911	+	TGME49_301420	0
TGME49_chrIV	2466341	2467167	827	8.12507	7.00264	721	Promoter (<=1kb)	425	2466950	2471860	4911	+	TGME49_301420	0
TGME49_chrIV	2472037	2473061	1025	82.0787	80.4341	331	Promoter (<=1kb)	425	2472432	2476742	4311	+	TGME49_301430	0
TGME49_chrIV	2472037	2473061	1025	49.0246	47.5481	737	Promoter (<=1kb)	425	2472432	2476742	4311	+	TGME49_301430	0
TGME49_chrIV	2478917	2480464	1548	11.5861	10.4141	104	Promoter (<=1kb)	425	2479620	2487929	8310	+	TGME49_301440	0
TGME49_chrIV	2478917	2480464	1548	227.314	225.213	375	Promoter (<=1kb)	425	2479620	2487929	8310	+	TGME49_301440	0
TGME49_chrIV	2478917	2480464	1548	495.461	492.892	615	Promoter (<=1kb)	425	2479620	2487929	8310	+	TGME49_301440	0
TGME49_chrIV	2478917	2480464	1548	231.61	229.499	865	Promoter (<=1kb)	425	2479620	2487929	8310	+	TGME49_301440	0
TGME49_chrIV	2478917	2480464	1548	37.3503	35.947	1385	Promoter (<=1kb)	425	2479620	2487929	8310	+	TGME49_301440	0
TGME49_chrIV	2489458	2490078	621	86.7605	85.0951	307	Promoter (<=1kb)	425	2490058	2504537	14480	+	TGME49_301450	0
TGME49_chrIV	2511980	2512303	324	3.14551	2.13105	84	Promoter (<=1kb)	425	2503972	2512099	8128	-	TGME49_301460	0
TGME49_chrIV	2512442	2514418	1977	58.3939	56.8668	156	Promoter (<=1kb)	425	2513696	2516767	3072	+	TGME49_301470	0
TGME49_chrIV	2512442	2514418	1977	5.89635	4.81656	716	Promoter (<=1kb)	425	2513696	2516767	3072	+	TGME49_301470	0
TGME49_chrIV	2512442	2514418	1977	39.1564	37.7411	1157	Promoter (<=1kb)	425	2513696	2516767	3072	+	TGME49_301470	0
TGME49_chrIV	2512442	2514418	1977	238.105	235.979	1455	Promoter (<=1kb)	425	2513696	2516767	3072	+	TGME49_301470	0
TGME49_chrIV	2512442	2514418	1977	18.7172	17.4645	1816	Promoter (<=1kb)	425	2513696	2516767	3072	+	TGME49_301470	0
TGME49_chrIV	2518772	2519911	1140	965.872	962.764	401	Promoter (<=1kb)	425	2519328	2523485	4158	+	TGME49_301480	0
TGME49_chrIV	2527109	2528190	1082	67.0603	65.4875	407	Promoter (<=1kb)	425	2527718	2530059	2342	+	TGME49_301690	0
TGME49_chrIV	2527109	2528190	1082	3.99123	2.95168	901	Promoter (<=1kb)	425	2527718	2530059	2342	+	TGME49_301690	0
TGME49_chrIV	2533600	2534861	1262	143.824	141.949	446	Promoter (<=1kb)	425	2534201	2536887	2687	+	TGME49_212410	0
TGME49_chrIV	2533600	2534861	1262	133.013	131.172	780	Promoter (<=1kb)	425	2534201	2536887	2687	+	TGME49_212410	0
TGME49_chrIV	2541391	2541796	406	10.7098	9.54908	290	Promoter (1-2kb)	425	2543564	2545324	1761	+	TGME49_237800	-1768
TGME49_chrIV	2542355	2542672	318	14.7089	13.4972	147	Promoter (<=1kb)	425	2543564	2545324	1761	+	TGME49_237800	-892
TGME49_chrIV	2543002	2544244	1243	295.014	292.773	428	Promoter (<=1kb)	425	2543564	2545324	1761	+	TGME49_237800	0
TGME49_chrIV	2543002	2544244	1243	211.312	209.248	744	Promoter (<=1kb)	425	2543564	2545324	1761	+	TGME49_237800	0
TGME49_chrIV	2556590	2556975	386	20.3793	19.1099	122	Promoter (2-3kb)	425	2559233	2561437	2205	+	TGME49_237820	-2258
TGME49_chrIV	2558013	2559674	1662	14.4611	13.2532	283	Promoter (<=1kb)	425	2559233	2561437	2205	+	TGME49_237820	0
TGME49_chrIV	2558013	2559674	1662	76.1955	74.5785	883	Promoter (<=1kb)	425	2559233	2561437	2205	+	TGME49_237820	0
TGME49_chrIV	2558013	2559674	1662	81.8036	80.161	1101	Promoter (<=1kb)	425	2559233	2561437	2205	+	TGME49_237820	0
TGME49_chrIV	2558013	2559674	1662	34.8417	33.4554	1311	Promoter (<=1kb)	425	2559233	2561437	2205	+	TGME49_237820	0
TGME49_chrIV	2564288	2564716	429	18.7428	17.4883	287	Promoter (<=1kb)	425	2564659	2578239	13581	+	TGME49_237830	0
TGME49_chrIV	2565029	2565264	236	7.45867	6.34732	99	Promoter (<=1kb)	425	2564659	2578239	13581	+	TGME49_237830	370
TGME49_chrIV	2579863	2580858	996	11.0206	9.85525	152	Promoter (<=1kb)	425	2580472	2585929	5458	+	TGME49_237840	0
TGME49_chrIV	2579863	2580858	996	67.0603	65.4875	505	Promoter (<=1kb)	425	2580472	2585929	5458	+	TGME49_237840	0
TGME49_chrIV	2579863	2580858	996	4.76849	3.7101	790	Promoter (<=1kb)	425	2580472	2585929	5458	+	TGME49_237840	0
TGME49_chrIV	2626412	2627294	883	128.201	126.376	537	Promoter (<=1kb)	425	2625175	2626833	1659	-	TGME49_237880	0
TGME49_chrIV	2626412	2627294	883	62.4832	60.9345	745	Promoter (<=1kb)	425	2625175	2626833	1659	-	TGME49_237880	0
TGME49_chrIV	2628902	2630019	1118	380.627	378.233	589	Promoter (<=1kb)	425	2629850	2643909	14060	+	TGME49_237890	0
TGME49_chrIV	2654018	2657775	3758	13.7661	12.5672	123	Distal Intergenic	425	2664231	2668918	4688	+	TGME49_317705	-6456
TGME49_chrIV	2654018	2657775	3758	116.783	114.998	629	Distal Intergenic	425	2664231	2668918	4688	+	TGME49_317705	-6456
TGME49_chrIV	2654018	2657775	3758	57.8516	56.3265	1136	Distal Intergenic	425	2664231	2668918	4688	+	TGME49_317705	-6456
TGME49_chrIV	2654018	2657775	3758	58.2721	56.7454	1274	Distal Intergenic	425	2664231	2668918	4688	+	TGME49_317705	-6456
TGME49_chrIV	2654018	2657775	3758	35.8967	34.5028	2211	Distal Intergenic	425	2664231	2668918	4688	+	TGME49_317705	-6456
TGME49_chrIV	2654018	2657775	3758	47.4063	45.9397	2896	Distal Intergenic	425	2664231	2668918	4688	+	TGME49_317705	-6456
TGME49_chrIV	2654018	2657775	3758	42.5365	41.0998	3066	Distal Intergenic	425	2664231	2668918	4688	+	TGME49_317705	-6456
TGME49_chrIV	2654018	2657775	3758	32.441	31.0716	3459	Distal Intergenic	425	2664231	2668918	4688	+	TGME49_317705	-6456
TGME49_chrIV	2662642	2663383	742	15.371	14.1528	251	Promoter (<=1kb)	425	2664231	2668918	4688	+	TGME49_317705	-848
TGME49_chrIV	2662642	2663383	742	28.0811	26.7456	452	Promoter (<=1kb)	425	2664231	2668918	4688	+	TGME49_317705	-848
TGME49_chrIV	2663645	2664484	840	113.636	111.862	256	Promoter (<=1kb)	425	2664231	2668918	4688	+	TGME49_317705	0
TGME49_chrIV	2663645	2664484	840	335.685	333.37	493	Promoter (<=1kb)	425	2664231	2668918	4688	+	TGME49_317705	0
TGME49_chrIV	2668471	2669557	1087	155.23	153.319	316	Promoter (<=1kb)	425	2669117	2678605	9489	+	TGME49_317720	0
TGME49_chrIV	2668471	2669557	1087	304.605	302.347	558	Promoter (<=1kb)	425	2669117	2678605	9489	+	TGME49_317720	0
TGME49_chrIV	2669876	2670097	222	344.421	342.09	110	Promoter (<=1kb)	425	2669117	2678605	9489	+	TGME49_317720	759
TGME49_chrIX	58060	58480	421	16.8938	15.6582	118	Promoter (<=1kb)	426	56765	57750	986	-	TGME49_500026	-310
TGME49_chrIX	66570	66789	220	251.58	249.426	109	Distal Intergenic	426	56765	57750	986	-	TGME49_500026	-8820
TGME49_chrIX	134376	135207	832	303.042	300.786	296	Promoter (<=1kb)	426	133426	134607	1182	-	TGME49_274290	0
TGME49_chrIX	136763	138271	1509	316.687	314.406	190	Promoter (2-3kb)	426	133426	134607	1182	-	TGME49_274290	-2156
TGME49_chrIX	136763	138271	1509	260.427	258.254	439	Promoter (2-3kb)	426	133426	134607	1182	-	TGME49_274290	-2156
TGME49_chrIX	136763	138271	1509	107.332	105.582	864	Promoter (2-3kb)	426	133426	134607	1182	-	TGME49_274290	-2156
TGME49_chrIX	136763	138271	1509	59.0181	57.4876	1388	Promoter (2-3kb)	426	133426	134607	1182	-	TGME49_274290	-2156
TGME49_chrIX	178688	179632	945	3.42007	2.39801	104	Promoter (<=1kb)	426	177455	179116	1662	-	TGME49_279460	0
TGME49_chrIX	178688	179632	945	570.857	568.188	506	Promoter (<=1kb)	426	177455	179116	1662	-	TGME49_279460	0
TGME49_chrIX	182353	183272	920	87.5556	85.8866	331	Promoter (<=1kb)	426	182743	185090	2348	+	TGME49_279450	0
TGME49_chrIX	182353	183272	920	165.193	163.251	739	Promoter (<=1kb)	426	182743	185090	2348	+	TGME49_279450	0
TGME49_chrIX	189567	190573	1007	1488.32	1484.66	436	Promoter (<=1kb)	426	188904	189607	704	-	TGME49_279430	0
TGME49_chrIX	196576	198145	1570	117.41	115.623	326	Promoter (<=1kb)	426	197602	199594	1993	+	TGME49_279410	0
TGME49_chrIX	196576	198145	1570	38.9144	37.5002	769	Promoter (<=1kb)	426	197602	199594	1993	+	TGME49_279410	0
TGME49_chrIX	196576	198145	1570	235.985	233.864	1049	Promoter (<=1kb)	426	197602	199594	1993	+	TGME49_279410	0
TGME49_chrIX	201189	201407	219	115.401	113.621	108	Promoter (1-2kb)	426	199671	202076	2406	+	TGME49_279405	1518
TGME49_chrIX	202557	203329	773	102.766	101.033	482	Promoter (<=1kb)	426	203060	205355	2296	+	TGME49_279400	0
TGME49_chrIX	212454	214673	2220	13.7194	12.5208	119	Promoter (<=1kb)	426	206905	212898	5994	-	TGME49_279390	0
TGME49_chrIX	212454	214673	2220	713.619	710.781	550	Promoter (<=1kb)	426	206905	212898	5994	-	TGME49_279390	0
TGME49_chrIX	212454	214673	2220	166.054	164.11	801	Promoter (<=1kb)	426	206905	212898	5994	-	TGME49_279390	0
TGME49_chrIX	212454	214673	2220	163.233	161.297	1242	Promoter (<=1kb)	426	206905	212898	5994	-	TGME49_279390	0
TGME49_chrIX	212454	214673	2220	109.267	107.509	1465	Promoter (<=1kb)	426	206905	212898	5994	-	TGME49_279390	0
TGME49_chrIX	212454	214673	2220	144.053	142.177	1682	Promoter (<=1kb)	426	206905	212898	5994	-	TGME49_279390	0
TGME49_chrIX	212454	214673	2220	8.97664	7.84174	2127	Promoter (<=1kb)	426	206905	212898	5994	-	TGME49_279390	0
TGME49_chrIX	221033	222493	1461	9.89293	8.7434	183	Promoter (<=1kb)	426	221701	227878	6178	+	TGME49_279370	0
TGME49_chrIX	221033	222493	1461	127.698	125.874	578	Promoter (<=1kb)	426	221701	227878	6178	+	TGME49_279370	0
TGME49_chrIX	221033	222493	1461	24.7017	23.3934	1182	Promoter (<=1kb)	426	221701	227878	6178	+	TGME49_279370	0
TGME49_chrIX	227948	228767	820	81.306	79.6652	344	Promoter (<=1kb)	426	228802	232850	4049	+	TGME49_279360	-35
TGME49_chrIX	248372	250514	2143	153.053	151.148	540	Promoter (<=1kb)	426	243866	248790	4925	-	TGME49_279350	0
TGME49_chrIX	248372	250514	2143	36.3418	34.9458	931	Promoter (<=1kb)	426	243866	248790	4925	-	TGME49_279350	0
TGME49_chrIX	248372	250514	2143	426.102	423.635	1663	Promoter (<=1kb)	426	243866	248790	4925	-	TGME49_279350	0
TGME49_chrIX	248372	250514	2143	162.21	160.278	1909	Promoter (<=1kb)	426	243866	248790	4925	-	TGME49_279350	0
TGME49_chrIX	254959	255670	712	63.6452	62.0901	285	Promoter (<=1kb)	426	254029	255174	1146	-	TGME49_279340	0
TGME49_chrIX	254959	255670	712	59.9128	58.3769	573	Promoter (<=1kb)	426	254029	255174	1146	-	TGME49_279340	0
TGME49_chrIX	262659	262877	219	613.328	610.604	107	3' UTR	426	255345	260829	5485	+	TGME49_279330	7314
TGME49_chrIX	280849	282518	1670	1365.1	1361.58	451	Promoter (<=1kb)	426	261607	281180	19574	-	TGME49_279320	0
TGME49_chrIX	280849	282518	1670	13.3751	12.1812	1259	Promoter (<=1kb)	426	261607	281180	19574	-	TGME49_279320	0
TGME49_chrIX	280849	282518	1670	3.95911	2.92297	1552	Promoter (<=1kb)	426	261607	281180	19574	-	TGME49_279320	0
TGME49_chrIX	282696	283515	820	8.93681	7.80229	91	Promoter (<=1kb)	426	283073	288653	5581	+	TGME49_500337	0
TGME49_chrIX	282696	283515	820	4.71936	3.66446	284	Promoter (<=1kb)	426	283073	288653	5581	+	TGME49_500337	0
TGME49_chrIX	282696	283515	820	28.0553	26.7198	680	Promoter (<=1kb)	426	283073	288653	5581	+	TGME49_500337	0
TGME49_chrIX	303167	304841	1675	345.634	343.301	686	Promoter (<=1kb)	426	289473	303645	14173	-	TGME49_267875	0
TGME49_chrIX	303167	304841	1675	42.312	40.8763	1340	Promoter (<=1kb)	426	289473	303645	14173	-	TGME49_267875	0
TGME49_chrIX	303167	304841	1675	8.24608	7.12256	1568	Promoter (<=1kb)	426	289473	303645	14173	-	TGME49_267875	0
[truncated: 14,000 more rows]

## Sheet: Pru-Rep2
Chromosome	Start	End	Width	-log10pvalue	-log10qvalue	Summit position	Annotation	GeneChr	Gene Start	Gene End	Gene Length	Gene Strand	Gene Id	Distance To TSS
KE138841	905	1530	626	654.548	651.539	198	Promoter (<=1kb)	1	977	1342	366	2	TGME49_302055	0
KE138841	1976	2252	277	27.4436	26.0063	139	Promoter (<=1kb)	1	1760	1873	114	2	TGME49_300604	-103
KE138841	3641	4029	389	278.209	275.808	113	Promoter (<=1kb)	1	3715	4080	366	2	TGME49_300611	51
KE138841	3641	4029	389	21.1345	19.7626	329	Promoter (<=1kb)	1	3715	4080	366	2	TGME49_300611	51
KE138841	5658	6442	785	838.155	834.908	185	Promoter (<=1kb)	1	5469	5681	213	2	TGME49_300618	0
KE138841	5658	6442	785	33.5577	32.0659	680	Promoter (<=1kb)	1	5469	5681	213	2	TGME49_300618	0
KE138841	7155	8440	1286	584.68	581.772	181	Promoter (<=1kb)	1	6526	7161	636	2	TGME49_300631	0
KE138841	7155	8440	1286	385.178	382.572	380	Promoter (<=1kb)	1	6526	7161	636	2	TGME49_300631	0
KE138841	7155	8440	1286	407.445	404.804	654	Promoter (<=1kb)	1	6526	7161	636	2	TGME49_300631	0
KE138841	7155	8440	1286	371.46	368.882	1130	Promoter (<=1kb)	1	6526	7161	636	2	TGME49_300631	0
KE138841	8585	8784	200	28.6092	27.1612	96	Promoter (<=1kb)	1	8370	8966	597	2	TGME49_300641	182
KE138841	15636	16222	587	3483.23	3477.93	335	Promoter (<=1kb)	1	15680	15752	73	2	TGME49_355120	0
KE138841	16868	18545	1678	1225.84	1222.09	223	Promoter (<=1kb)	1	16397	19081	2685	1	TGME49_462910	471
KE138841	16868	18545	1678	1386.63	1382.69	531	Promoter (<=1kb)	1	16397	19081	2685	1	TGME49_462910	471
KE138841	16868	18545	1678	1425.16	1421.14	723	Promoter (<=1kb)	1	16397	19081	2685	1	TGME49_462910	471
KE138841	16868	18545	1678	2386.41	2381.87	1255	Promoter (<=1kb)	1	16397	19081	2685	1	TGME49_462910	471
KE138841	16868	18545	1678	956.488	953.074	1515	Promoter (<=1kb)	1	16397	19081	2685	1	TGME49_462910	471
KE138841	19879	20435	557	78.0197	76.2368	137	Promoter (<=1kb)	1	20623	23781	3159	1	TGME49_300660	-188
KE138841	19879	20435	557	26.0936	24.6688	463	Promoter (<=1kb)	1	20623	23781	3159	1	TGME49_300660	-188
KE138841	22190	22646	457	32.4668	30.9846	209	Promoter (1-2kb)	1	23801	25498	1698	1	TGME49_300680	-1155
KE138841	23003	23213	211	93.6202	91.7603	95	Promoter (<=1kb)	1	23801	25498	1698	1	TGME49_300680	-588
KE138841	23343	23666	324	213.833	211.577	156	Promoter (<=1kb)	1	23801	25498	1698	1	TGME49_300680	-135
KE138841	23923	24233	311	237.479	235.168	177	Promoter (<=1kb)	1	23801	25498	1698	1	TGME49_300680	122
KE138841	24562	25384	823	203.489	201.257	211	Promoter (<=1kb)	1	25500	27329	1830	1	TGME49_300690	-116
KE138841	24562	25384	823	327.863	325.367	480	Promoter (<=1kb)	1	25500	27329	1830	1	TGME49_300690	-116
KE138841	25750	26180	431	598.801	595.871	218	Promoter (<=1kb)	1	25500	27329	1830	1	TGME49_300690	250
KE138841	28314	28793	480	26.0571	24.6325	165	Promoter (<=1kb)	1	28810	29511	702	1	TGME49_300700	-17
KE138841	30632	31218	587	1370.25	1366.33	400	Promoter (<=1kb)	1	30126	30197	72	2	TGME49_355220	-435
KE138841	33236	34735	1500	75.7285	73.9575	146	Promoter (<=1kb)	1	33033	33428	396	2	TGME49_302007	0
KE138841	33236	34735	1500	2570.04	2565.38	1000	Promoter (<=1kb)	1	33033	33428	396	2	TGME49_302007	0
KE138851	2418	2748	331	36.5352	35.0185	202	Promoter (2-3kb)	2	5521	10311	4791	1	TGME49_318880	-2773
KE138851	3714	4297	584	7.503	6.33592	165	Promoter (1-2kb)	2	5521	10311	4791	1	TGME49_318880	-1224
KE138851	3714	4297	584	9.73533	8.52381	474	Promoter (1-2kb)	2	5521	10311	4791	1	TGME49_318880	-1224
KE138851	4486	5398	913	588.823	585.909	533	Promoter (<=1kb)	2	5521	10311	4791	1	TGME49_318880	-123
KE138851	12414	12625	212	11.4467	10.2042	109	Distal Intergenic	2	5521	10311	4791	1	TGME49_318880	6893
KE138861	288	691	404	55.5212	53.8672	223	Promoter (<=1kb)	5	286	3123	2838	1	TGME49_253180	2
KE138861	1739	3040	1302	485.372	482.6	332	Promoter (1-2kb)	5	286	3123	2838	1	TGME49_253180	1453
KE138861	1739	3040	1302	173.3	171.151	672	Promoter (1-2kb)	5	286	3123	2838	1	TGME49_253180	1453
KE138862	546	1899	1354	146.87	144.804	200	Promoter (2-3kb)	6	3518	3937	420	2	TGME49_217951	2038
KE138862	546	1899	1354	822.168	818.941	814	Promoter (2-3kb)	6	3518	3937	420	2	TGME49_217951	2038
KE138862	546	1899	1354	133.391	131.371	1099	Promoter (2-3kb)	6	3518	3937	420	2	TGME49_217951	2038
KE138862	7282	8148	867	6.50028	5.35583	211	Promoter (1-2kb)	6	6047	8598	2552	1	TGME49_217961	1235
KE138862	7282	8148	867	5.02566	3.91918	498	Promoter (1-2kb)	6	6047	8598	2552	1	TGME49_217961	1235
KE138862	7282	8148	867	6.19224	5.05534	708	Promoter (1-2kb)	6	6047	8598	2552	1	TGME49_217961	1235
KE138862	8853	9244	392	12.2433	10.9879	172	Promoter (2-3kb)	6	6047	8598	2552	1	TGME49_217961	2806
KE138862	9756	10646	891	24.8699	23.4567	379	Distal Intergenic	6	6047	8598	2552	1	TGME49_217961	3709
KE138874	6307	6723	417	9.91826	8.70205	214	Promoter (<=1kb)	10	7038	13221	6184	1	TGME49_250955	-315
KE138874	7090	8607	1518	11.4467	10.2042	204	Promoter (<=1kb)	10	7038	13221	6184	1	TGME49_250955	52
KE138874	7090	8607	1518	6.50028	5.35583	496	Promoter (<=1kb)	10	7038	13221	6184	1	TGME49_250955	52
KE138874	7090	8607	1518	6.50028	5.35583	935	Promoter (<=1kb)	10	7038	13221	6184	1	TGME49_250955	52
KE138874	7090	8607	1518	7.79542	6.62159	1434	Promoter (<=1kb)	10	7038	13221	6184	1	TGME49_250955	52
KE138892	5428	5646	219	140.482	138.436	113	Distal Intergenic	15	19020	24183	5164	1	TGME49_220740	-13374
KE138892	14615	15449	835	158.063	155.961	472	Distal Intergenic	15	19020	24183	5164	1	TGME49_220740	-3571
KE138892	19280	20184	905	10.5413	9.31549	175	Promoter (<=1kb)	15	19020	24183	5164	1	TGME49_220740	260
KE138892	19280	20184	905	8.10419	6.92627	507	Promoter (<=1kb)	15	19020	24183	5164	1	TGME49_220740	260
KE138892	19280	20184	905	18.3792	17.0388	774	Promoter (<=1kb)	15	19020	24183	5164	1	TGME49_220740	260
KE138892	23961	24313	353	12.2433	10.9879	167	Promoter (2-3kb)	15	25822	26976	1155	2	TGME49_220730	2663
KE138892	31280	31596	317	20.2999	18.9363	188	Distal Intergenic	15	27903	28736	834	1	TGME49_220720	3377
KE139041	615	834	220	136.855	134.822	110	Promoter (<=1kb)	126	71	2096	2026	1	TGME49_303450	544
KE139130	5216	5486	271	7.13542	5.97614	169	Promoter (<=1kb)	179	508	5739	5232	2	TGME49_323000	253
KE139135	704	1061	358	11.8424	10.5934	117	Promoter (<=1kb)	180	1	2469	2469	1	TGME49_323100	703
KE139135	3422	4038	617	4.22215	3.1396	113	Promoter (<=1kb)	180	2532	4637	2106	1	TGME49_323110	890
KE139135	3422	4038	617	12.6494	11.3878	383	Promoter (<=1kb)	180	2532	4637	2106	1	TGME49_323110	890
KE139140	8465	8698	234	13.4772	12.203	117	Promoter (<=1kb)	182	6672	8844	2173	2	TGME49_323310	146
KE139140	11412	12365	954	93.1128	91.2548	473	Promoter (1-2kb)	182	10001	11014	1014	1	TGME49_323320	1411
KE139435	1258	2154	897	2.40035	1.38722	96	Promoter (<=1kb)	357	2534	3997	1464	1	TGME49_329710	-380
KE139435	1258	2154	897	14.3251	13.0386	380	Promoter (<=1kb)	357	2534	3997	1464	1	TGME49_329710	-380
KE139435	1258	2154	897	13.8986	12.6183	770	Promoter (<=1kb)	357	2534	3997	1464	1	TGME49_329710	-380
KE139435	3674	3936	263	6.50028	5.35583	100	Promoter (1-2kb)	357	2534	3997	1464	1	TGME49_329710	1140
KE139435	4049	4661	613	4.75086	3.65226	108	Promoter (1-2kb)	357	2534	3997	1464	1	TGME49_329710	1515
KE139435	4049	4661	613	24.8699	23.4567	425	Promoter (1-2kb)	357	2534	3997	1464	1	TGME49_329710	1515
KE139436	3679	6134	2456	17.5136	16.1845	215	3' UTR	358	291	4336	4046	1	TGME49_223150	3388
KE139436	3679	6134	2456	29.6894	28.2315	795	3' UTR	358	291	4336	4046	1	TGME49_223150	3388
KE139436	3679	6134	2456	41.3622	39.8071	1129	3' UTR	358	291	4336	4046	1	TGME49_223150	3388
KE139436	3679	6134	2456	82.9264	81.1181	1591	3' UTR	358	291	4336	4046	1	TGME49_223150	3388
KE139436	3679	6134	2456	111.588	109.65	2023	3' UTR	358	291	4336	4046	1	TGME49_223150	3388
KE139437	3277	3694	418	5.30729	4.19306	282	Exon (TGME49_329800-t26_1/TGME49_329800, exon 4 of 5)	359	2	6354	6353	1	TGME49_329800	3275
KE139437	4554	5128	575	15.1928	13.8942	169	3' UTR	359	2	6354	6353	1	TGME49_329800	4552
KE139818	4629	5052	424	6.8147	5.66278	157	Promoter (<=1kb)	415	724	4669	3946	2	TGME49_212735	0
KE139818	10104	11224	1121	3.02679	1.98607	70	Promoter (<=1kb)	415	5520	10382	4863	2	TGME49_212725	0
KE139818	10104	11224	1121	107.994	106.071	402	Promoter (<=1kb)	415	5520	10382	4863	2	TGME49_212725	0
KE139818	10104	11224	1121	63.27	61.5692	795	Promoter (<=1kb)	415	5520	10382	4863	2	TGME49_212725	0
KE139822	14156	14374	219	118.262	116.297	112	Distal Intergenic	417	33169	35824	2656	2	TGME49_329100	21450
KE139841	1602	1829	228	8.47963	7.29131	113	Promoter (1-2kb)	419	151	10319	10169	1	TGME49_329300	1451
KE139844	10022	11411	1390	13.0608	11.7928	218	Promoter (<=1kb)	421	11013	14772	3760	1	TGME49_314650	0
KE139844	10022	11411	1390	18.3792	17.0388	558	Promoter (<=1kb)	421	11013	14772	3760	1	TGME49_314650	0
KE139844	10022	11411	1390	38.5647	37.0306	833	Promoter (<=1kb)	421	11013	14772	3760	1	TGME49_314650	0
KE139844	10022	11411	1390	59.0037	57.3285	1109	Promoter (<=1kb)	421	11013	14772	3760	1	TGME49_314650	0
TGME49_chrII	1415	1781	367	11.8424	10.5934	114	Promoter (2-3kb)	423	4565	5244	680	1	TGME49_500088	-2784
TGME49_chrII	16019	16680	662	12.6494	11.3878	114	Downstream (<1kb)	423	8903	11335	2433	2	TGME49_500218	-4684
TGME49_chrII	16019	16680	662	15.5663	14.2644	373	Downstream (<1kb)	423	8903	11335	2433	2	TGME49_500218	-4684
TGME49_chrII	16019	16680	662	18.3713	17.0329	508	Downstream (<1kb)	423	8903	11335	2433	2	TGME49_500218	-4684
TGME49_chrII	18315	18912	598	3.78652	2.71911	101	Exon (TGME49_220840.R1005/TGME49_220840, exon 9 of 11)	423	17012	23098	6087	2	TGME49_220840	4186
TGME49_chrII	18315	18912	598	6.56865	5.42323	477	Exon (TGME49_220840.R1005/TGME49_220840, exon 9 of 11)	423	17012	23098	6087	2	TGME49_220840	4186
TGME49_chrII	21424	21623	200	5.46189	4.34528	106	Promoter (1-2kb)	423	17012	23098	6087	2	TGME49_220840	1475
TGME49_chrII	23364	24222	859	48.763	47.1539	330	Promoter (<=1kb)	423	23771	30138	6368	1	TGME49_220860	0
TGME49_chrII	31001	31508	508	46.3156	44.7235	136	Promoter (2-3kb)	423	30196	34402	4207	2	TGME49_220870	2894
TGME49_chrII	31001	31508	508	7.07773	5.92213	404	Promoter (2-3kb)	423	30196	34402	4207	2	TGME49_220870	2894
TGME49_chrII	33783	35030	1248	20.9004	19.5304	188	Promoter (<=1kb)	423	30196	34402	4207	2	TGME49_220870	0
TGME49_chrII	33783	35030	1248	21.9768	20.5951	422	Promoter (<=1kb)	423	30196	34402	4207	2	TGME49_220870	0
TGME49_chrII	33783	35030	1248	425.123	422.452	693	Promoter (<=1kb)	423	30196	34402	4207	2	TGME49_220870	0
TGME49_chrII	40929	43274	2346	15.2668	13.9676	140	Promoter (<=1kb)	423	37902	41494	3593	2	TGME49_220890	0
TGME49_chrII	40929	43274	2346	208.655	206.412	882	Promoter (<=1kb)	423	37902	41494	3593	2	TGME49_220890	0
TGME49_chrII	40929	43274	2346	522.987	520.161	1764	Promoter (<=1kb)	423	37902	41494	3593	2	TGME49_220890	0
TGME49_chrII	40929	43274	2346	191.164	188.964	1989	Promoter (<=1kb)	423	37902	41494	3593	2	TGME49_220890	0
TGME49_chrII	61214	62427	1214	153.381	151.293	406	Promoter (<=1kb)	423	46841	61677	14837	2	TGME49_220910	0
TGME49_chrII	61214	62427	1214	34.36	32.8604	742	Promoter (<=1kb)	423	46841	61677	14837	2	TGME49_220910	0
TGME49_chrII	61214	62427	1214	6.50028	5.35583	1029	Promoter (<=1kb)	423	46841	61677	14837	2	TGME49_220910	0
TGME49_chrII	76119	77202	1084	30.4158	28.9507	127	Promoter (<=1kb)	423	68743	76375	7633	2	TGME49_220930	0
TGME49_chrII	76119	77202	1084	77.2041	75.4254	352	Promoter (<=1kb)	423	68743	76375	7633	2	TGME49_220930	0
TGME49_chrII	76119	77202	1084	17.1239	15.8001	928	Promoter (<=1kb)	423	68743	76375	7633	2	TGME49_220930	0
TGME49_chrII	79562	80421	860	8.90204	7.70579	141	Promoter (<=1kb)	423	80215	85505	5291	1	TGME49_220940	0
TGME49_chrII	79562	80421	860	52.4664	50.8327	369	Promoter (<=1kb)	423	80215	85505	5291	1	TGME49_220940	0
TGME49_chrII	79562	80421	860	44.9177	43.3355	562	Promoter (<=1kb)	423	80215	85505	5291	1	TGME49_220940	0
TGME49_chrII	88497	88933	437	23.7133	22.3137	204	Promoter (1-2kb)	423	90418	93884	3467	1	TGME49_279100	-1485
TGME49_chrII	89093	91223	2131	38.9758	37.4395	147	Promoter (<=1kb)	423	90418	93884	3467	1	TGME49_279100	0
TGME49_chrII	89093	91223	2131	185.538	183.353	916	Promoter (<=1kb)	423	90418	93884	3467	1	TGME49_279100	0
TGME49_chrII	89093	91223	2131	1539.26	1535.12	1241	Promoter (<=1kb)	423	90418	93884	3467	1	TGME49_279100	0
TGME49_chrII	89093	91223	2131	13.0231	11.7577	1642	Promoter (<=1kb)	423	90418	93884	3467	1	TGME49_279100	0
TGME49_chrII	89093	91223	2131	17.9702	16.6353	1767	Promoter (<=1kb)	423	90418	93884	3467	1	TGME49_279100	0
TGME49_chrII	97037	99094	2058	9.97771	8.76084	143	Promoter (2-3kb)	423	95012	96839	1828	1	TGME49_500065	2025
TGME49_chrII	97037	99094	2058	10.411	9.18666	464	Promoter (2-3kb)	423	95012	96839	1828	1	TGME49_500065	2025
TGME49_chrII	97037	99094	2058	4.55345	3.46167	754	Promoter (2-3kb)	423	95012	96839	1828	1	TGME49_500065	2025
TGME49_chrII	97037	99094	2058	143.474	141.418	1070	Promoter (2-3kb)	423	95012	96839	1828	1	TGME49_500065	2025
TGME49_chrII	97037	99094	2058	71.956	70.2057	1332	Promoter (2-3kb)	423	95012	96839	1828	1	TGME49_500065	2025
TGME49_chrII	97037	99094	2058	44.7371	43.157	1735	Promoter (2-3kb)	423	95012	96839	1828	1	TGME49_500065	2025
TGME49_chrII	97037	99094	2058	10.7031	9.4732	1944	Promoter (2-3kb)	423	95012	96839	1828	1	TGME49_500065	2025
TGME49_chrII	101894	102093	200	3.45351	2.39992	188	Promoter (<=1kb)	423	97990	102287	4298	2	TGME49_221160	194
TGME49_chrII	102349	102885	537	8.59694	7.4071	303	Promoter (<=1kb)	423	102411	107434	5024	1	TGME49_221170	0
TGME49_chrII	114360	115912	1553	15.4419	14.1412	294	Promoter (<=1kb)	423	108336	115399	7064	2	TGME49_221180	0
TGME49_chrII	114360	115912	1553	139.289	137.248	720	Promoter (<=1kb)	423	108336	115399	7064	2	TGME49_221180	0
TGME49_chrII	114360	115912	1553	281.434	279.026	1137	Promoter (<=1kb)	423	108336	115399	7064	2	TGME49_221180	0
TGME49_chrII	114360	115912	1553	255.567	253.213	1379	Promoter (<=1kb)	423	108336	115399	7064	2	TGME49_221180	0
TGME49_chrII	131907	132318	412	42.4056	40.8422	301	Promoter (<=1kb)	423	119592	132133	12542	2	TGME49_221200	0
TGME49_chrII	132482	132739	258	10.8946	9.66257	116	Promoter (<=1kb)	423	119592	132133	12542	2	TGME49_221200	-349
TGME49_chrII	134913	136098	1186	11.4852	10.2423	205	Promoter (<=1kb)	423	135686	137827	2142	1	TGME49_221210	0
TGME49_chrII	134913	136098	1186	522.476	519.65	698	Promoter (<=1kb)	423	135686	137827	2142	1	TGME49_221210	0
TGME49_chrII	134913	136098	1186	121.345	119.369	976	Promoter (<=1kb)	423	135686	137827	2142	1	TGME49_221210	0
TGME49_chrII	168211	170151	1941	7.84662	6.6721	135	Promoter (<=1kb)	423	160264	168261	7998	2	TGME49_221230	0
TGME49_chrII	168211	170151	1941	9.21712	8.01437	355	Promoter (<=1kb)	423	160264	168261	7998	2	TGME49_221230	0
TGME49_chrII	168211	170151	1941	5.65893	4.53612	719	Promoter (<=1kb)	423	160264	168261	7998	2	TGME49_221230	0
TGME49_chrII	168211	170151	1941	5.19698	4.08775	944	Promoter (<=1kb)	423	160264	168261	7998	2	TGME49_221230	0
TGME49_chrII	168211	170151	1941	27.2021	25.7663	1221	Promoter (<=1kb)	423	160264	168261	7998	2	TGME49_221230	0
TGME49_chrII	168211	170151	1941	4.85273	3.75244	1446	Promoter (<=1kb)	423	160264	168261	7998	2	TGME49_221230	0
TGME49_chrII	168211	170151	1941	5.91092	4.78128	1563	Promoter (<=1kb)	423	160264	168261	7998	2	TGME49_221230	0
TGME49_chrII	168211	170151	1941	14.5258	13.2375	1799	Promoter (<=1kb)	423	160264	168261	7998	2	TGME49_221230	0
TGME49_chrII	173162	174337	1176	92.1932	90.3402	331	Promoter (<=1kb)	423	172757	180576	7820	1	TGME49_221250	405
TGME49_chrII	173162	174337	1176	22.0791	20.6966	802	Promoter (<=1kb)	423	172757	180576	7820	1	TGME49_221250	405
TGME49_chrII	181614	182919	1306	10.4959	9.27063	123	Promoter (<=1kb)	423	182333	191530	9198	1	TGME49_221260	0
TGME49_chrII	181614	182919	1306	446.23	443.523	587	Promoter (<=1kb)	423	182333	191530	9198	1	TGME49_221260	0
TGME49_chrII	181614	182919	1306	18.1301	16.7938	1072	Promoter (<=1kb)	423	182333	191530	9198	1	TGME49_221260	0
TGME49_chrII	198108	199767	1660	7.01445	5.85972	103	Promoter (<=1kb)	423	195411	199930	4520	2	TGME49_221270	163
TGME49_chrII	198108	199767	1660	74.3659	72.6016	651	Promoter (<=1kb)	423	195411	199930	4520	2	TGME49_221270	163
TGME49_chrII	198108	199767	1660	374.941	372.356	1093	Promoter (<=1kb)	423	195411	199930	4520	2	TGME49_221270	163
TGME49_chrII	201801	202636	836	7.63744	6.46856	175	Promoter (<=1kb)	423	202322	220860	18539	1	TGME49_221280	0
TGME49_chrII	201801	202636	836	39.5003	37.9596	455	Promoter (<=1kb)	423	202322	220860	18539	1	TGME49_221280	0
TGME49_chrII	201801	202636	836	28.3892	26.9426	694	Promoter (<=1kb)	423	202322	220860	18539	1	TGME49_221280	0
TGME49_chrII	222016	223468	1453	167.438	165.306	509	Promoter (<=1kb)	423	222471	222553	83	2	TGME49_221290	0
TGME49_chrII	222016	223468	1453	31.1795	29.7082	1006	Promoter (<=1kb)	423	222471	222553	83	2	TGME49_221290	0
TGME49_chrII	226406	227180	775	62.7332	61.0358	193	Exon (TGME49_221310.R1018/TGME49_221310, exon 10 of 11)	423	222618	226094	3477	1	TGME49_221295	3788
TGME49_chrII	226406	227180	775	3.56149	2.50209	675	Exon (TGME49_221310.R1018/TGME49_221310, exon 10 of 11)	423	222618	226094	3477	1	TGME49_221295	3788
TGME49_chrII	233661	234239	579	10.6715	9.44196	257	Promoter (<=1kb)	423	225609	234259	8651	2	TGME49_221310	20
TGME49_chrII	251841	253458	1618	15.8828	14.5761	101	Promoter (<=1kb)	423	234389	252960	18572	2	TGME49_221320	0
TGME49_chrII	251841	253458	1618	206.869	204.629	386	Promoter (<=1kb)	423	234389	252960	18572	2	TGME49_221320	0
TGME49_chrII	251841	253458	1618	126.317	124.322	792	Promoter (<=1kb)	423	234389	252960	18572	2	TGME49_221320	0
TGME49_chrII	251841	253458	1618	110.9	108.965	1021	Promoter (<=1kb)	423	234389	252960	18572	2	TGME49_221320	0
TGME49_chrII	251841	253458	1618	126.185	124.191	1240	Promoter (<=1kb)	423	234389	252960	18572	2	TGME49_221320	0
TGME49_chrII	251841	253458	1618	72.6883	70.9339	1443	Promoter (<=1kb)	423	234389	252960	18572	2	TGME49_221320	0
TGME49_chrII	268751	269723	973	32.7818	31.2961	172	Promoter (<=1kb)	423	254439	269317	14879	2	TGME49_221330	0
TGME49_chrII	268751	269723	973	96.0387	94.1677	625	Promoter (<=1kb)	423	254439	269317	14879	2	TGME49_221330	0
TGME49_chrII	271645	272501	857	41.7335	40.1751	305	Promoter (2-3kb)	423	269486	276127	6642	1	TGME49_221340	2159
TGME49_chrII	271645	272501	857	50.2462	48.6274	529	Promoter (2-3kb)	423	269486	276127	6642	1	TGME49_221340	2159
TGME49_chrII	276666	277273	608	5.59565	4.47381	110	Promoter (<=1kb)	423	277268	281470	4203	1	TGME49_221350	0
TGME49_chrII	276666	277273	608	24.8699	23.4567	458	Promoter (<=1kb)	423	277268	281470	4203	1	TGME49_221350	0
TGME49_chrII	288405	289508	1104	92.7129	90.8572	158	Promoter (<=1kb)	423	281774	288491	6718	2	TGME49_221360	0
TGME49_chrII	288405	289508	1104	393.224	390.605	398	Promoter (<=1kb)	423	281774	288491	6718	2	TGME49_221360	0
TGME49_chrII	288405	289508	1104	9.39267	8.18772	954	Promoter (<=1kb)	423	281774	288491	6718	2	TGME49_221360	0
TGME49_chrII	301099	302205	1107	1004.04	1000.56	350	Promoter (<=1kb)	423	297252	301185	3934	2	TGME49_221380	0
TGME49_chrII	301099	302205	1107	390.89	388.274	676	Promoter (<=1kb)	423	297252	301185	3934	2	TGME49_221380	0
TGME49_chrII	301099	302205	1107	15.2504	13.9513	971	Promoter (<=1kb)	423	297252	301185	3934	2	TGME49_221380	0
TGME49_chrII	302358	302569	212	5.93792	4.80789	179	Promoter (1-2kb)	423	297252	301185	3934	2	TGME49_221380	-1173
TGME49_chrII	309196	310857	1662	7.66017	6.491	228	Promoter (<=1kb)	423	302872	310233	7362	2	TGME49_221390	0
TGME49_chrII	309196	310857	1662	30.2433	28.7806	647	Promoter (<=1kb)	423	302872	310233	7362	2	TGME49_221390	0
TGME49_chrII	309196	310857	1662	121.007	119.032	1322	Promoter (<=1kb)	423	302872	310233	7362	2	TGME49_221390	0
TGME49_chrII	311189	311553	365	6.68674	5.53963	117	Promoter (<=1kb)	423	302872	310233	7362	2	TGME49_221390	-956
TGME49_chrII	320515	321693	1179	32.7802	31.2945	208	Promoter (1-2kb)	423	323414	331569	8156	1	TGME49_221410	-1721
TGME49_chrII	320515	321693	1179	386.786	384.177	460	Promoter (1-2kb)	423	323414	331569	8156	1	TGME49_221410	-1721
TGME49_chrII	320515	321693	1179	180.27	178.099	703	Promoter (1-2kb)	423	323414	331569	8156	1	TGME49_221410	-1721
TGME49_chrII	320515	321693	1179	226.584	224.298	1004	Promoter (1-2kb)	423	323414	331569	8156	1	TGME49_221410	-1721
TGME49_chrII	322278	323714	1437	213.481	211.225	350	Promoter (<=1kb)	423	323414	331569	8156	1	TGME49_221410	0
TGME49_chrII	322278	323714	1437	384.251	381.647	781	Promoter (<=1kb)	423	323414	331569	8156	1	TGME49_221410	0
TGME49_chrII	322278	323714	1437	243.166	240.841	1044	Promoter (<=1kb)	423	323414	331569	8156	1	TGME49_221410	0
TGME49_chrII	322278	323714	1437	57.5863	55.9205	1330	Promoter (<=1kb)	423	323414	331569	8156	1	TGME49_221410	0
TGME49_chrII	336266	336465	200	5.89067	4.76132	126	Intron (TGME49_221420.R1022/TGME49_221420, intron 3 of 8)	423	333248	343340	10093	1	TGME49_221420	3018
TGME49_chrII	343189	343744	556	9.91826	8.70205	236	Promoter (<=1kb)	423	343560	347068	3509	1	TGME49_221430	0
TGME49_chrII	356116	357016	901	34.4163	32.9164	233	Promoter (<=1kb)	423	347273	356574	9302	2	TGME49_221440	0
TGME49_chrII	356116	357016	901	87.3951	85.5647	559	Promoter (<=1kb)	423	347273	356574	9302	2	TGME49_221440	0
TGME49_chrII	356116	357016	901	709.162	706.089	790	Promoter (<=1kb)	423	347273	356574	9302	2	TGME49_221440	0
TGME49_chrII	365593	366591	999	148.738	146.666	405	Promoter (<=1kb)	423	364668	365883	1216	2	TGME49_500397	0
TGME49_chrII	365593	366591	999	138.665	136.626	617	Promoter (<=1kb)	423	364668	365883	1216	2	TGME49_500397	0
TGME49_chrII	374796	376177	1382	12.6494	11.3878	128	Promoter (<=1kb)	423	375553	385985	10433	1	TGME49_221470	0
TGME49_chrII	374796	376177	1382	184.973	182.79	672	Promoter (<=1kb)	423	375553	385985	10433	1	TGME49_221470	0
TGME49_chrII	392062	393138	1077	22.0608	20.6784	281	Promoter (<=1kb)	423	386704	392532	5829	2	TGME49_221480	0
TGME49_chrII	392062	393138	1077	231.3	229.003	552	Promoter (<=1kb)	423	386704	392532	5829	2	TGME49_221480	0
TGME49_chrII	392062	393138	1077	8.43756	7.25252	990	Promoter (<=1kb)	423	386704	392532	5829	2	TGME49_221480	0
TGME49_chrII	394775	395969	1195	263.295	260.924	513	Promoter (2-3kb)	423	386704	392532	5829	2	TGME49_221480	-2243
TGME49_chrII	394775	395969	1195	354.977	352.429	819	Promoter (2-3kb)	423	386704	392532	5829	2	TGME49_221480	-2243
TGME49_chrII	394775	395969	1195	75.3577	73.5882	1067	Promoter (2-3kb)	423	386704	392532	5829	2	TGME49_221480	-2243
TGME49_chrII	404663	405606	944	62.7915	61.0939	308	Promoter (<=1kb)	423	400517	404817	4301	2	TGME49_221500	0
TGME49_chrII	408634	409318	685	78.5941	76.808	284	Promoter (<=1kb)	423	409194	417529	8336	1	TGME49_500306	0
TGME49_chrII	408634	409318	685	136.201	134.171	521	Promoter (<=1kb)	423	409194	417529	8336	1	TGME49_500306	0
TGME49_chrII	421224	421637	414	2.8102	1.77853	65	Promoter (<=1kb)	423	417642	421861	4220	2	TGME49_221530	224
TGME49_chrII	421224	421637	414	12.2433	10.9879	295	Promoter (<=1kb)	423	417642	421861	4220	2	TGME49_221530	224
TGME49_chrII	421786	422602	817	15.1928	13.8942	120	Promoter (<=1kb)	423	417642	421861	4220	2	TGME49_221530	0
TGME49_chrII	421786	422602	817	17.4456	16.1171	459	Promoter (<=1kb)	423	417642	421861	4220	2	TGME49_221530	0
TGME49_chrII	422981	423371	391	3.72193	2.65572	191	Promoter (1-2kb)	423	417642	421861	4220	2	TGME49_221530	-1120
TGME49_chrII	423509	423818	310	13.4772	12.203	189	Promoter (1-2kb)	423	417642	421861	4220	2	TGME49_221530	-1648
TGME49_chrII	431749	433301	1553	17.1789	15.8547	420	Promoter (<=1kb)	423	423385	432532	9148	2	TGME49_221540	0
TGME49_chrII	431749	433301	1553	55.5908	53.9365	620	Promoter (<=1kb)	423	423385	432532	9148	2	TGME49_221540	0
TGME49_chrII	431749	433301	1553	45.9381	44.3493	881	Promoter (<=1kb)	423	423385	432532	9148	2	TGME49_221540	0
TGME49_chrII	431749	433301	1553	46.5195	44.9263	1071	Promoter (<=1kb)	423	423385	432532	9148	2	TGME49_221540	0
TGME49_chrII	438460	438688	229	3.2251	2.18014	57	3' UTR	423	434366	439406	5041	1	TGME49_221550	4094
TGME49_chrII	439791	439998	208	14.4905	13.2025	101	Downstream (<1kb)	423	440665	444493	3829	2	TGME49_221560	4495
TGME49_chrII	443319	443697	379	2.5338	1.51732	228	Promoter (<=1kb)	423	440665	444493	3829	2	TGME49_221560	796
TGME49_chrII	443799	444920	1122	41.1456	39.5918	540	Promoter (<=1kb)	423	440665	444493	3829	2	TGME49_221560	0
TGME49_chrII	443799	444920	1122	78.9504	77.1621	785	Promoter (<=1kb)	423	440665	444493	3829	2	TGME49_221560	0
TGME49_chrII	450018	451288	1271	21.2179	19.8454	204	Promoter (<=1kb)	423	451069	466022	14954	1	TGME49_221580	0
TGME49_chrII	450018	451288	1271	341.931	339.407	472	Promoter (<=1kb)	423	451069	466022	14954	1	TGME49_221580	0
TGME49_chrII	450018	451288	1271	189.496	187.3	724	Promoter (<=1kb)	423	451069	466022	14954	1	TGME49_221580	0
TGME49_chrII	450018	451288	1271	147.675	145.606	964	Promoter (<=1kb)	423	451069	466022	14954	1	TGME49_221580	0
TGME49_chrII	466131	467705	1575	16.068	14.7596	226	Promoter (<=1kb)	423	464980	466991	2012	2	TGME49_221585	0
TGME49_chrII	466131	467705	1575	75.5304	73.7602	496	Promoter (<=1kb)	423	464980	466991	2012	2	TGME49_221585	0
TGME49_chrII	466131	467705	1575	377.666	375.074	977	Promoter (<=1kb)	423	464980	466991	2012	2	TGME49_221585	0
TGME49_chrII	466131	467705	1575	14.7954	13.5025	1406	Promoter (<=1kb)	423	464980	466991	2012	2	TGME49_221585	0
TGME49_chrII	476216	477156	941	6.50028	5.35583	141	Promoter (<=1kb)	423	471540	476801	5262	2	TGME49_221600	0
TGME49_chrII	476216	477156	941	2.8102	1.77853	396	Promoter (<=1kb)	423	471540	476801	5262	2	TGME49_221600	0
TGME49_chrII	476216	477156	941	11.0564	9.82036	679	Promoter (<=1kb)	423	471540	476801	5262	2	TGME49_221600	0
TGME49_chrII	478903	479784	882	24.8699	23.4567	155	Promoter (<=1kb)	423	479363	486237	6875	1	TGME49_221610	0
TGME49_chrII	478903	479784	882	21.7858	20.4056	393	Promoter (<=1kb)	423	479363	486237	6875	1	TGME49_221610	0
TGME49_chrII	490953	492102	1150	54.9943	53.3439	317	Promoter (<=1kb)	423	488773	491888	3116	2	TGME49_221620	0
TGME49_chrII	490953	492102	1150	90.7543	88.9074	533	Promoter (<=1kb)	423	488773	491888	3116	2	TGME49_221620	0
TGME49_chrII	490953	492102	1150	866.167	862.885	797	Promoter (<=1kb)	423	488773	491888	3116	2	TGME49_221620	0
TGME49_chrII	490953	492102	1150	5.94457	4.81443	1130	Promoter (<=1kb)	423	488773	491888	3116	2	TGME49_221620	0
TGME49_chrII	505904	507562	1659	338.043	335.527	936	Promoter (<=1kb)	423	496574	506753	10180	2	TGME49_221630	0
TGME49_chrII	505904	507562	1659	326.967	324.473	1150	Promoter (<=1kb)	423	496574	506753	10180	2	TGME49_221630	0
TGME49_chrII	514743	516077	1335	41.6664	40.1084	394	Promoter (<=1kb)	423	515549	531804	16256	1	TGME49_221660	0
TGME49_chrII	514743	516077	1335	29.7615	28.3018	836	Promoter (<=1kb)	423	515549	531804	16256	1	TGME49_221660	0
TGME49_chrII	514743	516077	1335	4.22215	3.1396	1151	Promoter (<=1kb)	423	515549	531804	16256	1	TGME49_221660	0
TGME49_chrII	533206	533446	241	9.55001	8.34058	132	Promoter (<=1kb)	423	532648	536800	4153	1	TGME49_221665	558
TGME49_chrII	534180	534497	318	6.8147	5.66278	138	Promoter (1-2kb)	423	532648	536800	4153	1	TGME49_221665	1532
TGME49_chrII	535924	536137	214	13.8986	12.6183	98	3' UTR	423	532648	536800	4153	1	TGME49_221665	3276
TGME49_chrII	551991	553684	1694	117.429	115.467	368	Promoter (<=1kb)	423	537012	553077	16066	2	TGME49_221670	0
TGME49_chrII	551991	553684	1694	108.821	106.896	572	Promoter (<=1kb)	423	537012	553077	16066	2	TGME49_221670	0
TGME49_chrII	551991	553684	1694	222.617	220.34	996	Promoter (<=1kb)	423	537012	553077	16066	2	TGME49_221670	0
TGME49_chrII	551991	553684	1694	16.5437	15.227	1533	Promoter (<=1kb)	423	537012	553077	16066	2	TGME49_221670	0
TGME49_chrII	563072	564392	1321	10.4863	9.26112	110	Promoter (<=1kb)	423	553976	563581	9606	2	TGME49_221675	0
TGME49_chrII	563072	564392	1321	260.264	257.9	568	Promoter (<=1kb)	423	553976	563581	9606	2	TGME49_221675	0
TGME49_chrII	563072	564392	1321	32.454	30.9719	1127	Promoter (<=1kb)	423	553976	563581	9606	2	TGME49_221675	0
TGME49_chrII	575950	577044	1095	80.4497	78.6537	323	Promoter (<=1kb)	423	569518	576254	6737	2	TGME49_221690	0
TGME49_chrII	575950	577044	1095	85.1333	83.3136	595	Promoter (<=1kb)	423	569518	576254	6737	2	TGME49_221690	0
TGME49_chrII	575950	577044	1095	18.3792	17.0388	845	Promoter (<=1kb)	423	569518	576254	6737	2	TGME49_221690	0
TGME49_chrII	594415	595447	1033	18.3792	17.0388	169	Promoter (<=1kb)	423	582700	594855	12156	2	TGME49_221720	0
TGME49_chrII	594415	595447	1033	109.686	107.756	503	Promoter (<=1kb)	423	582700	594855	12156	2	TGME49_221720	0
TGME49_chrII	594415	595447	1033	107.15	105.231	701	Promoter (<=1kb)	423	582700	594855	12156	2	TGME49_221720	0
TGME49_chrII	595562	595795	234	8.13453	6.9534	130	Promoter (<=1kb)	423	582700	594855	12156	2	TGME49_221720	-707
TGME49_chrII	605478	606179	702	15.6339	14.3293	110	Promoter (<=1kb)	423	596242	605893	9652	2	TGME49_221710	0
TGME49_chrII	605478	606179	702	51.4324	49.8052	552	Promoter (<=1kb)	423	596242	605893	9652	2	TGME49_221710	0
TGME49_chrII	617652	618092	441	13.0002	11.735	245	Exon (TGME49_221830.R1038/TGME49_221830, exon 4 of 11)	423	609242	624027	14786	2	TGME49_221830	5935
TGME49_chrII	620164	620989	826	22.4505	21.0636	264	Exon (TGME49_221830.R1038/TGME49_221830, exon 1 of 11)	423	609242	624027	14786	2	TGME49_221830	3038
TGME49_chrII	620164	620989	826	6.80719	5.65835	727	Exon (TGME49_221830.R1038/TGME49_221830, exon 1 of 11)	423	609242	624027	14786	2	TGME49_221830	3038
TGME49_chrII	625410	626275	866	22.2679	20.884	296	Promoter (<=1kb)	423	625814	627888	2075	1	TGME49_221840	0
TGME49_chrII	625410	626275	866	30.3952	28.9302	537	Promoter (<=1kb)	423	625814	627888	2075	1	TGME49_221840	0
TGME49_chrII	629008	629226	219	5.30729	4.19306	108	Promoter (<=1kb)	423	629405	633069	3665	1	TGME49_221850	-179
TGME49_chrII	642480	643455	976	44.8467	43.2649	399	Promoter (<=1kb)	423	642997	651494	8498	1	TGME49_221870	0
TGME49_chrII	642480	643455	976	5.02566	3.91918	872	Promoter (<=1kb)	423	642997	651494	8498	1	TGME49_221870	0
TGME49_chrII	676939	677766	828	25.398	23.9795	251	Promoter (<=1kb)	423	651837	677355	25519	2	TGME49_500325	0
TGME49_chrII	676939	677766	828	107.15	105.231	512	Promoter (<=1kb)	423	651837	677355	25519	2	TGME49_500325	0
TGME49_chrII	685313	687747	2435	11.1196	9.88283	118	Promoter (<=1kb)	423	687513	691406	3894	1	TGME49_221910	0
TGME49_chrII	685313	687747	2435	11.7012	10.456	414	Promoter (<=1kb)	423	687513	691406	3894	1	TGME49_221910	0
TGME49_chrII	685313	687747	2435	8.07202	6.89453	721	Promoter (<=1kb)	423	687513	691406	3894	1	TGME49_221910	0
TGME49_chrII	685313	687747	2435	16.0401	14.7319	991	Promoter (<=1kb)	423	687513	691406	3894	1	TGME49_221910	0
TGME49_chrII	685313	687747	2435	43.9675	42.3929	1323	Promoter (<=1kb)	423	687513	691406	3894	1	TGME49_221910	0
TGME49_chrII	685313	687747	2435	76.5255	74.7504	1652	Promoter (<=1kb)	423	687513	691406	3894	1	TGME49_221910	0
TGME49_chrII	685313	687747	2435	54.6229	52.9753	1892	Promoter (<=1kb)	423	687513	691406	3894	1	TGME49_221910	0
TGME49_chrII	685313	687747	2435	109.44	107.511	2141	Promoter (<=1kb)	423	687513	691406	3894	1	TGME49_221910	0
TGME49_chrII	702506	702739	234	6.50028	5.35583	106	Promoter (<=1kb)	423	702920	705019	2100	1	TGME49_221930	-181
TGME49_chrII	702918	703181	264	15.6339	14.3293	125	Promoter (<=1kb)	423	702920	705019	2100	1	TGME49_221930	0
TGME49_chrII	703479	703908	430	3.72193	2.65572	53	Promoter (<=1kb)	423	702920	705019	2100	1	TGME49_221930	559
TGME49_chrII	703479	703908	430	3.02679	1.98607	241	Promoter (<=1kb)	423	702920	705019	2100	1	TGME49_221930	559
TGME49_chrII	718601	718804	204	8.13453	6.9534	96	Promoter (<=1kb)	423	706435	718639	12205	2	TGME49_221940	0
TGME49_chrII	732550	733381	832	17.4456	16.1171	111	Promoter (<=1kb)	423	730626	732969	2344	2	TGME49_221970	0
TGME49_chrII	732550	733381	832	38.5647	37.0306	322	Promoter (<=1kb)	423	730626	732969	2344	2	TGME49_221970	0
TGME49_chrII	732550	733381	832	30.8897	29.4202	549	Promoter (<=1kb)	423	730626	732969	2344	2	TGME49_221970	0
TGME49_chrII	740924	742322	1399	18.3792	17.0388	216	Promoter (<=1kb)	423	737799	741829	4031	2	TGME49_221990	0
TGME49_chrII	740924	742322	1399	61.8376	60.1452	458	Promoter (<=1kb)	423	737799	741829	4031	2	TGME49_221990	0
TGME49_chrII	740924	742322	1399	172.337	170.19	889	Promoter (<=1kb)	423	737799	741829	4031	2	TGME49_221990	0
TGME49_chrII	749303	749543	241	18.3792	17.0388	126	Promoter (<=1kb)	423	741917	749332	7416	2	TGME49_222000	0
TGME49_chrII	758423	759394	972	34.36	32.8604	299	Promoter (<=1kb)	423	750981	758647	7667	2	TGME49_222010	0
TGME49_chrII	758423	759394	972	11.8424	10.5934	677	Promoter (<=1kb)	423	750981	758647	7667	2	TGME49_222010	0
TGME49_chrII	760913	761948	1036	16.5304	15.2139	120	Promoter (<=1kb)	423	761352	767399	6048	1	TGME49_222020	0
TGME49_chrII	760913	761948	1036	6.8147	5.66278	374	Promoter (<=1kb)	423	761352	767399	6048	1	TGME49_222020	0
TGME49_chrII	760913	761948	1036	7.13542	5.97614	908	Promoter (<=1kb)	423	761352	767399	6048	1	TGME49_222020	0
TGME49_chrII	768871	769687	817	23.3095	21.9128	118	Promoter (<=1kb)	423	769050	776296	7247	1	TGME49_222030	0
TGME49_chrII	768871	769687	817	13.4772	12.203	372	Promoter (<=1kb)	423	769050	776296	7247	1	TGME49_222030	0
TGME49_chrII	777431	778797	1367	142.766	140.713	456	Promoter (<=1kb)	423	778230	781504	3275	1	TGME49_222040	0
TGME49_chrII	777431	778797	1367	126.708	124.712	690	Promoter (<=1kb)	423	778230	781504	3275	1	TGME49_222040	0
TGME49_chrII	777431	778797	1367	22.5846	21.1966	1138	Promoter (<=1kb)	423	778230	781504	3275	1	TGME49_222040	0
TGME49_chrII	792939	793180	242	18.4682	17.1271	98	Promoter (<=1kb)	423	784020	793661	9642	2	TGME49_222050	481
TGME49_chrII	793345	794329	985	139.699	137.656	135	Promoter (<=1kb)	423	784020	793661	9642	2	TGME49_222050	0
TGME49_chrII	793345	794329	985	573.021	570.128	413	Promoter (<=1kb)	423	784020	793661	9642	2	TGME49_222050	0
TGME49_chrII	793345	794329	985	80.5624	78.7659	833	Promoter (<=1kb)	423	784020	793661	9642	2	TGME49_222050	0
TGME49_chrII	797110	797820	711	695.179	692.125	264	Exon (TGME49_222060.R1048/TGME49_222060, exon 8 of 10)	423	784020	793661	9642	2	TGME49_222050	-3449
TGME49_chrII	804904	805754	851	7.13542	5.97614	100	Promoter (<=1kb)	423	795443	805537	10095	2	TGME49_222060	0
TGME49_chrII	804904	805754	851	20.2999	18.9363	474	Promoter (<=1kb)	423	795443	805537	10095	2	TGME49_222060	0
TGME49_chrII	804904	805754	851	23.3095	21.9128	729	Promoter (<=1kb)	423	795443	805537	10095	2	TGME49_222060	0
TGME49_chrII	815029	815229	201	3.48275	2.42494	98	Distal Intergenic	423	805714	814652	8939	1	TGME49_222070	9315
TGME49_chrII	815725	816557	833	33.7728	32.2782	122	Distal Intergenic	423	805714	814652	8939	1	TGME49_222070	10011
TGME49_chrII	815725	816557	833	16.9857	15.6632	496	Distal Intergenic	423	805714	814652	8939	1	TGME49_222070	10011
TGME49_chrII	829521	830711	1191	2.66139	1.63744	95	Promoter (<=1kb)	423	829392	830048	657	2	TGME49_222075	0
TGME49_chrII	829521	830711	1191	164.783	162.659	683	Promoter (<=1kb)	423	829392	830048	657	2	TGME49_222075	0
TGME49_chrII	845828	846199	372	8.47963	7.29131	252	Distal Intergenic	423	860032	861950	1919	2	TGME49_222080	15751
TGME49_chrII	847420	847643	224	6.19224	5.05534	121	Distal Intergenic	423	860032	861950	1919	2	TGME49_222080	14307
TGME49_chrII	849911	850156	246	6.19224	5.05534	131	Distal Intergenic	423	860032	861950	1919	2	TGME49_222080	11794
TGME49_chrII	861385	862766	1382	10.0826	8.86447	159	Promoter (<=1kb)	423	860032	861950	1919	2	TGME49_222080	0
TGME49_chrII	861385	862766	1382	58.3474	56.6762	464	Promoter (<=1kb)	423	860032	861950	1919	2	TGME49_222080	0
TGME49_chrII	861385	862766	1382	129.129	127.124	669	Promoter (<=1kb)	423	860032	861950	1919	2	TGME49_222080	0
TGME49_chrII	861385	862766	1382	115.828	113.873	875	Promoter (<=1kb)	423	860032	861950	1919	2	TGME49_222080	0
TGME49_chrII	861385	862766	1382	19.8506	18.4925	1143	Promoter (<=1kb)	423	860032	861950	1919	2	TGME49_222080	0
TGME49_chrII	864852	865470	619	5.44787	4.33146	51	Promoter (<=1kb)	423	865401	868097	2697	1	TGME49_222090	0
TGME49_chrII	864852	865470	619	92.7932	90.9371	473	Promoter (<=1kb)	423	865401	868097	2697	1	TGME49_222090	0
TGME49_chrII	872876	873744	869	41.0397	39.4865	160	Promoter (<=1kb)	423	868460	873347	4888	2	TGME49_222100	0
TGME49_chrII	872876	873744	869	32.609	31.1243	557	Promoter (<=1kb)	423	868460	873347	4888	2	TGME49_222100	0
TGME49_chrII	876489	876709	221	6.64633	5.49979	98	Promoter (<=1kb)	423	876512	883255	6744	1	TGME49_222110	0
TGME49_chrII	880657	882144	1488	71.09	69.3446	351	Exon (TGME49_222110-t26_1/TGME49_222110, exon 6 of 8)	423	876512	883255	6744	1	TGME49_222110	4145
TGME49_chrII	880657	882144	1488	233.854	231.551	576	Exon (TGME49_222110-t26_1/TGME49_222110, exon 6 of 8)	423	876512	883255	6744	1	TGME49_222110	4145
TGME49_chrII	880657	882144	1488	24.9606	23.5467	876	Exon (TGME49_222110-t26_1/TGME49_222110, exon 6 of 8)	423	876512	883255	6744	1	TGME49_222110	4145
TGME49_chrII	880657	882144	1488	21.9859	20.6041	1213	Exon (TGME49_222110-t26_1/TGME49_222110, exon 6 of 8)	423	876512	883255	6744	1	TGME49_222110	4145
TGME49_chrII	910940	911390	451	22.7974	21.4063	119	Promoter (<=1kb)	423	895914	910998	15085	2	TGME49_222140	0
TGME49_chrII	910940	911390	451	5.59565	4.47381	360	Promoter (<=1kb)	423	895914	910998	15085	2	TGME49_222140	0
TGME49_chrII	927492	928747	1256	355.01	352.462	402	Promoter (<=1kb)	423	928666	931808	3143	1	TGME49_222170	0
TGME49_chrII	927492	928747	1256	409.545	406.899	645	Promoter (<=1kb)	423	928666	931808	3143	1	TGME49_222170	0
TGME49_chrII	927492	928747	1256	601.755	598.82	1038	Promoter (<=1kb)	423	928666	931808	3143	1	TGME49_222170	0
TGME49_chrII	934900	935600	701	41.7064	40.1481	159	Promoter (<=1kb)	423	933220	934972	1753	2	TGME49_222180	0
TGME49_chrII	934900	935600	701	64.0732	62.3677	396	Promoter (<=1kb)	423	933220	934972	1753	2	TGME49_222180	0
TGME49_chrII	937599	937817	219	219.863	217.592	110	Promoter (1-2kb)	423	939764	948231	8468	1	TGME49_222192	-1947
TGME49_chrII	939360	940398	1039	90.4422	88.5972	300	Promoter (<=1kb)	423	939764	948231	8468	1	TGME49_222192	0
TGME49_chrII	939360	940398	1039	5.8806	4.75446	730	Promoter (<=1kb)	423	939764	948231	8468	1	TGME49_222192	0
TGME49_chrII	939360	940398	1039	9.8387	8.62593	932	Promoter (<=1kb)	423	939764	948231	8468	1	TGME49_222192	0
TGME49_chrII	957304	957546	243	23.3095	21.9128	130	3' UTR	423	956595	962822	6228	2	TGME49_222210	5276
TGME49_chrII	964484	964690	207	19.3168	17.9666	105	Promoter (1-2kb)	423	956595	962822	6228	2	TGME49_222210	-1662
TGME49_chrII	965059	966645	1587	7.13102	5.9747	163	Promoter (<=1kb)	423	966364	971173	4810	1	TGME49_222220	0
TGME49_chrII	965059	966645	1587	7.47088	6.30422	409	Promoter (<=1kb)	423	966364	971173	4810	1	TGME49_222220	0
TGME49_chrII	965059	966645	1587	62.1447	60.451	650	Promoter (<=1kb)	423	966364	971173	4810	1	TGME49_222220	0
TGME49_chrII	965059	966645	1587	1083.58	1079.99	1142	Promoter (<=1kb)	423	966364	971173	4810	1	TGME49_222220	0
TGME49_chrII	965059	966645	1587	176.464	174.306	1417	Promoter (<=1kb)	423	966364	971173	4810	1	TGME49_222220	0
TGME49_chrII	983237	983650	414	29.2825	27.8271	289	Promoter (<=1kb)	423	973171	983449	10279	2	TGME49_222230	0
TGME49_chrII	985230	986626	1397	235.454	233.148	335	Promoter (<=1kb)	423	986168	993062	6895	1	TGME49_222240	0
TGME49_chrII	985230	986626	1397	194.679	192.469	614	Promoter (<=1kb)	423	986168	993062	6895	1	TGME49_222240	0
TGME49_chrII	985230	986626	1397	141.664	139.615	774	Promoter (<=1kb)	423	986168	993062	6895	1	TGME49_222240	0
TGME49_chrII	985230	986626	1397	71.6109	69.8622	1043	Promoter (<=1kb)	423	986168	993062	6895	1	TGME49_222240	0
TGME49_chrII	1000982	1001192	211	3.96843	2.89397	92	Promoter (1-2kb)	423	993491	999920	6430	2	TGME49_222250	-1062
TGME49_chrII	1004524	1005717	1194	25.93	24.5063	270	Promoter (<=1kb)	423	1004773	1008626	3854	1	TGME49_222270	0
TGME49_chrII	1004524	1005717	1194	111.387	109.45	684	Promoter (<=1kb)	423	1004773	1008626	3854	1	TGME49_222270	0
TGME49_chrII	1010860	1011160	301	578.54	575.64	111	Promoter (<=1kb)	423	1008249	1011038	2790	2	TGME49_222280	0
TGME49_chrII	1020709	1021321	613	4.48299	3.39241	96	Promoter (<=1kb)	423	1014371	1021103	6733	2	TGME49_222300	0
TGME49_chrII	1020709	1021321	613	24.3457	22.938	460	Promoter (<=1kb)	423	1014371	1021103	6733	2	TGME49_222300	0
TGME49_chrII	1023158	1024006	849	25.93	24.5063	322	Promoter (<=1kb)	423	1021160	1023710	2551	2	TGME49_222305	0
TGME49_chrII	1023158	1024006	849	59.0037	57.3285	682	Promoter (<=1kb)	423	1021160	1023710	2551	2	TGME49_222305	0
TGME49_chrII	1044406	1044838	433	29.2029	27.748	265	Promoter (<=1kb)	423	1034644	1044522	9879	2	TGME49_222330	0
TGME49_chrII	1045504	1045766	263	4.75086	3.65226	169	Promoter (<=1kb)	423	1034644	1044522	9879	2	TGME49_222330	-982
TGME49_chrII	1064677	1066104	1428	86.7121	84.8846	286	Promoter (<=1kb)	423	1065458	1077276	11819	1	TGME49_222360	0
TGME49_chrII	1064677	1066104	1428	78.9064	77.1183	480	Promoter (<=1kb)	423	1065458	1077276	11819	1	TGME49_222360	0
TGME49_chrII	1064677	1066104	1428	107.994	106.071	750	Promoter (<=1kb)	423	1065458	1077276	11819	1	TGME49_222360	0
TGME49_chrII	1064677	1066104	1428	128.71	126.706	963	Promoter (<=1kb)	423	1065458	1077276	11819	1	TGME49_222360	0
TGME49_chrII	1064677	1066104	1428	111.311	109.375	1131	Promoter (<=1kb)	423	1065458	1077276	11819	1	TGME49_222360	0
TGME49_chrII	1077834	1079207	1374	35.4421	33.9347	188	Promoter (<=1kb)	423	1078765	1083390	4626	1	TGME49_222370	0
TGME49_chrII	1077834	1079207	1374	52.3065	50.6736	569	Promoter (<=1kb)	423	1078765	1083390	4626	1	TGME49_222370	0
TGME49_chrII	1077834	1079207	1374	208.79	206.545	819	Promoter (<=1kb)	423	1078765	1083390	4626	1	TGME49_222370	0
TGME49_chrII	1077834	1079207	1374	100.176	98.2867	1232	Promoter (<=1kb)	423	1078765	1083390	4626	1	TGME49_222370	0
TGME49_chrII	1079343	1079543	201	8.45981	7.27449	100	Promoter (<=1kb)	423	1078765	1083390	4626	1	TGME49_222370	578
TGME49_chrII	1084061	1085604	1544	46.1287	44.5389	494	Promoter (<=1kb)	423	1085356	1097709	12354	1	TGME49_222380	0
TGME49_chrII	1084061	1085604	1544	839.278	836.029	1118	Promoter (<=1kb)	423	1085356	1097709	12354	1	TGME49_222380	0
TGME49_chrII	1084061	1085604	1544	36.0528	34.5403	1407	Promoter (<=1kb)	423	1085356	1097709	12354	1	TGME49_222380	0
TGME49_chrII	1091708	1091927	220	794.734	791.538	108	Exon (TGME49_222380.R1057/TGME49_222380, exon 5 of 15)	423	1085356	1097709	12354	1	TGME49_222380	6352
TGME49_chrII	1108524	1108738	215	8.13453	6.9534	99	Promoter (<=1kb)	423	1097814	1109489	11676	2	TGME49_222385	751
TGME49_chrII	1113444	1114217	774	748.065	744.933	396	Promoter (<=1kb)	423	1111149	1113684	2536	2	TGME49_222390	0
TGME49_chrII	1114516	1114748	233	9.87996	8.66668	128	Promoter (<=1kb)	423	1113981	1120690	6710	1	TGME49_222400	535
TGME49_chrII	1121449	1122046	598	9.18744	7.98505	232	Promoter (<=1kb)	423	1121979	1133818	11840	1	TGME49_222410	0
TGME49_chrII	1122486	1122685	200	3.25101	2.20162	87	Promoter (<=1kb)	423	1121979	1133818	11840	1	TGME49_222410	507
TGME49_chrII	1157479	1158769	1291	380.205	377.609	502	Promoter (<=1kb)	423	1141416	1157763	16348	2	TGME49_222430	0
TGME49_chrII	1157479	1158769	1291	60.1775	58.4958	978	Promoter (<=1kb)	423	1141416	1157763	16348	2	TGME49_222430	0
TGME49_chrII	1160696	1161130	435	12.0182	10.7674	115	Promoter (<=1kb)	423	1160875	1194652	33778	1	TGME49_222660	0
TGME49_chrII	1195215	1197092	1878	32.5854	31.1024	132	Promoter (<=1kb)	423	1195252	1195331	80	2	TGME49_222680	0
TGME49_chrII	1195215	1197092	1878	54.0535	52.4098	375	Promoter (<=1kb)	423	1195252	1195331	80	2	TGME49_222680	0
TGME49_chrII	1195215	1197092	1878	91.9865	90.1343	744	Promoter (<=1kb)	423	1195252	1195331	80	2	TGME49_222680	0
TGME49_chrII	1195215	1197092	1878	79.5274	77.7367	996	Promoter (<=1kb)	423	1195252	1195331	80	2	TGME49_222680	0
TGME49_chrII	1195215	1197092	1878	81.977	80.1742	1389	Promoter (<=1kb)	423	1195252	1195331	80	2	TGME49_222680	0
TGME49_chrII	1203727	1205075	1349	3.25101	2.20162	67	Promoter (<=1kb)	423	1204472	1213478	9007	1	TGME49_222710	0
TGME49_chrII	1203727	1205075	1349	16.5304	15.2139	426	Promoter (<=1kb)	423	1204472	1213478	9007	1	TGME49_222710	0
TGME49_chrII	1203727	1205075	1349	39.1786	37.6397	645	Promoter (<=1kb)	423	1204472	1213478	9007	1	TGME49_222710	0
TGME49_chrII	1203727	1205075	1349	41.0397	39.4865	876	Promoter (<=1kb)	423	1204472	1213478	9007	1	TGME49_222710	0
TGME49_chrII	1247335	1248351	1017	37.3467	35.8224	172	Promoter (<=1kb)	423	1213056	1247501	34446	2	TGME49_222800	0
TGME49_chrII	1247335	1248351	1017	9.91826	8.70205	505	Promoter (<=1kb)	423	1213056	1247501	34446	2	TGME49_222800	0
TGME49_chrII	1247335	1248351	1017	11.8424	10.5934	826	Promoter (<=1kb)	423	1213056	1247501	34446	2	TGME49_222800	0
TGME49_chrII	1255498	1256787	1290	54.9952	53.3448	138	Promoter (<=1kb)	423	1248956	1255798	6843	2	TGME49_222840	0
TGME49_chrII	1255498	1256787	1290	177.489	175.327	368	Promoter (<=1kb)	423	1248956	1255798	6843	2	TGME49_222840	0
TGME49_chrII	1255498	1256787	1290	45.6709	44.0835	901	Promoter (<=1kb)	423	1248956	1255798	6843	2	TGME49_222840	0
TGME49_chrII	1262844	1263066	223	110.536	108.602	110	Intron (TGME49_222860.R1065/TGME49_222860, intron 11 of 17)	423	1255940	1258419	2480	1	TGME49_222850	6904
TGME49_chrII	1271557	1272401	845	1319.64	1315.77	207	Promoter (<=1kb)	423	1259383	1271567	12185	2	TGME49_222860	0
TGME49_chrII	1271557	1272401	845	109.153	107.226	528	Promoter (<=1kb)	423	1259383	1271567	12185	2	TGME49_222860	0
TGME49_chrII	1303275	1304684	1410	75.2472	73.4783	717	Promoter (<=1kb)	423	1282794	1303893	21100	2	TGME49_222900	0
TGME49_chrII	1303275	1304684	1410	60.8142	59.1285	1093	Promoter (<=1kb)	423	1282794	1303893	21100	2	TGME49_222900	0
TGME49_chrII	1307783	1308002	220	57.6956	56.0284	111	Intron (TGME49_222910.R1069/TGME49_222910, intron 3 of 4)	423	1311345	1313132	1788	1	TGME49_222920	-3343
TGME49_chrII	1308179	1308397	219	416.678	414.02	107	Promoter (2-3kb)	423	1311345	1313132	1788	1	TGME49_222920	-2948
TGME49_chrII	1311219	1311761	543	30.8971	29.4275	252	Promoter (<=1kb)	423	1311345	1313132	1788	1	TGME49_222920	0
TGME49_chrII	1313615	1314361	747	85.6194	83.7977	474	Promoter (2-3kb)	423	1311345	1313132	1788	1	TGME49_222920	2270
TGME49_chrII	1316891	1317919	1029	31.4812	30.0066	319	Promoter (<=1kb)	423	1314199	1317488	3290	2	TGME49_222930	0
TGME49_chrII	1316891	1317919	1029	146.866	144.8	733	Promoter (<=1kb)	423	1314199	1317488	3290	2	TGME49_222930	0
TGME49_chrII	1319387	1319629	243	16.9533	15.633	108	Promoter (<=1kb)	423	1319553	1322028	2476	1	TGME49_222940	0
TGME49_chrII	1325383	1327325	1943	83.6906	81.8782	440	Promoter (<=1kb)	423	1323379	1325771	2393	2	TGME49_222952	0
TGME49_chrII	1325383	1327325	1943	20.046	18.6863	847	Promoter (<=1kb)	423	1323379	1325771	2393	2	TGME49_222952	0
TGME49_chrII	1325383	1327325	1943	29.8778	28.4174	1160	Promoter (<=1kb)	423	1323379	1325771	2393	2	TGME49_222952	0
TGME49_chrII	1325383	1327325	1943	4.75659	3.6579	1497	Promoter (<=1kb)	423	1323379	1325771	2393	2	TGME49_222952	0
TGME49_chrII	1325383	1327325	1943	5.2588	4.14854	1891	Promoter (<=1kb)	423	1323379	1325771	2393	2	TGME49_222952	0
TGME49_chrII	1328233	1329033	801	7.26358	6.10256	148	Promoter (<=1kb)	423	1329008	1342657	13650	1	TGME49_222960	0
TGME49_chrII	1328233	1329033	801	4.46012	3.3734	423	Promoter (<=1kb)	423	1329008	1342657	13650	1	TGME49_222960	0
TGME49_chrII	1328233	1329033	801	47.389	45.7902	656	Promoter (<=1kb)	423	1329008	1342657	13650	1	TGME49_222960	0
TGME49_chrII	1343260	1344453	1194	5.89067	4.76132	243	Promoter (<=1kb)	423	1344192	1350438	6247	1	TGME49_222970	0
TGME49_chrII	1343260	1344453	1194	37.3467	35.8224	614	Promoter (<=1kb)	423	1344192	1350438	6247	1	TGME49_222970	0
TGME49_chrII	1343260	1344453	1194	174.265	172.113	859	Promoter (<=1kb)	423	1344192	1350438	6247	1	TGME49_222970	0
TGME49_chrII	1354877	1355106	230	3.76393	2.69694	167	Intron (TGME49_500061.R362/TGME49_500061, intron 2 of 6)	423	1350555	1358420	7866	2	TGME49_500061	3314
TGME49_chrII	1357109	1357328	220	377.259	374.67	107	Promoter (1-2kb)	423	1350555	1358420	7866	2	TGME49_500061	1092
TGME49_chrII	1365016	1365995	980	7.46235	6.29581	272	Promoter (<=1kb)	423	1360215	1365275	5061	2	TGME49_222990	0
TGME49_chrII	1365016	1365995	980	8.13453	6.9534	590	Promoter (<=1kb)	423	1360215	1365275	5061	2	TGME49_222990	0
TGME49_chrII	1365016	1365995	980	8.13453	6.9534	817	Promoter (<=1kb)	423	1360215	1365275	5061	2	TGME49_222990	0
TGME49_chrII	1367297	1368506	1210	39.1786	37.6397	301	Promoter (<=1kb)	423	1367930	1370619	2690	1	TGME49_223000	0
TGME49_chrII	1367297	1368506	1210	93.1128	91.2548	541	Promoter (<=1kb)	423	1367930	1370619	2690	1	TGME49_223000	0
TGME49_chrII	1367297	1368506	1210	13.0608	11.7928	1039	Promoter (<=1kb)	423	1367930	1370619	2690	1	TGME49_223000	0
TGME49_chrII	1375149	1376637	1489	58.5405	56.8685	146	Promoter (<=1kb)	423	1371133	1375255	4123	2	TGME49_223020	0
TGME49_chrII	1375149	1376637	1489	24.3751	22.9671	695	Promoter (<=1kb)	423	1371133	1375255	4123	2	TGME49_223020	0
TGME49_chrII	1375149	1376637	1489	50.4337	48.814	1180	Promoter (<=1kb)	423	1371133	1375255	4123	2	TGME49_223020	0
TGME49_chrII	1378213	1378613	401	10.6637	9.43665	135	Promoter (<=1kb)	423	1376888	1378645	1758	2	TGME49_223030	32
TGME49_chrII	1381778	1381977	200	4.68022	3.58622	109	Promoter (<=1kb)	423	1379880	1382193	2314	2	TGME49_223040	216
TGME49_chrII	1382103	1382647	545	13.1165	11.848	132	Promoter (<=1kb)	423	1379880	1382193	2314	2	TGME49_223040	0
TGME49_chrII	1382103	1382647	545	17.411	16.0848	366	Promoter (<=1kb)	423	1379880	1382193	2314	2	TGME49_223040	0
TGME49_chrII	1383961	1384204	244	5.59565	4.47381	120	Promoter (1-2kb)	423	1385304	1387550	2247	1	TGME49_223050	-1100
TGME49_chrII	1385461	1385901	441	21.2076	19.8352	126	Promoter (<=1kb)	423	1385304	1387550	2247	1	TGME49_223050	157
TGME49_chrII	1389449	1390125	677	76.6115	74.8353	145	Promoter (<=1kb)	423	1389376	1418917	29542	1	TGME49_223060	73
TGME49_chrII	1389449	1390125	677	41.7338	40.1754	357	Promoter (<=1kb)	423	1389376	1418917	29542	1	TGME49_223060	73
TGME49_chrII	1390303	1390956	654	17.979	16.6439	424	Promoter (<=1kb)	423	1389376	1418917	29542	1	TGME49_223060	927
TGME49_chrII	1395038	1395308	271	5.59565	4.47381	130	Intron (TGME49_223060.R1072/TGME49_223060, intron 5 of 40)	423	1389376	1418917	29542	1	TGME49_223060	5662
TGME49_chrII	1420086	1420731	646	56.9061	55.2436	132	Promoter (<=1kb)	423	1420508	1425174	4667	1	TGME49_223070	0
TGME49_chrII	1420086	1420731	646	42.9293	41.3616	346	Promoter (<=1kb)	423	1420508	1425174	4667	1	TGME49_223070	0
TGME49_chrII	1441138	1443299	2162	25.6522	24.2319	112	Promoter (<=1kb)	423	1426402	1441813	15412	2	TGME49_223080	0
TGME49_chrII	1441138	1443299	2162	469.233	466.486	758	Promoter (<=1kb)	423	1426402	1441813	15412	2	TGME49_223080	0
TGME49_chrII	1441138	1443299	2162	272.251	269.862	1036	Promoter (<=1kb)	423	1426402	1441813	15412	2	TGME49_223080	0
TGME49_chrII	1441138	1443299	2162	21.4047	20.029	1693	Promoter (<=1kb)	423	1426402	1441813	15412	2	TGME49_223080	0
TGME49_chrII	1441138	1443299	2162	65.5854	63.8711	2011	Promoter (<=1kb)	423	1426402	1441813	15412	2	TGME49_223080	0
TGME49_chrII	1447767	1448035	269	19.9855	18.6263	148	Promoter (<=1kb)	423	1444629	1446893	2265	2	TGME49_223095	-874
TGME49_chrII	1448152	1448437	286	14.4472	13.1596	135	Promoter (1-2kb)	423	1444629	1446893	2265	2	TGME49_223095	-1259
TGME49_chrII	1452733	1454772	2040	19.5362	18.1825	176	Promoter (<=1kb)	423	1448884	1453159	4276	2	TGME49_223110	0
TGME49_chrII	1452733	1454772	2040	68.4617	66.7305	532	Promoter (<=1kb)	423	1448884	1453159	4276	2	TGME49_223110	0
TGME49_chrII	1452733	1454772	2040	92.148	90.2952	762	Promoter (<=1kb)	423	1448884	1453159	4276	2	TGME49_223110	0
TGME49_chrII	1452733	1454772	2040	62.0997	60.4062	1384	Promoter (<=1kb)	423	1448884	1453159	4276	2	TGME49_223110	0
TGME49_chrII	1452733	1454772	2040	48.9257	47.3158	1817	Promoter (<=1kb)	423	1448884	1453159	4276	2	TGME49_223110	0
TGME49_chrII	1461539	1462548	1010	174.265	172.113	314	Promoter (<=1kb)	423	1458334	1461794	3461	2	TGME49_223125	0
TGME49_chrII	1461539	1462548	1010	42.2963	40.7334	753	Promoter (<=1kb)	423	1458334	1461794	3461	2	TGME49_223125	0
TGME49_chrII	1469103	1469898	796	6.19224	5.05534	52	Promoter (<=1kb)	423	1462867	1469322	6456	2	TGME49_223130	0
TGME49_chrII	1469103	1469898	796	30.3237	28.8592	356	Promoter (<=1kb)	423	1462867	1469322	6456	2	TGME49_223130	0
TGME49_chrII	1469103	1469898	796	16.9857	15.6632	631	Promoter (<=1kb)	423	1462867	1469322	6456	2	TGME49_223130	0
TGME49_chrII	1478370	1478748	379	13.3575	12.0867	175	Distal Intergenic	423	1469476	1475491	6016	1	TGME49_223140	8894
TGME49_chrII	1478865	1481066	2202	32.6003	31.1171	378	Distal Intergenic	423	1469476	1475491	6016	1	TGME49_223140	9389
TGME49_chrII	1478865	1481066	2202	51.9657	50.3358	859	Distal Intergenic	423	1469476	1475491	6016	1	TGME49_223140	9389
TGME49_chrII	1478865	1481066	2202	61.4962	59.8063	1117	Distal Intergenic	423	1469476	1475491	6016	1	TGME49_223140	9389
TGME49_chrII	1478865	1481066	2202	33.1876	31.6994	1434	Distal Intergenic	423	1469476	1475491	6016	1	TGME49_223140	9389
TGME49_chrII	1478865	1481066	2202	57.347	55.6824	1796	Distal Intergenic	423	1469476	1475491	6016	1	TGME49_223140	9389
TGME49_chrII	1496276	1497819	1544	8.83062	7.63521	130	Promoter (<=1kb)	423	1485955	1497041	11087	2	TGME49_296950	0
TGME49_chrII	1496276	1497819	1544	91.5	89.6496	876	Promoter (<=1kb)	423	1485955	1497041	11087	2	TGME49_296950	0
TGME49_chrII	1502730	1503037	308	5.30729	4.19306	193	Promoter (2-3kb)	423	1499983	1508077	8095	1	TGME49_500244	2747
TGME49_chrII	1504764	1505155	392	5.59565	4.47381	239	Exon (TGME49_500244.R250/TGME49_500244, exon 9 of 13)	423	1499983	1508077	8095	1	TGME49_500244	4781
TGME49_chrII	1513598	1514989	1392	14.9018	13.6079	136	Promoter (<=1kb)	423	1510431	1514342	3912	2	TGME49_297060	0
TGME49_chrII	1513598	1514989	1392	76.4582	74.6833	376	Promoter (<=1kb)	423	1510431	1514342	3912	2	TGME49_297060	0
TGME49_chrII	1513598	1514989	1392	86.7813	84.9535	597	Promoter (<=1kb)	423	1510431	1514342	3912	2	TGME49_297060	0
TGME49_chrII	1513598	1514989	1392	388.639	386.028	827	Promoter (<=1kb)	423	1510431	1514342	3912	2	TGME49_297060	0
TGME49_chrII	1513598	1514989	1392	8.7359	7.54436	1274	Promoter (<=1kb)	423	1510431	1514342	3912	2	TGME49_297060	0
TGME49_chrII	1518989	1520075	1087	71.8699	70.12	345	Promoter (<=1kb)	423	1515864	1519175	3312	2	TGME49_297070	0
TGME49_chrII	1518989	1520075	1087	12.131	10.879	908	Promoter (<=1kb)	423	1515864	1519175	3312	2	TGME49_297070	0
TGME49_chrII	1521322	1521980	659	86.9386	85.1102	366	Promoter (<=1kb)	423	1521825	1524478	2654	1	TGME49_297080	0
TGME49_chrII	1525937	1526167	231	5.21905	4.10946	97	Promoter (1-2kb)	423	1525865	1527209	1345	2	TGME49_297090	1042
TGME49_chrII	1526691	1526925	235	13.2551	11.9851	110	Promoter (<=1kb)	423	1525865	1527209	1345	2	TGME49_297090	284
TGME49_chrII	1527614	1528834	1221	2.6777	1.65336	49	Promoter (<=1kb)	423	1525865	1527209	1345	2	TGME49_297090	-405
TGME49_chrII	1527614	1528834	1221	20.3743	19.0101	329	Promoter (<=1kb)	423	1525865	1527209	1345	2	TGME49_297090	-405
TGME49_chrII	1527614	1528834	1221	57.2082	55.5443	702	Promoter (<=1kb)	423	1525865	1527209	1345	2	TGME49_297090	-405
TGME49_chrII	1527614	1528834	1221	25.9535	24.5297	925	Promoter (<=1kb)	423	1525865	1527209	1345	2	TGME49_297090	-405
TGME49_chrII	1531831	1532444	614	28.696	27.2459	309	Promoter (<=1kb)	423	1530084	1532131	2048	2	TGME49_297100	0
TGME49_chrII	1532557	1532784	228	5.19538	4.08617	136	Promoter (<=1kb)	423	1530084	1532131	2048	2	TGME49_297100	-426
TGME49_chrII	1547023	1547825	803	31.3227	29.8505	162	Promoter (<=1kb)	423	1533616	1547157	13542	2	TGME49_297110	0
TGME49_chrII	1547023	1547825	803	11.483	10.2401	550	Promoter (<=1kb)	423	1533616	1547157	13542	2	TGME49_297110	0
TGME49_chrII	1549206	1550439	1234	181.218	179.045	548	Promoter (<=1kb)	423	1549864	1554558	4695	1	TGME49_297120	0
TGME49_chrII	1549206	1550439	1234	20.5339	19.1685	974	Promoter (<=1kb)	423	1549864	1554558	4695	1	TGME49_297120	0
TGME49_chrII	1549206	1550439	1234	4.58862	3.49622	1211	Promoter (<=1kb)	423	1549864	1554558	4695	1	TGME49_297120	0
TGME49_chrII	1560290	1561593	1304	112.039	110.1	368	Promoter (<=1kb)	423	1555082	1560836	5755	2	TGME49_297130	0
TGME49_chrII	1560290	1561593	1304	260.799	258.433	600	Promoter (<=1kb)	423	1555082	1560836	5755	2	TGME49_297130	0
TGME49_chrII	1560290	1561593	1304	13.4365	12.1649	1143	Promoter (<=1kb)	423	1555082	1560836	5755	2	TGME49_297130	0
TGME49_chrII	1575622	1576598	977	89.0964	87.2572	306	Promoter (<=1kb)	423	1568714	1576706	7993	2	TGME49_297150	108
TGME49_chrII	1575622	1576598	977	3.72193	2.65572	870	Promoter (<=1kb)	423	1568714	1576706	7993	2	TGME49_297150	108
TGME49_chrII	1577123	1577322	200	4.48299	3.39241	94	Promoter (<=1kb)	423	1568714	1576706	7993	2	TGME49_297150	-417
TGME49_chrII	1583188	1584378	1191	38.8171	37.2816	249	Promoter (<=1kb)	423	1578949	1584184	5236	2	TGME49_297160	0
TGME49_chrII	1583188	1584378	1191	17.8279	16.4961	820	Promoter (<=1kb)	423	1578949	1584184	5236	2	TGME49_297160	0
TGME49_chrII	1583188	1584378	1191	11.049	9.8154	1037	Promoter (<=1kb)	423	1578949	1584184	5236	2	TGME49_297160	0
TGME49_chrII	1585282	1585548	267	10.2727	9.05248	123	Promoter (<=1kb)	423	1586245	1590634	4390	1	TGME49_297170	-697
TGME49_chrII	1585649	1586289	641	25.7444	24.3236	278	Promoter (<=1kb)	423	1586245	1590634	4390	1	TGME49_297170	0
TGME49_chrII	1586577	1586818	242	4.16493	3.08687	82	Promoter (<=1kb)	423	1586245	1590634	4390	1	TGME49_297170	332
TGME49_chrII	1599808	1601626	1819	126.438	124.443	168	Promoter (<=1kb)	423	1591536	1600351	8816	2	TGME49_297180	0
TGME49_chrII	1599808	1601626	1819	115.706	113.752	396	Promoter (<=1kb)	423	1591536	1600351	8816	2	TGME49_297180	0
TGME49_chrII	1599808	1601626	1819	43.9031	42.3288	623	Promoter (<=1kb)	423	1591536	1600351	8816	2	TGME49_297180	0
TGME49_chrII	1599808	1601626	1819	3.10089	2.05864	945	Promoter (<=1kb)	423	1591536	1600351	8816	2	TGME49_297180	0
TGME49_chrII	1599808	1601626	1819	4.94093	3.83917	1175	Promoter (<=1kb)	423	1591536	1600351	8816	2	TGME49_297180	0
TGME49_chrII	1599808	1601626	1819	25.1984	23.7829	1682	Promoter (<=1kb)	423	1591536	1600351	8816	2	TGME49_297180	0
TGME49_chrII	1603449	1604120	672	5.65303	4.53031	87	Promoter (<=1kb)	423	1603113	1603889	777	2	TGME49_297190	0
TGME49_chrII	1603449	1604120	672	59.6756	57.9972	331	Promoter (<=1kb)	423	1603113	1603889	777	2	TGME49_297190	0
TGME49_chrII	1603449	1604120	672	27.0798	25.6449	538	Promoter (<=1kb)	423	1603113	1603889	777	2	TGME49_297190	0
TGME49_chrII	1627000	1628153	1154	7.13542	5.97614	253	Promoter (<=1kb)	423	1619795	1627647	7853	2	TGME49_297220	0
TGME49_chrII	1627000	1628153	1154	64.7127	63.0033	752	Promoter (<=1kb)	423	1619795	1627647	7853	2	TGME49_297220	0
TGME49_chrII	1644187	1645559	1373	31.6672	30.1914	205	Promoter (<=1kb)	423	1636541	1644937	8397	2	TGME49_297245	0
TGME49_chrII	1644187	1645559	1373	253.571	251.222	659	Promoter (<=1kb)	423	1636541	1644937	8397	2	TGME49_297245	0
TGME49_chrII	1644187	1645559	1373	17.0345	15.7116	1189	Promoter (<=1kb)	423	1636541	1644937	8397	2	TGME49_297245	0
TGME49_chrII	1653888	1654261	374	2.8727	1.83961	84	Promoter (<=1kb)	423	1652301	1653240	940	2	TGME49_297280	-648
TGME49_chrII	1654597	1655544	948	12.6365	11.3771	109	Promoter (<=1kb)	423	1654364	1655432	1069	2	TGME49_500003	0
TGME49_chrII	1654597	1655544	948	20.2123	18.8512	409	Promoter (<=1kb)	423	1654364	1655432	1069	2	TGME49_500003	0
TGME49_chrII	1654597	1655544	948	5.49673	4.37959	734	Promoter (<=1kb)	423	1654364	1655432	1069	2	TGME49_500003	0
TGME49_chrII	1657366	1658568	1203	5.28194	4.17134	112	Promoter (<=1kb)	423	1656620	1657943	1324	2	TGME49_297290	0
TGME49_chrII	1657366	1658568	1203	97.469	95.5914	642	Promoter (<=1kb)	423	1656620	1657943	1324	2	TGME49_297290	0
TGME49_chrII	1657366	1658568	1203	5.05269	3.94581	1132	Promoter (<=1kb)	423	1656620	1657943	1324	2	TGME49_297290	0
TGME49_chrII	1666610	1667204	595	19.8131	18.4553	278	Exon (TGME49_297310.R3403/TGME49_297310, exon 5 of 6)	423	1663160	1668888	5729	1	TGME49_297310	3450
TGME49_chrII	1679089	1679551	463	23.8256	22.4233	156	Promoter (<=1kb)	423	1668960	1679191	10232	2	TGME49_297320	0
TGME49_chrII	1693656	1694257	602	32.3394	30.8579	290	Promoter (1-2kb)	423	1681377	1695340	13964	2	TGME49_297330	1083
TGME49_chrII	1696965	1698845	1881	26.4407	25.0135	204	Promoter (<=1kb)	423	1695518	1697998	2481	2	TGME49_500219	0
TGME49_chrII	1696965	1698845	1881	26.6748	25.2443	478	Promoter (<=1kb)	423	1695518	1697998	2481	2	TGME49_500219	0
TGME49_chrII	1696965	1698845	1881	122.361	120.381	901	Promoter (<=1kb)	423	1695518	1697998	2481	2	TGME49_500219	0
TGME49_chrII	1696965	1698845	1881	333.626	331.119	1142	Promoter (<=1kb)	423	1695518	1697998	2481	2	TGME49_500219	0
TGME49_chrII	1696965	1698845	1881	261.25	258.883	1424	Promoter (<=1kb)	423	1695518	1697998	2481	2	TGME49_500219	0
TGME49_chrII	1696965	1698845	1881	6.3898	5.24999	1764	Promoter (<=1kb)	423	1695518	1697998	2481	2	TGME49_500219	0
TGME49_chrII	1700324	1701784	1461	11.5548	10.3111	90	Promoter (<=1kb)	423	1700892	1709465	8574	1	TGME49_297340	0
TGME49_chrII	1700324	1701784	1461	8.20878	7.02668	341	Promoter (<=1kb)	423	1700892	1709465	8574	1	TGME49_297340	0
TGME49_chrII	1700324	1701784	1461	8.48277	7.29441	607	Promoter (<=1kb)	423	1700892	1709465	8574	1	TGME49_297340	0
TGME49_chrII	1700324	1701784	1461	35.0882	33.5829	864	Promoter (<=1kb)	423	1700892	1709465	8574	1	TGME49_297340	0
TGME49_chrII	1700324	1701784	1461	25.3465	23.93	1306	Promoter (<=1kb)	423	1700892	1709465	8574	1	TGME49_297340	0
TGME49_chrII	1710619	1711549	931	84.3472	82.5312	468	Promoter (<=1kb)	423	1709200	1711070	1871	2	TGME49_297350	0
TGME49_chrII	1735375	1735584	210	11.4467	10.2042	166	Intron (TGME49_500358.R148/TGME49_500358, intron 15 of 25)	423	1727191	1727412	222	2	TGME49_293372	-7963
TGME49_chrII	1746161	1747013	853	43.3405	41.7705	164	Promoter (<=1kb)	423	1729415	1746370	16956	2	TGME49_500358	0
TGME49_chrII	1746161	1747013	853	71.878	70.1281	350	Promoter (<=1kb)	423	1729415	1746370	16956	2	TGME49_500358	0
TGME49_chrII	1746161	1747013	853	2.69565	1.67091	608	Promoter (<=1kb)	423	1729415	1746370	16956	2	TGME49_500358	0
TGME49_chrII	1746161	1747013	853	4.49791	3.40709	825	Promoter (<=1kb)	423	1729415	1746370	16956	2	TGME49_500358	0
TGME49_chrII	1747241	1748709	1469	20.7458	19.3787	427	Promoter (<=1kb)	423	1748256	1754049	5794	1	TGME49_297400	0
TGME49_chrII	1747241	1748709	1469	117.956	115.993	670	Promoter (<=1kb)	423	1748256	1754049	5794	1	TGME49_297400	0
TGME49_chrII	1747241	1748709	1469	194.085	191.877	919	Promoter (<=1kb)	423	1748256	1754049	5794	1	TGME49_297400	0
TGME49_chrII	1747241	1748709	1469	140.652	138.606	1160	Promoter (<=1kb)	423	1748256	1754049	5794	1	TGME49_297400	0
TGME49_chrII	1753976	1754360	385	3.25101	2.20162	52	Promoter (<=1kb)	423	1755013	1757892	2880	1	TGME49_297410	-653
TGME49_chrII	1753976	1754360	385	4.22215	3.1396	291	Promoter (<=1kb)	423	1755013	1757892	2880	1	TGME49_297410	-653
TGME49_chrII	1770639	1771027	389	21.0126	19.6417	196	Promoter (1-2kb)	423	1758778	1772992	14215	2	TGME49_297420	1965
TGME49_chrII	1772106	1773442	1337	168.879	166.743	517	Promoter (<=1kb)	423	1758778	1772992	14215	2	TGME49_297420	0
TGME49_chrII	1772106	1773442	1337	117.429	115.468	732	Promoter (<=1kb)	423	1758778	1772992	14215	2	TGME49_297420	0
TGME49_chrII	1772106	1773442	1337	504.266	501.466	993	Promoter (<=1kb)	423	1758778	1772992	14215	2	TGME49_297420	0
TGME49_chrII	1782392	1783848	1457	69.1685	67.4333	499	Promoter (<=1kb)	423	1782621	1792471	9851	1	TGME49_500230	0
TGME49_chrII	1782392	1783848	1457	79.0032	77.2147	711	Promoter (<=1kb)	423	1782621	1792471	9851	1	TGME49_500230	0
TGME49_chrII	1782392	1783848	1457	17.3013	15.976	941	Promoter (<=1kb)	423	1782621	1792471	9851	1	TGME49_500230	0
TGME49_chrII	1782392	1783848	1457	3.70588	2.64364	1368	Promoter (<=1kb)	423	1782621	1792471	9851	1	TGME49_500230	0
TGME49_chrII	1789198	1789428	231	5.02566	3.91918	122	Intron (TGME49_500230.R236/TGME49_500230, intron 4 of 5)	423	1782621	1792471	9851	1	TGME49_500230	6577
TGME49_chrII	1799456	1799831	376	7.55381	6.38606	248	Promoter (<=1kb)	423	1792663	1799643	6981	2	TGME49_297460	0
TGME49_chrII	1801952	1803109	1158	238.769	236.455	492	Promoter (<=1kb)	423	1804059	1812460	8402	1	TGME49_297470	-950
TGME49_chrII	1801952	1803109	1158	56.1861	54.5291	857	Promoter (<=1kb)	423	1804059	1812460	8402	1	TGME49_297470	-950
TGME49_chrII	1803317	1803724	408	31.7174	30.2413	254	Promoter (<=1kb)	423	1804059	1812460	8402	1	TGME49_297470	-335
TGME49_chrII	1803897	1804136	240	6.84309	5.69077	111	Promoter (<=1kb)	423	1804059	1812460	8402	1	TGME49_297470	0
TGME49_chrII	1838809	1839988	1180	603.505	600.566	566	Promoter (<=1kb)	423	1830681	1839310	8630	2	TGME49_297500	0
TGME49_chrII	1847095	1847313	219	68.3634	66.6327	107	Downstream (<1kb)	423	1839533	1846849	7317	1	TGME49_297510	7562
TGME49_chrII	1859601	1860661	1061	52.1068	50.4749	430	Promoter (<=1kb)	423	1847352	1860190	12839	2	TGME49_297520	0
TGME49_chrII	1859601	1860661	1061	258.995	256.633	699	Promoter (<=1kb)	423	1847352	1860190	12839	2	TGME49_297520	0
TGME49_chrII	1879951	1880169	219	183.013	180.835	107	3' UTR	423	1885702	1887515	1814	1	TGME49_297643	-5533
TGME49_chrII	1885494	1886535	1042	11.4467	10.2042	266	Promoter (<=1kb)	423	1885702	1887515	1814	1	TGME49_297643	0
TGME49_chrII	1885494	1886535	1042	23.3095	21.9128	489	Promoter (<=1kb)	423	1885702	1887515	1814	1	TGME49_297643	0
TGME49_chrII	1885494	1886535	1042	10.2921	9.06911	919	Promoter (<=1kb)	423	1885702	1887515	1814	1	TGME49_297643	0
TGME49_chrII	1900826	1901182	357	10.3471	9.12349	177	Promoter (<=1kb)	423	1892745	1902024	9280	2	TGME49_297650	842
TGME49_chrII	1901530	1902880	1351	253.843	251.494	539	Promoter (<=1kb)	423	1892745	1902024	9280	2	TGME49_297650	0
TGME49_chrII	1901530	1902880	1351	89.9285	88.0854	798	Promoter (<=1kb)	423	1892745	1902024	9280	2	TGME49_297650	0
TGME49_chrII	1901530	1902880	1351	68.2534	66.5241	1199	Promoter (<=1kb)	423	1892745	1902024	9280	2	TGME49_297650	0
TGME49_chrII	1903016	1903438	423	13.517	12.2425	119	Promoter (<=1kb)	423	1892745	1902024	9280	2	TGME49_297650	-992
TGME49_chrII	1913888	1915432	1545	26.3355	24.9089	141	Promoter (<=1kb)	423	1912772	1914333	1562	2	TGME49_500413	0
TGME49_chrII	1913888	1915432	1545	48.2741	46.6686	531	Promoter (<=1kb)	423	1912772	1914333	1562	2	TGME49_500413	0
TGME49_chrII	1913888	1915432	1545	6.41211	5.27198	1198	Promoter (<=1kb)	423	1912772	1914333	1562	2	TGME49_500413	0
TGME49_chrII	1916900	1917302	403	18.0557	16.7201	143	Promoter (<=1kb)	423	1915302	1916603	1302	2	TGME49_297680	-297
TGME49_chrII	1917803	1918164	362	19.7781	18.4223	181	Promoter (1-2kb)	423	1915302	1916603	1302	2	TGME49_297680	-1200
TGME49_chrII	1928398	1928983	586	50.9124	49.289	314	Promoter (<=1kb)	423	1918182	1928461	10280	2	TGME49_297690	0
TGME49_chrII	1929930	1930148	219	16.0308	14.7227	114	Promoter (1-2kb)	423	1931296	1937870	6575	1	TGME49_297710	-1148
TGME49_chrII	1930679	1931567	889	65.2745	63.5625	348	Promoter (<=1kb)	423	1931296	1937870	6575	1	TGME49_297710	0
TGME49_chrII	1930679	1931567	889	181.642	179.468	550	Promoter (<=1kb)	423	1931296	1937870	6575	1	TGME49_297710	0
TGME49_chrII	1939164	1939989	826	13.0608	11.7928	165	Promoter (<=1kb)	423	1939769	1954372	14604	1	TGME49_297720	0
TGME49_chrII	1939164	1939989	826	44.8467	43.2649	496	Promoter (<=1kb)	423	1939769	1954372	14604	1	TGME49_297720	0
TGME49_chrII	1950192	1950410	219	44.2045	42.6273	108	Intron (TGME49_297720-t26_1/TGME49_297720, intron 14 of 17)	423	1954783	1955364	582	2	TGME49_297725	4954
TGME49_chrII	1955716	1957115	1400	2.60136	1.57883	58	Promoter (<=1kb)	423	1956279	1957296	1018	1	TGME49_500208	0
TGME49_chrII	1955716	1957115	1400	86.7121	84.8846	479	Promoter (<=1kb)	423	1956279	1957296	1018	1	TGME49_500208	0
TGME49_chrII	1955716	1957115	1400	34.9505	33.446	726	Promoter (<=1kb)	423	1956279	1957296	1018	1	TGME49_500208	0
TGME49_chrII	1955716	1957115	1400	31.4592	29.9847	967	Promoter (<=1kb)	423	1956279	1957296	1018	1	TGME49_500208	0
TGME49_chrII	1955716	1957115	1400	8.83062	7.63521	1296	Promoter (<=1kb)	423	1956279	1957296	1018	1	TGME49_500208	0
TGME49_chrII	1960368	1960769	402	8.83062	7.63521	298	Promoter (<=1kb)	423	1957748	1960380	2633	2	TGME49_297730	0
TGME49_chrII	1980365	1980609	245	5.30729	4.19306	143	Promoter (<=1kb)	423	1961472	1980903	19432	2	TGME49_297745	294
TGME49_chrII	1980715	1981568	854	85.1333	83.3136	316	Promoter (<=1kb)	423	1961472	1980903	19432	2	TGME49_297745	0
TGME49_chrII	1983978	1984913	936	4.22215	3.1396	164	Promoter (<=1kb)	423	1984742	1989298	4557	1	TGME49_297770	0
TGME49_chrII	1983978	1984913	936	11.4467	10.2042	391	Promoter (<=1kb)	423	1984742	1989298	4557	1	TGME49_297770	0
TGME49_chrII	1983978	1984913	936	8.13453	6.9534	655	Promoter (<=1kb)	423	1984742	1989298	4557	1	TGME49_297770	0
TGME49_chrII	1989922	1990196	275	55.5212	53.8672	126	Promoter (<=1kb)	423	1990144	2001147	11004	1	TGME49_297780	0
TGME49_chrII	2003875	2005201	1327	248.335	245.997	711	Promoter (<=1kb)	423	2001464	2004614	3151	2	TGME49_297790	0
TGME49_chrII	2003875	2005201	1327	34.9505	33.446	1049	Promoter (<=1kb)	423	2001464	2004614	3151	2	TGME49_297790	0
TGME49_chrII	2026013	2026823	811	17.4456	16.1171	192	Promoter (<=1kb)	423	2006362	2026604	20243	2	TGME49_297800	0
TGME49_chrII	2026013	2026823	811	25.93	24.5063	480	Promoter (<=1kb)	423	2006362	2026604	20243	2	TGME49_297800	0
TGME49_chrII	2026013	2026823	811	22.7974	21.4063	662	Promoter (<=1kb)	423	2006362	2026604	20243	2	TGME49_297800	0
TGME49_chrII	2027455	2027689	235	3.03226	1.99142	62	Promoter (<=1kb)	423	2006362	2026604	20243	2	TGME49_297800	-851
TGME49_chrII	2027887	2028108	222	4.96469	3.86251	102	Promoter (1-2kb)	423	2006362	2026604	20243	2	TGME49_297800	-1283
TGME49_chrII	2029147	2029756	610	18.2112	16.8742	321	Promoter (2-3kb)	423	2006362	2026604	20243	2	TGME49_297800	-2543
TGME49_chrII	2032221	2032456	236	18.9286	17.5816	111	Distal Intergenic	423	2006362	2026604	20243	2	TGME49_297800	-5617
TGME49_chrII	2034836	2035669	834	201.85	199.622	511	Downstream (<1kb)	423	2036089	2039335	3247	2	TGME49_297810	3666
TGME49_chrII	2038885	2040124	1240	24.5693	23.16	151	Promoter (<=1kb)	423	2036089	2039335	3247	2	TGME49_297810	0
TGME49_chrII	2038885	2040124	1240	332.863	330.358	542	Promoter (<=1kb)	423	2036089	2039335	3247	2	TGME49_297810	0
TGME49_chrII	2038885	2040124	1240	7.31109	6.14943	1109	Promoter (<=1kb)	423	2036089	2039335	3247	2	TGME49_297810	0
TGME49_chrII	2046617	2046867	251	3.72193	2.65572	172	Promoter (2-3kb)	423	2040275	2049547	9273	2	TGME49_297820	2680
TGME49_chrII	2049335	2049770	436	2.8102	1.77853	115	Promoter (<=1kb)	423	2040275	2049547	9273	2	TGME49_297820	0
TGME49_chrII	2049335	2049770	436	4.48299	3.39241	351	Promoter (<=1kb)	423	2040275	2049547	9273	2	TGME49_297820	0
TGME49_chrII	2060209	2061094	886	8.47963	7.29131	116	Promoter (<=1kb)	423	2053484	2060479	6996	2	TGME49_297830	0
TGME49_chrII	2060209	2061094	886	5.30729	4.19306	358	Promoter (<=1kb)	423	2053484	2060479	6996	2	TGME49_297830	0
TGME49_chrII	2060209	2061094	886	7.79542	6.62159	666	Promoter (<=1kb)	423	2053484	2060479	6996	2	TGME49_297830	0
TGME49_chrII	2068936	2069741	806	310.573	308.112	320	Exon (TGME49_297840-t26_1/TGME49_297840, exon 8 of 17)	423	2062272	2075861	13590	2	TGME49_297840	6120
TGME49_chrII	2075593	2076468	876	58.0871	56.4181	339	Promoter (<=1kb)	423	2062272	2075861	13590	2	TGME49_297840	0
TGME49_chrII	2078665	2079316	652	16.6278	15.3104	281	Promoter (<=1kb)	423	2079089	2081125	2037	1	TGME49_297845	0
TGME49_chrII	2078665	2079316	652	10.1521	8.93311	510	Promoter (<=1kb)	423	2079089	2081125	2037	1	TGME49_297845	0
TGME49_chrII	2081199	2082555	1357	81.7566	79.9547	455	Promoter (<=1kb)	423	2082155	2085413	3259	1	TGME49_297850	0
TGME49_chrII	2081199	2082555	1357	81.7135	79.9118	696	Promoter (<=1kb)	423	2082155	2085413	3259	1	TGME49_297850	0
TGME49_chrII	2081199	2082555	1357	69.1915	67.4562	889	Promoter (<=1kb)	423	2082155	2085413	3259	1	TGME49_297850	0
TGME49_chrII	2091599	2092014	416	31.9088	30.4316	309	Promoter (<=1kb)	423	2086374	2091808	5435	2	TGME49_297870	0
TGME49_chrII	2094592	2096193	1602	871.321	868.03	550	Promoter (<=1kb)	423	2092775	2094971	2197	2	TGME49_297880	0
TGME49_chrII	2094592	2096193	1602	292.872	290.443	1249	Promoter (<=1kb)	423	2092775	2094971	2197	2	TGME49_297880	0
TGME49_chrII	2101834	2103506	1673	23.4079	22.0104	254	Promoter (<=1kb)	423	2102968	2109008	6041	1	TGME49_297900	0
TGME49_chrII	2101834	2103506	1673	74.7437	72.9777	812	Promoter (<=1kb)	423	2102968	2109008	6041	1	TGME49_297900	0
TGME49_chrII	2101834	2103506	1673	104.661	102.752	1050	Promoter (<=1kb)	423	2102968	2109008	6041	1	TGME49_297900	0
TGME49_chrII	2101834	2103506	1673	67.2066	65.483	1244	Promoter (<=1kb)	423	2102968	2109008	6041	1	TGME49_297900	0
TGME49_chrII	2101834	2103506	1673	14.3965	13.1094	1511	Promoter (<=1kb)	423	2102968	2109008	6041	1	TGME49_297900	0
TGME49_chrII	2111575	2112696	1122	22.0925	20.7099	130	Promoter (<=1kb)	423	2112543	2116058	3516	1	TGME49_297920	0
TGME49_chrII	2111575	2112696	1122	151.074	148.994	564	Promoter (<=1kb)	423	2112543	2116058	3516	1	TGME49_297920	0
TGME49_chrII	2111575	2112696	1122	59.8835	58.2032	802	Promoter (<=1kb)	423	2112543	2116058	3516	1	TGME49_297920	0
TGME49_chrII	2117915	2118554	640	27.5493	26.1097	305	Promoter (<=1kb)	423	2118285	2123513	5229	1	TGME49_297925	0
TGME49_chrII	2117915	2118554	640	41.6664	40.1084	497	Promoter (<=1kb)	423	2118285	2123513	5229	1	TGME49_297925	0
TGME49_chrII	2128548	2130874	2327	10.2921	9.06911	246	Promoter (<=1kb)	423	2123578	2129534	5957	2	TGME49_297940	0
TGME49_chrII	2128548	2130874	2327	8.83062	7.63521	666	Promoter (<=1kb)	423	2123578	2129534	5957	2	TGME49_297940	0
TGME49_chrII	2128548	2130874	2327	54.8328	53.1831	1408	Promoter (<=1kb)	423	2123578	2129534	5957	2	TGME49_297940	0
TGME49_chrII	2128548	2130874	2327	15.1928	13.8942	1693	Promoter (<=1kb)	423	2123578	2129534	5957	2	TGME49_297940	0
TGME49_chrII	2128548	2130874	2327	29.2029	27.748	2033	Promoter (<=1kb)	423	2123578	2129534	5957	2	TGME49_297940	0
TGME49_chrII	2143053	2144484	1432	11.8489	10.5999	212	Promoter (<=1kb)	423	2130812	2144691	13880	2	TGME49_297960	207
TGME49_chrII	2143053	2144484	1432	18.8535	17.5072	504	Promoter (<=1kb)	423	2130812	2144691	13880	2	TGME49_297960	207
TGME49_chrII	2143053	2144484	1432	32.6181	31.1335	891	Promoter (<=1kb)	423	2130812	2144691	13880	2	TGME49_297960	207
TGME49_chrII	2143053	2144484	1432	41.0392	39.4865	1134	Promoter (<=1kb)	423	2130812	2144691	13880	2	TGME49_297960	207
TGME49_chrII	2144852	2145062	211	8.72032	7.52895	103	Promoter (<=1kb)	423	2130812	2144691	13880	2	TGME49_297960	-161
TGME49_chrII	2145220	2146532	1313	5.97324	4.84267	261	Promoter (<=1kb)	423	2146311	2155633	9323	1	TGME49_297970	0
TGME49_chrII	2145220	2146532	1313	32.0786	30.5988	634	Promoter (<=1kb)	423	2146311	2155633	9323	1	TGME49_297970	0
TGME49_chrII	2145220	2146532	1313	21.0814	19.7099	970	Promoter (<=1kb)	423	2146311	2155633	9323	1	TGME49_297970	0
TGME49_chrII	2158937	2160285	1349	4.74611	3.65099	97	Promoter (<=1kb)	423	2156332	2159385	3054	2	TGME49_297980	0
TGME49_chrII	2158937	2160285	1349	280.221	277.816	553	Promoter (<=1kb)	423	2156332	2159385	3054	2	TGME49_297980	0
TGME49_chrII	2158937	2160285	1349	155.897	153.801	800	Promoter (<=1kb)	423	2156332	2159385	3054	2	TGME49_297980	0
TGME49_chrII	2160651	2161227	577	8.11264	6.93462	243	Promoter (<=1kb)	423	2161305	2161376	72	2	TGME49_298000	149
TGME49_chrII	2160651	2161227	577	5.20877	4.09935	519	Promoter (<=1kb)	423	2161305	2161376	72	2	TGME49_298000	149
TGME49_chrII	2194818	2197180	2363	54.9378	53.2877	294	Promoter (<=1kb)	423	2162238	2195271	33034	2	TGME49_298010	0
TGME49_chrII	2194818	2197180	2363	22.0169	20.6349	652	Promoter (<=1kb)	423	2162238	2195271	33034	2	TGME49_298010	0
TGME49_chrII	2194818	2197180	2363	26.3725	24.9457	1119	Promoter (<=1kb)	423	2162238	2195271	33034	2	TGME49_298010	0
TGME49_chrII	2194818	2197180	2363	20.6018	19.2358	1370	Promoter (<=1kb)	423	2162238	2195271	33034	2	TGME49_298010	0
TGME49_chrII	2194818	2197180	2363	16.492	15.1778	1901	Promoter (<=1kb)	423	2162238	2195271	33034	2	TGME49_298010	0
TGME49_chrII	2194818	2197180	2363	61.3552	59.666	2216	Promoter (<=1kb)	423	2162238	2195271	33034	2	TGME49_298010	0
TGME49_chrII	2211655	2211889	235	7.46235	6.29581	107	Promoter (<=1kb)	423	2212242	2218660	6419	1	TGME49_298030	-353
TGME49_chrII	2211995	2212415	421	33.7728	32.2782	162	Promoter (<=1kb)	423	2212242	2218660	6419	1	TGME49_298030	0
TGME49_chrII	2225076	2225357	282	44.2045	42.6273	146	Promoter (<=1kb)	423	2221209	2225126	3918	2	TGME49_298040	0
TGME49_chrII	2235204	2235657	454	43.7077	42.1345	152	Promoter (1-2kb)	423	2237617	2249016	11400	1	TGME49_298060	-1960
TGME49_chrII	2236860	2238096	1237	6.51176	5.36714	122	Promoter (<=1kb)	423	2237617	2249016	11400	1	TGME49_298060	0
TGME49_chrII	2236860	2238096	1237	439.611	436.915	709	Promoter (<=1kb)	423	2237617	2249016	11400	1	TGME49_298060	0
TGME49_chrII	2236860	2238096	1237	19.4118	18.059	1070	Promoter (<=1kb)	423	2237617	2249016	11400	1	TGME49_298060	0
TGME49_chrII	2282198	2282402	205	9.91826	8.70205	112	Distal Intergenic	423	2290013	2295265	5253	1	TGME49_298070	-7611
TGME49_chrII	2291291	2291511	221	254.717	252.365	110	Promoter (1-2kb)	423	2290013	2295265	5253	1	TGME49_298070	1278
TGME49_chrII	2298599	2299799	1201	5.79514	4.67027	55	Promoter (<=1kb)	423	2299134	2299373	240	1	TGME49_298080	0
TGME49_chrII	2298599	2299799	1201	259.972	257.608	582	Promoter (<=1kb)	423	2299134	2299373	240	1	TGME49_298080	0
TGME49_chrII	2298599	2299799	1201	20.4834	19.1184	897	Promoter (<=1kb)	423	2299134	2299373	240	1	TGME49_298080	0
TGME49_chrII	2300454	2300737	284	2.32479	1.31818	87	Promoter (<=1kb)	423	2299556	2300801	1246	1	TGME49_298090	898
TGME49_chrII	2301810	2302455	646	6.64857	5.502	102	Promoter (2-3kb)	423	2299556	2300801	1246	1	TGME49_298090	2254
TGME49_chrII	2301810	2302455	646	21.3633	19.988	472	Promoter (2-3kb)	423	2299556	2300801	1246	1	TGME49_298090	2254
TGME49_chrII	2321711	2321931	221	97.535	95.6572	113	Distal Intergenic	423	2299556	2300801	1246	1	TGME49_298090	22155
TGME49_chrII	2322767	2324545	1779	10.264	9.04388	99	Distal Intergenic	423	2299556	2300801	1246	1	TGME49_298090	23211
TGME49_chrII	2322767	2324545	1779	18.6818	17.3388	507	Distal Intergenic	423	2299556	2300801	1246	1	TGME49_298090	23211
TGME49_chrII	2322767	2324545	1779	60.8383	59.1524	1033	Distal Intergenic	423	2299556	2300801	1246	1	TGME49_298090	23211
TGME49_chrII	2322767	2324545	1779	48.9533	47.3433	1319	Distal Intergenic	423	2299556	2300801	1246	1	TGME49_298090	23211
TGME49_chrIII	35496	36752	1257	46.8187	45.2229	322	Promoter (<=1kb)	424	34755	35746	992	2	TGME49_276230	0
TGME49_chrIII	35496	36752	1257	60.9337	59.2474	548	Promoter (<=1kb)	424	34755	35746	992	2	TGME49_276230	0
TGME49_chrIII	37788	38502	715	110.376	108.443	162	Promoter (<=1kb)	424	38038	42324	4287	1	TGME49_276220	0
TGME49_chrIII	37788	38502	715	5.40176	4.28607	651	Promoter (<=1kb)	424	38038	42324	4287	1	TGME49_276220	0
TGME49_chrIII	42071	42491	421	26.9877	25.555	246	Promoter (<=1kb)	424	42689	48182	5494	1	TGME49_276210	-198
TGME49_chrIII	43092	43673	582	16.5304	15.2139	136	Promoter (<=1kb)	424	42689	48182	5494	1	TGME49_276210	403
TGME49_chrIII	43092	43673	582	3.72193	2.65572	479	Promoter (<=1kb)	424	42689	48182	5494	1	TGME49_276210	403
TGME49_chrIII	48569	50105	1537	13.2225	11.9529	269	Promoter (<=1kb)	424	49436	64807	15372	1	TGME49_276200	0
TGME49_chrIII	48569	50105	1537	40.1072	38.5618	578	Promoter (<=1kb)	424	49436	64807	15372	1	TGME49_276200	0
TGME49_chrIII	48569	50105	1537	92.7342	90.8783	859	Promoter (<=1kb)	424	49436	64807	15372	1	TGME49_276200	0
TGME49_chrIII	48569	50105	1537	22.9116	21.5196	1403	Promoter (<=1kb)	424	49436	64807	15372	1	TGME49_276200	0
TGME49_chrIII	64995	65658	664	89.8955	88.0526	334	3' UTR	424	64912	70453	5542	2	TGME49_276190	4795
TGME49_chrIII	65977	66195	219	160.7	158.59	108	Exon (TGME49_276190-t26_1/TGME49_276190, exon 5 of 6)	424	64912	70453	5542	2	TGME49_276190	4258
TGME49_chrIII	70003	70671	669	17.8036	16.472	161	Promoter (<=1kb)	424	64912	70453	5542	2	TGME49_276190	0
TGME49_chrIII	70003	70671	669	45.6749	44.0875	521	Promoter (<=1kb)	424	64912	70453	5542	2	TGME49_276190	0
TGME49_chrIII	70791	71026	236	4.03362	2.95797	211	Promoter (<=1kb)	424	64912	70453	5542	2	TGME49_276190	-338
TGME49_chrIII	73390	73753	364	29.2029	27.748	146	Promoter (<=1kb)	424	73595	92418	18824	1	TGME49_276180	0
TGME49_chrIII	92336	94755	2420	20.5602	19.1946	112	Promoter (<=1kb)	424	93157	107902	14746	1	TGME49_276170	0
TGME49_chrIII	92336	94755	2420	352.648	350.104	719	Promoter (<=1kb)	424	93157	107902	14746	1	TGME49_276170	0
TGME49_chrIII	92336	94755	2420	49.4099	47.7975	1080	Promoter (<=1kb)	424	93157	107902	14746	1	TGME49_276170	0
TGME49_chrIII	92336	94755	2420	40.5947	39.0452	1378	Promoter (<=1kb)	424	93157	107902	14746	1	TGME49_276170	0
TGME49_chrIII	92336	94755	2420	176.507	174.348	1878	Promoter (<=1kb)	424	93157	107902	14746	1	TGME49_276170	0
TGME49_chrIII	92336	94755	2420	18.4764	17.1352	2156	Promoter (<=1kb)	424	93157	107902	14746	1	TGME49_276170	0
TGME49_chrIII	108724	109178	455	26.4659	25.0369	319	Promoter (<=1kb)	424	110018	118999	8982	1	TGME49_276155	-840
TGME49_chrIII	122091	123943	1853	18.4608	17.1197	314	Promoter (<=1kb)	424	119716	123248	3533	2	TGME49_276140	0
TGME49_chrIII	122091	123943	1853	117.31	115.35	649	Promoter (<=1kb)	424	119716	123248	3533	2	TGME49_276140	0
TGME49_chrIII	122091	123943	1853	378.359	375.767	1269	Promoter (<=1kb)	424	119716	123248	3533	2	TGME49_276140	0
TGME49_chrIII	122091	123943	1853	144.677	142.618	1536	Promoter (<=1kb)	424	119716	123248	3533	2	TGME49_276140	0
TGME49_chrIII	135294	136447	1154	25.93	24.5063	116	Promoter (<=1kb)	424	125876	135740	9865	2	TGME49_276130	0
TGME49_chrIII	135294	136447	1154	36.1419	34.6275	581	Promoter (<=1kb)	424	125876	135740	9865	2	TGME49_276130	0
TGME49_chrIII	135294	136447	1154	27.0057	25.5714	800	Promoter (<=1kb)	424	125876	135740	9865	2	TGME49_276130	0
TGME49_chrIII	141502	142130	629	12.6494	11.3878	133	Promoter (<=1kb)	424	141663	144143	2481	1	TGME49_276110	0
TGME49_chrIII	151108	151692	585	6.19224	5.05534	244	Promoter (<=1kb)	424	144984	151520	6537	2	TGME49_276100	0
TGME49_chrIII	151108	151692	585	21.7858	20.4056	460	Promoter (<=1kb)	424	144984	151520	6537	2	TGME49_276100	0
TGME49_chrIII	154316	154535	220	6.19224	5.05534	120	Promoter (<=1kb)	424	154528	162604	8077	1	TGME49_275990	0
TGME49_chrIII	167429	168446	1018	5.02566	3.91918	201	Promoter (<=1kb)	424	163305	168055	4751	2	TGME49_275980	0
TGME49_chrIII	167429	168446	1018	156.186	154.089	678	Promoter (<=1kb)	424	163305	168055	4751	2	TGME49_275980	0
TGME49_chrIII	180158	181440	1283	3.72078	2.65572	91	Promoter (<=1kb)	424	169230	180633	11404	2	TGME49_500076	0
TGME49_chrIII	180158	181440	1283	76.4193	74.6445	603	Promoter (<=1kb)	424	169230	180633	11404	2	TGME49_500076	0
TGME49_chrIII	180158	181440	1283	27.6602	26.2198	917	Promoter (<=1kb)	424	169230	180633	11404	2	TGME49_500076	0
TGME49_chrIII	184671	185724	1054	6.78003	5.6316	134	Promoter (<=1kb)	424	185445	189438	3994	1	TGME49_275850	0
TGME49_chrIII	184671	185724	1054	55.2217	53.5702	523	Promoter (<=1kb)	424	185445	189438	3994	1	TGME49_275850	0
TGME49_chrIII	184671	185724	1054	12.528	11.2698	945	Promoter (<=1kb)	424	185445	189438	3994	1	TGME49_275850	0
TGME49_chrIII	186475	186687	213	8.13453	6.9534	119	Promoter (1-2kb)	424	185445	189438	3994	1	TGME49_275850	1030
TGME49_chrIII	199388	200031	644	37.3467	35.8224	329	Promoter (<=1kb)	424	189082	199699	10618	2	TGME49_275840	0
TGME49_chrIII	200170	200417	248	5.59565	4.47381	127	Promoter (<=1kb)	424	200117	208574	8458	1	TGME49_275830	53
TGME49_chrIII	208504	209233	730	13.2636	11.9936	103	Promoter (2-3kb)	424	211429	211500	72	1	TGME49_275820	-2196
TGME49_chrIII	208504	209233	730	66.174	64.456	348	Promoter (2-3kb)	424	211429	211500	72	1	TGME49_275820	-2196
TGME49_chrIII	208504	209233	730	20.0812	18.7212	606	Promoter (2-3kb)	424	211429	211500	72	1	TGME49_275820	-2196
TGME49_chrIII	210585	212003	1419	36.7634	35.244	468	Promoter (<=1kb)	424	211429	211500	72	1	TGME49_275820	0
TGME49_chrIII	210585	212003	1419	37.2333	35.7111	850	Promoter (<=1kb)	424	211429	211500	72	1	TGME49_275820	0
TGME49_chrIII	210585	212003	1419	34.8782	33.3755	1285	Promoter (<=1kb)	424	211429	211500	72	1	TGME49_275820	0
TGME49_chrIII	214085	214565	481	159.231	157.125	151	Promoter (<=1kb)	424	214340	216947	2608	1	TGME49_275810	0
TGME49_chrIII	216530	216748	219	240.025	237.708	109	Promoter (2-3kb)	424	214340	216947	2608	1	TGME49_275810	2190
TGME49_chrIII	227424	227660	237	23.7182	22.3185	119	Promoter (<=1kb)	424	218801	227439	8639	2	TGME49_275802	0
TGME49_chrIII	227824	228023	200	3.94971	2.87923	96	Promoter (<=1kb)	424	218801	227439	8639	2	TGME49_275802	-385
TGME49_chrIII	231254	232143	890	58.4768	56.805	133	Promoter (<=1kb)	424	231854	234967	3114	1	TGME49_275790	0
TGME49_chrIII	231254	232143	890	24.3467	22.9389	359	Promoter (<=1kb)	424	231854	234967	3114	1	TGME49_275790	0
TGME49_chrIII	231254	232143	890	35.7728	34.2621	728	Promoter (<=1kb)	424	231854	234967	3114	1	TGME49_275790	0
TGME49_chrIII	232631	232873	243	5.41822	4.30227	121	Promoter (<=1kb)	424	230789	232286	1498	2	TGME49_275795	-345
TGME49_chrIII	232974	233423	450	6.38866	5.24887	98	Promoter (<=1kb)	424	230789	232286	1498	2	TGME49_275795	-688
TGME49_chrIII	234488	234687	200	2.34204	1.33496	51	Promoter (2-3kb)	424	230789	232286	1498	2	TGME49_275795	-2202
TGME49_chrIII	239914	241114	1201	156.186	154.089	668	Promoter (<=1kb)	424	236195	240263	4069	2	TGME49_275780	0
TGME49_chrIII	239914	241114	1201	42.9293	41.3616	1029	Promoter (<=1kb)	424	236195	240263	4069	2	TGME49_275780	0
TGME49_chrIII	252062	252967	906	197.846	195.628	514	Promoter (<=1kb)	424	248840	252483	3644	2	TGME49_275750	0
TGME49_chrIII	252062	252967	906	37.3467	35.8224	768	Promoter (<=1kb)	424	248840	252483	3644	2	TGME49_275750	0
TGME49_chrIII	266722	268711	1990	42.6966	41.1315	443	Promoter (<=1kb)	424	265538	267110	1573	2	TGME49_275700	0
TGME49_chrIII	266722	268711	1990	17.5567	16.2272	686	Promoter (<=1kb)	424	265538	267110	1573	2	TGME49_275700	0
TGME49_chrIII	266722	268711	1990	13.9366	12.6559	1107	Promoter (<=1kb)	424	265538	267110	1573	2	TGME49_275700	0
TGME49_chrIII	266722	268711	1990	463.451	460.714	1406	Promoter (<=1kb)	424	265538	267110	1573	2	TGME49_275700	0
TGME49_chrIII	266722	268711	1990	9.3436	8.13926	1722	Promoter (<=1kb)	424	265538	267110	1573	2	TGME49_275700	0
TGME49_chrIII	282020	284079	2060	51.891	50.2615	275	Promoter (<=1kb)	424	283329	288214	4886	1	TGME49_275680	0
TGME49_chrIII	282020	284079	2060	781.941	778.764	947	Promoter (<=1kb)	424	283329	288214	4886	1	TGME49_275680	0
TGME49_chrIII	282020	284079	2060	234.348	232.044	1246	Promoter (<=1kb)	424	283329	288214	4886	1	TGME49_275680	0
TGME49_chrIII	282020	284079	2060	26.6383	25.2081	1649	Promoter (<=1kb)	424	283329	288214	4886	1	TGME49_275680	0
TGME49_chrIII	282020	284079	2060	47.2249	45.6269	1932	Promoter (<=1kb)	424	283329	288214	4886	1	TGME49_275680	0
TGME49_chrIII	287559	287758	200	35.9568	34.4449	93	3' UTR	424	283329	288214	4886	1	TGME49_275680	4230
TGME49_chrIII	294734	295433	700	32.9683	31.4815	314	Promoter (<=1kb)	424	289206	294984	5779	2	TGME49_275670	0
TGME49_chrIII	294734	295433	700	38.9182	37.3821	549	Promoter (<=1kb)	424	289206	294984	5779	2	TGME49_275670	0
TGME49_chrIII	295538	296142	605	610.449	607.499	253	Promoter (<=1kb)	424	289206	294984	5779	2	TGME49_275670	-554
TGME49_chrIII	296591	296797	207	17.3087	15.9833	101	Promoter (1-2kb)	424	289206	294984	5779	2	TGME49_275670	-1607
TGME49_chrIII	299920	301344	1425	187.895	185.704	517	Promoter (<=1kb)	424	300534	304215	3682	1	TGME49_275650	0
TGME49_chrIII	299920	301344	1425	9.78811	8.57593	956	Promoter (<=1kb)	424	300534	304215	3682	1	TGME49_275650	0
TGME49_chrIII	299920	301344	1425	9.64618	8.43567	1207	Promoter (<=1kb)	424	300534	304215	3682	1	TGME49_275650	0
TGME49_chrIII	308328	308552	225	6.50028	5.35583	108	Promoter (<=1kb)	424	304378	308919	4542	2	TGME49_275640	367
TGME49_chrIII	308669	309298	630	95.5477	93.6787	344	Promoter (<=1kb)	424	304378	308919	4542	2	TGME49_275640	0
TGME49_chrIII	324534	326046	1513	183.023	180.844	510	Promoter (<=1kb)	424	309406	324991	15586	2	TGME49_275630	0
TGME49_chrIII	324534	326046	1513	190.214	188.016	755	Promoter (<=1kb)	424	309406	324991	15586	2	TGME49_275630	0
TGME49_chrIII	324534	326046	1513	41.5784	40.022	1059	Promoter (<=1kb)	424	309406	324991	15586	2	TGME49_275630	0
TGME49_chrIII	335737	337029	1293	144.914	142.854	505	Promoter (<=1kb)	424	327006	336833	9828	2	TGME49_275610	0
TGME49_chrIII	335737	337029	1293	218.103	215.836	741	Promoter (<=1kb)	424	327006	336833	9828	2	TGME49_275610	0
TGME49_chrIII	335737	337029	1293	59.4117	57.7345	980	Promoter (<=1kb)	424	327006	336833	9828	2	TGME49_275610	0
TGME49_chrIII	380253	381729	1477	626.436	623.462	245	Promoter (1-2kb)	424	375018	378618	3601	2	TGME49_252190	-1635
TGME49_chrIII	380253	381729	1477	1043.82	1040.3	543	Promoter (1-2kb)	424	375018	378618	3601	2	TGME49_252190	-1635
TGME49_chrIII	380253	381729	1477	5.03899	3.93231	1379	Promoter (1-2kb)	424	375018	378618	3601	2	TGME49_252190	-1635
TGME49_chrIII	386012	386312	301	3.2257	2.18072	204	Promoter (1-2kb)	424	387364	393226	5863	1	TGME49_252200	-1052
TGME49_chrIII	386555	387776	1222	40.8314	39.2806	415	Promoter (<=1kb)	424	387364	393226	5863	1	TGME49_252200	0
TGME49_chrIII	386555	387776	1222	110.471	108.538	727	Promoter (<=1kb)	424	387364	393226	5863	1	TGME49_252200	0
TGME49_chrIII	386555	387776	1222	28.8427	27.3917	1050	Promoter (<=1kb)	424	387364	393226	5863	1	TGME49_252200	0
TGME49_chrIII	404711	405810	1100	14.784	13.4912	98	Promoter (<=1kb)	424	394296	405774	11479	2	TGME49_252210	0
TGME49_chrIII	404711	405810	1100	106.747	104.83	340	Promoter (<=1kb)	424	394296	405774	11479	2	TGME49_252210	0
TGME49_chrIII	404711	405810	1100	1210.4	1206.67	629	Promoter (<=1kb)	424	394296	405774	11479	2	TGME49_252210	0
TGME49_chrIII	404711	405810	1100	292.098	289.671	915	Promoter (<=1kb)	424	394296	405774	11479	2	TGME49_252210	0
TGME49_chrIII	406144	406775	632	61.9027	60.2101	319	Promoter (<=1kb)	424	394296	405774	11479	2	TGME49_252210	-370
TGME49_chrIII	407798	408427	630	3.82497	2.75683	96	Promoter (<=1kb)	424	408626	415713	7088	1	TGME49_252220	-199
TGME49_chrIII	407798	408427	630	11.7719	10.526	342	Promoter (<=1kb)	424	408626	415713	7088	1	TGME49_252220	-199
TGME49_chrIII	416841	417848	1008	94.734	92.8687	315	Promoter (<=1kb)	424	417275	421074	3800	1	TGME49_252230	0
TGME49_chrIII	427847	428654	808	59.6196	57.9416	480	Promoter (<=1kb)	424	421463	428360	6898	2	TGME49_252250	0
TGME49_chrIII	427847	428654	808	53.4152	51.7758	648	Promoter (<=1kb)	424	421463	428360	6898	2	TGME49_252250	0
TGME49_chrIII	433285	436527	3243	43.3732	41.8031	227	Distal Intergenic	424	421463	428360	6898	2	TGME49_252250	-4925
TGME49_chrIII	433285	436527	3243	29.7814	28.3216	621	Distal Intergenic	424	421463	428360	6898	2	TGME49_252250	-4925
TGME49_chrIII	433285	436527	3243	7.65748	6.48835	1222	Distal Intergenic	424	421463	428360	6898	2	TGME49_252250	-4925
TGME49_chrIII	433285	436527	3243	5.9721	4.84157	1412	Distal Intergenic	424	421463	428360	6898	2	TGME49_252250	-4925
TGME49_chrIII	433285	436527	3243	9.60548	8.39544	1685	Distal Intergenic	424	421463	428360	6898	2	TGME49_252250	-4925
TGME49_chrIII	433285	436527	3243	29.5541	28.0972	2120	Distal Intergenic	424	421463	428360	6898	2	TGME49_252250	-4925
TGME49_chrIII	433285	436527	3243	15.9982	14.6904	2449	Distal Intergenic	424	421463	428360	6898	2	TGME49_252250	-4925
TGME49_chrIII	433285	436527	3243	31.5675	30.0923	2777	Distal Intergenic	424	421463	428360	6898	2	TGME49_252250	-4925
TGME49_chrIII	436728	437594	867	2.53759	1.52103	55	Distal Intergenic	424	442683	447255	4573	1	TGME49_252255	-5089
TGME49_chrIII	436728	437594	867	16.9095	15.5896	393	Distal Intergenic	424	442683	447255	4573	1	TGME49_252255	-5089
TGME49_chrIII	436728	437594	867	7.84396	6.66949	787	Distal Intergenic	424	442683	447255	4573	1	TGME49_252255	-5089
TGME49_chrIII	441992	443585	1594	10.4425	9.21784	101	Promoter (<=1kb)	424	442683	447255	4573	1	TGME49_252255	0
TGME49_chrIII	441992	443585	1594	21.9505	20.569	290	Promoter (<=1kb)	424	442683	447255	4573	1	TGME49_252255	0
TGME49_chrIII	441992	443585	1594	68.5177	66.7863	607	Promoter (<=1kb)	424	442683	447255	4573	1	TGME49_252255	0
TGME49_chrIII	441992	443585	1594	13.6606	12.3847	1188	Promoter (<=1kb)	424	442683	447255	4573	1	TGME49_252255	0
TGME49_chrIII	441992	443585	1594	90.9016	89.0542	1454	Promoter (<=1kb)	424	442683	447255	4573	1	TGME49_252255	0
TGME49_chrIII	449032	449442	411	14.3251	13.0386	175	Promoter (1-2kb)	424	447987	450734	2748	2	TGME49_252260	1292
TGME49_chrIII	450305	451082	778	2.8102	1.77853	111	Promoter (<=1kb)	424	447987	450734	2748	2	TGME49_252260	0
TGME49_chrIII	450305	451082	778	3.96843	2.89397	254	Promoter (<=1kb)	424	447987	450734	2748	2	TGME49_252260	0
TGME49_chrIII	450305	451082	778	19.3307	17.9786	475	Promoter (<=1kb)	424	447987	450734	2748	2	TGME49_252260	0
TGME49_chrIII	465748	466636	889	78.8548	77.0677	299	Promoter (<=1kb)	424	458327	465814	7488	2	TGME49_252280	0
TGME49_chrIII	465748	466636	889	110.855	108.92	514	Promoter (<=1kb)	424	458327	465814	7488	2	TGME49_252280	0
TGME49_chrIII	465748	466636	889	158.631	156.527	740	Promoter (<=1kb)	424	458327	465814	7488	2	TGME49_252280	0
TGME49_chrIII	466745	467627	883	41.1493	39.5955	147	Promoter (<=1kb)	424	467187	480271	13085	1	TGME49_252290	0
TGME49_chrIII	466745	467627	883	307.959	305.503	382	Promoter (<=1kb)	424	467187	480271	13085	1	TGME49_252290	0
TGME49_chrIII	466745	467627	883	22.7231	21.3341	724	Promoter (<=1kb)	424	467187	480271	13085	1	TGME49_252290	0
TGME49_chrIII	485835	486050	216	7.55409	6.38633	107	Promoter (<=1kb)	424	480830	485641	4812	2	TGME49_252300	-194
TGME49_chrIII	488942	489929	988	113.094	111.151	462	Promoter (<=1kb)	424	487717	489328	1612	2	TGME49_252310	0
TGME49_chrIII	496649	497626	978	27.5493	26.1097	254	Promoter (<=1kb)	424	496973	505300	8328	1	TGME49_252340	0
TGME49_chrIII	496649	497626	978	41.6664	40.1084	479	Promoter (<=1kb)	424	496973	505300	8328	1	TGME49_252340	0
TGME49_chrIII	496649	497626	978	10.6715	9.44196	781	Promoter (<=1kb)	424	496973	505300	8328	1	TGME49_252340	0
TGME49_chrIII	509033	509237	205	11.1704	9.93305	103	Promoter (<=1kb)	424	505294	509660	4367	2	TGME49_252350	423
TGME49_chrIII	511256	513050	1795	16.4418	15.128	271	Promoter (<=1kb)	424	512377	515416	3040	1	TGME49_252360	0
TGME49_chrIII	511256	513050	1795	4.10546	3.02846	507	Promoter (<=1kb)	424	512377	515416	3040	1	TGME49_252360	0
TGME49_chrIII	511256	513050	1795	142.607	140.555	1077	Promoter (<=1kb)	424	512377	515416	3040	1	TGME49_252360	0
TGME49_chrIII	511256	513050	1795	91.8651	90.0133	1315	Promoter (<=1kb)	424	512377	515416	3040	1	TGME49_252360	0
TGME49_chrIII	524195	525605	1411	40.6992	39.1491	314	Promoter (<=1kb)	424	515826	524635	8810	2	TGME49_252370	0
TGME49_chrIII	524195	525605	1411	32.6102	31.1255	649	Promoter (<=1kb)	424	515826	524635	8810	2	TGME49_252370	0
TGME49_chrIII	524195	525605	1411	38.4832	36.9509	1100	Promoter (<=1kb)	424	515826	524635	8810	2	TGME49_252370	0
TGME49_chrIII	541370	542916	1547	5.21294	4.10344	203	Promoter (<=1kb)	424	540086	542091	2006	2	TGME49_252390	0
TGME49_chrIII	541370	542916	1547	137.361	135.326	839	Promoter (<=1kb)	424	540086	542091	2006	2	TGME49_252390	0
TGME49_chrIII	541370	542916	1547	115.936	113.981	1071	Promoter (<=1kb)	424	540086	542091	2006	2	TGME49_252390	0
TGME49_chrIII	548240	548486	247	5.59565	4.47381	111	Exon (TGME49_252395-t26_1/TGME49_252395, exon 1 of 1)	424	543876	549447	5572	1	TGME49_252395	4364
TGME49_chrIII	556556	557218	663	59.0037	57.3285	306	Promoter (<=1kb)	424	550721	556775	6055	2	TGME49_252400	0
TGME49_chrIII	566864	568250	1387	4.56413	3.47216	111	Promoter (<=1kb)	424	567851	573263	5413	1	TGME49_252430	0
TGME49_chrIII	566864	568250	1387	745.542	742.414	773	Promoter (<=1kb)	424	567851	573263	5413	1	TGME49_252430	0
TGME49_chrIII	576777	577164	388	3.25101	2.20162	108	Promoter (<=1kb)	424	573666	576796	3131	2	TGME49_252440	0
TGME49_chrIII	576777	577164	388	3.72193	2.65572	309	Promoter (<=1kb)	424	573666	576796	3131	2	TGME49_252440	0
TGME49_chrIII	589055	589628	574	28.0968	26.652	139	Promoter (<=1kb)	424	589288	591773	2486	1	TGME49_252480	0
TGME49_chrIII	592442	592660	219	180.288	178.117	108	Promoter (2-3kb)	424	592388	594765	2378	2	TGME49_252490	2105
TGME49_chrIII	594295	595349	1055	127.665	125.666	515	Promoter (<=1kb)	424	592388	594765	2378	2	TGME49_252490	0
TGME49_chrIII	594295	595349	1055	55.295	53.6432	729	Promoter (<=1kb)	424	592388	594765	2378	2	TGME49_252490	0
TGME49_chrIII	598828	599292	465	125.911	123.917	141	Promoter (<=1kb)	424	596029	598858	2830	2	TGME49_252500	0
TGME49_chrIII	600875	601470	596	483.099	480.33	351	Promoter (2-3kb)	424	596029	598858	2830	2	TGME49_252500	-2017
TGME49_chrIII	609187	610064	878	59.7254	58.0459	307	Promoter (<=1kb)	424	600319	609196	8878	2	TGME49_252510	0
TGME49_chrIII	609187	610064	878	9.24822	8.04509	564	Promoter (<=1kb)	424	600319	609196	8878	2	TGME49_252510	0
TGME49_chrIII	609187	610064	878	4.4245	3.33839	843	Promoter (<=1kb)	424	600319	609196	8878	2	TGME49_252510	0
TGME49_chrIII	611759	613207	1449	187.01	184.821	291	Promoter (<=1kb)	424	612126	618002	5877	1	TGME49_252620	0
TGME49_chrIII	611759	613207	1449	98.0484	96.1681	953	Promoter (<=1kb)	424	612126	618002	5877	1	TGME49_252620	0
TGME49_chrIII	617881	618674	794	16.7766	15.4578	170	3' UTR	424	619157	622442	3286	2	TGME49_252630	3768
TGME49_chrIII	617881	618674	794	11.9631	10.7128	621	3' UTR	424	619157	622442	3286	2	TGME49_252630	3768
TGME49_chrIII	621606	623390	1785	7.5093	6.34213	97	Promoter (<=1kb)	424	619157	622442	3286	2	TGME49_252630	0
TGME49_chrIII	621606	623390	1785	76.3202	74.5459	776	Promoter (<=1kb)	424	619157	622442	3286	2	TGME49_252630	0
TGME49_chrIII	621606	623390	1785	111.836	109.897	1398	Promoter (<=1kb)	424	619157	622442	3286	2	TGME49_252630	0
TGME49_chrIII	627555	628106	552	73.1901	71.4326	344	Promoter (<=1kb)	424	622840	627740	4901	2	TGME49_252640	0
TGME49_chrIII	629477	629696	220	468.442	465.696	108	Promoter (1-2kb)	424	622840	627740	4901	2	TGME49_252640	-1737
TGME49_chrIII	635533	636871	1339	65.6008	63.8865	481	Promoter (<=1kb)	424	630603	635943	5341	2	TGME49_252850	0
TGME49_chrIII	635533	636871	1339	133.499	131.478	702	Promoter (<=1kb)	424	630603	635943	5341	2	TGME49_252850	0
TGME49_chrIII	638709	639331	623	6.28407	5.14588	98	Promoter (<=1kb)	424	637658	638928	1271	2	TGME49_252860	0
TGME49_chrIII	638709	639331	623	12.1118	10.86	511	Promoter (<=1kb)	424	637658	638928	1271	2	TGME49_252860	0
TGME49_chrIII	640727	641173	447	4.31694	3.23272	51	Promoter (<=1kb)	424	641158	647909	6752	1	TGME49_252870	0
TGME49_chrIII	640727	641173	447	18.2709	16.9334	340	Promoter (<=1kb)	424	641158	647909	6752	1	TGME49_252870	0
TGME49_chrIII	641371	641770	400	6.50028	5.35583	140	Promoter (<=1kb)	424	641158	647909	6752	1	TGME49_252870	213
TGME49_chrIII	659108	660503	1396	13.348	12.0772	176	Promoter (<=1kb)	424	647982	659508	11527	2	TGME49_252880	0
TGME49_chrIII	659108	660503	1396	315.932	313.46	491	Promoter (<=1kb)	424	647982	659508	11527	2	TGME49_252880	0
TGME49_chrIII	659108	660503	1396	52.9271	51.29	1102	Promoter (<=1kb)	424	647982	659508	11527	2	TGME49_252880	0
TGME49_chrIII	660989	661192	204	15.4268	14.1261	101	Promoter (<=1kb)	424	661298	664587	3290	1	TGME49_252890	-106
TGME49_chrIII	664667	664885	219	343.862	341.335	109	3' UTR	424	661298	664587	3290	1	TGME49_252890	3369
TGME49_chrIII	668948	670395	1448	15.1843	13.8878	123	Promoter (<=1kb)	424	669980	675997	6018	1	TGME49_253000	0
TGME49_chrIII	668948	670395	1448	62.3661	60.6713	481	Promoter (<=1kb)	424	669980	675997	6018	1	TGME49_253000	0
TGME49_chrIII	668948	670395	1448	85.1333	83.3136	945	Promoter (<=1kb)	424	669980	675997	6018	1	TGME49_253000	0
TGME49_chrIII	668948	670395	1448	7.46235	6.29581	1425	Promoter (<=1kb)	424	669980	675997	6018	1	TGME49_253000	0
TGME49_chrIII	676076	678574	2499	9.45785	8.2521	138	Promoter (<=1kb)	424	676528	676600	73	1	TGME49_253010	0
TGME49_chrIII	676076	678574	2499	48.8293	47.2198	479	Promoter (<=1kb)	424	676528	676600	73	1	TGME49_253010	0
TGME49_chrIII	676076	678574	2499	41.3556	39.8006	959	Promoter (<=1kb)	424	676528	676600	73	1	TGME49_253010	0
TGME49_chrIII	676076	678574	2499	48.6033	46.9961	1175	Promoter (<=1kb)	424	676528	676600	73	1	TGME49_253010	0
TGME49_chrIII	676076	678574	2499	56.5685	54.9086	1423	Promoter (<=1kb)	424	676528	676600	73	1	TGME49_253010	0
TGME49_chrIII	676076	678574	2499	18.1772	16.8405	1728	Promoter (<=1kb)	424	676528	676600	73	1	TGME49_253010	0
TGME49_chrIII	676076	678574	2499	49.9931	48.3767	2033	Promoter (<=1kb)	424	676528	676600	73	1	TGME49_253010	0
TGME49_chrIII	685710	687376	1667	105.699	103.786	294	Promoter (<=1kb)	424	679196	685939	6744	2	TGME49_253020	0
TGME49_chrIII	685710	687376	1667	42.655	41.0902	543	Promoter (<=1kb)	424	679196	685939	6744	2	TGME49_253020	0
TGME49_chrIII	685710	687376	1667	97.998	96.1185	858	Promoter (<=1kb)	424	679196	685939	6744	2	TGME49_253020	0
TGME49_chrIII	685710	687376	1667	73.4511	71.6925	1146	Promoter (<=1kb)	424	679196	685939	6744	2	TGME49_253020	0
TGME49_chrIII	709551	710262	712	98.8229	96.9392	259	Promoter (<=1kb)	424	702803	709725	6923	2	TGME49_253040	0
TGME49_chrIII	714976	715185	210	11.4467	10.2042	107	Promoter (<=1kb)	424	715174	721782	6609	1	TGME49_253070	0
TGME49_chrIII	730000	730376	377	5.59565	4.47381	131	Promoter (<=1kb)	424	726060	730574	4515	2	TGME49_253080	198
TGME49_chrIII	742324	743781	1458	46.3878	44.7954	154	Promoter (<=1kb)	424	739667	743208	3542	2	TGME49_253100	0
TGME49_chrIII	742324	743781	1458	23.983	22.5796	525	Promoter (<=1kb)	424	739667	743208	3542	2	TGME49_253100	0
TGME49_chrIII	742324	743781	1458	52.4142	50.7808	925	Promoter (<=1kb)	424	739667	743208	3542	2	TGME49_253100	0
TGME49_chrIII	749108	750114	1007	5.02566	3.91918	114	Exon (TGME49_253110.R2011/TGME49_253110, exon 7 of 7)	424	744856	751267	6412	1	TGME49_253110	4252
TGME49_chrIII	749108	750114	1007	7.79542	6.62159	553	Exon (TGME49_253110.R2011/TGME49_253110, exon 7 of 7)	424	744856	751267	6412	1	TGME49_253110	4252
TGME49_chrIII	749108	750114	1007	5.89067	4.76132	833	Exon (TGME49_253110.R2011/TGME49_253110, exon 7 of 7)	424	744856	751267	6412	1	TGME49_253110	4252
TGME49_chrIII	752960	753581	622	10.2921	9.06911	269	Exon (TGME49_253120.R2012/TGME49_253120, exon 16 of 18)	424	751766	761185	9420	2	TGME49_253120	7604
TGME49_chrIII	766732	767636	905	169.455	167.317	378	Promoter (<=1kb)	424	761989	767033	5045	2	TGME49_253130	0
TGME49_chrIII	766732	767636	905	22.7974	21.4063	696	Promoter (<=1kb)	424	761989	767033	5045	2	TGME49_253130	0
TGME49_chrIII	767803	768104	302	7.13542	5.97614	141	Promoter (<=1kb)	424	761989	767033	5045	2	TGME49_253130	-770
TGME49_chrIII	778018	779417	1400	3.72193	2.65572	101	Promoter (<=1kb)	424	771274	778594	7321	2	TGME49_253140	0
TGME49_chrIII	778018	779417	1400	37.5525	36.027	531	Promoter (<=1kb)	424	771274	778594	7321	2	TGME49_253140	0
TGME49_chrIII	778018	779417	1400	55.9177	54.262	758	Promoter (<=1kb)	424	771274	778594	7321	2	TGME49_253140	0
TGME49_chrIII	778018	779417	1400	59.8169	58.1369	945	Promoter (<=1kb)	424	771274	778594	7321	2	TGME49_253140	0
TGME49_chrIII	783142	783345	204	9.3384	8.13413	101	Promoter (2-3kb)	424	780818	792597	11780	1	TGME49_253150	2324
TGME49_chrIII	789271	789680	410	16.0798	14.7692	246	Exon (TGME49_253150.R2013/TGME49_253150, exon 15 of 18)	424	780818	792597	11780	1	TGME49_253150	8453
TGME49_chrIII	791473	791739	267	5.89067	4.76132	108	3' UTR	424	793486	799366	5881	2	TGME49_253160	7627
TGME49_chrIII	799073	799936	864	88.2995	86.4641	361	Promoter (<=1kb)	424	793486	799366	5881	2	TGME49_253160	0
TGME49_chrIII	799073	799936	864	4.22215	3.1396	851	Promoter (<=1kb)	424	793486	799366	5881	2	TGME49_253160	0
TGME49_chrIII	818701	820294	1594	579.416	576.515	583	Promoter (<=1kb)	424	819186	821432	2247	1	TGME49_500354	0
TGME49_chrIII	818701	820294	1594	373.407	370.825	942	Promoter (<=1kb)	424	819186	821432	2247	1	TGME49_500354	0
TGME49_chrIII	818701	820294	1594	11.5245	10.2812	1339	Promoter (<=1kb)	424	819186	821432	2247	1	TGME49_500354	0
TGME49_chrIII	820448	820658	211	15.3286	14.0288	97	Promoter (1-2kb)	424	819186	821432	2247	1	TGME49_500354	1262
TGME49_chrIII	825725	826966	1242	3.4548	2.4012	56	Promoter (<=1kb)	424	826741	839868	13128	1	TGME49_253290	0
TGME49_chrIII	825725	826966	1242	6.71919	5.57161	270	Promoter (<=1kb)	424	826741	839868	13128	1	TGME49_253290	0
TGME49_chrIII	825725	826966	1242	60.3437	58.6612	642	Promoter (<=1kb)	424	826741	839868	13128	1	TGME49_253290	0
TGME49_chrIII	825725	826966	1242	131.761	129.747	901	Promoter (<=1kb)	424	826741	839868	13128	1	TGME49_253290	0
TGME49_chrIII	840016	840609	594	140.482	138.436	231	Promoter (<=1kb)	424	840331	845159	4829	1	TGME49_253300	0
TGME49_chrIII	852447	852871	425	3.72193	2.65572	97	Promoter (<=1kb)	424	852501	857791	5291	1	TGME49_253320	0
TGME49_chrIII	852447	852871	425	9.55001	8.34058	323	Promoter (<=1kb)	424	852501	857791	5291	1	TGME49_253320	0
TGME49_chrIII	858403	859186	784	25.1989	23.7834	113	Promoter (1-2kb)	424	857863	860280	2418	2	TGME49_253330	1094
TGME49_chrIII	858403	859186	784	111.396	109.459	381	Promoter (1-2kb)	424	857863	860280	2418	2	TGME49_253330	1094
TGME49_chrIII	858403	859186	784	45.2011	43.6173	638	Promoter (1-2kb)	424	857863	860280	2418	2	TGME49_253330	1094
TGME49_chrIII	859836	860066	231	23.9153	22.5124	111	Promoter (<=1kb)	424	857863	860280	2418	2	TGME49_253330	214
TGME49_chrIII	860205	860647	443	88.1267	86.2927	184	Promoter (<=1kb)	424	857863	860280	2418	2	TGME49_253330	0
TGME49_chrIII	860808	862051	1244	108.868	106.942	296	Promoter (<=1kb)	424	861233	866916	5684	1	TGME49_500074	0
TGME49_chrIII	860808	862051	1244	125.611	123.619	526	Promoter (<=1kb)	424	861233	866916	5684	1	TGME49_500074	0
TGME49_chrIII	860808	862051	1244	47.6995	46.0979	761	Promoter (<=1kb)	424	861233	866916	5684	1	TGME49_500074	0
TGME49_chrIII	867212	867910	699	29.2029	27.748	318	Promoter (<=1kb)	424	867870	870613	2744	1	TGME49_500216	0
TGME49_chrIII	867212	867910	699	4.22215	3.1396	598	Promoter (<=1kb)	424	867870	870613	2744	1	TGME49_500216	0
TGME49_chrIII	868067	868422	356	3.96843	2.89397	260	Promoter (<=1kb)	424	867870	870613	2744	1	TGME49_500216	197
TGME49_chrIII	877030	878176	1147	31.9359	30.4585	318	Promoter (<=1kb)	424	871335	877235	5901	2	TGME49_253360	0
TGME49_chrIII	877030	878176	1147	3.00214	1.96606	961	Promoter (<=1kb)	424	871335	877235	5901	2	TGME49_253360	0
TGME49_chrIII	877030	878176	1147	2.51075	1.49487	1120	Promoter (<=1kb)	424	871335	877235	5901	2	TGME49_253360	0
TGME49_chrIII	878936	880464	1529	47.6569	46.0555	159	Promoter (<=1kb)	424	880008	903582	23575	1	TGME49_253370	0
TGME49_chrIII	878936	880464	1529	26.8081	25.3766	516	Promoter (<=1kb)	424	880008	903582	23575	1	TGME49_253370	0
TGME49_chrIII	878936	880464	1529	190.397	188.2	992	Promoter (<=1kb)	424	880008	903582	23575	1	TGME49_253370	0
TGME49_chrIII	878936	880464	1529	6.01647	4.88527	1420	Promoter (<=1kb)	424	880008	903582	23575	1	TGME49_253370	0
TGME49_chrIII	880614	880832	219	5.58341	4.46492	117	Promoter (<=1kb)	424	880008	903582	23575	1	TGME49_253370	606
TGME49_chrIII	904423	906940	2518	258.851	256.489	349	Promoter (<=1kb)	424	904923	917480	12558	1	TGME49_253380	0
TGME49_chrIII	904423	906940	2518	103.351	101.449	630	Promoter (<=1kb)	424	904923	917480	12558	1	TGME49_253380	0
TGME49_chrIII	904423	906940	2518	91.6682	89.8171	1061	Promoter (<=1kb)	424	904923	917480	12558	1	TGME49_253380	0
TGME49_chrIII	904423	906940	2518	89.1699	87.3304	1445	Promoter (<=1kb)	424	904923	917480	12558	1	TGME49_253380	0
TGME49_chrIII	904423	906940	2518	15.5919	14.2898	1725	Promoter (<=1kb)	424	904923	917480	12558	1	TGME49_253380	0
TGME49_chrIII	904423	906940	2518	201.266	199.039	2138	Promoter (<=1kb)	424	904923	917480	12558	1	TGME49_253380	0
TGME49_chrIII	904423	906940	2518	64.6634	62.9552	2394	Promoter (<=1kb)	424	904923	917480	12558	1	TGME49_253380	0
TGME49_chrIII	917793	918151	359	3.48275	2.42494	241	Promoter (1-2kb)	424	915540	919977	4438	2	TGME49_253390	1826
TGME49_chrIII	919828	920200	373	4.22215	3.1396	248	Promoter (<=1kb)	424	915540	919977	4438	2	TGME49_253390	0
TGME49_chrIII	929502	930421	920	91.5	89.6496	351	Promoter (<=1kb)	424	921133	930043	8911	2	TGME49_253400	0
TGME49_chrIII	929502	930421	920	90.6967	88.85	577	Promoter (<=1kb)	424	921133	930043	8911	2	TGME49_253400	0
TGME49_chrIII	940674	941095	422	18.8733	17.5268	281	Promoter (<=1kb)	424	935457	940709	5253	2	TGME49_253420	0
TGME49_chrIII	941877	943537	1661	3.51456	2.45609	99	Promoter (<=1kb)	424	943245	950713	7469	1	TGME49_253430	0
TGME49_chrIII	941877	943537	1661	18.6849	17.3419	460	Promoter (<=1kb)	424	943245	950713	7469	1	TGME49_253430	0
TGME49_chrIII	941877	943537	1661	84.4176	82.6014	835	Promoter (<=1kb)	424	943245	950713	7469	1	TGME49_253430	0
TGME49_chrIII	941877	943537	1661	488.58	485.803	1299	Promoter (<=1kb)	424	943245	950713	7469	1	TGME49_253430	0
TGME49_chrIII	951309	951688	380	10.6715	9.44196	209	Promoter (<=1kb)	424	951608	959322	7715	1	TGME49_500188	0
TGME49_chrIII	951794	952451	658	16.5304	15.2139	139	Promoter (<=1kb)	424	951608	959322	7715	1	TGME49_500188	186
TGME49_chrIII	951794	952451	658	2.60136	1.57883	380	Promoter (<=1kb)	424	951608	959322	7715	1	TGME49_500188	186
TGME49_chrIII	951794	952451	658	9.18744	7.98505	559	Promoter (<=1kb)	424	951608	959322	7715	1	TGME49_500188	186
TGME49_chrIII	959155	960636	1482	82.6192	80.813	272	Promoter (<=1kb)	424	960567	973590	13024	1	TGME49_253440	0
TGME49_chrIII	959155	960636	1482	1333.18	1329.3	1219	Promoter (<=1kb)	424	960567	973590	13024	1	TGME49_253440	0
TGME49_chrIII	974687	975908	1222	43.4891	41.9184	196	Promoter (<=1kb)	424	974007	975054	1048	2	TGME49_253460	0
TGME49_chrIII	974687	975908	1222	684.008	680.966	511	Promoter (<=1kb)	424	974007	975054	1048	2	TGME49_253460	0
TGME49_chrIII	981073	982240	1168	178.718	176.553	295	Promoter (<=1kb)	424	981992	991911	9920	1	TGME49_253490	0
TGME49_chrIII	981073	982240	1168	579.775	576.874	759	Promoter (<=1kb)	424	981992	991911	9920	1	TGME49_253490	0
TGME49_chrIII	998882	1000892	2011	5.75118	4.62697	136	Promoter (<=1kb)	424	999249	999320	72	1	TGME49_253505	0
TGME49_chrIII	998882	1000892	2011	26.4826	25.0534	382	Promoter (<=1kb)	424	999249	999320	72	1	TGME49_253505	0
TGME49_chrIII	998882	1000892	2011	69.2534	67.5178	658	Promoter (<=1kb)	424	999249	999320	72	1	TGME49_253505	0
TGME49_chrIII	998882	1000892	2011	424.818	422.147	1244	Promoter (<=1kb)	424	999249	999320	72	1	TGME49_253505	0
TGME49_chrIII	998882	1000892	2011	107.929	106.007	1476	Promoter (<=1kb)	424	999249	999320	72	1	TGME49_253505	0
TGME49_chrIII	1013829	1014408	580	8.13453	6.9534	107	Promoter (<=1kb)	424	1008292	1013854	5563	2	TGME49_253520	0
TGME49_chrIII	1013829	1014408	580	5.89067	4.76132	473	Promoter (<=1kb)	424	1008292	1013854	5563	2	TGME49_253520	0
TGME49_chrIII	1020243	1021405	1163	6.19224	5.05534	201	Promoter (<=1kb)	424	1017518	1021496	3979	2	TGME49_253540	91
TGME49_chrIII	1020243	1021405	1163	8.83062	7.63521	371	Promoter (<=1kb)	424	1017518	1021496	3979	2	TGME49_253540	91
TGME49_chrIII	1020243	1021405	1163	78.1381	76.3539	875	Promoter (<=1kb)	424	1017518	1021496	3979	2	TGME49_253540	91
TGME49_chrIII	1022039	1022255	217	7.13542	5.97614	95	Promoter (<=1kb)	424	1021621	1026747	5127	1	TGME49_253550	418
TGME49_chrIII	1034947	1036148	1202	12.2433	10.9879	170	Promoter (<=1kb)	424	1026570	1035718	9149	2	TGME49_253560	0
TGME49_chrIII	1034947	1036148	1202	41.6664	40.1084	858	Promoter (<=1kb)	424	1026570	1035718	9149	2	TGME49_253560	0
TGME49_chrIII	1044044	1045027	984	8.83062	7.63521	122	Promoter (2-3kb)	424	1041727	1048973	7247	1	TGME49_253580	2317
TGME49_chrIII	1044044	1045027	984	3.96843	2.89397	329	Promoter (2-3kb)	424	1041727	1048973	7247	1	TGME49_253580	2317
TGME49_chrIII	1044044	1045027	984	25.872	24.4503	680	Promoter (2-3kb)	424	1041727	1048973	7247	1	TGME49_253580	2317
TGME49_chrIII	1049245	1050620	1376	20.5938	19.228	392	Promoter (<=1kb)	424	1050533	1059747	9215	1	TGME49_253600	0
TGME49_chrIII	1049245	1050620	1376	38.5647	37.0306	1053	Promoter (<=1kb)	424	1050533	1059747	9215	1	TGME49_253600	0
TGME49_chrIII	1075165	1076111	947	18.1485	16.812	271	Promoter (<=1kb)	424	1060225	1075375	15151	2	TGME49_253615	0
TGME49_chrIII	1075165	1076111	947	31.2884	29.8164	512	Promoter (<=1kb)	424	1060225	1075375	15151	2	TGME49_253615	0
TGME49_chrIII	1075165	1076111	947	9.06257	7.86436	833	Promoter (<=1kb)	424	1060225	1075375	15151	2	TGME49_253615	0
TGME49_chrIII	1076474	1076844	371	10.5486	9.32275	166	Promoter (<=1kb)	424	1077557	1081978	4422	1	TGME49_253640	-713
TGME49_chrIII	1077054	1078063	1010	319.669	317.189	505	Promoter (<=1kb)	424	1077557	1081978	4422	1	TGME49_253640	0
TGME49_chrIII	1086991	1088544	1554	19.0424	17.6944	228	Promoter (<=1kb)	424	1082284	1087570	5287	2	TGME49_253650	0
TGME49_chrIII	1086991	1088544	1554	39.3222	37.7825	738	Promoter (<=1kb)	424	1082284	1087570	5287	2	TGME49_253650	0
TGME49_chrIII	1086991	1088544	1554	33.9177	32.4222	1254	Promoter (<=1kb)	424	1082284	1087570	5287	2	TGME49_253650	0
TGME49_chrIII	1097693	1097900	208	11.6295	10.3851	175	Promoter (<=1kb)	424	1098246	1100737	2492	1	TGME49_500140	-346
TGME49_chrIII	1098059	1098279	221	29.677	28.2193	121	Promoter (<=1kb)	424	1098246	1100737	2492	1	TGME49_500140	0
TGME49_chrIII	1100749	1102050	1302	8.12502	6.94683	90	Promoter (<=1kb)	424	1101467	1103516	2050	1	TGME49_253690	0
TGME49_chrIII	1100749	1102050	1302	729.931	726.827	610	Promoter (<=1kb)	424	1101467	1103516	2050	1	TGME49_253690	0
TGME49_chrIII	1100749	1102050	1302	230.838	228.543	919	Promoter (<=1kb)	424	1101467	1103516	2050	1	TGME49_253690	0
TGME49_chrIII	1112358	1112710	353	2.57682	1.55927	58	Promoter (<=1kb)	424	1103850	1113290	9441	2	TGME49_253700	580
TGME49_chrIII	1112358	1112710	353	2.40557	1.39233	243	Promoter (<=1kb)	424	1103850	1113290	9441	2	TGME49_253700	580
TGME49_chrIII	1112904	1114821	1918	156.821	154.723	319	Promoter (<=1kb)	424	1103850	1113290	9441	2	TGME49_253700	0
TGME49_chrIII	1112904	1114821	1918	91.6914	89.8402	558	Promoter (<=1kb)	424	1103850	1113290	9441	2	TGME49_253700	0
TGME49_chrIII	1112904	1114821	1918	21.6821	20.3043	1114	Promoter (<=1kb)	424	1103850	1113290	9441	2	TGME49_253700	0
TGME49_chrIII	1112904	1114821	1918	2.41984	1.40626	1372	Promoter (<=1kb)	424	1103850	1113290	9441	2	TGME49_253700	0
TGME49_chrIII	1112904	1114821	1918	14.7815	13.4888	1640	Promoter (<=1kb)	424	1103850	1113290	9441	2	TGME49_253700	0
TGME49_chrIII	1121402	1121640	239	3.01972	1.98326	52	Promoter (2-3kb)	424	1115276	1123819	8544	2	TGME49_253710	2179
TGME49_chrIII	1121752	1123035	1284	241.963	239.642	362	Promoter (<=1kb)	424	1115276	1123819	8544	2	TGME49_253710	784
TGME49_chrIII	1121752	1123035	1284	67.0608	65.3379	618	Promoter (<=1kb)	424	1115276	1123819	8544	2	TGME49_253710	784
TGME49_chrIII	1121752	1123035	1284	25.0611	23.6465	943	Promoter (<=1kb)	424	1115276	1123819	8544	2	TGME49_253710	784
TGME49_chrIII	1123777	1124000	224	3.84806	2.77948	94	Promoter (<=1kb)	424	1115276	1123819	8544	2	TGME49_253710	0
TGME49_chrIII	1136306	1136899	594	11.0564	9.82036	140	Promoter (<=1kb)	424	1124623	1136314	11692	2	TGME49_253730	0
TGME49_chrIII	1136306	1136899	594	10.6715	9.44196	444	Promoter (<=1kb)	424	1124623	1136314	11692	2	TGME49_253730	0
TGME49_chrIII	1174867	1175865	999	16.7523	15.4338	113	Promoter (<=1kb)	424	1145595	1175402	29808	2	TGME49_253750	0
TGME49_chrIII	1174867	1175865	999	560.867	557.991	614	Promoter (<=1kb)	424	1145595	1175402	29808	2	TGME49_253750	0
TGME49_chrIII	1177359	1178243	885	79.7804	77.9878	480	Promoter (<=1kb)	424	1178185	1180595	2411	1	TGME49_253755	0
TGME49_chrIII	1177359	1178243	885	137.231	135.197	735	Promoter (<=1kb)	424	1178185	1180595	2411	1	TGME49_253755	0
TGME49_chrIII	1193346	1194941	1596	60.5786	58.894	119	Promoter (<=1kb)	424	1188196	1193603	5408	2	TGME49_253780	0
TGME49_chrIII	1193346	1194941	1596	167.288	165.156	355	Promoter (<=1kb)	424	1188196	1193603	5408	2	TGME49_253780	0
TGME49_chrIII	1193346	1194941	1596	171.327	169.184	620	Promoter (<=1kb)	424	1188196	1193603	5408	2	TGME49_253780	0
TGME49_chrIII	1193346	1194941	1596	53.6595	52.0177	869	Promoter (<=1kb)	424	1188196	1193603	5408	2	TGME49_253780	0
TGME49_chrIII	1193346	1194941	1596	62.5946	60.8979	1232	Promoter (<=1kb)	424	1188196	1193603	5408	2	TGME49_253780	0
TGME49_chrIII	1193346	1194941	1596	64.2575	62.5512	1456	Promoter (<=1kb)	424	1188196	1193603	5408	2	TGME49_253780	0
TGME49_chrIII	1201021	1201932	912	33.0195	31.5324	300	Promoter (2-3kb)	424	1204932	1211695	6764	1	TGME49_253800	-3000
TGME49_chrIII	1201021	1201932	912	35.9816	34.4695	510	Promoter (2-3kb)	424	1204932	1211695	6764	1	TGME49_253800	-3000
TGME49_chrIII	1201021	1201932	912	40.9859	39.4342	740	Promoter (2-3kb)	424	1204932	1211695	6764	1	TGME49_253800	-3000
TGME49_chrIII	1204311	1205174	864	3.30917	2.25856	50	Promoter (<=1kb)	424	1204932	1211695	6764	1	TGME49_253800	0
TGME49_chrIII	1204311	1205174	864	46.5943	45.0008	303	Promoter (<=1kb)	424	1204932	1211695	6764	1	TGME49_253800	0
TGME49_chrIII	1204311	1205174	864	72.9406	71.1842	539	Promoter (<=1kb)	424	1204932	1211695	6764	1	TGME49_253800	0
TGME49_chrIII	1204311	1205174	864	53.5114	51.8703	722	Promoter (<=1kb)	424	1204932	1211695	6764	1	TGME49_253800	0
TGME49_chrIII	1219949	1220833	885	5.07533	3.96806	123	Promoter (<=1kb)	424	1211432	1220223	8792	2	TGME49_253810	0
TGME49_chrIII	1219949	1220833	885	151.26	149.18	373	Promoter (<=1kb)	424	1211432	1220223	8792	2	TGME49_253810	0
TGME49_chrIII	1221825	1222666	842	167.03	164.899	546	Promoter (<=1kb)	424	1222429	1224873	2445	1	TGME49_253820	0
TGME49_chrIII	1225260	1225670	411	25.7049	24.2843	286	Promoter (<=1kb)	424	1225462	1227609	2148	1	TGME49_253830	0
TGME49_chrIII	1243388	1244872	1485	248.379	246.042	475	Promoter (<=1kb)	424	1233043	1243787	10745	2	TGME49_253860	0
TGME49_chrIII	1243388	1244872	1485	68.7586	67.026	778	Promoter (<=1kb)	424	1233043	1243787	10745	2	TGME49_253860	0
TGME49_chrIII	1243388	1244872	1485	8.59884	7.40898	1358	Promoter (<=1kb)	424	1233043	1243787	10745	2	TGME49_253860	0
TGME49_chrIII	1245075	1245372	298	4.42537	3.33925	98	Promoter (1-2kb)	424	1233043	1243787	10745	2	TGME49_253860	-1288
TGME49_chrIII	1263324	1265744	2421	316.471	313.997	157	Promoter (<=1kb)	424	1245802	1263393	17592	2	TGME49_253870	0
TGME49_chrIII	1263324	1265744	2421	131.478	129.465	387	Promoter (<=1kb)	424	1245802	1263393	17592	2	TGME49_253870	0
TGME49_chrIII	1263324	1265744	2421	45.6016	44.0145	649	Promoter (<=1kb)	424	1245802	1263393	17592	2	TGME49_253870	0
TGME49_chrIII	1263324	1265744	2421	42.0123	40.4524	1036	Promoter (<=1kb)	424	1245802	1263393	17592	2	TGME49_253870	0
TGME49_chrIII	1263324	1265744	2421	80.6608	78.864	1414	Promoter (<=1kb)	424	1245802	1263393	17592	2	TGME49_253870	0
TGME49_chrIII	1263324	1265744	2421	180.416	178.245	1660	Promoter (<=1kb)	424	1245802	1263393	17592	2	TGME49_253870	0
TGME49_chrIII	1263324	1265744	2421	200.691	198.466	2102	Promoter (<=1kb)	424	1245802	1263393	17592	2	TGME49_253870	0
TGME49_chrIII	1292490	1292708	219	12.0014	10.7508	107	Promoter (<=1kb)	424	1272835	1293118	20284	2	TGME49_500302	410
TGME49_chrIII	1292838	1293758	921	430.361	427.68	384	Promoter (<=1kb)	424	1272835	1293118	20284	2	TGME49_500302	0
TGME49_chrIII	1292838	1293758	921	112.277	110.337	646	Promoter (<=1kb)	424	1272835	1293118	20284	2	TGME49_500302	0
TGME49_chrIII	1299279	1300681	1403	11.7872	10.5411	287	Promoter (<=1kb)	424	1295156	1299921	4766	2	TGME49_253910	0
TGME49_chrIII	1299279	1300681	1403	15.1139	13.8181	703	Promoter (<=1kb)	424	1295156	1299921	4766	2	TGME49_253910	0
TGME49_chrIII	1299279	1300681	1403	15.2593	13.9601	1143	Promoter (<=1kb)	424	1295156	1299921	4766	2	TGME49_253910	0
TGME49_chrIII	1303866	1304937	1072	10.751	9.52056	197	Promoter (<=1kb)	424	1304680	1351698	47019	1	TGME49_500025	0
TGME49_chrIII	1303866	1304937	1072	23.3032	21.9083	505	Promoter (<=1kb)	424	1304680	1351698	47019	1	TGME49_500025	0
TGME49_chrIII	1303866	1304937	1072	41.0412	39.488	724	Promoter (<=1kb)	424	1304680	1351698	47019	1	TGME49_500025	0
TGME49_chrIII	1303866	1304937	1072	16.7265	15.4082	934	Promoter (<=1kb)	424	1304680	1351698	47019	1	TGME49_500025	0
TGME49_chrIII	1305807	1306650	844	12.2343	10.9812	120	Promoter (1-2kb)	424	1304680	1351698	47019	1	TGME49_500025	1127
TGME49_chrIII	1305807	1306650	844	130.582	128.571	504	Promoter (1-2kb)	424	1304680	1351698	47019	1	TGME49_500025	1127
TGME49_chrIII	1314721	1315700	980	3.06679	2.02522	101	Exon (TGME49_500025.R28/TGME49_500025, exon 11 of 58)	424	1304680	1351698	47019	1	TGME49_500025	10041
TGME49_chrIII	1314721	1315700	980	9.82579	8.61318	440	Exon (TGME49_500025.R28/TGME49_500025, exon 11 of 58)	424	1304680	1351698	47019	1	TGME49_500025	10041
TGME49_chrIII	1314721	1315700	980	125.6	123.608	725	Exon (TGME49_500025.R28/TGME49_500025, exon 11 of 58)	424	1304680	1351698	47019	1	TGME49_500025	10041
TGME49_chrIII	1322178	1322397	220	396.228	393.604	108	Intron (TGME49_500025.R28/TGME49_500025, intron 19 of 57)	424	1304680	1351698	47019	1	TGME49_500025	17498
TGME49_chrIII	1364033	1365123	1091	46.1403	44.5491	274	Promoter (<=1kb)	424	1351704	1364549	12846	2	TGME49_253940	0
TGME49_chrIII	1364033	1365123	1091	281.748	279.34	601	Promoter (<=1kb)	424	1351704	1364549	12846	2	TGME49_253940	0
TGME49_chrIII	1364033	1365123	1091	6.19224	5.05534	949	Promoter (<=1kb)	424	1351704	1364549	12846	2	TGME49_253940	0
TGME49_chrIII	1374162	1374368	207	5.30729	4.19306	176	Promoter (<=1kb)	424	1369381	1374521	5141	2	TGME49_253960	153
TGME49_chrIII	1374548	1374835	288	4.48299	3.39241	127	Promoter (<=1kb)	424	1374693	1377653	2961	1	TGME49_253970	0
TGME49_chrIII	1378982	1380505	1524	205.943	203.705	602	Promoter (<=1kb)	424	1379581	1391252	11672	1	TGME49_253990	0
TGME49_chrIII	1378982	1380505	1524	72.0849	70.3332	845	Promoter (<=1kb)	424	1379581	1391252	11672	1	TGME49_253990	0
TGME49_chrIII	1395672	1396021	350	8.95199	7.75512	218	Promoter (<=1kb)	424	1391826	1396245	4420	2	TGME49_254000	224
TGME49_chrIII	1396175	1397409	1235	81.5182	79.7173	135	Promoter (<=1kb)	424	1391826	1396245	4420	2	TGME49_254000	0
TGME49_chrIII	1396175	1397409	1235	107.667	105.746	443	Promoter (<=1kb)	424	1391826	1396245	4420	2	TGME49_254000	0
TGME49_chrIII	1396175	1397409	1235	139.955	137.912	767	Promoter (<=1kb)	424	1391826	1396245	4420	2	TGME49_254000	0
TGME49_chrIII	1396175	1397409	1235	39.5743	38.0332	1033	Promoter (<=1kb)	424	1391826	1396245	4420	2	TGME49_254000	0
TGME49_chrIII	1408766	1408965	200	6.50028	5.35583	142	Exon (TGME49_254020.R2043/TGME49_254020, exon 13 of 17)	424	1406227	1416999	10773	2	TGME49_254020	8034
TGME49_chrIII	1409873	1410305	433	23.8256	22.4233	121	Exon (TGME49_254020.R2043/TGME49_254020, exon 11 of 17)	424	1406227	1416999	10773	2	TGME49_254020	6694
TGME49_chrIII	1416801	1417231	431	25.2203	23.8046	296	Promoter (<=1kb)	424	1406227	1416999	10773	2	TGME49_254020	0
TGME49_chrIII	1418721	1419524	804	26.4808	25.0517	160	Promoter (<=1kb)	424	1419497	1421147	1651	1	TGME49_254030	0
TGME49_chrIII	1418721	1419524	804	356.797	354.246	580	Promoter (<=1kb)	424	1419497	1421147	1651	1	TGME49_254030	0
TGME49_chrIII	1419666	1419894	229	7.47278	6.3061	114	Promoter (<=1kb)	424	1419497	1421147	1651	1	TGME49_254030	169
TGME49_chrIII	1427322	1428438	1117	78.8578	77.0707	321	Promoter (<=1kb)	424	1422844	1427804	4961	2	TGME49_254050	0
TGME49_chrIII	1427322	1428438	1117	460.991	458.259	578	Promoter (<=1kb)	424	1422844	1427804	4961	2	TGME49_254050	0
TGME49_chrIII	1427322	1428438	1117	45.446	43.8609	875	Promoter (<=1kb)	424	1422844	1427804	4961	2	TGME49_254050	0
TGME49_chrIII	1433190	1433703	514	82.952	81.1436	148	Promoter (<=1kb)	424	1431596	1433295	1700	2	TGME49_500149	0
TGME49_chrIII	1433190	1433703	514	43.346	41.776	359	Promoter (<=1kb)	424	1431596	1433295	1700	2	TGME49_500149	0
TGME49_chrIII	1433806	1434079	274	13.6505	12.3747	135	Promoter (<=1kb)	424	1434475	1437460	2986	1	TGME49_254070	-396
TGME49_chrIII	1434231	1434892	662	77.9991	76.2163	146	Promoter (<=1kb)	424	1434475	1437460	2986	1	TGME49_254070	0
TGME49_chrIII	1434231	1434892	662	11.8033	10.557	523	Promoter (<=1kb)	424	1434475	1437460	2986	1	TGME49_254070	0
TGME49_chrIII	1437513	1438552	1040	5.3409	4.22616	121	Promoter (<=1kb)	424	1438359	1441267	2909	1	TGME49_254080	0
TGME49_chrIII	1437513	1438552	1040	31.1007	29.6299	468	Promoter (<=1kb)	424	1438359	1441267	2909	1	TGME49_254080	0
TGME49_chrIII	1437513	1438552	1040	59.3587	57.6818	734	Promoter (<=1kb)	424	1438359	1441267	2909	1	TGME49_254080	0
TGME49_chrIII	1446828	1449384	2557	28.7766	27.3259	288	Promoter (<=1kb)	424	1441912	1447009	5098	2	TGME49_254090	0
TGME49_chrIII	1446828	1449384	2557	41.895	40.3356	1043	Promoter (<=1kb)	424	1441912	1447009	5098	2	TGME49_254090	0
TGME49_chrIII	1446828	1449384	2557	114.356	112.407	1269	Promoter (<=1kb)	424	1441912	1447009	5098	2	TGME49_254090	0
TGME49_chrIII	1446828	1449384	2557	33.4854	31.994	1621	Promoter (<=1kb)	424	1441912	1447009	5098	2	TGME49_254090	0
TGME49_chrIII	1446828	1449384	2557	8.60176	7.41187	2205	Promoter (<=1kb)	424	1441912	1447009	5098	2	TGME49_254090	0
TGME49_chrIII	1446828	1449384	2557	6.38202	5.24231	2446	Promoter (<=1kb)	424	1441912	1447009	5098	2	TGME49_254090	0
TGME49_chrIII	1456923	1458876	1954	3.13286	2.08991	98	Promoter (<=1kb)	424	1457767	1460643	2877	1	TGME49_254120	0
TGME49_chrIII	1456923	1458876	1954	4.58708	3.49472	361	Promoter (<=1kb)	424	1457767	1460643	2877	1	TGME49_254120	0
TGME49_chrIII	1456923	1458876	1954	19.6391	18.2845	781	Promoter (<=1kb)	424	1457767	1460643	2877	1	TGME49_254120	0
TGME49_chrIII	1456923	1458876	1954	240.601	238.282	1241	Promoter (<=1kb)	424	1457767	1460643	2877	1	TGME49_254120	0
TGME49_chrIII	1469192	1469789	598	3.96843	2.89397	117	Promoter (<=1kb)	424	1461130	1469560	8431	2	TGME49_254135	0
TGME49_chrIII	1469192	1469789	598	8.47963	7.29131	422	Promoter (<=1kb)	424	1461130	1469560	8431	2	TGME49_254135	0
TGME49_chrIII	1478451	1479947	1497	200.367	198.143	527	Promoter (<=1kb)	424	1473172	1478871	5700	2	TGME49_254150	0
TGME49_chrIII	1478451	1479947	1497	31.2146	29.7431	1074	Promoter (<=1kb)	424	1473172	1478871	5700	2	TGME49_254150	0
TGME49_chrIII	1504381	1504599	219	204.872	202.637	105	Intron (TGME49_254160.R2048/TGME49_254160, intron 22 of 22)	424	1504801	1511393	6593	2	TGME49_254180	6794
TGME49_chrIII	1510485	1510779	295	3.89972	2.83016	221	Promoter (<=1kb)	424	1504801	1511393	6593	2	TGME49_254180	614
TGME49_chrIII	1511352	1511613	262	2.97421	1.9388	83	Promoter (<=1kb)	424	1504801	1511393	6593	2	TGME49_254180	0
TGME49_chrIII	1511712	1511935	224	5.44649	4.3301	120	Promoter (<=1kb)	424	1511568	1518343	6776	1	TGME49_254190	144
TGME49_chrIII	1512712	1512922	211	6.50028	5.35583	173	Promoter (1-2kb)	424	1511568	1518343	6776	1	TGME49_254190	1144
TGME49_chrIII	1513233	1513432	200	3.48275	2.42494	185	Promoter (1-2kb)	424	1511568	1518343	6776	1	TGME49_254190	1665
TGME49_chrIII	1530565	1530783	219	74.3314	72.5672	107	Promoter (<=1kb)	424	1529734	1538230	8497	1	TGME49_254210	831
TGME49_chrIII	1546587	1547264	678	163.732	161.611	311	Promoter (<=1kb)	424	1538463	1546813	8351	2	TGME49_254220	0
TGME49_chrIII	1564338	1564903	566	18.3792	17.0388	160	Promoter (<=1kb)	424	1564464	1566937	2474	1	TGME49_254260	0
TGME49_chrIII	1564338	1564903	566	16.5304	15.2139	431	Promoter (<=1kb)	424	1564464	1566937	2474	1	TGME49_254260	0
TGME49_chrIII	1568534	1569291	758	16.5304	15.2139	220	Promoter (<=1kb)	424	1569124	1571616	2493	1	TGME49_254270	0
TGME49_chrIII	1568534	1569291	758	9.91826	8.70205	506	Promoter (<=1kb)	424	1569124	1571616	2493	1	TGME49_254270	0
TGME49_chrIII	1576823	1577906	1084	85.9216	84.098	362	Promoter (<=1kb)	424	1577312	1583780	6469	1	TGME49_254290	0
TGME49_chrIII	1576823	1577906	1084	17.9102	16.5757	812	Promoter (<=1kb)	424	1577312	1583780	6469	1	TGME49_254290	0
TGME49_chrIII	1585164	1585769	606	5.30729	4.19306	250	Promoter (<=1kb)	424	1585599	1597457	11859	1	TGME49_254300	0
TGME49_chrIII	1585164	1585769	606	5.30729	4.19306	485	Promoter (<=1kb)	424	1585599	1597457	11859	1	TGME49_254300	0
TGME49_chrIII	1585898	1586127	230	6.8147	5.66278	176	Promoter (<=1kb)	424	1585599	1597457	11859	1	TGME49_254300	299
TGME49_chrIII	1608024	1608223	200	4.75086	3.65226	35	Exon (TGME49_500384.R283/TGME49_500384, exon 3 of 5)	424	1598735	1611667	12933	1	TGME49_500384	9289
TGME49_chrIII	1610333	1610613	281	13.4772	12.203	140	Exon (TGME49_500384.R283/TGME49_500384, exon 5 of 5)	424	1612934	1618993	6060	2	TGME49_254330	8380
TGME49_chrIII	1618699	1620010	1312	43.7959	42.2222	168	Promoter (<=1kb)	424	1612934	1618993	6060	2	TGME49_254330	0
TGME49_chrIII	1618699	1620010	1312	175.672	173.515	552	Promoter (<=1kb)	424	1612934	1618993	6060	2	TGME49_254330	0
TGME49_chrIII	1618699	1620010	1312	65.4934	63.7795	796	Promoter (<=1kb)	424	1612934	1618993	6060	2	TGME49_254330	0
TGME49_chrIII	1627852	1628244	393	6.8147	5.66278	171	Exon (TGME49_500045.R346/TGME49_500045, exon 31 of 40)	424	1619381	1623213	3833	1	TGME49_254340	8471
TGME49_chrIII	1634875	1635098	224	2.8102	1.77853	93	Exon (TGME49_500045.R346/TGME49_500045, exon 16 of 40)	424	1623635	1642968	19334	2	TGME49_500045	7870
TGME49_chrIII	1636378	1636580	203	5.59565	4.47381	94	Exon (TGME49_500045.R346/TGME49_500045, exon 12 of 40)	424	1623635	1642968	19334	2	TGME49_500045	6388
TGME49_chrIII	1640428	1640627	200	4.48299	3.39241	95	Promoter (2-3kb)	424	1623635	1642968	19334	2	TGME49_500045	2341
TGME49_chrIII	1641170	1641369	200	7.46235	6.29581	104	Promoter (1-2kb)	424	1623635	1642968	19334	2	TGME49_500045	1599
TGME49_chrIII	1646733	1647135	403	5.41754	4.3016	100	Promoter (<=1kb)	424	1647871	1651582	3712	1	TGME49_254365	-736
TGME49_chrIII	1646733	1647135	403	2.78162	1.75486	308	Promoter (<=1kb)	424	1647871	1651582	3712	1	TGME49_254365	-736
TGME49_chrIII	1647272	1648273	1002	54.418	52.7715	304	Promoter (<=1kb)	424	1647871	1651582	3712	1	TGME49_254365	0
TGME49_chrIII	1647272	1648273	1002	108.858	106.932	519	Promoter (<=1kb)	424	1647871	1651582	3712	1	TGME49_254365	0
TGME49_chrIII	1649796	1650014	219	274.38	271.987	108	Promoter (1-2kb)	424	1647871	1651582	3712	1	TGME49_254365	1925
TGME49_chrIII	1652446	1653017	572	20.3864	19.0221	261	Promoter (<=1kb)	424	1654005	1693089	39085	1	TGME49_254370	-988
TGME49_chrIII	1694765	1695154	390	5.59565	4.47381	240	Promoter (<=1kb)	424	1695655	1700062	4408	1	TGME49_254380	-501
TGME49_chrIII	1695315	1695961	647	95.5477	93.6787	157	Promoter (<=1kb)	424	1695655	1700062	4408	1	TGME49_254380	0
TGME49_chrIII	1707512	1708607	1096	10.3153	9.09204	109	Promoter (1-2kb)	424	1699735	1709703	9969	2	TGME49_254390	1096
TGME49_chrIII	1707512	1708607	1096	195.615	193.403	708	Promoter (1-2kb)	424	1699735	1709703	9969	2	TGME49_254390	1096
TGME49_chrIII	1709427	1710096	670	70.9884	69.2435	146	Promoter (<=1kb)	424	1699735	1709703	9969	2	TGME49_254390	0
TGME49_chrIII	1709427	1710096	670	128.519	126.516	390	Promoter (<=1kb)	424	1699735	1709703	9969	2	TGME49_254390	0
TGME49_chrIII	1721695	1723012	1318	314.918	312.448	389	Promoter (<=1kb)	424	1714668	1721919	7252	2	TGME49_254410	0
TGME49_chrIII	1721695	1723012	1318	50.6971	49.0759	643	Promoter (<=1kb)	424	1714668	1721919	7252	2	TGME49_254410	0
TGME49_chrIII	1721695	1723012	1318	7.78149	6.61073	1132	Promoter (<=1kb)	424	1714668	1721919	7252	2	TGME49_254410	0
TGME49_chrIII	1723540	1723758	219	340.413	337.893	108	Promoter (1-2kb)	424	1722225	1734237	12013	1	TGME49_254420	1315
TGME49_chrIII	1734937	1735268	332	10.6715	9.44196	144	3' UTR	424	1735173	1738664	3492	2	TGME49_254430	3396
TGME49_chrIII	1735483	1736510	1028	43.5654	41.9929	205	Promoter (2-3kb)	424	1735173	1738664	3492	2	TGME49_254430	2154
TGME49_chrIII	1735483	1736510	1028	9.91826	8.70205	656	Promoter (2-3kb)	424	1735173	1738664	3492	2	TGME49_254430	2154
TGME49_chrIII	1742836	1744192	1357	4.82346	3.72363	94	Promoter (<=1kb)	424	1739976	1743315	3340	2	TGME49_254440	0
TGME49_chrIII	1742836	1744192	1357	171.181	169.038	545	Promoter (<=1kb)	424	1739976	1743315	3340	2	TGME49_254440	0
TGME49_chrIII	1742836	1744192	1357	19.5798	18.2257	1023	Promoter (<=1kb)	424	1739976	1743315	3340	2	TGME49_254440	0
TGME49_chrIII	1746000	1746860	861	118.843	116.876	358	Promoter (<=1kb)	424	1746910	1756798	9889	1	TGME49_254450	-50
TGME49_chrIII	1757407	1759132	1726	36.8796	35.3595	246	Promoter (<=1kb)	424	1755102	1757581	2480	2	TGME49_254460	0
TGME49_chrIII	1757407	1759132	1726	374.123	371.539	896	Promoter (<=1kb)	424	1755102	1757581	2480	2	TGME49_254460	0
TGME49_chrIII	1757407	1759132	1726	16.4249	15.1113	1484	Promoter (<=1kb)	424	1755102	1757581	2480	2	TGME49_254460	0
TGME49_chrIII	1768758	1769246	489	14.7565	13.464	186	Promoter (<=1kb)	424	1764737	1769247	4511	2	TGME49_254480	1
TGME49_chrIII	1771806	1772006	201	4.22215	3.1396	92	Promoter (<=1kb)	424	1769592	1771843	2252	2	TGME49_254485	0
TGME49_chrIII	1790351	1790798	448	23.3095	21.9128	115	Promoter (<=1kb)	424	1790816	1795244	4429	1	TGME49_254500	-18
TGME49_chrIII	1790351	1790798	448	12.2433	10.9879	311	Promoter (<=1kb)	424	1790816	1795244	4429	1	TGME49_254500	-18
TGME49_chrIII	1801448	1802134	687	166.587	164.457	345	Promoter (<=1kb)	424	1801858	1806057	4200	1	TGME49_254520	0
TGME49_chrIII	1801448	1802134	687	4.75086	3.65226	609	Promoter (<=1kb)	424	1801858	1806057	4200	1	TGME49_254520	0
TGME49_chrIII	1806970	1807214	245	21.7858	20.4056	123	Promoter (<=1kb)	424	1807257	1817101	9845	1	TGME49_254530	-43
TGME49_chrIII	1821945	1822715	771	22.7974	21.4063	244	Promoter (<=1kb)	424	1822321	1831060	8740	1	TGME49_254555	0
TGME49_chrIII	1821945	1822715	771	23.8256	22.4233	583	Promoter (<=1kb)	424	1822321	1831060	8740	1	TGME49_254555	0
TGME49_chrIII	1845288	1846191	904	30.8897	29.4202	606	Promoter (<=1kb)	424	1830670	1845632	14963	2	TGME49_254570	0
TGME49_chrIII	1849869	1850511	643	18.8492	17.5048	364	Promoter (<=1kb)	424	1846673	1850140	3468	2	TGME49_254580	0
TGME49_chrIII	1852755	1853569	815	48.5298	46.9229	288	Promoter (<=1kb)	424	1853818	1854051	234	1	TGME49_254600	-249
TGME49_chrIII	1852755	1853569	815	106.183	104.269	506	Promoter (<=1kb)	424	1853818	1854051	234	1	TGME49_254600	-249
TGME49_chrIII	1855749	1856134	386	3.56626	2.50677	96	Promoter (<=1kb)	424	1854897	1855817	921	2	TGME49_254603	0
TGME49_chrIII	1855749	1856134	386	14.8668	13.5733	270	Promoter (<=1kb)	424	1854897	1855817	921	2	TGME49_254603	0
TGME49_chrIII	1861525	1863501	1977	685.842	682.798	584	Promoter (<=1kb)	424	1860336	1861952	1617	2	TGME49_254620	0
TGME49_chrIII	1861525	1863501	1977	11.7132	10.4679	1085	Promoter (<=1kb)	424	1860336	1861952	1617	2	TGME49_254620	0
TGME49_chrIII	1861525	1863501	1977	14.5359	13.2475	1397	Promoter (<=1kb)	424	1860336	1861952	1617	2	TGME49_254620	0
TGME49_chrIII	1861525	1863501	1977	17.8488	16.5168	1632	Promoter (<=1kb)	424	1860336	1861952	1617	2	TGME49_254620	0
TGME49_chrIII	1872233	1872871	639	278.875	276.473	305	Promoter (<=1kb)	424	1867147	1872464	5318	2	TGME49_254630	0
TGME49_chrIII	1874489	1875536	1048	6.12398	4.99117	205	Promoter (<=1kb)	424	1873603	1875299	1697	2	TGME49_254640	0
TGME49_chrIII	1874489	1875536	1048	42.6728	41.1078	585	Promoter (<=1kb)	424	1873603	1875299	1697	2	TGME49_254640	0
TGME49_chrIII	1874489	1875536	1048	224.797	222.515	877	Promoter (<=1kb)	424	1873603	1875299	1697	2	TGME49_254640	0
TGME49_chrIII	1879142	1879613	472	161.646	159.533	320	Promoter (<=1kb)	424	1877394	1879332	1939	2	TGME49_254660	0
TGME49_chrIII	1882458	1883701	1244	10.6205	9.39383	122	Promoter (<=1kb)	424	1881917	1883244	1328	2	TGME49_254680	0
TGME49_chrIII	1882458	1883701	1244	210.808	208.559	645	Promoter (<=1kb)	424	1881917	1883244	1328	2	TGME49_254680	0
TGME49_chrIII	1882458	1883701	1244	571.177	568.287	898	Promoter (<=1kb)	424	1881917	1883244	1328	2	TGME49_254680	0
TGME49_chrIII	1891389	1891608	220	5.59565	4.47381	182	Promoter (<=1kb)	424	1888865	1891643	2779	2	TGME49_254700	35
TGME49_chrIII	1891728	1892157	430	18.3792	17.0388	143	Promoter (<=1kb)	424	1888865	1891643	2779	2	TGME49_254700	-85
TGME49_chrIII	1903595	1905524	1930	28.7357	27.2854	129	Promoter (<=1kb)	424	1892230	1904366	12137	2	TGME49_254710	0
TGME49_chrIII	1903595	1905524	1930	95.0788	93.2122	511	Promoter (<=1kb)	424	1892230	1904366	12137	2	TGME49_254710	0
TGME49_chrIII	1903595	1905524	1930	243.573	241.247	766	Promoter (<=1kb)	424	1892230	1904366	12137	2	TGME49_254710	0
TGME49_chrIII	1903595	1905524	1930	107.252	105.332	1235	Promoter (<=1kb)	424	1892230	1904366	12137	2	TGME49_254710	0
TGME49_chrIII	1903595	1905524	1930	79.5265	77.7357	1543	Promoter (<=1kb)	424	1892230	1904366	12137	2	TGME49_254710	0
TGME49_chrIII	1915501	1915780	280	3.25101	2.20162	113	Promoter (<=1kb)	424	1914622	1916117	1496	1	TGME49_254740	879
TGME49_chrIII	1921821	1922154	334	2.43411	1.42016	70	Promoter (1-2kb)	424	1920707	1923407	2701	2	TGME49_254760	1253
TGME49_chrIII	1925854	1926528	675	14.7608	13.4682	122	Promoter (<=1kb)	424	1924105	1926097	1993	2	TGME49_254770	0
TGME49_chrIII	1925854	1926528	675	73.0603	71.3034	527	Promoter (<=1kb)	424	1924105	1926097	1993	2	TGME49_254770	0
TGME49_chrIII	1935559	1936450	892	34.2373	32.74	290	Promoter (<=1kb)	424	1936353	1937784	1432	1	TGME49_254800	0
TGME49_chrIII	1935559	1936450	892	184.001	181.82	707	Promoter (<=1kb)	424	1936353	1937784	1432	1	TGME49_254800	0
TGME49_chrIII	1945079	1946369	1291	13.0608	11.7928	174	Promoter (<=1kb)	424	1938418	1945459	7042	2	TGME49_254810	0
TGME49_chrIII	1945079	1946369	1291	36.1419	34.6275	458	Promoter (<=1kb)	424	1938418	1945459	7042	2	TGME49_254810	0
TGME49_chrIII	1945079	1946369	1291	9.18744	7.98505	882	Promoter (<=1kb)	424	1938418	1945459	7042	2	TGME49_254810	0
TGME49_chrIII	1945079	1946369	1291	8.47963	7.29131	1128	Promoter (<=1kb)	424	1938418	1945459	7042	2	TGME49_254810	0
TGME49_chrIII	1957074	1957314	241	9.91826	8.70205	119	Promoter (<=1kb)	424	1950215	1957117	6903	2	TGME49_254830	0
TGME49_chrIII	1975195	1976192	998	6.19224	5.05534	98	Promoter (<=1kb)	424	1964864	1975594	10731	2	TGME49_254840	0
TGME49_chrIII	1975195	1976192	998	38.5647	37.0306	506	Promoter (<=1kb)	424	1964864	1975594	10731	2	TGME49_254840	0
TGME49_chrIII	1975195	1976192	998	11.4467	10.2042	760	Promoter (<=1kb)	424	1964864	1975594	10731	2	TGME49_254840	0
TGME49_chrIII	1993591	1994842	1252	9.3182	8.11418	109	Promoter (2-3kb)	424	1984226	1991477	7252	2	TGME49_254860	-2114
TGME49_chrIII	1993591	1994842	1252	263.458	261.087	722	Promoter (2-3kb)	424	1984226	1991477	7252	2	TGME49_254860	-2114
TGME49_chrIII	2001221	2002763	1543	55.6346	53.9802	151	Promoter (<=1kb)	424	1995722	2001901	6180	2	TGME49_254870	0
TGME49_chrIII	2001221	2002763	1543	229.088	226.796	784	Promoter (<=1kb)	424	1995722	2001901	6180	2	TGME49_254870	0
TGME49_chrIII	2001221	2002763	1543	168.101	165.967	1195	Promoter (<=1kb)	424	1995722	2001901	6180	2	TGME49_254870	0
TGME49_chrIII	2014892	2016947	2056	114.647	112.697	595	Promoter (<=1kb)	424	2011912	2016022	4111	2	TGME49_254890	0
TGME49_chrIII	2014892	2016947	2056	71.1624	69.4166	983	Promoter (<=1kb)	424	2011912	2016022	4111	2	TGME49_254890	0
TGME49_chrIII	2014892	2016947	2056	204.955	202.72	1250	Promoter (<=1kb)	424	2011912	2016022	4111	2	TGME49_254890	0
TGME49_chrIII	2014892	2016947	2056	85.998	84.1742	1520	Promoter (<=1kb)	424	2011912	2016022	4111	2	TGME49_254890	0
TGME49_chrIII	2014892	2016947	2056	104.499	102.592	1736	Promoter (<=1kb)	424	2011912	2016022	4111	2	TGME49_254890	0
TGME49_chrIII	2026214	2027745	1532	28.04	26.5971	497	Promoter (<=1kb)	424	2020396	2027896	7501	2	TGME49_254910	151
TGME49_chrIII	2026214	2027745	1532	43.0255	41.4573	698	Promoter (<=1kb)	424	2020396	2027896	7501	2	TGME49_254910	151
TGME49_chrIII	2026214	2027745	1532	123.922	121.936	945	Promoter (<=1kb)	424	2020396	2027896	7501	2	TGME49_254910	151
TGME49_chrIII	2026214	2027745	1532	539.67	536.821	1192	Promoter (<=1kb)	424	2020396	2027896	7501	2	TGME49_254910	151
TGME49_chrIII	2029346	2029603	258	26.5916	25.1617	121	Promoter (1-2kb)	424	2020396	2027896	7501	2	TGME49_254910	-1450
TGME49_chrIII	2032922	2033346	425	13.7781	12.501	131	Promoter (<=1kb)	424	2029688	2032975	3288	2	TGME49_254920	0
TGME49_chrIII	2035537	2036198	662	26.4659	25.0369	124	Promoter (<=1kb)	424	2035981	2044068	8088	1	TGME49_254930	0
TGME49_chrIII	2035537	2036198	662	38.5647	37.0306	334	Promoter (<=1kb)	424	2035981	2044068	8088	1	TGME49_254930	0
TGME49_chrIII	2045749	2047154	1406	8.4274	7.24248	154	Promoter (<=1kb)	424	2047151	2064385	17235	1	TGME49_254940	0
TGME49_chrIII	2045749	2047154	1406	20.4579	19.0931	336	Promoter (<=1kb)	424	2047151	2064385	17235	1	TGME49_254940	0
TGME49_chrIII	2045749	2047154	1406	25.9095	24.4875	618	Promoter (<=1kb)	424	2047151	2064385	17235	1	TGME49_254940	0
TGME49_chrIII	2045749	2047154	1406	812.402	809.187	1053	Promoter (<=1kb)	424	2047151	2064385	17235	1	TGME49_254940	0
TGME49_chrIII	2065924	2066164	241	21.7858	20.4056	113	Promoter (<=1kb)	424	2066101	2073094	6994	1	TGME49_254950	0
TGME49_chrIII	2079114	2079833	720	23.8214	22.4209	156	Promoter (<=1kb)	424	2073801	2079213	5413	2	TGME49_254960	0
TGME49_chrIII	2079114	2079833	720	26.0077	24.5834	328	Promoter (<=1kb)	424	2073801	2079213	5413	2	TGME49_254960	0
TGME49_chrIII	2080593	2080865	273	13.5005	12.2261	135	Promoter (1-2kb)	424	2082072	2086486	4415	1	TGME49_299270	-1207
TGME49_chrIII	2081322	2081521	200	4.23245	3.14973	96	Promoter (<=1kb)	424	2082072	2086486	4415	1	TGME49_299270	-551
TGME49_chrIII	2081657	2082512	856	49.2635	47.6519	155	Promoter (<=1kb)	424	2082072	2086486	4415	1	TGME49_299270	0
TGME49_chrIII	2081657	2082512	856	43.355	41.785	348	Promoter (<=1kb)	424	2082072	2086486	4415	1	TGME49_299270	0
TGME49_chrIII	2081657	2082512	856	6.53511	5.39017	753	Promoter (<=1kb)	424	2082072	2086486	4415	1	TGME49_299270	0
TGME49_chrIII	2096225	2097022	798	4.75086	3.65226	51	Promoter (<=1kb)	424	2091013	2096473	5461	2	TGME49_299250	0
TGME49_chrIII	2096225	2097022	798	67.1619	65.4385	326	Promoter (<=1kb)	424	2091013	2096473	5461	2	TGME49_299250	0
TGME49_chrIII	2101176	2101394	219	382.53	379.929	108	Promoter (2-3kb)	424	2103724	2108282	4559	1	TGME49_299230	-2330
TGME49_chrIII	2104416	2104634	219	92.4654	90.6106	108	Promoter (<=1kb)	424	2103724	2108282	4559	1	TGME49_299230	692
TGME49_chrIII	2105722	2105921	200	5.58516	4.46664	95	Promoter (1-2kb)	424	2103724	2108282	4559	1	TGME49_299230	1998
TGME49_chrIII	2113179	2114421	1243	27.3507	25.9139	246	Promoter (<=1kb)	424	2114021	2121087	7067	1	TGME49_299210	0
TGME49_chrIII	2113179	2114421	1243	57.0246	55.3615	551	Promoter (<=1kb)	424	2114021	2121087	7067	1	TGME49_299210	0
TGME49_chrIII	2113179	2114421	1243	71.7539	70.0045	746	Promoter (<=1kb)	424	2114021	2121087	7067	1	TGME49_299210	0
TGME49_chrIII	2113179	2114421	1243	5.69275	4.56942	1209	Promoter (<=1kb)	424	2114021	2121087	7067	1	TGME49_299210	0
TGME49_chrIII	2124760	2125987	1228	98.001	96.1209	496	Promoter (<=1kb)	424	2125572	2129344	3773	1	TGME49_299190	0
TGME49_chrIII	2124760	2125987	1228	132.359	130.342	906	Promoter (<=1kb)	424	2125572	2129344	3773	1	TGME49_299190	0
TGME49_chrIII	2142952	2143159	208	6.8147	5.66278	97	Promoter (<=1kb)	424	2143118	2145754	2637	1	TGME49_299160	0
TGME49_chrIII	2169922	2170570	649	8.47963	7.29131	119	Promoter (<=1kb)	424	2156868	2170014	13147	2	TGME49_299130	0
TGME49_chrIII	2169922	2170570	649	37.9541	36.4248	522	Promoter (<=1kb)	424	2156868	2170014	13147	2	TGME49_299130	0
TGME49_chrIII	2187980	2188834	855	124.374	122.386	341	Promoter (<=1kb)	424	2179817	2188209	8393	2	TGME49_299100	0
TGME49_chrIII	2190566	2191182	617	11.4467	10.2042	272	Promoter (<=1kb)	424	2191132	2204798	13667	1	TGME49_299080	0
TGME49_chrIII	2190566	2191182	617	13.4772	12.203	475	Promoter (<=1kb)	424	2191132	2204798	13667	1	TGME49_299080	0
TGME49_chrIII	2205720	2207210	1491	16.9857	15.6632	203	Promoter (<=1kb)	424	2206494	2211085	4592	1	TGME49_299070	0
TGME49_chrIII	2205720	2207210	1491	41.6664	40.1084	494	Promoter (<=1kb)	424	2206494	2211085	4592	1	TGME49_299070	0
TGME49_chrIII	2205720	2207210	1491	15.1928	13.8942	813	Promoter (<=1kb)	424	2206494	2211085	4592	1	TGME49_299070	0
TGME49_chrIII	2205720	2207210	1491	21.2862	19.9115	1141	Promoter (<=1kb)	424	2206494	2211085	4592	1	TGME49_299070	0
TGME49_chrIII	2213848	2214050	203	4.75086	3.65226	158	Promoter (<=1kb)	424	2214878	2222950	8073	1	TGME49_299060	-828
TGME49_chrIII	2214206	2214408	203	5.59565	4.47381	102	Promoter (<=1kb)	424	2214878	2222950	8073	1	TGME49_299060	-470
TGME49_chrIII	2214543	2215454	912	90.6967	88.85	150	Promoter (<=1kb)	424	2214878	2222950	8073	1	TGME49_299060	0
TGME49_chrIII	2214543	2215454	912	98.001	96.1209	376	Promoter (<=1kb)	424	2214878	2222950	8073	1	TGME49_299060	0
TGME49_chrIII	2214543	2215454	912	5.30729	4.19306	840	Promoter (<=1kb)	424	2214878	2222950	8073	1	TGME49_299060	0
TGME49_chrIII	2225938	2227064	1127	3.16262	2.11906	59	Promoter (<=1kb)	424	2223684	2226464	2781	2	TGME49_299050	0
TGME49_chrIII	2225938	2227064	1127	776.72	773.549	566	Promoter (<=1kb)	424	2223684	2226464	2781	2	TGME49_299050	0
TGME49_chrIII	2234543	2235899	1357	3.48275	2.42494	53	Promoter (<=1kb)	424	2227825	2235135	7311	2	TGME49_299040	0
TGME49_chrIII	2234543	2235899	1357	3.25101	2.20162	234	Promoter (<=1kb)	424	2227825	2235135	7311	2	TGME49_299040	0
TGME49_chrIII	2234543	2235899	1357	165.634	163.507	827	Promoter (<=1kb)	424	2227825	2235135	7311	2	TGME49_299040	0
TGME49_chrIII	2249598	2251023	1426	7.96169	6.78565	145	Promoter (<=1kb)	424	2241113	2250381	9269	2	TGME49_299020	0
TGME49_chrIII	2249598	2251023	1426	163.756	161.636	620	Promoter (<=1kb)	424	2241113	2250381	9269	2	TGME49_299020	0
TGME49_chrIII	2249598	2251023	1426	312.063	309.598	852	Promoter (<=1kb)	424	2241113	2250381	9269	2	TGME49_299020	0
TGME49_chrIII	2249598	2251023	1426	74.9845	73.2175	1286	Promoter (<=1kb)	424	2241113	2250381	9269	2	TGME49_299020	0
TGME49_chrIII	2279351	2280655	1305	603.745	600.806	551	Promoter (<=1kb)	424	2264938	2279837	14900	2	TGME49_299000	0
TGME49_chrIII	2279351	2280655	1305	334.927	332.418	803	Promoter (<=1kb)	424	2264938	2279837	14900	2	TGME49_299000	0
TGME49_chrIII	2291777	2292482	706	8.13453	6.9534	94	Promoter (<=1kb)	424	2285184	2292081	6898	2	TGME49_298980	0
TGME49_chrIII	2291777	2292482	706	89.0964	87.2572	369	Promoter (<=1kb)	424	2285184	2292081	6898	2	TGME49_298980	0
TGME49_chrIII	2298441	2299250	810	54.8328	53.1831	308	Promoter (<=1kb)	424	2299169	2301547	2379	1	TGME49_298960	0
TGME49_chrIII	2316147	2316391	245	21.2862	19.9115	115	Distal Intergenic	424	2299169	2301547	2379	1	TGME49_298960	16978
TGME49_chrIII	2316525	2317671	1147	5.89067	4.76132	366	Distal Intergenic	424	2299169	2301547	2379	1	TGME49_298960	17356
TGME49_chrIII	2316525	2317671	1147	20.7909	19.4217	838	Distal Intergenic	424	2299169	2301547	2379	1	TGME49_298960	17356
TGME49_chrIII	2331922	2332167	246	13.4772	12.203	121	Distal Intergenic	424	2299169	2301547	2379	1	TGME49_298960	32753
TGME49_chrIII	2359017	2359373	357	3.25101	2.20162	106	Distal Intergenic	424	2366610	2369190	2581	1	TGME49_298830	-7237
TGME49_chrIII	2359017	2359373	357	6.50028	5.35583	206	Distal Intergenic	424	2366610	2369190	2581	1	TGME49_298830	-7237
TGME49_chrIII	2359733	2359993	261	3.48275	2.42494	148	Distal Intergenic	424	2366610	2369190	2581	1	TGME49_298830	-6617
TGME49_chrIII	2360458	2360657	200	4.48299	3.39241	91	Distal Intergenic	424	2366610	2369190	2581	1	TGME49_298830	-5953
TGME49_chrIII	2368474	2369743	1270	173.633	171.483	174	Promoter (1-2kb)	424	2363787	2366787	3001	2	TGME49_298840	-1687
TGME49_chrIII	2368474	2369743	1270	44.9128	43.3306	504	Promoter (1-2kb)	424	2363787	2366787	3001	2	TGME49_298840	-1687
TGME49_chrIII	2368474	2369743	1270	416.625	413.967	849	Promoter (1-2kb)	424	2363787	2366787	3001	2	TGME49_298840	-1687
TGME49_chrIII	2368474	2369743	1270	89.88	88.0378	1118	Promoter (1-2kb)	424	2363787	2366787	3001	2	TGME49_298840	-1687
TGME49_chrIII	2381817	2382331	515	3.72193	2.65572	98	Distal Intergenic	424	2374285	2376806	2522	1	TGME49_298820	7532
TGME49_chrIII	2381817	2382331	515	13.4772	12.203	348	Distal Intergenic	424	2374285	2376806	2522	1	TGME49_298820	7532
TGME49_chrIII	2422480	2424522	2043	33.1684	31.6803	311	Distal Intergenic	424	2454193	2456760	2568	1	TGME49_321170	-29671
TGME49_chrIII	2422480	2424522	2043	29.8645	28.4042	685	Distal Intergenic	424	2454193	2456760	2568	1	TGME49_321170	-29671
TGME49_chrIII	2422480	2424522	2043	45.9791	44.3901	1137	Distal Intergenic	424	2454193	2456760	2568	1	TGME49_321170	-29671
TGME49_chrIII	2422480	2424522	2043	84.9507	83.1324	1350	Distal Intergenic	424	2454193	2456760	2568	1	TGME49_321170	-29671
TGME49_chrIII	2422480	2424522	2043	21.1954	19.8231	1745	Distal Intergenic	424	2454193	2456760	2568	1	TGME49_321170	-29671
TGME49_chrIII	2429338	2430438	1101	73.4918	71.733	318	Distal Intergenic	424	2454193	2456760	2568	1	TGME49_321170	-23755
TGME49_chrIII	2429338	2430438	1101	446.743	444.035	563	Distal Intergenic	424	2454193	2456760	2568	1	TGME49_321170	-23755
TGME49_chrIII	2436895	2437720	826	2.39342	1.38503	52	Distal Intergenic	424	2454193	2456760	2568	1	TGME49_321170	-16473
TGME49_chrIII	2436895	2437720	826	31.0054	29.5352	518	Distal Intergenic	424	2454193	2456760	2568	1	TGME49_321170	-16473
TGME49_chrIII	2453567	2454638	1072	482.106	479.339	511	Promoter (<=1kb)	424	2454193	2456760	2568	1	TGME49_321170	0
TGME49_chrIII	2453567	2454638	1072	9.77151	8.55954	943	Promoter (<=1kb)	424	2454193	2456760	2568	1	TGME49_321170	0
TGME49_chrIII	2514309	2514900	592	18.3792	17.0388	142	Distal Intergenic	424	2454193	2456760	2568	1	TGME49_321170	60116
TGME49_chrIII	2514309	2514900	592	22.7974	21.4063	379	Distal Intergenic	424	2454193	2456760	2568	1	TGME49_321170	60116
TGME49_chrIII	2525304	2525773	470	3.02679	1.98607	99	Distal Intergenic	424	2454193	2456760	2568	1	TGME49_321170	71111
TGME49_chrIII	2525304	2525773	470	5.30729	4.19306	339	Distal Intergenic	424	2454193	2456760	2568	1	TGME49_321170	71111
TGME49_chrIII	2529669	2530027	359	5.30729	4.19306	258	Distal Intergenic	424	2454193	2456760	2568	1	TGME49_321170	75476
TGME49_chrIII	2531446	2531741	296	20.2999	18.9363	142	Distal Intergenic	424	2454193	2456760	2568	1	TGME49_321170	77253
TGME49_chrIV	64067	64463	397	2.60136	1.57883	78	Distal Intergenic	425	50884	52717	1834	2	TGME49_320780	-11350
TGME49_chrIV	76587	78479	1893	15.9506	14.6432	113	Promoter (<=1kb)	425	75529	77001	1473	2	TGME49_320770	0
TGME49_chrIV	76587	78479	1893	178.664	176.499	536	Promoter (<=1kb)	425	75529	77001	1473	2	TGME49_320770	0
TGME49_chrIV	76587	78479	1893	72.6409	70.8867	744	Promoter (<=1kb)	425	75529	77001	1473	2	TGME49_320770	0
TGME49_chrIV	76587	78479	1893	77.3655	75.5862	982	Promoter (<=1kb)	425	75529	77001	1473	2	TGME49_320770	0
TGME49_chrIV	76587	78479	1893	13.3438	12.073	1455	Promoter (<=1kb)	425	75529	77001	1473	2	TGME49_320770	0
TGME49_chrIV	76587	78479	1893	5.94086	4.8108	1763	Promoter (<=1kb)	425	75529	77001	1473	2	TGME49_320770	0
TGME49_chrIV	84716	85960	1245	45.492	43.9055	487	Distal Intergenic	425	75529	77001	1473	2	TGME49_320770	-7715
TGME49_chrIV	84716	85960	1245	19.3307	17.9786	1082	Distal Intergenic	425	75529	77001	1473	2	TGME49_320770	-7715
TGME49_chrIV	96067	96763	697	36.7426	35.2234	211	Promoter (<=1kb)	425	89265	96139	6875	2	TGME49_320760	0
TGME49_chrIV	102775	103568	794	6.50028	5.35583	145	Promoter (<=1kb)	425	103329	107472	4144	1	TGME49_320740	0
TGME49_chrIV	102775	103568	794	10.6715	9.44196	709	Promoter (<=1kb)	425	103329	107472	4144	1	TGME49_320740	0
TGME49_chrIV	111564	111969	406	28.6786	27.2286	278	Promoter (2-3kb)	425	114554	116338	1785	1	TGME49_320720	-2585
TGME49_chrIV	113420	114977	1558	48.5806	46.9735	428	Promoter (<=1kb)	425	114554	116338	1785	1	TGME49_320720	0
TGME49_chrIV	113420	114977	1558	48.4202	46.8139	612	Promoter (<=1kb)	425	114554	116338	1785	1	TGME49_320720	0
TGME49_chrIV	113420	114977	1558	41.9052	40.3458	964	Promoter (<=1kb)	425	114554	116338	1785	1	TGME49_320720	0
TGME49_chrIV	113420	114977	1558	22.3	20.9142	1403	Promoter (<=1kb)	425	114554	116338	1785	1	TGME49_320720	0
TGME49_chrIV	132539	133567	1029	78.2829	76.4981	487	Promoter (<=1kb)	425	130940	133193	2254	2	TGME49_320700	0
TGME49_chrIV	132539	133567	1029	60.6648	58.9798	697	Promoter (<=1kb)	425	130940	133193	2254	2	TGME49_320700	0
TGME49_chrIV	137656	139478	1823	63.6204	61.9179	143	Promoter (<=1kb)	425	133659	137722	4064	2	TGME49_320690	0
TGME49_chrIV	137656	139478	1823	16.752	15.4334	521	Promoter (<=1kb)	425	133659	137722	4064	2	TGME49_320690	0
TGME49_chrIV	137656	139478	1823	39.5662	38.0252	1076	Promoter (<=1kb)	425	133659	137722	4064	2	TGME49_320690	0
TGME49_chrIV	137656	139478	1823	56.2111	54.554	1403	Promoter (<=1kb)	425	133659	137722	4064	2	TGME49_320690	0
TGME49_chrIV	137656	139478	1823	117.013	115.054	1594	Promoter (<=1kb)	425	133659	137722	4064	2	TGME49_320690	0
TGME49_chrIV	139708	140043	336	10.0785	8.86045	148	Promoter (1-2kb)	425	137960	147192	9233	1	TGME49_320680	1748
TGME49_chrIV	140171	140426	256	8.28729	7.10416	143	Promoter (2-3kb)	425	137960	147192	9233	1	TGME49_320680	2211
TGME49_chrIV	147597	148385	789	57.6026	55.9359	291	Promoter (<=1kb)	425	148008	166316	18309	1	TGME49_320670	0
TGME49_chrIV	147597	148385	789	15.1928	13.8942	543	Promoter (<=1kb)	425	148008	166316	18309	1	TGME49_320670	0
TGME49_chrIV	186132	187580	1449	46.6113	45.0177	305	Promoter (<=1kb)	425	186533	194496	7964	1	TGME49_320630	0
TGME49_chrIV	186132	187580	1449	225.859	223.575	722	Promoter (<=1kb)	425	186533	194496	7964	1	TGME49_320630	0
TGME49_chrIV	186132	187580	1449	379.957	377.361	936	Promoter (<=1kb)	425	186533	194496	7964	1	TGME49_320630	0
TGME49_chrIV	195035	196004	970	11.0564	9.82036	131	Promoter (<=1kb)	425	195595	203048	7454	1	TGME49_320620	0
TGME49_chrIV	195035	196004	970	6.19224	5.05534	493	Promoter (<=1kb)	425	195595	203048	7454	1	TGME49_320620	0
TGME49_chrIV	195035	196004	970	11.0564	9.82036	814	Promoter (<=1kb)	425	195595	203048	7454	1	TGME49_320620	0
TGME49_chrIV	208748	209961	1214	1344.93	1341.04	595	Promoter (<=1kb)	425	209516	211608	2093	1	TGME49_320600	0
TGME49_chrIV	208748	209961	1214	5.31724	4.20285	1107	Promoter (<=1kb)	425	209516	211608	2093	1	TGME49_320600	0
TGME49_chrIV	233108	234113	1006	82.7815	80.9739	483	Promoter (<=1kb)	425	233503	250391	16889	1	TGME49_320588	0
TGME49_chrIV	233108	234113	1006	13.0608	11.7928	832	Promoter (<=1kb)	425	233503	250391	16889	1	TGME49_320588	0
TGME49_chrIV	251478	252319	842	24.8699	23.4567	235	Promoter (<=1kb)	425	249752	251532	1781	2	TGME49_320580	0
TGME49_chrIV	251478	252319	842	118.262	116.297	539	Promoter (<=1kb)	425	249752	251532	1781	2	TGME49_320580	0
TGME49_chrIV	252426	252625	200	5.59565	4.47381	97	Promoter (<=1kb)	425	252062	258856	6795	1	TGME49_320570	364
TGME49_chrIV	260627	260878	252	4.48299	3.39241	151	Promoter (<=1kb)	425	259887	261101	1215	2	TGME49_320560	223
TGME49_chrIV	261977	263320	1344	6.19224	5.05534	151	Promoter (<=1kb)	425	262922	276892	13971	1	TGME49_320550	0
TGME49_chrIV	261977	263320	1344	22.7974	21.4063	441	Promoter (<=1kb)	425	262922	276892	13971	1	TGME49_320550	0
TGME49_chrIV	261977	263320	1344	27.0057	25.5714	872	Promoter (<=1kb)	425	262922	276892	13971	1	TGME49_320550	0
TGME49_chrIV	263457	263697	241	3.96843	2.89397	121	Promoter (<=1kb)	425	262922	276892	13971	1	TGME49_320550	535
TGME49_chrIV	263457	263697	241	5.59565	4.47381	223	Promoter (<=1kb)	425	262922	276892	13971	1	TGME49_320550	535
TGME49_chrIV	283645	285132	1488	6.8147	5.66278	113	Promoter (<=1kb)	425	281267	284295	3029	2	TGME49_320525	0
TGME49_chrIV	283645	285132	1488	145.053	142.992	715	Promoter (<=1kb)	425	281267	284295	3029	2	TGME49_320525	0
TGME49_chrIV	283645	285132	1488	158.063	155.961	976	Promoter (<=1kb)	425	281267	284295	3029	2	TGME49_320525	0
TGME49_chrIV	295925	296193	269	6.50028	5.35583	139	Promoter (<=1kb)	425	295022	305056	10035	1	TGME49_320500	903
TGME49_chrIV	311452	311705	254	2.88321	1.84988	224	Promoter (<=1kb)	425	305783	312289	6507	2	TGME49_320490	584
TGME49_chrIV	311842	313576	1735	53.0792	51.4414	325	Promoter (<=1kb)	425	305783	312289	6507	2	TGME49_320490	0
TGME49_chrIV	311842	313576	1735	304.669	302.219	573	Promoter (<=1kb)	425	305783	312289	6507	2	TGME49_320490	0
TGME49_chrIV	311842	313576	1735	366.758	364.188	1094	Promoter (<=1kb)	425	305783	312289	6507	2	TGME49_320490	0
TGME49_chrIV	311842	313576	1735	142.26	140.209	1402	Promoter (<=1kb)	425	305783	312289	6507	2	TGME49_320490	0
TGME49_chrIV	319569	320400	832	74.3314	72.5672	221	Promoter (<=1kb)	425	320161	322530	2370	1	TGME49_320470	0
TGME49_chrIV	319569	320400	832	8.83062	7.63521	713	Promoter (<=1kb)	425	320161	322530	2370	1	TGME49_320470	0
TGME49_chrIV	339022	339910	889	9.91826	8.70205	98	Promoter (<=1kb)	425	323178	339479	16302	2	TGME49_320460	0
TGME49_chrIV	339022	339910	889	70.5834	68.8403	515	Promoter (<=1kb)	425	323178	339479	16302	2	TGME49_320460	0
TGME49_chrIV	339022	339910	889	18.3792	17.0388	751	Promoter (<=1kb)	425	323178	339479	16302	2	TGME49_320460	0
TGME49_chrIV	346397	346937	541	147.814	145.745	129	Promoter (<=1kb)	425	342046	346516	4471	2	TGME49_320450	0
TGME49_chrIV	346397	346937	541	3.72193	2.65572	438	Promoter (<=1kb)	425	342046	346516	4471	2	TGME49_320450	0
TGME49_chrIV	364816	365605	790	25.93	24.5063	285	Promoter (<=1kb)	425	365218	375424	10207	1	TGME49_320430	0
TGME49_chrIV	364816	365605	790	8.13453	6.9534	543	Promoter (<=1kb)	425	365218	375424	10207	1	TGME49_320430	0
TGME49_chrIV	393863	394904	1042	65.4379	63.7242	323	Promoter (<=1kb)	425	378978	394089	15112	2	TGME49_320300	0
TGME49_chrIV	393863	394904	1042	47.6009	45.9998	787	Promoter (<=1kb)	425	378978	394089	15112	2	TGME49_320300	0
TGME49_chrIV	398687	398886	200	6.39562	5.25573	103	Promoter (2-3kb)	425	395962	398504	2543	1	TGME49_320290	2725
TGME49_chrIV	401639	401841	203	7.46235	6.29581	99	Promoter (<=1kb)	425	398791	401733	2943	2	TGME49_320280	0
TGME49_chrIV	402786	403015	230	18.3792	17.0388	113	Promoter (<=1kb)	425	402054	407660	5607	1	TGME49_320270	732
TGME49_chrIV	413797	414594	798	79.4211	77.6308	134	Promoter (1-2kb)	425	407776	415727	7952	2	TGME49_320260	1133
TGME49_chrIV	413797	414594	798	18.6863	17.3433	424	Promoter (1-2kb)	425	407776	415727	7952	2	TGME49_320260	1133
TGME49_chrIV	413797	414594	798	3.64045	2.57947	750	Promoter (1-2kb)	425	407776	415727	7952	2	TGME49_320260	1133
TGME49_chrIV	415518	416655	1138	23.5859	22.1872	141	Promoter (<=1kb)	425	407776	415727	7952	2	TGME49_320260	0
TGME49_chrIV	415518	416655	1138	319.278	316.799	411	Promoter (<=1kb)	425	407776	415727	7952	2	TGME49_320260	0
TGME49_chrIV	415518	416655	1138	139.214	137.173	649	Promoter (<=1kb)	425	407776	415727	7952	2	TGME49_320260	0
TGME49_chrIV	415518	416655	1138	71.011	69.266	855	Promoter (<=1kb)	425	407776	415727	7952	2	TGME49_320260	0
TGME49_chrIV	419208	420100	893	119.422	117.453	567	Promoter (<=1kb)	425	418400	419578	1179	2	TGME49_320250	0
TGME49_chrIV	422866	423300	435	55.5407	53.8867	143	Promoter (<=1kb)	425	421151	424148	2998	2	TGME49_320240	848
TGME49_chrIV	425037	425890	854	47.0968	45.4995	130	Promoter (<=1kb)	425	424226	425680	1455	2	TGME49_320230	0
TGME49_chrIV	425037	425890	854	26.6616	25.2312	411	Promoter (<=1kb)	425	424226	425680	1455	2	TGME49_320230	0
TGME49_chrIV	425037	425890	854	35.4642	33.9567	725	Promoter (<=1kb)	425	424226	425680	1455	2	TGME49_320230	0
TGME49_chrIV	426281	426483	203	9.18768	7.98529	103	Promoter (<=1kb)	425	424226	425680	1455	2	TGME49_320230	-601
TGME49_chrIV	430936	431154	219	4.12907	3.05165	108	Promoter (<=1kb)	425	427034	431735	4702	2	TGME49_320220	581
TGME49_chrIV	431271	432300	1030	905.811	902.466	623	Promoter (<=1kb)	425	427034	431735	4702	2	TGME49_320220	0
TGME49_chrIV	439216	439461	246	6.74187	5.59397	168	Promoter (1-2kb)	425	437984	440770	2787	2	TGME49_320200	1309
TGME49_chrIV	439577	441051	1475	16.1352	14.8242	138	Promoter (<=1kb)	425	437984	440770	2787	2	TGME49_320200	0
TGME49_chrIV	439577	441051	1475	67.2605	65.5366	554	Promoter (<=1kb)	425	437984	440770	2787	2	TGME49_320200	0
TGME49_chrIV	439577	441051	1475	110.135	108.204	961	Promoter (<=1kb)	425	437984	440770	2787	2	TGME49_320200	0
TGME49_chrIV	441158	441385	228	12.0307	10.7797	115	Promoter (<=1kb)	425	437984	440770	2787	2	TGME49_320200	-388
TGME49_chrIV	446603	447297	695	4.73838	3.64342	105	Promoter (<=1kb)	425	445608	447054	1447	2	TGME49_320180	0
TGME49_chrIV	446603	447297	695	172.357	170.21	554	Promoter (<=1kb)	425	445608	447054	1447	2	TGME49_320180	0
TGME49_chrIV	448759	448968	210	3.37447	2.32251	121	Promoter (<=1kb)	425	448508	449179	672	2	TGME49_500279	211
TGME49_chrIV	452423	452937	515	22.0675	20.6851	131	Promoter (<=1kb)	425	451106	452698	1593	2	TGME49_320170	0
TGME49_chrIV	452423	452937	515	90.7836	88.9366	370	Promoter (<=1kb)	425	451106	452698	1593	2	TGME49_320170	0
TGME49_chrIV	455441	456226	786	19.8131	18.4553	252	Promoter (<=1kb)	425	455839	464303	8465	1	TGME49_320160	0
TGME49_chrIV	455441	456226	786	5.30729	4.19306	634	Promoter (<=1kb)	425	455839	464303	8465	1	TGME49_320160	0
TGME49_chrIV	472530	474041	1512	32.0323	30.5528	411	Promoter (<=1kb)	425	464394	473129	8736	2	TGME49_320150	0
TGME49_chrIV	472530	474041	1512	64.7127	63.0033	723	Promoter (<=1kb)	425	464394	473129	8736	2	TGME49_320150	0
TGME49_chrIV	472530	474041	1512	69.101	67.3661	880	Promoter (<=1kb)	425	464394	473129	8736	2	TGME49_320150	0
TGME49_chrIV	472530	474041	1512	12.1458	10.8936	1355	Promoter (<=1kb)	425	464394	473129	8736	2	TGME49_320150	0
TGME49_chrIV	478937	479621	685	183.438	181.259	154	Promoter (<=1kb)	425	476118	479016	2899	2	TGME49_320140	0
TGME49_chrIV	482952	483368	417	19.3307	17.9786	264	Promoter (<=1kb)	425	480083	483146	3064	2	TGME49_320130	0
TGME49_chrIV	491036	491240	205	9.1988	7.99627	98	Promoter (<=1kb)	425	486028	492044	6017	2	TGME49_320110	804
TGME49_chrIV	491570	492447	878	85.9702	84.1464	352	Promoter (<=1kb)	425	486028	492044	6017	2	TGME49_320110	0
TGME49_chrIV	491570	492447	878	140.84	138.794	564	Promoter (<=1kb)	425	486028	492044	6017	2	TGME49_320110	0
TGME49_chrIV	496812	498226	1415	682.375	679.335	397	Promoter (<=1kb)	425	497388	509584	12197	1	TGME49_320100	0
TGME49_chrIV	496812	498226	1415	118.378	116.413	655	Promoter (<=1kb)	425	497388	509584	12197	1	TGME49_320100	0
TGME49_chrIV	496812	498226	1415	180.143	177.973	899	Promoter (<=1kb)	425	497388	509584	12197	1	TGME49_320100	0
TGME49_chrIV	496812	498226	1415	22.2672	20.8833	1286	Promoter (<=1kb)	425	497388	509584	12197	1	TGME49_320100	0
TGME49_chrIV	511312	512521	1210	210.194	207.946	352	Promoter (<=1kb)	425	512111	522344	10234	1	TGME49_320090	0
TGME49_chrIV	511312	512521	1210	498.588	495.795	565	Promoter (<=1kb)	425	512111	522344	10234	1	TGME49_320090	0
TGME49_chrIV	511312	512521	1210	220.959	218.686	849	Promoter (<=1kb)	425	512111	522344	10234	1	TGME49_320090	0
TGME49_chrIV	511312	512521	1210	50.0554	48.4387	1077	Promoter (<=1kb)	425	512111	522344	10234	1	TGME49_320090	0
TGME49_chrIV	517128	517750	623	87.2117	85.3821	360	3' UTR	425	522657	539001	16345	1	TGME49_320080	-4907
TGME49_chrIV	517890	518678	789	62.0088	60.3158	173	3' UTR	425	522657	539001	16345	1	TGME49_320080	-3979
TGME49_chrIV	517890	518678	789	79.7723	77.9797	413	3' UTR	425	522657	539001	16345	1	TGME49_320080	-3979
TGME49_chrIV	517890	518678	789	161.901	159.787	635	3' UTR	425	522657	539001	16345	1	TGME49_320080	-3979
TGME49_chrIV	522142	523126	985	945.962	942.562	373	Promoter (<=1kb)	425	522657	539001	16345	1	TGME49_320080	0
TGME49_chrIV	522142	523126	985	6.09454	4.96217	915	Promoter (<=1kb)	425	522657	539001	16345	1	TGME49_320080	0
TGME49_chrIV	543396	543889	494	90.6967	88.85	296	Promoter (<=1kb)	425	539040	543662	4623	2	TGME49_320070	0
TGME49_chrIV	550133	551316	1184	116.642	114.684	160	Promoter (<=1kb)	425	550876	554412	3537	1	TGME49_320050	0
TGME49_chrIV	550133	551316	1184	1203.66	1199.94	579	Promoter (<=1kb)	425	550876	554412	3537	1	TGME49_320050	0
TGME49_chrIV	564445	565016	572	37.427	35.9023	370	Promoter (<=1kb)	425	560706	564640	3935	2	TGME49_320040	0
TGME49_chrIV	565186	565404	219	311.362	308.898	109	Promoter (<=1kb)	425	560706	564640	3935	2	TGME49_320040	-546
TGME49_chrIV	567317	568367	1051	26.3778	24.9509	296	Promoter (<=1kb)	425	567746	571432	3687	1	TGME49_320030	0
TGME49_chrIV	567317	568367	1051	35.1493	33.6436	538	Promoter (<=1kb)	425	567746	571432	3687	1	TGME49_320030	0
TGME49_chrIV	567317	568367	1051	17.3303	16.0047	892	Promoter (<=1kb)	425	567746	571432	3687	1	TGME49_320030	0
TGME49_chrIV	576681	578104	1424	319.514	317.034	187	Promoter (<=1kb)	425	572599	576744	4146	2	TGME49_320020	0
TGME49_chrIV	576681	578104	1424	78.9703	77.1819	454	Promoter (<=1kb)	425	572599	576744	4146	2	TGME49_320020	0
TGME49_chrIV	576681	578104	1424	63.8105	62.1072	714	Promoter (<=1kb)	425	572599	576744	4146	2	TGME49_320020	0
TGME49_chrIV	576681	578104	1424	13.6655	12.3895	942	Promoter (<=1kb)	425	572599	576744	4146	2	TGME49_320020	0
TGME49_chrIV	576681	578104	1424	18.0937	16.7578	1238	Promoter (<=1kb)	425	572599	576744	4146	2	TGME49_320020	0
TGME49_chrIV	578911	579532	622	53.8624	52.2197	164	Promoter (<=1kb)	425	579162	582819	3658	1	TGME49_320015	0
TGME49_chrIV	593803	594793	991	15.6339	14.3293	220	Promoter (<=1kb)	425	582927	594176	11250	2	TGME49_320010	0
TGME49_chrIV	593803	594793	991	61.1252	59.437	540	Promoter (<=1kb)	425	582927	594176	11250	2	TGME49_320010	0
TGME49_chrIV	608165	608418	254	13.4772	12.203	128	Promoter (<=1kb)	425	598576	608219	9644	2	TGME49_320000	0
TGME49_chrIV	611998	612492	495	225.296	223.013	200	Exon (TGME49_500012.R15/TGME49_500012, exon 9 of 12)	425	598576	608219	9644	2	TGME49_320000	-3779
TGME49_chrIV	616391	616870	480	9.51124	8.30482	212	Exon (TGME49_500012.R15/TGME49_500012, exon 3 of 12)	425	608981	620358	11378	2	TGME49_500012	3488
TGME49_chrIV	620413	620847	435	3.72193	2.65572	49	Promoter (<=1kb)	425	620486	628584	8099	1	TGME49_319970	0
TGME49_chrIV	620413	620847	435	5.59565	4.47381	335	Promoter (<=1kb)	425	620486	628584	8099	1	TGME49_319970	0
TGME49_chrIV	622445	622720	276	16.0798	14.7692	132	Promoter (1-2kb)	425	620486	628584	8099	1	TGME49_319970	1959
TGME49_chrIV	627668	628036	369	4.22215	3.1396	253	Promoter (1-2kb)	425	629674	631744	2071	1	TGME49_319960	-1638
TGME49_chrIV	638020	638237	218	5.59565	4.47381	142	Promoter (<=1kb)	425	632909	637891	4983	2	TGME49_319950	-129
TGME49_chrIV	641064	641509	446	3.48275	2.42494	99	Promoter (<=1kb)	425	641463	646735	5273	1	TGME49_319940	0
TGME49_chrIV	641064	641509	446	23.3095	21.9128	313	Promoter (<=1kb)	425	641463	646735	5273	1	TGME49_319940	0
TGME49_chrIV	655694	655914	221	298.08	295.642	108	Promoter (1-2kb)	425	647104	657575	10472	2	TGME49_319930	1661
TGME49_chrIV	657373	659340	1968	56.816	55.155	279	Promoter (<=1kb)	425	647104	657575	10472	2	TGME49_319930	0
TGME49_chrIV	657373	659340	1968	4.39113	3.3056	810	Promoter (<=1kb)	425	647104	657575	10472	2	TGME49_319930	0
TGME49_chrIV	657373	659340	1968	20.7469	19.3799	1218	Promoter (<=1kb)	425	647104	657575	10472	2	TGME49_319930	0
TGME49_chrIV	657373	659340	1968	18.7756	17.4318	1459	Promoter (<=1kb)	425	647104	657575	10472	2	TGME49_319930	0
TGME49_chrIV	657373	659340	1968	20.549	19.1835	1832	Promoter (<=1kb)	425	647104	657575	10472	2	TGME49_319930	0
TGME49_chrIV	667396	668317	922	168.497	166.362	312	Promoter (<=1kb)	425	660225	667612	7388	2	TGME49_319920	0
TGME49_chrIV	667396	668317	922	7.13542	5.97614	780	Promoter (<=1kb)	425	660225	667612	7388	2	TGME49_319920	0
TGME49_chrIV	691712	692999	1288	135.319	133.292	269	Promoter (<=1kb)	425	678305	691950	13646	2	TGME49_319900	0
TGME49_chrIV	691712	692999	1288	79.5751	77.7841	506	Promoter (<=1kb)	425	678305	691950	13646	2	TGME49_319900	0
TGME49_chrIV	691712	692999	1288	57.693	56.0258	732	Promoter (<=1kb)	425	678305	691950	13646	2	TGME49_319900	0
TGME49_chrIV	691712	692999	1288	17.9791	16.6441	1136	Promoter (<=1kb)	425	678305	691950	13646	2	TGME49_319900	0
TGME49_chrIV	697308	698117	810	7.79542	6.62159	132	Promoter (<=1kb)	425	697972	712277	14306	1	TGME49_319880	0
TGME49_chrIV	697308	698117	810	69.101	67.3661	483	Promoter (<=1kb)	425	697972	712277	14306	1	TGME49_319880	0
TGME49_chrIV	715887	717854	1968	14.6886	13.3988	174	Promoter (<=1kb)	425	712800	716529	3730	2	TGME49_319870	0
TGME49_chrIV	715887	717854	1968	12.8423	11.5787	302	Promoter (<=1kb)	425	712800	716529	3730	2	TGME49_319870	0
TGME49_chrIV	715887	717854	1968	420.43	417.767	817	Promoter (<=1kb)	425	712800	716529	3730	2	TGME49_319870	0
TGME49_chrIV	715887	717854	1968	23.9039	22.5011	1263	Promoter (<=1kb)	425	712800	716529	3730	2	TGME49_319870	0
TGME49_chrIV	715887	717854	1968	14.2161	12.9327	1492	Promoter (<=1kb)	425	712800	716529	3730	2	TGME49_319870	0
TGME49_chrIV	715887	717854	1968	17.0439	15.7208	1759	Promoter (<=1kb)	425	712800	716529	3730	2	TGME49_319870	0
TGME49_chrIV	744310	745276	967	28.2373	26.7916	134	Promoter (<=1kb)	425	720207	744631	24425	2	TGME49_319860	0
TGME49_chrIV	744310	745276	967	455.583	452.859	448	Promoter (<=1kb)	425	720207	744631	24425	2	TGME49_319860	0
TGME49_chrIV	744310	745276	967	608.792	605.844	780	Promoter (<=1kb)	425	720207	744631	24425	2	TGME49_319860	0
TGME49_chrIV	750938	751172	235	4.22215	3.1396	104	Promoter (<=1kb)	425	751182	756460	5279	1	TGME49_319740	-10
TGME49_chrIV	759503	759925	423	15.6339	14.3293	99	Promoter (<=1kb)	425	757076	759513	2438	2	TGME49_319730	0
TGME49_chrIV	759503	759925	423	5.02566	3.91918	332	Promoter (<=1kb)	425	757076	759513	2438	2	TGME49_319730	0
TGME49_chrIV	767873	768704	832	39.7958	38.2521	301	Promoter (<=1kb)	425	760428	768095	7668	2	TGME49_319720	0
TGME49_chrIV	767873	768704	832	11.0564	9.82036	726	Promoter (<=1kb)	425	760428	768095	7668	2	TGME49_319720	0
TGME49_chrIV	784014	784993	980	33.1891	31.6996	316	Promoter (<=1kb)	425	784360	785728	1369	1	TGME49_319695	0
TGME49_chrIV	784014	784993	980	13.4772	12.203	692	Promoter (<=1kb)	425	784360	785728	1369	1	TGME49_319695	0
TGME49_chrIV	784014	784993	980	3.96843	2.89397	950	Promoter (<=1kb)	425	784360	785728	1369	1	TGME49_319695	0
TGME49_chrIV	787135	787503	369	2.8102	1.77853	51	Promoter (<=1kb)	425	785019	786252	1234	2	TGME49_319690	-883
TGME49_chrIV	787135	787503	369	3.02679	1.98607	276	Promoter (<=1kb)	425	785019	786252	1234	2	TGME49_319690	-883
TGME49_chrIV	794392	794794	403	7.46235	6.29581	305	Promoter (<=1kb)	425	791155	794587	3433	2	TGME49_319670	0
TGME49_chrIV	802007	802214	208	8.83062	7.63521	170	Promoter (<=1kb)	425	802292	806126	3835	1	TGME49_319658	-78
[truncated: 14,201 more rows]

## Sheet: PruΔap2X-1-Rep1
Chromosome	Start	End	Width	-log10pvalue	-log10qvalue	Summit position	Annotation	GeneChr	Gene Start	Gene End	Gene Length	Gene Strand	Gene Id	Distance To TSS
[truncated: 23,201 more rows]

[truncated: 1 more sheets: PruΔap2X-1-Rep2]
